# Supplementary material for: Dormancy dynamics in Japanese plum: transcriptomic responses to variable climatic conditions and chilling requirements
Source: Planta. 2026 Aug 1;264(3):78. doi: 10.1007/s00425-026-05104-w (PMC13428783; doi:10.1007/s00425-026-05104-w)
Supplement: Supplementary file 1 — Additional file 1: Table S1. mRNA-seq sample metadata, including: No., Original_code, Sample Name, Replicate, Location, Cultivar, Time_point, Concentration (ng/ul), Volume (ul), Total amount (ug), RIN, Sample QC Results, number of raw reads (M), number of unique mapped reads (M), and percentage of unique mapped reads as reported by the RSEM summary (XLSX 14 kb) [file 425_2026_5104_MOESM1_ESM.xlsx]

## Sheet: S1
No.	Original_code	Sample Name	Replicate	Location	Cultivar	Time_point	Concentration (ng/ul)	Volume (ul)	Total amount (ug)	RIN	Sample QC Results	Raw reads (M)	Reads Mapped (M)	% R Mapped
HR_SAC_T0
1	HRZ_1.1	A1	1	ZAR	HR	TO	44.00	20	0.88000	8.8	Pass	55.1	46.9	85.1%
2	HRZ_1.2	A2	2	ZAR	HR	TO	62.00	20	124000	8.8	Pass	63.1	53.9	85.4%
3	HRZ_1.3	A3	3	ZAR	HR	TO	95.00	20	190000	8.8	Pass	49.9	42.4	85.1%
HR_SAC_T1
4	HRZ_2.1	B1	1	ZAR	HR	T1	62.00	20	124000	8.7	Pass	56.2	48.0	85.4%
5	HRZ_2.2	B2	2	ZAR	HR	T1	60.00	20	120000	8.8	Pass	60.3	51.7	85.8%
6	HRZ_2.3	B3	3	ZAR	HR	T1	58.00	20	116000	8.6	Pass	52.6	44.8	85.0%
HR_SAC_T2
7	HRZ_3.1	C1	1	ZAR	HR	T2	86.00	18	154800	8.9	Pass	52.0	44.3	85.2%
8	HRZ_3.2	C2	2	ZAR	HR	T2	97.00	18	174600	8.7	Pass	66.7	57.0	85.5%
9	HRZ_3.3	C3	3	ZAR	HR	T2	75.00	20	150000	9.1	Pass	61.5	52.4	85.3%
CG_SAC_T0
10	CGZ_1.1	D1	1	ZAR	CG	TO	39.00	19	0.74100	9.2	Pass	61.4	52.3	85.1%
11	CGZ_1.2	D2	2	ZAR	CG	TO	101.00	19	191900	8.8	Pass	58.7	49.9	84.9%
12	CGZ_1.3	D3	3	ZAR	CG	TO	89.00	20	178000	9.1	Pass	54.7	46.4	84.8%
CG_SAC_T1
13	CGZ_2.1	E1	1	ZAR	CG	T1	87.00	20	174000	9.0	Pass	60.4	51.2	84.7%
14	CGZ_2.2	E2	2	ZAR	CG	T1	73.00	20	146000	8.9	Pass	54.8	46.3	84.4%
15	CGZ_2.3	E3	3	ZAR	CG	T1	72.00	20	144000	9.2	Pass	49.4	41.7	84.5%
CG_SAC_T2
16	CGZ_3.1	F1	1	ZAR	CG	T2	61.00	20	122000	8.9	Pass	58.7	49.6	84.5%
17	CGZ_3.2	F2	2	ZAR	CG	T2	62.00	19	117800	8.8	Pass	59.9	50.9	85.0%
18	CGZ_3.3	F3	3	ZAR	CG	T2	90.00	18	162000	9.2	Pass	65.4	55.6	85.0%
HR_MSC_T0
19	HRM_1.1	G1	1	MG	HR	TO	57.00	17	0.96900	9.2	Pass	61.3	52.6	85.7%
20	HRM_1.2	G2	2	MG	HR	TO	92.00	18	165600	8.7	Pass	53.9	46.2	85.7%
21	HRM_1.3	G3	3	MG	HR	TO	91.00	20	182000	8.9	Pass	51.7	44.2	85.4%
HR_MSC_T1
22	HRM_2.1	H1	1	MG	HR	T1	54.00	20	108000	9.0	Pass	50.0	42.6	85.3%
23	HRM_2.2	H2	2	MG	HR	T1	64.00	20	128000	9.2	Pass	52.0	44.5	85.6%
24	HRM_2.3	H3	3	MG	HR	T1	66.00	19	125400	8.8	Pass	52.0	44.3	85.0%
HR_MSC_T2
25	HRM_3.1	I1	1	MG	HR	T2	62.00	20	124000	8.9	Pass	50.4	43.0	85.2%
26	HRM_3.2	I2	2	MG	HR	T2	55.00	19	104500	8.6	Pass	59.3	50.3	84.9%
27	HRM_3.3	I3	3	MG	HR	T2	70.00	20	140000	8.6	Pass	59.2	50.4	85.2%
CG_MSC_T0
28	CGM_1.1	J1	1	MG	CG	TO	51.00	20	102000	9.1	Pass	53.1	45.0	84.7%
29	CGM_1.2	J2	2	MG	CG	TO	128.00	20	256000	8.9	Pass	53.0	44.8	84.5%
30	CGM_1.3	J3	3	MG	CG	TO	96.00	19	182400	9.0	Pass	56.0	47.3	84.5%
CG_MSC_T1
31	CGM_2.1	K1	1	MG	CG	T1	71.00	20	142000	9.2	Pass	60.2	51.2	85.0%
32	CGM_2.2	K2	2	MG	CG	T1	110.00	21	231000	9.1	Pass	59.9	51.0	85.1%
33	CGM_2.3	K3	3	MG	CG	T1	114.00	19	216600	9.3	Pass	66.2	56.6	85.4%
CG_MSC_T2
34	CGM_3.1	L1	1	MG	CG	T2	78.00	20	156000	9.4	Pass	59.2	50.3	85.0%
35	CGM_3.2	L2	2	MG	CG	T2	88.00	21	184800	9.3	Pass	58.0	49.2	84.8%
36	CGM_3.3	L3	3	MG	CG	T2	78.00	19	148200	9.2	Pass	64.2	54.4	84.8%
