# Supplementary material for: Dormancy dynamics in Japanese plum: transcriptomic responses to variable climatic conditions and chilling requirements
Source: Planta. 2026 Aug 1;264(3):78. doi: 10.1007/s00425-026-05104-w (PMC13428783; doi:10.1007/s00425-026-05104-w)
Supplement: Supplementary file 2 — Additional file 2: Tables S2 - S6. Table S2. Genes (evm.TU identifiers) from the four co-expression modules selected under semi arid climate conditions, corresponding to modules positively and negatively correlated with dormancy stage (time point) and cultivar, ranked according to intramodular connectivity (kWithin). Table S3. Genes (evm.TU identifiers) from the four co expression modules selected under semi arid climate conditions, corresponding to modules positively and negatively correlated with dormancy stage (time point) and cultivar, ranked according to the combined module membership and trait association metric (|kME| × |GS|). Table S4. Genes (evm.TU identifiers) from the four co-expression modules selected under Mediterranean subtropical climate conditions, corresponding to modules positively and negatively correlated with dormancy stage (time point) and cultivar, ranked according to intramodular connectivity (kWithin). Table S5. Genes (evm.TU identifiers) from the four co expression modules selected under Mediterranean subtropical climate conditions, corresponding to modules positively and negatively correlated with dormancy stage (time point) and cultivar, ranked according to the combined module membership and trait association metric (|kME| × |GS|). Table S6. Top three genes per module selected based on kWithin and |kME| × |GS| rankings from modules showing the highest positive and negative correlations under temperate semi-arid and Mediterranean subtropical climate conditions. Columns include module origin, gene name, BLAST annotation, InterPro domains, Gene Ontology (GO) terms and accessions, and GenBank keywords (XLSX 9121 kb) [file 425_2026_5104_MOESM2_ESM.xlsx]

## Sheet: S2
module	gene
purple	evm.TU.Chr1.1045
purple	evm.TU.Chr1.107
purple	evm.TU.Chr1.1103
purple	evm.TU.Chr1.1248
purple	evm.TU.Chr1.1278
purple	evm.TU.Chr1.1283
purple	evm.TU.Chr1.1305
purple	evm.TU.Chr1.1343
purple	evm.TU.Chr1.135
purple	evm.TU.Chr1.1351
purple	evm.TU.Chr1.1375
purple	evm.TU.Chr1.140
purple	evm.TU.Chr1.1526
purple	evm.TU.Chr1.1568
purple	evm.TU.Chr1.1578
purple	evm.TU.Chr1.1621
purple	evm.TU.Chr1.1630
purple	evm.TU.Chr1.1670
purple	evm.TU.Chr1.1774
purple	evm.TU.Chr1.1789
purple	evm.TU.Chr1.1807
purple	evm.TU.Chr1.1942
purple	evm.TU.Chr1.1957
purple	evm.TU.Chr1.1959
purple	evm.TU.Chr1.197
purple	evm.TU.Chr1.1970
purple	evm.TU.Chr1.198
purple	evm.TU.Chr1.1990
purple	evm.TU.Chr1.2072
purple	evm.TU.Chr1.2085
purple	evm.TU.Chr1.2105
purple	evm.TU.Chr1.2110
purple	evm.TU.Chr1.2123
purple	evm.TU.Chr1.2131
purple	evm.TU.Chr1.2140
purple	evm.TU.Chr1.2158
purple	evm.TU.Chr1.2162
purple	evm.TU.Chr1.2193
purple	evm.TU.Chr1.2221
purple	evm.TU.Chr1.2231
purple	evm.TU.Chr1.2260
purple	evm.TU.Chr1.2297
purple	evm.TU.Chr1.2299
purple	evm.TU.Chr1.2337
purple	evm.TU.Chr1.2391
purple	evm.TU.Chr1.2411
purple	evm.TU.Chr1.2430
purple	evm.TU.Chr1.2532
purple	evm.TU.Chr1.2537
purple	evm.TU.Chr1.2579
purple	evm.TU.Chr1.2583
purple	evm.TU.Chr1.2645
purple	evm.TU.Chr1.2727
purple	evm.TU.Chr1.2731
purple	evm.TU.Chr1.280
purple	evm.TU.Chr1.281
purple	evm.TU.Chr1.2834_evm.TU.Chr1.2835
purple	evm.TU.Chr1.2844
purple	evm.TU.Chr1.2853
purple	evm.TU.Chr1.2916
purple	evm.TU.Chr1.2945
purple	evm.TU.Chr1.2962
purple	evm.TU.Chr1.2999
purple	evm.TU.Chr1.3014
purple	evm.TU.Chr1.3041
purple	evm.TU.Chr1.3171_evm.TU.Chr1.3172
purple	evm.TU.Chr1.3203
purple	evm.TU.Chr1.3216
purple	evm.TU.Chr1.3243
purple	evm.TU.Chr1.3292
purple	evm.TU.Chr1.3387
purple	evm.TU.Chr1.3427
purple	evm.TU.Chr1.3453
purple	evm.TU.Chr1.3488
purple	evm.TU.Chr1.3501
purple	evm.TU.Chr1.3505
purple	evm.TU.Chr1.3507
purple	evm.TU.Chr1.3551
purple	evm.TU.Chr1.3552
purple	evm.TU.Chr1.3556
purple	evm.TU.Chr1.3633
purple	evm.TU.Chr1.3667
purple	evm.TU.Chr1.3695
purple	evm.TU.Chr1.3699
purple	evm.TU.Chr1.3723
purple	evm.TU.Chr1.3754
purple	evm.TU.Chr1.3834
purple	evm.TU.Chr1.3893
purple	evm.TU.Chr1.3985
purple	evm.TU.Chr1.3989
purple	evm.TU.Chr1.4047
purple	evm.TU.Chr1.4048
purple	evm.TU.Chr1.4061
purple	evm.TU.Chr1.4069_evm.TU.Chr1.4070
purple	evm.TU.Chr1.4131
purple	evm.TU.Chr1.4175
purple	evm.TU.Chr1.4247
purple	evm.TU.Chr1.4252
purple	evm.TU.Chr1.4327
purple	evm.TU.Chr1.4354
purple	evm.TU.Chr1.4359
purple	evm.TU.Chr1.4422
purple	evm.TU.Chr1.4434
purple	evm.TU.Chr1.4435
purple	evm.TU.Chr1.4506
purple	evm.TU.Chr1.4520
purple	evm.TU.Chr1.4528
purple	evm.TU.Chr1.4622
purple	evm.TU.Chr1.4667_evm.TU.Chr1.4668
purple	evm.TU.Chr1.4708
purple	evm.TU.Chr1.478
purple	evm.TU.Chr1.4823
purple	evm.TU.Chr1.4831
purple	evm.TU.Chr1.4832
purple	evm.TU.Chr1.4843
purple	evm.TU.Chr1.4858
purple	evm.TU.Chr1.4925
purple	evm.TU.Chr1.5002
purple	evm.TU.Chr1.505
purple	evm.TU.Chr1.507
purple	evm.TU.Chr1.514
purple	evm.TU.Chr1.5150
purple	evm.TU.Chr1.5184
purple	evm.TU.Chr1.5194
purple	evm.TU.Chr1.5217
purple	evm.TU.Chr1.5238
purple	evm.TU.Chr1.5281
purple	evm.TU.Chr1.5358
purple	evm.TU.Chr1.5395
purple	evm.TU.Chr1.542
purple	evm.TU.Chr1.5428
purple	evm.TU.Chr1.5479
purple	evm.TU.Chr1.5508
purple	evm.TU.Chr1.5569_evm.TU.Chr1.5568
purple	evm.TU.Chr1.5609
purple	evm.TU.Chr1.561
purple	evm.TU.Chr1.5625
purple	evm.TU.Chr1.5649
purple	evm.TU.Chr1.5679
purple	evm.TU.Chr1.5695
purple	evm.TU.Chr1.5707
purple	evm.TU.Chr1.572
purple	evm.TU.Chr1.5761
purple	evm.TU.Chr1.5780
purple	evm.TU.Chr1.5815
purple	evm.TU.Chr1.5832
purple	evm.TU.Chr1.585
purple	evm.TU.Chr1.5861
purple	evm.TU.Chr1.5873
purple	evm.TU.Chr1.61
purple	evm.TU.Chr1.617
purple	evm.TU.Chr1.690
purple	evm.TU.Chr1.694
purple	evm.TU.Chr1.729
purple	evm.TU.Chr1.768
purple	evm.TU.Chr1.774
purple	evm.TU.Chr1.78
purple	evm.TU.Chr1.79
purple	evm.TU.Chr1.867
purple	evm.TU.Chr1.876
purple	evm.TU.Chr1.91
purple	evm.TU.Chr1.921
purple	evm.TU.Chr1.990
purple	evm.TU.Chr2.1090
purple	evm.TU.Chr2.1201
purple	evm.TU.Chr2.1356
purple	evm.TU.Chr2.1363
purple	evm.TU.Chr2.1372
purple	evm.TU.Chr2.1393
purple	evm.TU.Chr2.1426_evm.TU.Chr2.1427
purple	evm.TU.Chr2.1436
purple	evm.TU.Chr2.1508
purple	evm.TU.Chr2.1548
purple	evm.TU.Chr2.1578
purple	evm.TU.Chr2.1625
purple	evm.TU.Chr2.1635
purple	evm.TU.Chr2.165
purple	evm.TU.Chr2.1653
purple	evm.TU.Chr2.1664
purple	evm.TU.Chr2.1693
purple	evm.TU.Chr2.1807
purple	evm.TU.Chr2.1849
purple	evm.TU.Chr2.1895
purple	evm.TU.Chr2.1909
purple	evm.TU.Chr2.1924
purple	evm.TU.Chr2.1944
purple	evm.TU.Chr2.1973
purple	evm.TU.Chr2.2014
purple	evm.TU.Chr2.2091
purple	evm.TU.Chr2.2150
purple	evm.TU.Chr2.2168
purple	evm.TU.Chr2.2171
purple	evm.TU.Chr2.2184
purple	evm.TU.Chr2.2189
purple	evm.TU.Chr2.2193
purple	evm.TU.Chr2.2200
purple	evm.TU.Chr2.2233
purple	evm.TU.Chr2.2279
purple	evm.TU.Chr2.2403
purple	evm.TU.Chr2.245
purple	evm.TU.Chr2.2465
purple	evm.TU.Chr2.2579
purple	evm.TU.Chr2.2614
purple	evm.TU.Chr2.2711
purple	evm.TU.Chr2.2714
purple	evm.TU.Chr2.2747
purple	evm.TU.Chr2.2750
purple	evm.TU.Chr2.2857
purple	evm.TU.Chr2.2865
purple	evm.TU.Chr2.2894
purple	evm.TU.Chr2.296
purple	evm.TU.Chr2.2998
purple	evm.TU.Chr2.3059
purple	evm.TU.Chr2.3148
purple	evm.TU.Chr2.3149
purple	evm.TU.Chr2.3150
purple	evm.TU.Chr2.3174
purple	evm.TU.Chr2.3214
purple	evm.TU.Chr2.366
purple	evm.TU.Chr2.396
purple	evm.TU.Chr2.44
purple	evm.TU.Chr2.496
purple	evm.TU.Chr2.556
purple	evm.TU.Chr2.568
purple	evm.TU.Chr2.60
purple	evm.TU.Chr2.847
purple	evm.TU.Chr2.964
purple	evm.TU.Chr2.993
purple	evm.TU.Chr3.1138
purple	evm.TU.Chr3.1343
purple	evm.TU.Chr3.1511
purple	evm.TU.Chr3.1552
purple	evm.TU.Chr3.1553
purple	evm.TU.Chr3.1752
purple	evm.TU.Chr3.1837
purple	evm.TU.Chr3.2046_evm.TU.Chr3.2047
purple	evm.TU.Chr3.2195
purple	evm.TU.Chr3.223
purple	evm.TU.Chr3.2279
purple	evm.TU.Chr3.2461
purple	evm.TU.Chr3.2469
purple	evm.TU.Chr3.2471
purple	evm.TU.Chr3.2488
purple	evm.TU.Chr3.2491
purple	evm.TU.Chr3.2567
purple	evm.TU.Chr3.2791
purple	evm.TU.Chr3.2822
purple	evm.TU.Chr3.2869
purple	evm.TU.Chr3.2914
purple	evm.TU.Chr3.292
purple	evm.TU.Chr3.2944
purple	evm.TU.Chr3.3009
purple	evm.TU.Chr3.3038
purple	evm.TU.Chr3.3045
purple	evm.TU.Chr3.3050
purple	evm.TU.Chr3.3215
purple	evm.TU.Chr3.3225
purple	evm.TU.Chr3.3226
purple	evm.TU.Chr3.330
purple	evm.TU.Chr3.434
purple	evm.TU.Chr3.444
purple	evm.TU.Chr3.467
purple	evm.TU.Chr3.483
purple	evm.TU.Chr3.491
purple	evm.TU.Chr3.680
purple	evm.TU.Chr3.697
purple	evm.TU.Chr3.801
purple	evm.TU.Chr3.959_evm.TU.Chr3.960
purple	evm.TU.Chr3.965
purple	evm.TU.Chr3.997
purple	evm.TU.Chr4.1016
purple	evm.TU.Chr4.1058
purple	evm.TU.Chr4.1064
purple	evm.TU.Chr4.1098
purple	evm.TU.Chr4.1107
purple	evm.TU.Chr4.1128
purple	evm.TU.Chr4.1157
purple	evm.TU.Chr4.1169
purple	evm.TU.Chr4.1301
purple	evm.TU.Chr4.1304
purple	evm.TU.Chr4.135
purple	evm.TU.Chr4.1472
purple	evm.TU.Chr4.1592
purple	evm.TU.Chr4.1644
purple	evm.TU.Chr4.1673
purple	evm.TU.Chr4.1747
purple	evm.TU.Chr4.1750
purple	evm.TU.Chr4.1751
purple	evm.TU.Chr4.1770
purple	evm.TU.Chr4.1777
purple	evm.TU.Chr4.183
purple	evm.TU.Chr4.1902
purple	evm.TU.Chr4.1906
purple	evm.TU.Chr4.2080
purple	evm.TU.Chr4.2108
purple	evm.TU.Chr4.2114
purple	evm.TU.Chr4.2124
purple	evm.TU.Chr4.2212
purple	evm.TU.Chr4.2229
purple	evm.TU.Chr4.2275
purple	evm.TU.Chr4.2282
purple	evm.TU.Chr4.2361
purple	evm.TU.Chr4.2388
purple	evm.TU.Chr4.2401
purple	evm.TU.Chr4.2430
purple	evm.TU.Chr4.2440
purple	evm.TU.Chr4.2448
purple	evm.TU.Chr4.2458
purple	evm.TU.Chr4.2529
purple	evm.TU.Chr4.269
purple	evm.TU.Chr4.2717
purple	evm.TU.Chr4.2718
purple	evm.TU.Chr4.2725
purple	evm.TU.Chr4.2800
purple	evm.TU.Chr4.2849
purple	evm.TU.Chr4.285
purple	evm.TU.Chr4.2868
purple	evm.TU.Chr4.360
purple	evm.TU.Chr4.463
purple	evm.TU.Chr4.487
purple	evm.TU.Chr4.572
purple	evm.TU.Chr4.641
purple	evm.TU.Chr4.719
purple	evm.TU.Chr4.735
purple	evm.TU.Chr4.742
purple	evm.TU.Chr4.821
purple	evm.TU.Chr4.86
purple	evm.TU.Chr5.1003
purple	evm.TU.Chr5.1016
purple	evm.TU.Chr5.1050
purple	evm.TU.Chr5.1098
purple	evm.TU.Chr5.1108
purple	evm.TU.Chr5.1111
purple	evm.TU.Chr5.1141
purple	evm.TU.Chr5.1280
purple	evm.TU.Chr5.1285
purple	evm.TU.Chr5.1292
purple	evm.TU.Chr5.1300
purple	evm.TU.Chr5.1305
purple	evm.TU.Chr5.1310
purple	evm.TU.Chr5.1519
purple	evm.TU.Chr5.157
purple	evm.TU.Chr5.163
purple	evm.TU.Chr5.1699
purple	evm.TU.Chr5.1804
purple	evm.TU.Chr5.1848
purple	evm.TU.Chr5.1889
purple	evm.TU.Chr5.194
purple	evm.TU.Chr5.1942
purple	evm.TU.Chr5.1944
purple	evm.TU.Chr5.1963
purple	evm.TU.Chr5.1981
purple	evm.TU.Chr5.2046
purple	evm.TU.Chr5.2065
purple	evm.TU.Chr5.2092
purple	evm.TU.Chr5.2112
purple	evm.TU.Chr5.2120
purple	evm.TU.Chr5.2124
purple	evm.TU.Chr5.2210
purple	evm.TU.Chr5.2223
purple	evm.TU.Chr5.2243
purple	evm.TU.Chr5.2340
purple	evm.TU.Chr5.2342
purple	evm.TU.Chr5.2381
purple	evm.TU.Chr5.2405
purple	evm.TU.Chr5.2566
purple	evm.TU.Chr5.2576
purple	evm.TU.Chr5.344
purple	evm.TU.Chr5.358
purple	evm.TU.Chr5.414
purple	evm.TU.Chr5.439
purple	evm.TU.Chr5.525
purple	evm.TU.Chr5.610
purple	evm.TU.Chr5.692
purple	evm.TU.Chr5.738
purple	evm.TU.Chr5.739
purple	evm.TU.Chr5.822
purple	evm.TU.Chr5.908
purple	evm.TU.Chr5.910
purple	evm.TU.Chr5.930
purple	evm.TU.Chr5.964
purple	evm.TU.Chr5.995
purple	evm.TU.Chr6.109
purple	evm.TU.Chr6.1122
purple	evm.TU.Chr6.1160
purple	evm.TU.Chr6.1243
purple	evm.TU.Chr6.1258_evm.TU.Chr6.1259
purple	evm.TU.Chr6.132
purple	evm.TU.Chr6.1322
purple	evm.TU.Chr6.133
purple	evm.TU.Chr6.1335
purple	evm.TU.Chr6.1356
purple	evm.TU.Chr6.1392
purple	evm.TU.Chr6.178
purple	evm.TU.Chr6.1817
purple	evm.TU.Chr6.1881
purple	evm.TU.Chr6.1933
purple	evm.TU.Chr6.1962
purple	evm.TU.Chr6.2033
purple	evm.TU.Chr6.2071
purple	evm.TU.Chr6.2095
purple	evm.TU.Chr6.2210
purple	evm.TU.Chr6.2224
purple	evm.TU.Chr6.2334
purple	evm.TU.Chr6.2359
purple	evm.TU.Chr6.2465
purple	evm.TU.Chr6.2542
purple	evm.TU.Chr6.2577
purple	evm.TU.Chr6.2578
purple	evm.TU.Chr6.2622
purple	evm.TU.Chr6.2672
purple	evm.TU.Chr6.2806
purple	evm.TU.Chr6.2814
purple	evm.TU.Chr6.289
purple	evm.TU.Chr6.3291
purple	evm.TU.Chr6.3292
purple	evm.TU.Chr6.3326
purple	evm.TU.Chr6.3503
purple	evm.TU.Chr6.3604
purple	evm.TU.Chr6.3608_evm.TU.Chr6.3609
purple	evm.TU.Chr6.367_evm.TU.Chr6.368
purple	evm.TU.Chr6.3707
purple	evm.TU.Chr6.3739
purple	evm.TU.Chr6.406
purple	evm.TU.Chr6.408
purple	evm.TU.Chr6.437
purple	evm.TU.Chr6.441
purple	evm.TU.Chr6.454
purple	evm.TU.Chr6.555
purple	evm.TU.Chr6.580
purple	evm.TU.Chr6.689
purple	evm.TU.Chr6.780
purple	evm.TU.Chr6.83
purple	evm.TU.Chr6.844
purple	evm.TU.Chr7.1026
purple	evm.TU.Chr7.1048
purple	evm.TU.Chr7.1072
purple	evm.TU.Chr7.1092
purple	evm.TU.Chr7.1102
purple	evm.TU.Chr7.1119
purple	evm.TU.Chr7.1216
purple	evm.TU.Chr7.1318
purple	evm.TU.Chr7.1347
purple	evm.TU.Chr7.1348
purple	evm.TU.Chr7.1404
purple	evm.TU.Chr7.1440
purple	evm.TU.Chr7.1444
purple	evm.TU.Chr7.1492
purple	evm.TU.Chr7.1515
purple	evm.TU.Chr7.1607
purple	evm.TU.Chr7.1650
purple	evm.TU.Chr7.1666
purple	evm.TU.Chr7.1723
purple	evm.TU.Chr7.1784
purple	evm.TU.Chr7.1826
purple	evm.TU.Chr7.1844
purple	evm.TU.Chr7.1850
purple	evm.TU.Chr7.1872
purple	evm.TU.Chr7.1906
purple	evm.TU.Chr7.1927
purple	evm.TU.Chr7.1937
purple	evm.TU.Chr7.2021
purple	evm.TU.Chr7.2067
purple	evm.TU.Chr7.208
purple	evm.TU.Chr7.2117
purple	evm.TU.Chr7.2127
purple	evm.TU.Chr7.2152
purple	evm.TU.Chr7.2218
purple	evm.TU.Chr7.225
purple	evm.TU.Chr7.2268
purple	evm.TU.Chr7.2305
purple	evm.TU.Chr7.2306
purple	evm.TU.Chr7.2344
purple	evm.TU.Chr7.2394
purple	evm.TU.Chr7.2395
purple	evm.TU.Chr7.2418
purple	evm.TU.Chr7.2440
purple	evm.TU.Chr7.2458
purple	evm.TU.Chr7.2471
purple	evm.TU.Chr7.2481
purple	evm.TU.Chr7.2496
purple	evm.TU.Chr7.2592
purple	evm.TU.Chr7.2611
purple	evm.TU.Chr7.2647
purple	evm.TU.Chr7.2673
purple	evm.TU.Chr7.2720
purple	evm.TU.Chr7.2724
purple	evm.TU.Chr7.2732
purple	evm.TU.Chr7.2765
purple	evm.TU.Chr7.2804
purple	evm.TU.Chr7.2830
purple	evm.TU.Chr7.2901
purple	evm.TU.Chr7.2903
purple	evm.TU.Chr7.2951
purple	evm.TU.Chr7.296
purple	evm.TU.Chr7.2971
purple	evm.TU.Chr7.3018
purple	evm.TU.Chr7.3020
purple	evm.TU.Chr7.489
purple	evm.TU.Chr7.53
purple	evm.TU.Chr7.606
purple	evm.TU.Chr7.655
purple	evm.TU.Chr7.756
purple	evm.TU.Chr7.760
purple	evm.TU.Chr7.763
purple	evm.TU.Chr7.765
purple	evm.TU.Chr7.807
purple	evm.TU.Chr7.819
purple	evm.TU.Chr7.821
purple	evm.TU.Chr7.827
purple	evm.TU.Chr7.86
purple	evm.TU.Chr7.891
purple	evm.TU.Chr7.949_evm.TU.Chr7.950
purple	evm.TU.Chr7.971
purple	evm.TU.Chr8.1063
purple	evm.TU.Chr8.1072
purple	evm.TU.Chr8.1156
purple	evm.TU.Chr8.1161
purple	evm.TU.Chr8.1186
purple	evm.TU.Chr8.1207
purple	evm.TU.Chr8.1321
purple	evm.TU.Chr8.1324
purple	evm.TU.Chr8.1365
purple	evm.TU.Chr8.137
purple	evm.TU.Chr8.1370
purple	evm.TU.Chr8.1398
purple	evm.TU.Chr8.1416
purple	evm.TU.Chr8.1726
purple	evm.TU.Chr8.1736
purple	evm.TU.Chr8.1864
purple	evm.TU.Chr8.2009
purple	evm.TU.Chr8.2047
purple	evm.TU.Chr8.2056
purple	evm.TU.Chr8.2066
purple	evm.TU.Chr8.2097
purple	evm.TU.Chr8.2101
purple	evm.TU.Chr8.2112
purple	evm.TU.Chr8.2157
purple	evm.TU.Chr8.2281
purple	evm.TU.Chr8.2311
purple	evm.TU.Chr8.2361
purple	evm.TU.Chr8.2404
purple	evm.TU.Chr8.2426
purple	evm.TU.Chr8.2487
purple	evm.TU.Chr8.2496
purple	evm.TU.Chr8.2511
purple	evm.TU.Chr8.252
purple	evm.TU.Chr8.2557
purple	evm.TU.Chr8.2634
purple	evm.TU.Chr8.2670
purple	evm.TU.Chr8.2674
purple	evm.TU.Chr8.2773
purple	evm.TU.Chr8.2790
purple	evm.TU.Chr8.2799
purple	evm.TU.Chr8.2807
purple	evm.TU.Chr8.346
purple	evm.TU.Chr8.37
purple	evm.TU.Chr8.414
purple	evm.TU.Chr8.418
purple	evm.TU.Chr8.454
purple	evm.TU.Chr8.484
purple	evm.TU.Chr8.599
purple	evm.TU.Chr8.782
purple	evm.TU.Chr8.823
purple	evm.TU.Chr8.908
purple	evm.TU.UTG195_1.1
purple	evm.TU.UTG247.23
purple	evm.TU.UTG5275.1
purple	evm.TU.UTG601_1.7
purple	evm.TU.UTG733.2
black	evm.TU.Chr1.1094_evm.TU.Chr1.1095
black	evm.TU.Chr1.1098
black	evm.TU.Chr1.1144
black	evm.TU.Chr1.1146
black	evm.TU.Chr1.1178
black	evm.TU.Chr1.1193
black	evm.TU.Chr1.1313
black	evm.TU.Chr1.1361
black	evm.TU.Chr1.1392
black	evm.TU.Chr1.1475
black	evm.TU.Chr1.1523
black	evm.TU.Chr1.1530
black	evm.TU.Chr1.1540
black	evm.TU.Chr1.1559
black	evm.TU.Chr1.1636
black	evm.TU.Chr1.1663
black	evm.TU.Chr1.1674
black	evm.TU.Chr1.1689
black	evm.TU.Chr1.1695
black	evm.TU.Chr1.1702
black	evm.TU.Chr1.1710
black	evm.TU.Chr1.1730
black	evm.TU.Chr1.1731
black	evm.TU.Chr1.1811
black	evm.TU.Chr1.1841
black	evm.TU.Chr1.1893
black	evm.TU.Chr1.1911
black	evm.TU.Chr1.1946
black	evm.TU.Chr1.1961
black	evm.TU.Chr1.1962
black	evm.TU.Chr1.1968
black	evm.TU.Chr1.1980
black	evm.TU.Chr1.1997
black	evm.TU.Chr1.2052
black	evm.TU.Chr1.2054
black	evm.TU.Chr1.2076
black	evm.TU.Chr1.2108
black	evm.TU.Chr1.2119
black	evm.TU.Chr1.2132_evm.TU.Chr1.2135
black	evm.TU.Chr1.2141
black	evm.TU.Chr1.2146
black	evm.TU.Chr1.2151
black	evm.TU.Chr1.2155
black	evm.TU.Chr1.2186
black	evm.TU.Chr1.2217
black	evm.TU.Chr1.2235
black	evm.TU.Chr1.2258
black	evm.TU.Chr1.2340
black	evm.TU.Chr1.2407
black	evm.TU.Chr1.2424
black	evm.TU.Chr1.2432
black	evm.TU.Chr1.2452
black	evm.TU.Chr1.2463
black	evm.TU.Chr1.2524
black	evm.TU.Chr1.2546
black	evm.TU.Chr1.2595
black	evm.TU.Chr1.2596
black	evm.TU.Chr1.2632
black	evm.TU.Chr1.2652
black	evm.TU.Chr1.2705
black	evm.TU.Chr1.2707
black	evm.TU.Chr1.2740_evm.TU.Chr1.2741
black	evm.TU.Chr1.2768
black	evm.TU.Chr1.2781
black	evm.TU.Chr1.284
black	evm.TU.Chr1.2861
black	evm.TU.Chr1.3009
black	evm.TU.Chr1.3017
black	evm.TU.Chr1.3072
black	evm.TU.Chr1.3087
black	evm.TU.Chr1.3138
black	evm.TU.Chr1.3142
black	evm.TU.Chr1.3162
black	evm.TU.Chr1.3191
black	evm.TU.Chr1.3195
black	evm.TU.Chr1.3196
black	evm.TU.Chr1.3271
black	evm.TU.Chr1.3284
black	evm.TU.Chr1.3301
black	evm.TU.Chr1.3302
black	evm.TU.Chr1.3330
black	evm.TU.Chr1.3365
black	evm.TU.Chr1.3410
black	evm.TU.Chr1.3419
black	evm.TU.Chr1.3431
black	evm.TU.Chr1.3469
black	evm.TU.Chr1.3521
black	evm.TU.Chr1.3524
black	evm.TU.Chr1.3535
black	evm.TU.Chr1.3549
black	evm.TU.Chr1.3550
black	evm.TU.Chr1.3574
black	evm.TU.Chr1.3586
black	evm.TU.Chr1.3595
black	evm.TU.Chr1.3615
black	evm.TU.Chr1.3692
black	evm.TU.Chr1.3720
black	evm.TU.Chr1.3772
black	evm.TU.Chr1.3820
black	evm.TU.Chr1.3876
black	evm.TU.Chr1.3904
black	evm.TU.Chr1.3976
black	evm.TU.Chr1.4002
black	evm.TU.Chr1.4031
black	evm.TU.Chr1.4052
black	evm.TU.Chr1.4056
black	evm.TU.Chr1.4085
black	evm.TU.Chr1.4099
black	evm.TU.Chr1.4127
black	evm.TU.Chr1.4132
black	evm.TU.Chr1.4135
black	evm.TU.Chr1.4152
black	evm.TU.Chr1.4303
black	evm.TU.Chr1.4313
black	evm.TU.Chr1.4332
black	evm.TU.Chr1.4334
black	evm.TU.Chr1.4364
black	evm.TU.Chr1.4365
black	evm.TU.Chr1.440
black	evm.TU.Chr1.4409
black	evm.TU.Chr1.4423
black	evm.TU.Chr1.4426
black	evm.TU.Chr1.4562
black	evm.TU.Chr1.4626
black	evm.TU.Chr1.4669
black	evm.TU.Chr1.4670
black	evm.TU.Chr1.4681
black	evm.TU.Chr1.4707
black	evm.TU.Chr1.4722
black	evm.TU.Chr1.4746
black	evm.TU.Chr1.4758
black	evm.TU.Chr1.4760
black	evm.TU.Chr1.4796
black	evm.TU.Chr1.4842
black	evm.TU.Chr1.4849
black	evm.TU.Chr1.4865
black	evm.TU.Chr1.4901
black	evm.TU.Chr1.4947
black	evm.TU.Chr1.4964
black	evm.TU.Chr1.5022
black	evm.TU.Chr1.5073
black	evm.TU.Chr1.511
black	evm.TU.Chr1.517
black	evm.TU.Chr1.5179
black	evm.TU.Chr1.520
black	evm.TU.Chr1.5248
black	evm.TU.Chr1.5262
black	evm.TU.Chr1.5265
black	evm.TU.Chr1.5273
black	evm.TU.Chr1.5296
black	evm.TU.Chr1.5310
black	evm.TU.Chr1.5313
black	evm.TU.Chr1.5316
black	evm.TU.Chr1.5321
black	evm.TU.Chr1.5324
black	evm.TU.Chr1.533
black	evm.TU.Chr1.535
black	evm.TU.Chr1.5359
black	evm.TU.Chr1.5416
black	evm.TU.Chr1.5485
black	evm.TU.Chr1.5505
black	evm.TU.Chr1.5519
black	evm.TU.Chr1.5528
black	evm.TU.Chr1.5560
black	evm.TU.Chr1.5677
black	evm.TU.Chr1.5708
black	evm.TU.Chr1.571
black	evm.TU.Chr1.5713
black	evm.TU.Chr1.5714
black	evm.TU.Chr1.5723
black	evm.TU.Chr1.5732
black	evm.TU.Chr1.5769
black	evm.TU.Chr1.5799
black	evm.TU.Chr1.5803
black	evm.TU.Chr1.5866
black	evm.TU.Chr1.5872
black	evm.TU.Chr1.5925
black	evm.TU.Chr1.599
black	evm.TU.Chr1.600_evm.TU.Chr1.601_evm.TU.Chr1.603_evm.TU.Chr1.604
black	evm.TU.Chr1.636
black	evm.TU.Chr1.65
black	evm.TU.Chr1.660
black	evm.TU.Chr1.67
black	evm.TU.Chr1.676
black	evm.TU.Chr1.685
black	evm.TU.Chr1.697
black	evm.TU.Chr1.698
black	evm.TU.Chr1.70
black	evm.TU.Chr1.700
black	evm.TU.Chr1.740
black	evm.TU.Chr1.741
black	evm.TU.Chr1.752
black	evm.TU.Chr1.758
black	evm.TU.Chr1.76
black	evm.TU.Chr1.780
black	evm.TU.Chr1.798
black	evm.TU.Chr1.842
black	evm.TU.Chr1.890
black	evm.TU.Chr1.893
black	evm.TU.Chr1.896
black	evm.TU.Chr1.919
black	evm.TU.Chr1.954
black	evm.TU.Chr1.959
black	evm.TU.Chr2.1003
black	evm.TU.Chr2.1269
black	evm.TU.Chr2.1282
black	evm.TU.Chr2.1308
black	evm.TU.Chr2.131
black	evm.TU.Chr2.1333
black	evm.TU.Chr2.1334
black	evm.TU.Chr2.137
black	evm.TU.Chr2.1415
black	evm.TU.Chr2.1425
black	evm.TU.Chr2.1482
black	evm.TU.Chr2.158
black	evm.TU.Chr2.1610
black	evm.TU.Chr2.1615
black	evm.TU.Chr2.1633
black	evm.TU.Chr2.1742
black	evm.TU.Chr2.1750
black	evm.TU.Chr2.176
black	evm.TU.Chr2.1806
black	evm.TU.Chr2.1816
black	evm.TU.Chr2.1821
black	evm.TU.Chr2.1834
black	evm.TU.Chr2.1840
black	evm.TU.Chr2.1859
black	evm.TU.Chr2.1863
black	evm.TU.Chr2.1869
black	evm.TU.Chr2.1880
black	evm.TU.Chr2.1949
black	evm.TU.Chr2.1984
black	evm.TU.Chr2.2006
black	evm.TU.Chr2.2012
black	evm.TU.Chr2.2050
black	evm.TU.Chr2.2071
black	evm.TU.Chr2.2084
black	evm.TU.Chr2.2133
black	evm.TU.Chr2.2229
black	evm.TU.Chr2.2230
black	evm.TU.Chr2.2249
black	evm.TU.Chr2.2250
black	evm.TU.Chr2.2277
black	evm.TU.Chr2.2335
black	evm.TU.Chr2.2343
black	evm.TU.Chr2.2345
black	evm.TU.Chr2.2387
black	evm.TU.Chr2.2399
black	evm.TU.Chr2.2400
black	evm.TU.Chr2.2404
black	evm.TU.Chr2.2422
black	evm.TU.Chr2.2438
black	evm.TU.Chr2.2458
black	evm.TU.Chr2.2478
black	evm.TU.Chr2.2479
black	evm.TU.Chr2.2568
black	evm.TU.Chr2.2575
black	evm.TU.Chr2.2587
black	evm.TU.Chr2.2613
black	evm.TU.Chr2.2615
black	evm.TU.Chr2.2685
black	evm.TU.Chr2.2715
black	evm.TU.Chr2.2795
black	evm.TU.Chr2.2871
black	evm.TU.Chr2.2895
black	evm.TU.Chr2.2909
black	evm.TU.Chr2.2935
black	evm.TU.Chr2.297
black	evm.TU.Chr2.2981
black	evm.TU.Chr2.3041
black	evm.TU.Chr2.3081
black	evm.TU.Chr2.3093
black	evm.TU.Chr2.3138
black	evm.TU.Chr2.3164
black	evm.TU.Chr2.3166
black	evm.TU.Chr2.3193
black	evm.TU.Chr2.320
black	evm.TU.Chr2.3212
black	evm.TU.Chr2.355
black	evm.TU.Chr2.445
black	evm.TU.Chr2.467
black	evm.TU.Chr2.469
black	evm.TU.Chr2.749
black	evm.TU.Chr2.845
black	evm.TU.Chr2.925
black	evm.TU.Chr2.97
black	evm.TU.Chr2.981
black	evm.TU.Chr2.991
black	evm.TU.Chr3.1011
black	evm.TU.Chr3.1013
black	evm.TU.Chr3.1034
black	evm.TU.Chr3.105
black	evm.TU.Chr3.1099
black	evm.TU.Chr3.1127
black	evm.TU.Chr3.1148
black	evm.TU.Chr3.1159
black	evm.TU.Chr3.1160
black	evm.TU.Chr3.1172
black	evm.TU.Chr3.1184
black	evm.TU.Chr3.1190
black	evm.TU.Chr3.1194
black	evm.TU.Chr3.1284_evm.TU.Chr3.1282
black	evm.TU.Chr3.1413
black	evm.TU.Chr3.1477
black	evm.TU.Chr3.1495
black	evm.TU.Chr3.1520
black	evm.TU.Chr3.1545
black	evm.TU.Chr3.167
black	evm.TU.Chr3.1706
black	evm.TU.Chr3.1722
black	evm.TU.Chr3.1747
black	evm.TU.Chr3.1777
black	evm.TU.Chr3.1789
black	evm.TU.Chr3.1790
black	evm.TU.Chr3.1826
black	evm.TU.Chr3.1834
black	evm.TU.Chr3.1836
black	evm.TU.Chr3.187
black	evm.TU.Chr3.1930
black	evm.TU.Chr3.194
black	evm.TU.Chr3.1940
black	evm.TU.Chr3.1949
black	evm.TU.Chr3.1962
black	evm.TU.Chr3.2036
black	evm.TU.Chr3.2125
black	evm.TU.Chr3.2128
black	evm.TU.Chr3.2154
black	evm.TU.Chr3.2403
black	evm.TU.Chr3.2433
black	evm.TU.Chr3.2434
black	evm.TU.Chr3.2456
black	evm.TU.Chr3.2483
black	evm.TU.Chr3.2506
black	evm.TU.Chr3.2604
black	evm.TU.Chr3.2616
black	evm.TU.Chr3.2644
black	evm.TU.Chr3.2662
black	evm.TU.Chr3.2665
black	evm.TU.Chr3.2714
black	evm.TU.Chr3.2732
black	evm.TU.Chr3.2752
black	evm.TU.Chr3.2793
black	evm.TU.Chr3.2795
black	evm.TU.Chr3.2868
black	evm.TU.Chr3.2900
black	evm.TU.Chr3.293
black	evm.TU.Chr3.2943
black	evm.TU.Chr3.297
black	evm.TU.Chr3.302
black	evm.TU.Chr3.3047
black	evm.TU.Chr3.3084
black	evm.TU.Chr3.309
black	evm.TU.Chr3.3102
black	evm.TU.Chr3.3137
black	evm.TU.Chr3.3143
black	evm.TU.Chr3.315
black	evm.TU.Chr3.3177
black	evm.TU.Chr3.3179
black	evm.TU.Chr3.3203
black	evm.TU.Chr3.3212
black	evm.TU.Chr3.3222
black	evm.TU.Chr3.3228
black	evm.TU.Chr3.338
black	evm.TU.Chr3.372
black	evm.TU.Chr3.373
black	evm.TU.Chr3.374
black	evm.TU.Chr3.377
black	evm.TU.Chr3.396
black	evm.TU.Chr3.400
black	evm.TU.Chr3.439
black	evm.TU.Chr3.475
black	evm.TU.Chr3.490
black	evm.TU.Chr3.50
black	evm.TU.Chr3.501
black	evm.TU.Chr3.517
black	evm.TU.Chr3.55
black	evm.TU.Chr3.560
black	evm.TU.Chr3.580
black	evm.TU.Chr3.587
black	evm.TU.Chr3.607
black	evm.TU.Chr3.612
black	evm.TU.Chr3.640
black	evm.TU.Chr3.647
black	evm.TU.Chr3.652
black	evm.TU.Chr3.653
black	evm.TU.Chr3.679
black	evm.TU.Chr3.68
black	evm.TU.Chr3.689
black	evm.TU.Chr3.714
black	evm.TU.Chr3.768
black	evm.TU.Chr3.771
black	evm.TU.Chr3.797
black	evm.TU.Chr3.942
black	evm.TU.Chr4.103
black	evm.TU.Chr4.1041
black	evm.TU.Chr4.105
black	evm.TU.Chr4.1074
black	evm.TU.Chr4.1097
black	evm.TU.Chr4.1113
black	evm.TU.Chr4.112
black	evm.TU.Chr4.1131
black	evm.TU.Chr4.1140
black	evm.TU.Chr4.1181
black	evm.TU.Chr4.1223
black	evm.TU.Chr4.131
black	evm.TU.Chr4.1413
black	evm.TU.Chr4.1414
black	evm.TU.Chr4.1433
black	evm.TU.Chr4.1435
black	evm.TU.Chr4.1439
black	evm.TU.Chr4.1476
black	evm.TU.Chr4.149
black	evm.TU.Chr4.1511
black	evm.TU.Chr4.1519
black	evm.TU.Chr4.1542
black	evm.TU.Chr4.1552
black	evm.TU.Chr4.156
black	evm.TU.Chr4.1575
black	evm.TU.Chr4.1588
black	evm.TU.Chr4.1727
black	evm.TU.Chr4.1737
black	evm.TU.Chr4.1815
black	evm.TU.Chr4.184
black	evm.TU.Chr4.1859
black	evm.TU.Chr4.1863
black	evm.TU.Chr4.191
black	evm.TU.Chr4.1910
black	evm.TU.Chr4.1911
black	evm.TU.Chr4.1933
black	evm.TU.Chr4.2007
black	evm.TU.Chr4.2049
black	evm.TU.Chr4.206
black	evm.TU.Chr4.2060
black	evm.TU.Chr4.207
black	evm.TU.Chr4.2099_evm.TU.Chr4.2100
black	evm.TU.Chr4.225
black	evm.TU.Chr4.2253
black	evm.TU.Chr4.230
black	evm.TU.Chr4.2314
black	evm.TU.Chr4.2427
black	evm.TU.Chr4.2436
black	evm.TU.Chr4.2447
black	evm.TU.Chr4.2490
black	evm.TU.Chr4.2576
black	evm.TU.Chr4.2613
black	evm.TU.Chr4.266
black	evm.TU.Chr4.268
black	evm.TU.Chr4.2728
black	evm.TU.Chr4.2766
black	evm.TU.Chr4.2895
black	evm.TU.Chr4.2908
black	evm.TU.Chr4.295
black	evm.TU.Chr4.315
black	evm.TU.Chr4.329
black	evm.TU.Chr4.406
black	evm.TU.Chr4.48
black	evm.TU.Chr4.495
black	evm.TU.Chr4.503
black	evm.TU.Chr4.517
black	evm.TU.Chr4.533
black	evm.TU.Chr4.605
black	evm.TU.Chr4.607
black	evm.TU.Chr4.628
black	evm.TU.Chr4.637
black	evm.TU.Chr4.689
black	evm.TU.Chr4.71
black	evm.TU.Chr4.738
black	evm.TU.Chr4.753
black	evm.TU.Chr4.754
black	evm.TU.Chr4.762
black	evm.TU.Chr4.768
black	evm.TU.Chr4.820
black	evm.TU.Chr4.839
black	evm.TU.Chr4.847
black	evm.TU.Chr4.858
black	evm.TU.Chr4.890
black	evm.TU.Chr4.892
black	evm.TU.Chr4.897
black	evm.TU.Chr4.903
black	evm.TU.Chr4.911
black	evm.TU.Chr4.937
black	evm.TU.Chr4.939
black	evm.TU.Chr5.1030
black	evm.TU.Chr5.1067
black	evm.TU.Chr5.1113
black	evm.TU.Chr5.1134
black	evm.TU.Chr5.114
black	evm.TU.Chr5.1200
black	evm.TU.Chr5.1223
black	evm.TU.Chr5.1240
black	evm.TU.Chr5.130
black	evm.TU.Chr5.1355
black	evm.TU.Chr5.1364
black	evm.TU.Chr5.14
black	evm.TU.Chr5.1400
black	evm.TU.Chr5.1418
black	evm.TU.Chr5.1478
black	evm.TU.Chr5.1490
black	evm.TU.Chr5.1504
black	evm.TU.Chr5.1539
black	evm.TU.Chr5.1565
black	evm.TU.Chr5.1566
black	evm.TU.Chr5.1572
black	evm.TU.Chr5.1573
black	evm.TU.Chr5.1582
black	evm.TU.Chr5.1585
black	evm.TU.Chr5.1692
black	evm.TU.Chr5.1714
black	evm.TU.Chr5.1729
black	evm.TU.Chr5.1771
black	evm.TU.Chr5.1810
black	evm.TU.Chr5.1819
black	evm.TU.Chr5.1833
black	evm.TU.Chr5.1895
black	evm.TU.Chr5.1904
black	evm.TU.Chr5.1922
black	evm.TU.Chr5.1957
black	evm.TU.Chr5.1994
black	evm.TU.Chr5.2032
black	evm.TU.Chr5.2071
black	evm.TU.Chr5.2099
black	evm.TU.Chr5.2143
black	evm.TU.Chr5.2145
black	evm.TU.Chr5.2147
black	evm.TU.Chr5.2174
black	evm.TU.Chr5.2226
black	evm.TU.Chr5.2284
black	evm.TU.Chr5.2315
black	evm.TU.Chr5.2329
black	evm.TU.Chr5.233
black	evm.TU.Chr5.2378
black	evm.TU.Chr5.2399
black	evm.TU.Chr5.24
black	evm.TU.Chr5.2475
black	evm.TU.Chr5.249
black	evm.TU.Chr5.2531
black	evm.TU.Chr5.257
black	evm.TU.Chr5.2590
black	evm.TU.Chr5.2600
black	evm.TU.Chr5.318
black	evm.TU.Chr5.354
black	evm.TU.Chr5.440
black	evm.TU.Chr5.453
black	evm.TU.Chr5.49
black	evm.TU.Chr5.516
black	evm.TU.Chr5.519
black	evm.TU.Chr5.553
black	evm.TU.Chr5.558
black	evm.TU.Chr5.586
black	evm.TU.Chr5.595
black	evm.TU.Chr5.599
black	evm.TU.Chr5.6
black	evm.TU.Chr5.612
black	evm.TU.Chr5.670
black	evm.TU.Chr5.706
black	evm.TU.Chr5.744
black	evm.TU.Chr5.759
black	evm.TU.Chr5.820
black	evm.TU.Chr5.845
black	evm.TU.Chr5.862
black	evm.TU.Chr5.870
black	evm.TU.Chr5.876_evm.TU.Chr5.877
black	evm.TU.Chr5.91
black	evm.TU.Chr5.977
black	evm.TU.Chr6.1130
black	evm.TU.Chr6.1149
black	evm.TU.Chr6.1174
black	evm.TU.Chr6.1201
black	evm.TU.Chr6.1232
black	evm.TU.Chr6.1304
black	evm.TU.Chr6.1314
black	evm.TU.Chr6.1332
black	evm.TU.Chr6.1470
black	evm.TU.Chr6.1472
black	evm.TU.Chr6.1514
black	evm.TU.Chr6.1519
black	evm.TU.Chr6.1605
black	evm.TU.Chr6.1670
black	evm.TU.Chr6.171
black	evm.TU.Chr6.19
black	evm.TU.Chr6.1999
black	evm.TU.Chr6.2006
black	evm.TU.Chr6.207
black	evm.TU.Chr6.2073
black	evm.TU.Chr6.2089
black	evm.TU.Chr6.2105
black	evm.TU.Chr6.2139
black	evm.TU.Chr6.2214
black	evm.TU.Chr6.2230
black	evm.TU.Chr6.2240
black	evm.TU.Chr6.2250
black	evm.TU.Chr6.2277
black	evm.TU.Chr6.229
black	evm.TU.Chr6.2370
black	evm.TU.Chr6.2443
black	evm.TU.Chr6.2445
black	evm.TU.Chr6.2457
black	evm.TU.Chr6.2458
black	evm.TU.Chr6.2460
black	evm.TU.Chr6.2471
black	evm.TU.Chr6.2514
black	evm.TU.Chr6.2515
black	evm.TU.Chr6.2516
black	evm.TU.Chr6.2543
black	evm.TU.Chr6.2544
black	evm.TU.Chr6.2569
black	evm.TU.Chr6.2574
black	evm.TU.Chr6.2611
black	evm.TU.Chr6.2661
black	evm.TU.Chr6.267
black	evm.TU.Chr6.2712
black	evm.TU.Chr6.2714
black	evm.TU.Chr6.2717
black	evm.TU.Chr6.2718
black	evm.TU.Chr6.271_evm.TU.Chr6.272
black	evm.TU.Chr6.2742
black	evm.TU.Chr6.2757
black	evm.TU.Chr6.2765
black	evm.TU.Chr6.2795
black	evm.TU.Chr6.2796
black	evm.TU.Chr6.284
black	evm.TU.Chr6.2856
black	evm.TU.Chr6.2875
black	evm.TU.Chr6.2985
black	evm.TU.Chr6.3068
black	evm.TU.Chr6.3076
black	evm.TU.Chr6.31
black	evm.TU.Chr6.3104
black	evm.TU.Chr6.318
black	evm.TU.Chr6.3205
black	evm.TU.Chr6.3247
black	evm.TU.Chr6.3258
black	evm.TU.Chr6.3287
black	evm.TU.Chr6.3454
black	evm.TU.Chr6.3455
black	evm.TU.Chr6.3469
black	evm.TU.Chr6.351
black	evm.TU.Chr6.3601
black	evm.TU.Chr6.3644
black	evm.TU.Chr6.3645
black	evm.TU.Chr6.3648_evm.TU.Chr6.3649
black	evm.TU.Chr6.3659
black	evm.TU.Chr6.3669
black	evm.TU.Chr6.3679
black	evm.TU.Chr6.3702
black	evm.TU.Chr6.3714
black	evm.TU.Chr6.3732
black	evm.TU.Chr6.3749_evm.TU.Chr6.3750
black	evm.TU.Chr6.399
black	evm.TU.Chr6.40
black	evm.TU.Chr6.428
black	evm.TU.Chr6.465
black	evm.TU.Chr6.470
black	evm.TU.Chr6.48
black	evm.TU.Chr6.510
black	evm.TU.Chr6.529
black	evm.TU.Chr6.531
black	evm.TU.Chr6.601
black	evm.TU.Chr6.626
black	evm.TU.Chr6.676
black	evm.TU.Chr6.677
black	evm.TU.Chr6.694
black	evm.TU.Chr6.713
black	evm.TU.Chr6.796
black	evm.TU.Chr6.863
black	evm.TU.Chr6.9
black	evm.TU.Chr6.919
black	evm.TU.Chr6.932
black	evm.TU.Chr6.968
black	evm.TU.Chr7.1042
black	evm.TU.Chr7.1071
black	evm.TU.Chr7.1096
black	evm.TU.Chr7.11
black	evm.TU.Chr7.118
black	evm.TU.Chr7.1194
black	evm.TU.Chr7.1206
black	evm.TU.Chr7.1209
black	evm.TU.Chr7.1222
black	evm.TU.Chr7.1279
black	evm.TU.Chr7.1297
black	evm.TU.Chr7.1298
black	evm.TU.Chr7.1313
black	evm.TU.Chr7.1316
black	evm.TU.Chr7.1327
black	evm.TU.Chr7.1342
black	evm.TU.Chr7.1375
black	evm.TU.Chr7.1396
black	evm.TU.Chr7.1456
black	evm.TU.Chr7.1475
black	evm.TU.Chr7.1482
black	evm.TU.Chr7.15
black	evm.TU.Chr7.1522
black	evm.TU.Chr7.1530
black	evm.TU.Chr7.1540
black	evm.TU.Chr7.1543
black	evm.TU.Chr7.1550
black	evm.TU.Chr7.1594
black	evm.TU.Chr7.1610
black	evm.TU.Chr7.1613
black	evm.TU.Chr7.1719
black	evm.TU.Chr7.1726
black	evm.TU.Chr7.1743
black	evm.TU.Chr7.1762
black	evm.TU.Chr7.1777
black	evm.TU.Chr7.1789
black	evm.TU.Chr7.1800
black	evm.TU.Chr7.1868
black	evm.TU.Chr7.19
black	evm.TU.Chr7.2008
black	evm.TU.Chr7.2015
black	evm.TU.Chr7.2016
black	evm.TU.Chr7.2023
black	evm.TU.Chr7.2052
black	evm.TU.Chr7.2072
black	evm.TU.Chr7.2076
black	evm.TU.Chr7.2080
black	evm.TU.Chr7.2082
black	evm.TU.Chr7.2083
black	evm.TU.Chr7.2092
black	evm.TU.Chr7.2097
black	evm.TU.Chr7.2099
black	evm.TU.Chr7.2176
black	evm.TU.Chr7.2203
black	evm.TU.Chr7.2204
black	evm.TU.Chr7.2216
black	evm.TU.Chr7.2283
black	evm.TU.Chr7.2347
black	evm.TU.Chr7.2393
black	evm.TU.Chr7.2398
black	evm.TU.Chr7.2399
black	evm.TU.Chr7.2421
black	evm.TU.Chr7.2423
black	evm.TU.Chr7.2428
black	evm.TU.Chr7.2447
black	evm.TU.Chr7.2463
black	evm.TU.Chr7.2547
black	evm.TU.Chr7.2560
black	evm.TU.Chr7.2569
black	evm.TU.Chr7.2619
black	evm.TU.Chr7.2624
black	evm.TU.Chr7.2629
black	evm.TU.Chr7.2659
black	evm.TU.Chr7.2709
black	evm.TU.Chr7.2712
black	evm.TU.Chr7.2736
black	evm.TU.Chr7.2754_evm.TU.Chr7.2755
black	evm.TU.Chr7.2779
black	evm.TU.Chr7.2801
black	evm.TU.Chr7.2812
black	evm.TU.Chr7.2819_evm.TU.Chr7.2820
black	evm.TU.Chr7.2824
black	evm.TU.Chr7.2838
black	evm.TU.Chr7.2909
black	evm.TU.Chr7.2935
black	evm.TU.Chr7.2954
black	evm.TU.Chr7.2982
black	evm.TU.Chr7.2984
black	evm.TU.Chr7.30
black	evm.TU.Chr7.352
black	evm.TU.Chr7.353
black	evm.TU.Chr7.355
black	evm.TU.Chr7.636
black	evm.TU.Chr7.680
black	evm.TU.Chr7.767
black	evm.TU.Chr7.820
black	evm.TU.Chr7.884
black	evm.TU.Chr7.886
black	evm.TU.Chr7.900
black	evm.TU.Chr7.917
black	evm.TU.Chr7.931
black	evm.TU.Chr7.934
black	evm.TU.Chr8.1000
black	evm.TU.Chr8.1012
black	evm.TU.Chr8.1026
black	evm.TU.Chr8.1033
black	evm.TU.Chr8.1059
black	evm.TU.Chr8.109
black	evm.TU.Chr8.111
black	evm.TU.Chr8.1111
black	evm.TU.Chr8.1113
black	evm.TU.Chr8.1152
black	evm.TU.Chr8.1173
black	evm.TU.Chr8.1175
black	evm.TU.Chr8.1205
black	evm.TU.Chr8.1221
black	evm.TU.Chr8.1291
black	evm.TU.Chr8.1346
black	evm.TU.Chr8.1476
black	evm.TU.Chr8.1477
black	evm.TU.Chr8.1486
black	evm.TU.Chr8.1528
black	evm.TU.Chr8.1534
black	evm.TU.Chr8.1560
black	evm.TU.Chr8.1566
black	evm.TU.Chr8.1636
black	evm.TU.Chr8.1667
black	evm.TU.Chr8.1687
black	evm.TU.Chr8.1690
black	evm.TU.Chr8.1715
black	evm.TU.Chr8.1718
black	evm.TU.Chr8.1765
black	evm.TU.Chr8.1805
black	evm.TU.Chr8.1842
black	evm.TU.Chr8.1852
black	evm.TU.Chr8.1858
black	evm.TU.Chr8.1886
black	evm.TU.Chr8.1904
black	evm.TU.Chr8.1944
black	evm.TU.Chr8.1974
black	evm.TU.Chr8.1975
black	evm.TU.Chr8.1979
black	evm.TU.Chr8.2016
black	evm.TU.Chr8.2021
black	evm.TU.Chr8.2030
black	evm.TU.Chr8.2032
black	evm.TU.Chr8.2082
black	evm.TU.Chr8.2091
black	evm.TU.Chr8.2137
black	evm.TU.Chr8.2199
black	evm.TU.Chr8.2204
black	evm.TU.Chr8.2225
black	evm.TU.Chr8.2262
black	evm.TU.Chr8.2263
black	evm.TU.Chr8.2277
black	evm.TU.Chr8.2291
black	evm.TU.Chr8.2296
black	evm.TU.Chr8.2315
black	evm.TU.Chr8.241
black	evm.TU.Chr8.2413
black	evm.TU.Chr8.2416
black	evm.TU.Chr8.2421
black	evm.TU.Chr8.2443
black	evm.TU.Chr8.2445
black	evm.TU.Chr8.2455
black	evm.TU.Chr8.2473
black	evm.TU.Chr8.2491
black	evm.TU.Chr8.2532
black	evm.TU.Chr8.2541
black	evm.TU.Chr8.2567
black	evm.TU.Chr8.2574
black	evm.TU.Chr8.2594
black	evm.TU.Chr8.2598
black	evm.TU.Chr8.266
black	evm.TU.Chr8.2740
black	evm.TU.Chr8.2741
black	evm.TU.Chr8.2771
black	evm.TU.Chr8.2772
black	evm.TU.Chr8.2793
black	evm.TU.Chr8.32
black	evm.TU.Chr8.352
black	evm.TU.Chr8.393
black	evm.TU.Chr8.443
black	evm.TU.Chr8.46
black	evm.TU.Chr8.460
black	evm.TU.Chr8.5
black	evm.TU.Chr8.637
black	evm.TU.Chr8.680
black	evm.TU.Chr8.709
black	evm.TU.Chr8.866
black	evm.TU.Chr8.871
black	evm.TU.Chr8.877
black	evm.TU.Chr8.90
black	evm.TU.Chr8.900
black	evm.TU.Chr8.905
black	evm.TU.Chr8.971
black	evm.TU.UTG2292.12
blue	evm.TU.Chr1.1
blue	evm.TU.Chr1.10
blue	evm.TU.Chr1.1003
blue	evm.TU.Chr1.1017
blue	evm.TU.Chr1.1023
blue	evm.TU.Chr1.1024
blue	evm.TU.Chr1.104
blue	evm.TU.Chr1.1040
blue	evm.TU.Chr1.1044
blue	evm.TU.Chr1.1046
blue	evm.TU.Chr1.1049
blue	evm.TU.Chr1.105
blue	evm.TU.Chr1.1061
blue	evm.TU.Chr1.1074
blue	evm.TU.Chr1.1099
blue	evm.TU.Chr1.1101
blue	evm.TU.Chr1.113
blue	evm.TU.Chr1.1134
blue	evm.TU.Chr1.1154
blue	evm.TU.Chr1.1156_evm.TU.Chr1.1157
blue	evm.TU.Chr1.1158
blue	evm.TU.Chr1.116
blue	evm.TU.Chr1.1160
blue	evm.TU.Chr1.1161
blue	evm.TU.Chr1.1165
blue	evm.TU.Chr1.1166
blue	evm.TU.Chr1.1174
blue	evm.TU.Chr1.1180
blue	evm.TU.Chr1.1182
blue	evm.TU.Chr1.1192
blue	evm.TU.Chr1.1195
blue	evm.TU.Chr1.1216
blue	evm.TU.Chr1.1217
blue	evm.TU.Chr1.122
blue	evm.TU.Chr1.1222
blue	evm.TU.Chr1.1223
blue	evm.TU.Chr1.1227
blue	evm.TU.Chr1.1230
blue	evm.TU.Chr1.1232
blue	evm.TU.Chr1.1236
blue	evm.TU.Chr1.1243
blue	evm.TU.Chr1.1246
blue	evm.TU.Chr1.1255
blue	evm.TU.Chr1.1258
blue	evm.TU.Chr1.1277
blue	evm.TU.Chr1.1294
blue	evm.TU.Chr1.13
blue	evm.TU.Chr1.1345
blue	evm.TU.Chr1.1350
blue	evm.TU.Chr1.1368
blue	evm.TU.Chr1.1370
blue	evm.TU.Chr1.1374
blue	evm.TU.Chr1.1377
blue	evm.TU.Chr1.1384
blue	evm.TU.Chr1.1398
blue	evm.TU.Chr1.1399
blue	evm.TU.Chr1.14
blue	evm.TU.Chr1.1416
blue	evm.TU.Chr1.1417
blue	evm.TU.Chr1.1418
blue	evm.TU.Chr1.1422
blue	evm.TU.Chr1.1430
blue	evm.TU.Chr1.1434
blue	evm.TU.Chr1.1435
blue	evm.TU.Chr1.1438
blue	evm.TU.Chr1.1443
blue	evm.TU.Chr1.1457
blue	evm.TU.Chr1.146
blue	evm.TU.Chr1.1467
blue	evm.TU.Chr1.1468
blue	evm.TU.Chr1.1472
blue	evm.TU.Chr1.1474
blue	evm.TU.Chr1.148
blue	evm.TU.Chr1.1490
blue	evm.TU.Chr1.1493
blue	evm.TU.Chr1.1494
blue	evm.TU.Chr1.1496
blue	evm.TU.Chr1.1497
blue	evm.TU.Chr1.1499
blue	evm.TU.Chr1.15
blue	evm.TU.Chr1.1512
blue	evm.TU.Chr1.1519
blue	evm.TU.Chr1.1521
blue	evm.TU.Chr1.1524
blue	evm.TU.Chr1.1525
blue	evm.TU.Chr1.1532
blue	evm.TU.Chr1.1533
blue	evm.TU.Chr1.1534
blue	evm.TU.Chr1.1542
blue	evm.TU.Chr1.1545
blue	evm.TU.Chr1.1546
blue	evm.TU.Chr1.1547
blue	evm.TU.Chr1.1553
blue	evm.TU.Chr1.1555
blue	evm.TU.Chr1.1562
blue	evm.TU.Chr1.157
blue	evm.TU.Chr1.1572
blue	evm.TU.Chr1.1576
blue	evm.TU.Chr1.1589
blue	evm.TU.Chr1.1596
blue	evm.TU.Chr1.1597
blue	evm.TU.Chr1.1602
blue	evm.TU.Chr1.1607
blue	evm.TU.Chr1.1616
blue	evm.TU.Chr1.1619
blue	evm.TU.Chr1.1622
blue	evm.TU.Chr1.1626
blue	evm.TU.Chr1.1627
blue	evm.TU.Chr1.1631
blue	evm.TU.Chr1.1634
blue	evm.TU.Chr1.1640
blue	evm.TU.Chr1.1641
blue	evm.TU.Chr1.1646
blue	evm.TU.Chr1.1647
blue	evm.TU.Chr1.1648
blue	evm.TU.Chr1.1649
blue	evm.TU.Chr1.1658
blue	evm.TU.Chr1.1660
blue	evm.TU.Chr1.1668
blue	evm.TU.Chr1.1677
blue	evm.TU.Chr1.1678
blue	evm.TU.Chr1.1681
blue	evm.TU.Chr1.1684
blue	evm.TU.Chr1.169
blue	evm.TU.Chr1.1690
blue	evm.TU.Chr1.1704
blue	evm.TU.Chr1.1717
blue	evm.TU.Chr1.172
blue	evm.TU.Chr1.1722
blue	evm.TU.Chr1.1724
blue	evm.TU.Chr1.1734
blue	evm.TU.Chr1.1735
blue	evm.TU.Chr1.174
blue	evm.TU.Chr1.1746
blue	evm.TU.Chr1.1751
blue	evm.TU.Chr1.1753
blue	evm.TU.Chr1.1760
blue	evm.TU.Chr1.1765
blue	evm.TU.Chr1.1766
blue	evm.TU.Chr1.1769
blue	evm.TU.Chr1.1771
blue	evm.TU.Chr1.1775
blue	evm.TU.Chr1.1778
blue	evm.TU.Chr1.1780
blue	evm.TU.Chr1.1784
blue	evm.TU.Chr1.1786
blue	evm.TU.Chr1.1787
blue	evm.TU.Chr1.1788
blue	evm.TU.Chr1.1793
blue	evm.TU.Chr1.1794
blue	evm.TU.Chr1.1798
blue	evm.TU.Chr1.18
blue	evm.TU.Chr1.1800
blue	evm.TU.Chr1.1810
blue	evm.TU.Chr1.1817
blue	evm.TU.Chr1.1823
blue	evm.TU.Chr1.1839
blue	evm.TU.Chr1.1852
blue	evm.TU.Chr1.1854
blue	evm.TU.Chr1.1867
blue	evm.TU.Chr1.1875
blue	evm.TU.Chr1.1876
blue	evm.TU.Chr1.1877
blue	evm.TU.Chr1.1881
blue	evm.TU.Chr1.1889
blue	evm.TU.Chr1.1896
blue	evm.TU.Chr1.1897
blue	evm.TU.Chr1.1898
blue	evm.TU.Chr1.19
blue	evm.TU.Chr1.1907
blue	evm.TU.Chr1.191
blue	evm.TU.Chr1.1918
blue	evm.TU.Chr1.1920
blue	evm.TU.Chr1.1926
blue	evm.TU.Chr1.1934
blue	evm.TU.Chr1.1936
blue	evm.TU.Chr1.1943
blue	evm.TU.Chr1.1969
blue	evm.TU.Chr1.1975
blue	evm.TU.Chr1.1977
blue	evm.TU.Chr1.1989
blue	evm.TU.Chr1.2
blue	evm.TU.Chr1.200
blue	evm.TU.Chr1.2006
blue	evm.TU.Chr1.2015
blue	evm.TU.Chr1.2029
blue	evm.TU.Chr1.2041
blue	evm.TU.Chr1.2047
blue	evm.TU.Chr1.205
blue	evm.TU.Chr1.2059
blue	evm.TU.Chr1.2061
blue	evm.TU.Chr1.2064
blue	evm.TU.Chr1.2069
blue	evm.TU.Chr1.2070
blue	evm.TU.Chr1.2081
blue	evm.TU.Chr1.2084
blue	evm.TU.Chr1.2087
blue	evm.TU.Chr1.2093
blue	evm.TU.Chr1.210
blue	evm.TU.Chr1.2102
blue	evm.TU.Chr1.2106
blue	evm.TU.Chr1.211
blue	evm.TU.Chr1.2121_evm.TU.Chr1.2122
blue	evm.TU.Chr1.2125
blue	evm.TU.Chr1.2128
blue	evm.TU.Chr1.2129
blue	evm.TU.Chr1.213
blue	evm.TU.Chr1.2144
blue	evm.TU.Chr1.217
blue	evm.TU.Chr1.2170
blue	evm.TU.Chr1.2182
blue	evm.TU.Chr1.2198
blue	evm.TU.Chr1.22
blue	evm.TU.Chr1.2200
blue	evm.TU.Chr1.2207
blue	evm.TU.Chr1.2214
blue	evm.TU.Chr1.2219
blue	evm.TU.Chr1.2222
blue	evm.TU.Chr1.224
blue	evm.TU.Chr1.2245
blue	evm.TU.Chr1.2250
blue	evm.TU.Chr1.2252
blue	evm.TU.Chr1.2254
blue	evm.TU.Chr1.2255
blue	evm.TU.Chr1.2256
blue	evm.TU.Chr1.2262
blue	evm.TU.Chr1.2266
blue	evm.TU.Chr1.2267
blue	evm.TU.Chr1.2285
blue	evm.TU.Chr1.2291
blue	evm.TU.Chr1.23
blue	evm.TU.Chr1.230
blue	evm.TU.Chr1.2309
blue	evm.TU.Chr1.231
blue	evm.TU.Chr1.2310
blue	evm.TU.Chr1.2314
blue	evm.TU.Chr1.2317
blue	evm.TU.Chr1.2318
blue	evm.TU.Chr1.2319
blue	evm.TU.Chr1.2321
blue	evm.TU.Chr1.2322
blue	evm.TU.Chr1.2330
blue	evm.TU.Chr1.2335
blue	evm.TU.Chr1.2339
blue	evm.TU.Chr1.2341
blue	evm.TU.Chr1.2342
blue	evm.TU.Chr1.2343
blue	evm.TU.Chr1.2344
blue	evm.TU.Chr1.2345
blue	evm.TU.Chr1.2349
blue	evm.TU.Chr1.2351_evm.TU.Chr1.2352
blue	evm.TU.Chr1.2354
blue	evm.TU.Chr1.2358
blue	evm.TU.Chr1.2363
blue	evm.TU.Chr1.2366
blue	evm.TU.Chr1.2367
blue	evm.TU.Chr1.2368
blue	evm.TU.Chr1.2372
blue	evm.TU.Chr1.2378
blue	evm.TU.Chr1.2380
blue	evm.TU.Chr1.2388
blue	evm.TU.Chr1.2395
blue	evm.TU.Chr1.2397
blue	evm.TU.Chr1.24
blue	evm.TU.Chr1.2401
blue	evm.TU.Chr1.2402
blue	evm.TU.Chr1.2405
blue	evm.TU.Chr1.2434
blue	evm.TU.Chr1.2436
blue	evm.TU.Chr1.2438
blue	evm.TU.Chr1.2439
blue	evm.TU.Chr1.2440
blue	evm.TU.Chr1.2445
blue	evm.TU.Chr1.2461
blue	evm.TU.Chr1.2462
blue	evm.TU.Chr1.2472
blue	evm.TU.Chr1.2477
blue	evm.TU.Chr1.2483
blue	evm.TU.Chr1.249
blue	evm.TU.Chr1.2498
blue	evm.TU.Chr1.25
blue	evm.TU.Chr1.250
blue	evm.TU.Chr1.2501
blue	evm.TU.Chr1.252
blue	evm.TU.Chr1.2523
blue	evm.TU.Chr1.2531
blue	evm.TU.Chr1.2540
blue	evm.TU.Chr1.2543
blue	evm.TU.Chr1.2554
blue	evm.TU.Chr1.2557
blue	evm.TU.Chr1.256
blue	evm.TU.Chr1.2563
blue	evm.TU.Chr1.2564
blue	evm.TU.Chr1.2565
blue	evm.TU.Chr1.2567
blue	evm.TU.Chr1.2572
blue	evm.TU.Chr1.2581
blue	evm.TU.Chr1.2588
blue	evm.TU.Chr1.2597
blue	evm.TU.Chr1.2599
blue	evm.TU.Chr1.26
blue	evm.TU.Chr1.2600
blue	evm.TU.Chr1.2605
blue	evm.TU.Chr1.2607
blue	evm.TU.Chr1.2622
blue	evm.TU.Chr1.2626
blue	evm.TU.Chr1.2629
blue	evm.TU.Chr1.2642
blue	evm.TU.Chr1.2643
blue	evm.TU.Chr1.2644
blue	evm.TU.Chr1.2647
blue	evm.TU.Chr1.2649
blue	evm.TU.Chr1.266
blue	evm.TU.Chr1.2663
blue	evm.TU.Chr1.2664
blue	evm.TU.Chr1.267
blue	evm.TU.Chr1.2672
blue	evm.TU.Chr1.2685
blue	evm.TU.Chr1.2686
blue	evm.TU.Chr1.2687
blue	evm.TU.Chr1.2698
blue	evm.TU.Chr1.270
blue	evm.TU.Chr1.2701
blue	evm.TU.Chr1.2708
blue	evm.TU.Chr1.2710
blue	evm.TU.Chr1.2712
blue	evm.TU.Chr1.2715
blue	evm.TU.Chr1.2717
blue	evm.TU.Chr1.2718
blue	evm.TU.Chr1.2722
blue	evm.TU.Chr1.2724
blue	evm.TU.Chr1.2751
blue	evm.TU.Chr1.2759
blue	evm.TU.Chr1.2765
blue	evm.TU.Chr1.2767
blue	evm.TU.Chr1.2777
blue	evm.TU.Chr1.2783
blue	evm.TU.Chr1.28
blue	evm.TU.Chr1.2818
blue	evm.TU.Chr1.2828
blue	evm.TU.Chr1.2833
blue	evm.TU.Chr1.2851
blue	evm.TU.Chr1.2854
blue	evm.TU.Chr1.2875
blue	evm.TU.Chr1.2876
blue	evm.TU.Chr1.2897
blue	evm.TU.Chr1.2903
blue	evm.TU.Chr1.2904
blue	evm.TU.Chr1.291
blue	evm.TU.Chr1.2913
blue	evm.TU.Chr1.2914
blue	evm.TU.Chr1.2919
blue	evm.TU.Chr1.292
blue	evm.TU.Chr1.2920
blue	evm.TU.Chr1.2935
blue	evm.TU.Chr1.2936
blue	evm.TU.Chr1.2943
blue	evm.TU.Chr1.2949
blue	evm.TU.Chr1.2963
blue	evm.TU.Chr1.2971
blue	evm.TU.Chr1.2973
blue	evm.TU.Chr1.2975
blue	evm.TU.Chr1.2988
blue	evm.TU.Chr1.2997
blue	evm.TU.Chr1.3
blue	evm.TU.Chr1.300
blue	evm.TU.Chr1.3004
blue	evm.TU.Chr1.3007
blue	evm.TU.Chr1.303
blue	evm.TU.Chr1.304
blue	evm.TU.Chr1.3045
blue	evm.TU.Chr1.3053
blue	evm.TU.Chr1.3054
blue	evm.TU.Chr1.3056
blue	evm.TU.Chr1.3057
blue	evm.TU.Chr1.3061
blue	evm.TU.Chr1.3070
blue	evm.TU.Chr1.3075
blue	evm.TU.Chr1.3076
blue	evm.TU.Chr1.3081
blue	evm.TU.Chr1.3082
blue	evm.TU.Chr1.3092
blue	evm.TU.Chr1.3097
blue	evm.TU.Chr1.31
blue	evm.TU.Chr1.3107
blue	evm.TU.Chr1.3115
blue	evm.TU.Chr1.3117_evm.TU.Chr1.3118
blue	evm.TU.Chr1.3121
blue	evm.TU.Chr1.3129
blue	evm.TU.Chr1.3134_evm.TU.Chr1.3135
blue	evm.TU.Chr1.315
blue	evm.TU.Chr1.3154
blue	evm.TU.Chr1.316
blue	evm.TU.Chr1.3165
blue	evm.TU.Chr1.3170
blue	evm.TU.Chr1.3178
blue	evm.TU.Chr1.3185
blue	evm.TU.Chr1.3194
blue	evm.TU.Chr1.3202
blue	evm.TU.Chr1.3204
blue	evm.TU.Chr1.3215
blue	evm.TU.Chr1.322
blue	evm.TU.Chr1.3220
blue	evm.TU.Chr1.3227
blue	evm.TU.Chr1.3228
blue	evm.TU.Chr1.3251
blue	evm.TU.Chr1.3253
blue	evm.TU.Chr1.3255
blue	evm.TU.Chr1.3256
blue	evm.TU.Chr1.3260
blue	evm.TU.Chr1.3273
blue	evm.TU.Chr1.3277
blue	evm.TU.Chr1.3308
blue	evm.TU.Chr1.3309
blue	evm.TU.Chr1.3312
blue	evm.TU.Chr1.332
blue	evm.TU.Chr1.3321
blue	evm.TU.Chr1.3324
blue	evm.TU.Chr1.333
blue	evm.TU.Chr1.3343
blue	evm.TU.Chr1.3346
blue	evm.TU.Chr1.3367
blue	evm.TU.Chr1.3370
blue	evm.TU.Chr1.3371
blue	evm.TU.Chr1.3383_evm.TU.Chr1.3384
blue	evm.TU.Chr1.3388
blue	evm.TU.Chr1.3393
blue	evm.TU.Chr1.3399
blue	evm.TU.Chr1.3400
blue	evm.TU.Chr1.342
blue	evm.TU.Chr1.3429
blue	evm.TU.Chr1.343
blue	evm.TU.Chr1.3430
blue	evm.TU.Chr1.3436
blue	evm.TU.Chr1.3439
blue	evm.TU.Chr1.3491
blue	evm.TU.Chr1.3502
blue	evm.TU.Chr1.351
blue	evm.TU.Chr1.3520
blue	evm.TU.Chr1.3529
blue	evm.TU.Chr1.3541
blue	evm.TU.Chr1.3554
blue	evm.TU.Chr1.3567
blue	evm.TU.Chr1.3568
blue	evm.TU.Chr1.3569
blue	evm.TU.Chr1.3571
blue	evm.TU.Chr1.3572
blue	evm.TU.Chr1.3577
blue	evm.TU.Chr1.3581
blue	evm.TU.Chr1.3582
blue	evm.TU.Chr1.3584
blue	evm.TU.Chr1.3597
blue	evm.TU.Chr1.36
blue	evm.TU.Chr1.360
blue	evm.TU.Chr1.3608
blue	evm.TU.Chr1.3611
blue	evm.TU.Chr1.3623
blue	evm.TU.Chr1.3629
blue	evm.TU.Chr1.3639
blue	evm.TU.Chr1.3644
blue	evm.TU.Chr1.3648
blue	evm.TU.Chr1.366
blue	evm.TU.Chr1.3662
blue	evm.TU.Chr1.3663
blue	evm.TU.Chr1.3675
blue	evm.TU.Chr1.3682
blue	evm.TU.Chr1.369
blue	evm.TU.Chr1.37
blue	evm.TU.Chr1.3703
blue	evm.TU.Chr1.3704
blue	evm.TU.Chr1.3710
blue	evm.TU.Chr1.3712
blue	evm.TU.Chr1.3714
blue	evm.TU.Chr1.3715
blue	evm.TU.Chr1.3721
blue	evm.TU.Chr1.3727
blue	evm.TU.Chr1.374
blue	evm.TU.Chr1.3744
blue	evm.TU.Chr1.3746
blue	evm.TU.Chr1.375
blue	evm.TU.Chr1.3751
blue	evm.TU.Chr1.3760
blue	evm.TU.Chr1.3767
blue	evm.TU.Chr1.3769
blue	evm.TU.Chr1.3779
blue	evm.TU.Chr1.3780
blue	evm.TU.Chr1.3781
blue	evm.TU.Chr1.3784
blue	evm.TU.Chr1.3785
blue	evm.TU.Chr1.38
blue	evm.TU.Chr1.380
blue	evm.TU.Chr1.3828
blue	evm.TU.Chr1.3847
blue	evm.TU.Chr1.3849
blue	evm.TU.Chr1.385
blue	evm.TU.Chr1.3850
blue	evm.TU.Chr1.3851
blue	evm.TU.Chr1.3856
blue	evm.TU.Chr1.3859
blue	evm.TU.Chr1.386
blue	evm.TU.Chr1.3860
blue	evm.TU.Chr1.3864
blue	evm.TU.Chr1.388
blue	evm.TU.Chr1.3898
blue	evm.TU.Chr1.39
blue	evm.TU.Chr1.3906
blue	evm.TU.Chr1.3908
blue	evm.TU.Chr1.3938
blue	evm.TU.Chr1.3944
blue	evm.TU.Chr1.3962
blue	evm.TU.Chr1.398
blue	evm.TU.Chr1.3986
blue	evm.TU.Chr1.4
blue	evm.TU.Chr1.40
blue	evm.TU.Chr1.400
blue	evm.TU.Chr1.4003
blue	evm.TU.Chr1.4016
blue	evm.TU.Chr1.4019
blue	evm.TU.Chr1.4024
blue	evm.TU.Chr1.403
blue	evm.TU.Chr1.4030
blue	evm.TU.Chr1.4045
blue	evm.TU.Chr1.405
blue	evm.TU.Chr1.4050
blue	evm.TU.Chr1.4058
blue	evm.TU.Chr1.4059
blue	evm.TU.Chr1.4063
blue	evm.TU.Chr1.4066
blue	evm.TU.Chr1.407
blue	evm.TU.Chr1.4083
blue	evm.TU.Chr1.4088
blue	evm.TU.Chr1.409
blue	evm.TU.Chr1.4100
blue	evm.TU.Chr1.411
blue	evm.TU.Chr1.4111
blue	evm.TU.Chr1.4114
blue	evm.TU.Chr1.412
blue	evm.TU.Chr1.4126
blue	evm.TU.Chr1.4128
blue	evm.TU.Chr1.4130
blue	evm.TU.Chr1.4138
blue	evm.TU.Chr1.4160
blue	evm.TU.Chr1.4176
blue	evm.TU.Chr1.4184
blue	evm.TU.Chr1.4190
blue	evm.TU.Chr1.420
blue	evm.TU.Chr1.4222
blue	evm.TU.Chr1.4227
blue	evm.TU.Chr1.4229
blue	evm.TU.Chr1.4231
blue	evm.TU.Chr1.4235
blue	evm.TU.Chr1.423_evm.TU.Chr1.424
blue	evm.TU.Chr1.4273
blue	evm.TU.Chr1.4279
blue	evm.TU.Chr1.428
blue	evm.TU.Chr1.429
blue	evm.TU.Chr1.4291
blue	evm.TU.Chr1.4298
blue	evm.TU.Chr1.430
blue	evm.TU.Chr1.4306
blue	evm.TU.Chr1.431
blue	evm.TU.Chr1.432
blue	evm.TU.Chr1.4337
[truncated: 7,738 more rows]

## Sheet: S3
module	gene	kME	GS	score
purple	evm.TU.Chr7.1543	-0.945840201277276	-0.944594842327729	0.893435775792736
purple	evm.TU.Chr1.752	-0.921352377733695	-0.95492901731594	0.879826120670942
purple	evm.TU.Chr8.908	0.971364123771738	0.904507530342128	0.87860616465572
purple	evm.TU.Chr8.414	0.942777240324859	0.930520750750005	0.877273785457106
purple	evm.TU.Chr1.4423	-0.925848802341006	-0.940725983617202	0.870970025263052
purple	evm.TU.Chr2.2795	-0.952281170324452	-0.913119507648265	0.869546513389378
purple	evm.TU.Chr7.2067	0.939780355647904	0.92425193432125	0.868593811544688
purple	evm.TU.Chr7.208	0.922815064242514	0.938818214130383	0.866355590584772
purple	evm.TU.Chr1.1392	-0.950391836978937	-0.911339238425338	0.866129372918043
purple	evm.TU.Chr2.749	-0.897143201188437	-0.963311101162358	0.864228005037156
purple	evm.TU.Chr6.454	0.925417694605559	0.916967314245262	0.848577777977502
purple	evm.TU.Chr8.2291	-0.955041361212566	-0.887873970207013	0.847956365091711
purple	evm.TU.Chr1.2221	0.948815564947907	0.892064078622995	0.846404282728411
purple	evm.TU.Chr8.1173	-0.973995502830824	-0.866783366237566	0.844243100643952
purple	evm.TU.Chr6.1605	-0.937045826166126	-0.900617940900342	0.843920282490996
purple	evm.TU.Chr1.698	-0.883329968613005	-0.953153354324675	0.841948922558995
purple	evm.TU.Chr1.91	0.95833097156254	0.875440893403092	0.838962121920563
purple	evm.TU.Chr2.467	-0.968431195945311	-0.866110607846566	0.838768531777771
purple	evm.TU.Chr5.2120	0.872825823732765	0.959555953347465	0.837525215398179
purple	evm.TU.Chr4.2728	-0.893943493614942	-0.936313205470863	0.837011098016428
purple	evm.TU.Chr8.2112	0.903667491446135	0.924266052930396	0.835229185480431
purple	evm.TU.Chr1.561	0.892166031230517	0.931240689030046	0.830821309652308
purple	evm.TU.Chr3.1777	-0.918203033362893	-0.900924919415976	0.827231993839969
purple	evm.TU.Chr6.1670	-0.904291415599295	-0.914240664948483	0.826739985104705
purple	evm.TU.Chr1.1663	-0.916979751764047	-0.898192195857212	0.82362405679355
purple	evm.TU.Chr3.1826	-0.885063970349687	-0.928700035488125	0.821958940673014
purple	evm.TU.Chr1.2337	0.949522083967563	0.865409114787867	0.821725066157899
purple	evm.TU.Chr6.3679	-0.951827730865343	-0.860704383173621	0.819242299982003
purple	evm.TU.Chr7.2015	-0.906875889694309	-0.899478551415437	0.815715411575823
purple	evm.TU.Chr7.2306	0.901217108783543	0.903917637340513	0.814626039702468
purple	evm.TU.Chr2.2133	-0.905919360439777	-0.898400906539098	0.813878774670416
purple	evm.TU.Chr1.1774	0.898066712558392	0.905815825228623	0.813483040346436
purple	evm.TU.Chr4.1863	-0.929760166749047	-0.874476896139265	0.813053784772632
purple	evm.TU.Chr8.866	-0.894987713050768	-0.907240775791503	0.811969347112042
purple	evm.TU.Chr4.1519	-0.923197831639572	-0.876251794411312	0.808953756570807
purple	evm.TU.Chr6.2359	0.891059620934221	0.907523413092829	0.808657468459427
purple	evm.TU.Chr6.3601	-0.851208639424381	-0.946131037901282	0.805354913489128
purple	evm.TU.Chr7.1298	-0.905806341301797	-0.888824942739347	0.805103269440508
purple	evm.TU.Chr1.5866	-0.923443132417647	-0.871492823192991	0.804774062528834
purple	evm.TU.Chr1.1731	-0.913342091877044	-0.879788265282544	0.803547654622034
purple	evm.TU.Chr2.2981	-0.855204042566079	-0.937989255717644	0.802172203373277
purple	evm.TU.Chr1.2595	-0.911617913735089	-0.879398870628864	0.801675763783679
purple	evm.TU.Chr4.1727	-0.934869064371763	-0.857506179225415	0.80165599946547
purple	evm.TU.Chr7.2023	-0.921528798664583	-0.869850303510109	0.801592105211694
purple	evm.TU.Chr1.1990	0.838983307979949	0.954571457440918	0.800869519067023
purple	evm.TU.Chr7.821	0.927657882471521	0.863133537460493	0.800692629650754
purple	evm.TU.Chr1.5262	-0.927844504843769	-0.862833469894527	0.800575293636919
purple	evm.TU.Chr7.2720	0.950483261163693	0.839621050373188	0.798045754100393
purple	evm.TU.Chr4.2099_evm.TU.Chr4.2100	-0.913710191020487	-0.871937595786802	0.796698267204302
purple	evm.TU.Chr7.1550	-0.886265859319922	-0.896717974398187	0.79473052614763
purple	evm.TU.Chr1.2781	-0.846736373649023	-0.935801184385807	0.7923769013233
purple	evm.TU.Chr1.1946	-0.953602071964014	-0.830835009170087	0.792285986204836
purple	evm.TU.Chr7.1850	0.844208876450905	0.936513406373121	0.790612930575463
purple	evm.TU.Chr5.1833	-0.913082687797258	-0.863994624011703	0.788898533534988
purple	evm.TU.Chr7.3018	0.90264498340655	0.873296306672305	0.788276530245224
purple	evm.TU.Chr5.744	-0.963512491318796	-0.817004276521985	0.787193825889808
purple	evm.TU.Chr8.782	0.900379597846287	0.872294845853812	0.785396482513244
purple	evm.TU.Chr6.2796	-0.887677500796273	-0.884751162005318	0.785373700315479
purple	evm.TU.Chr3.2914	0.894263650072504	0.878084438190907	0.785238994768464
purple	evm.TU.Chr2.1508	0.882760356944177	0.88806618427489	0.783949621820555
purple	evm.TU.Chr5.1240	-0.934337487795855	-0.837901384453343	0.782882674570805
purple	evm.TU.Chr3.3038	0.929522528395921	0.842115472729248	0.782765303412617
purple	evm.TU.Chr5.964	0.893672367889818	0.87568940997512	0.782579428548502
purple	evm.TU.Chr6.2370	-0.930399820762054	-0.840317991410432	0.781831708591395
purple	evm.TU.Chr5.1692	-0.879816069586452	-0.888014470582156	0.781289401243486
purple	evm.TU.Chr2.2171	0.927468623179334	0.841597667617266	0.780555430055925
purple	evm.TU.Chr1.599	-0.891039786603185	-0.874224938946535	0.778969203042102
purple	evm.TU.Chr5.91	-0.854516267655115	-0.911095856621677	0.778546230876395
purple	evm.TU.Chr7.1297	-0.888551781425827	-0.875429658148911	0.777864582261217
purple	evm.TU.Chr4.754	-0.933966111452099	-0.831209600953264	0.776321598803971
purple	evm.TU.Chr1.600_evm.TU.Chr1.601_evm.TU.Chr1.603_evm.TU.Chr1.604	-0.893585929700124	-0.868087433455479	0.77571071628531
purple	evm.TU.Chr1.729	0.824405611099346	0.937615381801337	0.772975381810077
purple	evm.TU.Chr8.1904	-0.931101033331313	-0.828446151247988	0.771367067486351
purple	evm.TU.Chr1.700	-0.809162664456402	-0.948097359464656	0.7671649855485
purple	evm.TU.Chr1.5707	0.92046351276105	0.83203618766168	0.765858952039382
purple	evm.TU.Chr4.2448	0.867032478590283	0.882655032998599	0.765290581000964
purple	evm.TU.Chr8.1636	-0.877374609074587	-0.871816197971417	0.764909395880064
purple	evm.TU.Chr4.689	-0.919468234738455	-0.831573551234759	0.764605465209012
purple	evm.TU.Chr1.2532	0.912763980858822	0.836723107401615	0.763730714388461
purple	evm.TU.Chr3.372	-0.825244723809716	-0.925014861081687	0.763363633553239
purple	evm.TU.Chr4.86	0.851734142434964	0.895171149502545	0.762447831354071
purple	evm.TU.Chr1.2916	0.852039095549153	0.894665974197555	0.762290387473887
purple	evm.TU.Chr5.670	-0.868676402672909	-0.877359309377158	0.762141328721338
purple	evm.TU.Chr4.1815	-0.923904612178397	-0.823539109841962	0.760871581892281
purple	evm.TU.Chr6.780	0.920344698875554	0.826248491656412	0.760433419249901
purple	evm.TU.Chr1.2151	-0.86200324975672	-0.881219437648449	0.759614019001752
purple	evm.TU.Chr8.2426	0.857930560254636	0.885060113861511	0.759320119344238
purple	evm.TU.Chr3.444	0.858102831777067	0.884362103382614	0.758873625228944
purple	evm.TU.Chr1.4152	-0.816438147537928	-0.929423041043533	0.75881642590865
purple	evm.TU.Chr1.4681	-0.930865954173512	-0.813943237707194	0.757672048611385
purple	evm.TU.Chr5.2284	-0.865743889826826	-0.874929836021319	0.757465159562644
purple	evm.TU.Chr1.4849	-0.917600521838657	-0.825123357513521	0.757133623435672
purple	evm.TU.Chr6.2445	-0.880942721634135	-0.858108775836234	0.755944680443308
purple	evm.TU.Chr1.768	0.845982825181361	0.891824427782115	0.754468148980864
purple	evm.TU.Chr6.2714	-0.877124947611755	-0.859491949199272	0.753881830914137
purple	evm.TU.Chr1.2155	-0.887193320786757	-0.849104841230015	0.75332014378697
purple	evm.TU.Chr4.1773	0.914029452276108	0.824165278487323	0.753311338080754
purple	evm.TU.Chr8.680	-0.905558504712055	-0.831582864900017	0.753046935683026
purple	evm.TU.Chr8.2557	0.905151919403104	0.831930917882569	0.753023867132193
purple	evm.TU.Chr1.4131	0.878605206465451	0.857014992149029	0.752977834121085
purple	evm.TU.Chr6.3644	-0.902582010737867	-0.831669433277774	0.750649869357076
purple	evm.TU.Chr4.2436	-0.840459369175214	-0.892495864360685	0.750106511152069
purple	evm.TU.Chr7.1540	-0.933105965525369	-0.803700839197253	0.749938047552702
purple	evm.TU.Chr1.2727	0.878183276429088	0.852517834869742	0.748666905440142
purple	evm.TU.Chr5.553	-0.832141975996314	-0.899525866726021	0.748533232197189
purple	evm.TU.Chr4.1575	-0.833092601637011	-0.898109894245795	0.74820870835317
purple	evm.TU.Chr2.3164	-0.861492308023167	-0.867847879152602	0.747644272424186
purple	evm.TU.Chr8.2281	0.920801098711965	0.811855272247154	0.747557226680281
purple	evm.TU.Chr8.2296	-0.898289865698289	-0.831948717728124	0.74733110191586
purple	evm.TU.Chr5.1305	0.804519292190836	0.928239977258742	0.746786969487441
purple	evm.TU.Chr8.1186	0.906559857871221	0.82351393497103	0.746564675842307
purple	evm.TU.Chr2.97	-0.9127753460245	-0.817324690322632	0.746033827023608
purple	evm.TU.Chr3.490	-0.847437597851905	-0.879783474379995	0.745561594158387
purple	evm.TU.Chr4.1128	0.806973105667193	0.923185402952258	0.744985791727003
purple	evm.TU.Chr6.3503	0.900306512298116	0.827447591848895	0.744956455526954
purple	evm.TU.Chr7.2812	-0.909150999443785	-0.81928952816908	0.744857893368746
purple	evm.TU.Chr1.1578	0.816919706634459	0.911764361636173	0.744838274827578
purple	evm.TU.Chr3.483	0.907498159784798	0.820368460267637	0.744482868038369
purple	evm.TU.Chr1.1811	-0.847568193468444	-0.876601374209954	0.742979443131086
purple	evm.TU.Chr2.2575	-0.790214739706968	-0.939524605184993	0.742426191334551
purple	evm.TU.Chr4.1058	0.901571173194269	0.822403935241393	0.741455680735167
purple	evm.TU.Chr8.2416	-0.893007254446978	-0.830216365271003	0.741389236947608
purple	evm.TU.Chr1.1375	0.895080855586177	0.828227613309892	0.741330680741516
purple	evm.TU.Chr1.740	-0.840152813846905	-0.882272039425444	0.741243336501735
purple	evm.TU.Chr8.2097	0.846719220516922	0.874625574016301	0.740562284275247
purple	evm.TU.Chr1.4843	0.865195442607156	0.855255991481162	0.739963586091966
purple	evm.TU.Chr7.2203	-0.818119254687087	-0.904211679586486	0.739752985382655
purple	evm.TU.Chr6.2224	0.826488245039381	0.894201077311791	0.739046679099746
purple	evm.TU.Chr1.3893	0.868564783818318	0.850402644968044	0.738629789485195
purple	evm.TU.Chr3.560	-0.91979381367829	-0.802877099349093	0.738481389125266
purple	evm.TU.Chr8.1175	-0.855245758213699	-0.86337587599145	0.738398555685724
purple	evm.TU.Chr7.2021	0.851455232154493	0.866812357787853	0.73805191733464
purple	evm.TU.Chr1.5505	-0.867363720074237	-0.850100628311245	0.737346443409488
purple	evm.TU.Chr3.612	-0.875236239704012	-0.840938994461171	0.736020283332669
purple	evm.TU.Chr6.2006	-0.827421088615617	-0.888795449808508	0.735408098637163
purple	evm.TU.Chr2.1548	0.927056934132815	0.792251239911825	0.734462005535578
purple	evm.TU.Chr2.3212	-0.85338901542197	-0.860422848335897	0.734275407387939
purple	evm.TU.Chr1.2076	-0.87229668005679	-0.841491429371786	0.734030180137252
purple	evm.TU.Chr6.844	0.889353887699416	0.825073142636131	0.733782007039818
purple	evm.TU.Chr8.1687	-0.911879340158841	-0.804606754460987	0.733704276345231
purple	evm.TU.Chr6.2443	-0.91198905965096	-0.804085808153504	0.733317460056596
purple	evm.TU.Chr1.2430	0.908665685675536	0.806025589157996	0.732407794644279
purple	evm.TU.Chr3.580	-0.854898034755629	-0.855775572441386	0.731600855072015
purple	evm.TU.Chr7.118	-0.918677687911056	-0.795508801886711	0.730816186830177
purple	evm.TU.Chr2.2714	0.874522750360057	0.835112497161532	0.730324877877758
purple	evm.TU.Chr2.1269	-0.850204184376904	-0.858863174267851	0.730209064569756
purple	evm.TU.Chr1.4364	-0.870490201409409	-0.838671330588862	0.730055175480595
purple	evm.TU.Chr3.1184	-0.891828767688676	-0.818560539375751	0.730015837110055
purple	evm.TU.Chr6.1392	0.845955048221484	0.862499094170132	0.729635462799681
purple	evm.TU.Chr1.520	-0.843247701325025	-0.863676422047831	0.728293157580456
purple	evm.TU.Chr1.2731	0.909365016233634	0.800077384339081	0.727562383597671
purple	evm.TU.Chr3.1834	-0.926083451468041	-0.785340396833132	0.727290745276508
purple	evm.TU.Chr1.4562	-0.900996063671757	-0.806419718364449	0.726580991913655
purple	evm.TU.Chr2.1880	-0.906938650849383	-0.79963435732425	0.725219305204469
purple	evm.TU.Chr5.2475	-0.801180954321139	-0.904816552685941	0.724921789166486
purple	evm.TU.Chr8.2790	0.889325564459418	0.814112742558193	0.72401127430917
purple	evm.TU.Chr1.4721	0.798952441753728	0.905773520033006	0.723669965506239
purple	evm.TU.Chr1.3196	-0.816595712021269	-0.886152665882941	0.723628467156226
purple	evm.TU.Chr4.1911	-0.837691718369222	-0.863439066628744	0.72329575543135
purple	evm.TU.Chr4.406	-0.884110697352012	-0.818062016398406	0.723257379795188
purple	evm.TU.Chr6.31	-0.847920000355415	-0.85202113705928	0.722445762838126
purple	evm.TU.Chr5.1963	0.814193635885381	0.886772392801042	0.72200443869746
purple	evm.TU.Chr6.2742	-0.877666223897397	-0.821886759558497	0.721342248732973
purple	evm.TU.Chr1.79	0.891822726816812	0.808820365103614	0.721324383511674
purple	evm.TU.Chr6.3068	-0.888617339948186	-0.811567136549316	0.721172630069819
purple	evm.TU.Chr1.3301	-0.791888347827338	-0.909602093442249	0.720303298956271
purple	evm.TU.Chr1.1559	-0.809759403594892	-0.887836279331286	0.71893377604121
purple	evm.TU.Chr2.2465	0.82296840869866	0.872240076849126	0.717826028047722
purple	evm.TU.Chr3.3050	0.798882759001281	0.898521678703241	0.717813477704908
purple	evm.TU.Chr8.1690	-0.933162150059236	-0.768567065612243	0.717197695411439
purple	evm.TU.Chr2.1633	-0.841448767464667	-0.85176866642592	0.716719694529114
purple	evm.TU.Chr1.4796	-0.910987562972465	-0.783923936171695	0.714144956168835
purple	evm.TU.Chr1.3535	-0.842666392208945	-0.846874248838122	0.71363246792308
purple	evm.TU.Chr4.1097	-0.815230205385034	-0.874965054290807	0.713297940914222
purple	evm.TU.Chr8.460	-0.845700450932525	-0.843273511396583	0.713156788847543
purple	evm.TU.Chr6.2806	0.875466360918374	0.814224627287699	0.712826271421682
purple	evm.TU.Chr3.1790	-0.885942944297022	-0.803049697263871	0.711456213210786
purple	evm.TU.Chr2.2200	0.907195633740152	0.782735025343642	0.710093797367239
purple	evm.TU.Chr5.1566	-0.802627456963736	-0.88450010058772	0.70992406641889
purple	evm.TU.Chr1.4069_evm.TU.Chr1.4070	0.852612553133633	0.832099196960534	0.709458220780967
purple	evm.TU.Chr6.2578	0.894791228941754	0.792632299525068	0.709240429390965
purple	evm.TU.Chr2.2399	-0.814108958623571	-0.871184304331177	0.709238946768255
purple	evm.TU.Chr4.1435	-0.800661365959109	-0.885641952217769	0.70909929521337
purple	evm.TU.Chr2.165	0.829212155409767	0.854838596977873	0.708842555527483
purple	evm.TU.Chr4.1592	0.794396543459286	0.892065219279398	0.708653526735804
purple	evm.TU.Chr1.4434	0.843123447259588	0.840101784128444	0.708309512283304
purple	evm.TU.Chr5.910	0.832138385291522	0.851156995152074	0.708280407575431
purple	evm.TU.Chr5.1565	-0.918141794021556	-0.771283041592737	0.708147195506359
purple	evm.TU.Chr7.2204	-0.803553073382701	-0.880100974575816	0.707207843007507
purple	evm.TU.Chr4.2282	0.835352190950822	0.846363563166353	0.707011656831957
purple	evm.TU.Chr2.1909	0.86697328426448	0.815423961917596	0.706950790331653
purple	evm.TU.Chr1.4334	-0.923442939536611	-0.765006093754311	0.706439475979901
purple	evm.TU.Chr3.2491	0.860559080355718	0.81988897882066	0.705562905607696
purple	evm.TU.Chr1.514	0.792206557051757	0.889814755749067	0.704917084065819
purple	evm.TU.Chr8.252	0.878543003684338	0.80227666482742	0.704834550903334
purple	evm.TU.Chr2.1859	-0.882694843754224	-0.797548982307285	0.703992374324069
purple	evm.TU.Chr6.1472	-0.803040139321478	-0.875682495927349	0.703208193530878
purple	evm.TU.Chr6.408	0.9073921293345	0.774678756555224	0.702937406460848
purple	evm.TU.Chr2.1610	-0.804683232221598	-0.873059654339548	0.702536464576219
purple	evm.TU.Chr7.884	-0.874098307001266	-0.803443160377391	0.702288306257624
purple	evm.TU.Chr1.4760	-0.890632696559166	-0.787894693518343	0.7017247754929
purple	evm.TU.Chr2.3138	-0.866275520227617	-0.809991552110748	0.701675853184714
purple	evm.TU.Chr1.5708	-0.899152163514706	-0.779409637790387	0.70080786208344
purple	evm.TU.Chr8.1975	-0.884304645839642	-0.792466778711784	0.700782054088406
purple	evm.TU.Chr4.1098	0.876128724431051	0.79838949020362	0.699491965651254
purple	evm.TU.Chr3.714	-0.772391179416007	-0.904870902072135	0.698914303270723
purple	evm.TU.Chr3.2046_evm.TU.Chr3.2047	0.912863120888248	0.765565553151424	0.698856560094346
purple	evm.TU.Chr5.439	0.781822341087348	0.893755060057912	0.698757673413141
purple	evm.TU.Chr1.2524	-0.907489541801153	-0.769982834570752	0.698751369739365
purple	evm.TU.Chr3.647	-0.783922048504805	-0.89109512370453	0.698549114787098
purple	evm.TU.Chr6.3608_evm.TU.Chr6.3609	0.88716972390198	0.787173046650109	0.698356094459658
purple	evm.TU.Chr1.2110	0.830359982006484	0.840635929790006	0.698030435534433
purple	evm.TU.Chr8.2567	-0.902843973199741	-0.772816068372541	0.697732329722067
purple	evm.TU.Chr6.2622	0.797681496908936	0.874630406424799	0.697676491839005
purple	evm.TU.Chr5.1572	-0.846720651631309	-0.823968011927368	0.697670731982495
purple	evm.TU.Chr7.1515	0.902962480418136	0.772513947076092	0.697551109809433
purple	evm.TU.Chr3.3045	0.879391224027737	0.792924618347213	0.697290950690082
purple	evm.TU.Chr4.295	-0.85453988459595	-0.815627602278937	0.696986317124714
purple	evm.TU.Chr1.2596	-0.912643050245829	-0.762995997755105	0.696342994716579
purple	evm.TU.Chr8.2137	-0.839556756098011	-0.827488953115688	0.694723941184746
purple	evm.TU.Chr7.2724	0.769216756395275	0.903117893414874	0.694693416615123
purple	evm.TU.Chr1.4252	0.913856142773774	0.75988858542306	0.694428851612537
purple	evm.TU.Chr4.1813	0.795550392685336	0.872549720829082	0.694157273043056
purple	evm.TU.Chr5.2099	-0.823912817797505	-0.842193816201816	0.693894280238472
purple	evm.TU.Chr7.934	-0.862377163047071	-0.802922238480187	0.692421802167947
purple	evm.TU.Chr1.5359	-0.794005790780828	-0.871604884670644	0.692059325701347
purple	evm.TU.Chr1.3633	0.873166250403885	0.791232459112713	0.690877479521292
purple	evm.TU.Chr1.3667	0.873166250403885	0.791232459112713	0.690877479521292
purple	evm.TU.Chr1.535	-0.826310232710774	-0.835499044744573	0.690381410092518
purple	evm.TU.Chr4.1041	-0.930312991486832	-0.741830611618201	0.690134655471034
purple	evm.TU.Chr4.2725	0.876270505561164	0.786582606061948	0.689259137879521
purple	evm.TU.Chr3.1545	-0.89708745599212	-0.76613571923154	0.687290743310115
purple	evm.TU.Chr7.2097	-0.890751391128101	-0.771486613044663	0.687202773806241
purple	evm.TU.Chr7.2673	0.889001617498503	0.772275072601594	0.686553788696591
purple	evm.TU.Chr3.1190	-0.817509238629996	-0.839466772716029	0.68627184221826
purple	evm.TU.Chr6.3749_evm.TU.Chr6.3750	-0.798636058263329	-0.859201321821677	0.686189156914307
purple	evm.TU.Chr3.55	-0.771200582887079	-0.889383620462577	0.68589316651096
purple	evm.TU.Chr6.2240	-0.893859843375072	-0.76708834808064	0.685669470670204
purple	evm.TU.Chr1.3041	0.910419606474183	0.752992361187286	0.685539009150195
purple	evm.TU.Chr2.2614	0.856107518224984	0.799778258069831	0.684696179646463
purple	evm.TU.Chr1.3284	-0.833290954651997	-0.820952906374008	0.684092631076729
purple	evm.TU.Chr8.1805	-0.853409891162413	-0.80111020774568	0.683675375201338
purple	evm.TU.Chr8.1842	-0.853409891162413	-0.80111020774568	0.683675375201338
purple	evm.TU.Chr3.997	0.859043127844107	0.795496966660213	0.683366202430288
purple	evm.TU.Chr5.2092	0.813553971810279	0.839723055479831	0.68316002700628
purple	evm.TU.Chr1.5296	-0.78996179962713	-0.864250209414194	0.68272465075696
purple	evm.TU.Chr2.2150	0.838537681847645	0.813919416818155	0.682502100989483
purple	evm.TU.Chr4.897	-0.757631617368578	-0.900762837997402	0.682446405817483
purple	evm.TU.Chr7.2447	-0.853084406089521	-0.799248736163511	0.681826633407849
purple	evm.TU.Chr7.1613	-0.884558450654279	-0.768768965385889	0.680021084932835
purple	evm.TU.Chr4.1729	0.769405604572978	0.883305615715447	0.67962029128225
purple	evm.TU.Chr3.2540	0.85313125645398	0.795917578707077	0.679022163956178
purple	evm.TU.Chr3.187	-0.807783412693517	-0.839758500275753	0.678342987191138
purple	evm.TU.Chr1.76	-0.827023480130168	-0.819982216540146	0.678144546367881
purple	evm.TU.Chr7.2008	-0.817940313629796	-0.82848317462119	0.677649787686665
purple	evm.TU.Chr5.2590	-0.780998970292002	-0.867539698085146	0.677547610891933
purple	evm.TU.Chr7.807	0.831008297508545	0.815285287300024	0.677508838582958
purple	evm.TU.Chr1.5485	-0.894724994033458	-0.757172617338041	0.677461265530077
purple	evm.TU.Chr2.1821	-0.895473835000229	-0.756343397313826	0.677285722569714
purple	evm.TU.Chr6.267	-0.856056668390006	-0.791018104655572	0.677156323307626
purple	evm.TU.Chr8.2598	-0.771587299693627	-0.877183548080131	0.676823685198823
purple	evm.TU.Chr3.223	0.817622024105143	0.827514178800845	0.676593817846853
purple	evm.TU.Chr6.1160	0.764114304568656	0.88458193199861	0.675921707803116
purple	evm.TU.Chr2.2587	-0.844964960299076	-0.799662057316175	0.675686418512839
purple	evm.TU.Chr6.2214	-0.861799918774042	-0.783565536389454	0.675276715614571
purple	evm.TU.Chr1.1980	-0.889523033537682	-0.758604859910432	0.674796496243956
purple	evm.TU.Chr6.1999	-0.799914355806552	-0.843399865400106	0.674647660018858
purple	evm.TU.Chr4.156	-0.881355202303998	-0.765359721542557	0.674553772215472
purple	evm.TU.Chr1.5769	-0.884013045568809	-0.762738674053096	0.674270938222792
purple	evm.TU.Chr6.1130	-0.897846570725073	-0.750963741748824	0.674250220268051
purple	evm.TU.Chr4.2490	-0.787806264226996	-0.855857151998005	0.674249625627505
purple	evm.TU.Chr8.393	-0.810417607081927	-0.831784390986752	0.674092715751582
purple	evm.TU.Chr7.1784	0.848397192384017	0.794056097785441	0.673674963956576
purple	evm.TU.Chr5.2329	-0.903475960194554	-0.745537881067061	0.673575552958476
purple	evm.TU.Chr5.2340	0.902403176828537	0.745914685778062	0.673115782089183
purple	evm.TU.Chr6.399	-0.812864333629137	-0.828039164297285	0.67308350350534
purple	evm.TU.Chr7.1743	-0.873751833745656	-0.770221041667393	0.672982047546374
purple	evm.TU.Chr1.1361	-0.860675666698742	-0.781019727489511	0.672204674661905
purple	evm.TU.Chr1.4052	-0.882162474561379	-0.761750561241127	0.671987760102992
purple	evm.TU.Chr1.4056	-0.882162474561379	-0.761750561241127	0.671987760102992
purple	evm.TU.Chr4.2458	0.874473743888794	0.768137261945802	0.671715867274233
purple	evm.TU.Chr7.2754_evm.TU.Chr7.2755	-0.8115536610699	-0.826720910601251	0.670928381681486
purple	evm.TU.Chr6.2795	-0.910287156282016	-0.735462707562442	0.669482256618488
purple	evm.TU.Chr1.2962	0.915773479810936	0.731026517996993	0.669454698220178
purple	evm.TU.Chr8.2670	0.829235973359195	0.805957665834006	0.668329089514166
purple	evm.TU.Chr1.3292	0.880511219207433	0.758360029408181	0.667744514092383
purple	evm.TU.Chr8.1033	-0.796403550231744	-0.83820889140502	0.667552536950772
purple	evm.TU.Chr1.1893	-0.82587301241939	-0.808086275274848	0.667376646456003
purple	evm.TU.Chr7.2647	0.899903154799385	0.741438479343517	0.66722282665089
purple	evm.TU.Chr7.2496	0.928270430817275	0.717963631249635	0.666464409291234
purple	evm.TU.Chr6.863	-0.865135015759153	-0.769389814393558	0.665626069200303
purple	evm.TU.Chr3.652	-0.749496933202819	-0.887988136278212	0.665544384861006
purple	evm.TU.Chr7.1777	-0.737518142501659	-0.902264566957349	0.665436487467448
purple	evm.TU.Chr1.1178	-0.843744979072519	-0.788158574072726	0.665004839586818
purple	evm.TU.Chr6.932	-0.892094730436905	-0.745199019628729	0.664788118537537
purple	evm.TU.Chr2.2615	-0.778701284170718	-0.852057025695961	0.663497900096127
purple	evm.TU.Chr4.939	-0.858981499514352	-0.772415924885489	0.663490989406902
purple	evm.TU.Chr5.1729	-0.906125983179649	-0.731805920209526	0.663108358946544
purple	evm.TU.Chr3.338	-0.742009414042893	-0.893394525742436	0.662907148555274
purple	evm.TU.Chr4.1223	-0.769470774385632	-0.86118546747671	0.662657048548957
purple	evm.TU.Chr6.2516	-0.858147032672887	-0.771943569914748	0.662441083913256
purple	evm.TU.Chr5.1003	0.840549125025975	0.786894343134932	0.661423351609956
purple	evm.TU.Chr6.1519	-0.855800652857582	-0.772721026674166	0.661295159104533
purple	evm.TU.Chr7.2099	-0.847062108419836	-0.780172232660488	0.660854336328004
purple	evm.TU.Chr7.891	0.837519453035474	0.788936333665442	0.660749526651293
purple	evm.TU.Chr1.1540	-0.76340353378196	-0.864911682948962	0.66027663517254
purple	evm.TU.Chr6.2661	-0.811305734581735	-0.813829375534439	0.660264439342163
purple	evm.TU.Chr2.991	-0.899621959188987	-0.733820934934838	0.660161427179973
purple	evm.TU.Chr7.2082	-0.799640387227265	-0.82455026739812	0.659343695110578
purple	evm.TU.Chr8.2473	-0.849320127578873	-0.776092066348758	0.659150612804279
purple	evm.TU.Chr4.1552	-0.855356460048352	-0.770427573467609	0.658990201964896
purple	evm.TU.Chr7.1522	-0.774348639719852	-0.850453183372272	0.658547265689737
purple	evm.TU.Chr3.3102	-0.888676386356397	-0.740766290162755	0.658301509876471
purple	evm.TU.Chr5.2124	0.848262430982288	0.775750438324664	0.658039952648855
purple	evm.TU.Chr5.2315	-0.866683391037333	-0.759008263142833	0.657819855325987
purple	evm.TU.Chr2.2404	-0.774897697638347	-0.848064776683752	0.657163442900418
purple	evm.TU.Chr6.2611	-0.79021019554702	-0.831380542096881	0.656965380744364
purple	evm.TU.Chr7.2283	-0.806669031261171	-0.812731325056962	0.655605190659307
purple	evm.TU.Chr1.890	-0.77645345641521	-0.843910452983305	0.655257188123813
purple	evm.TU.Chr2.1308	-0.840774300428415	-0.778757032946305	0.654758899579137
purple	evm.TU.Chr8.2772	-0.870628847701482	-0.751915910658436	0.654639682864965
purple	evm.TU.Chr3.373	-0.792665082568192	-0.825821793143949	0.654600099849061
purple	evm.TU.Chr7.949_evm.TU.Chr7.950	0.804581491006778	0.813230464071794	0.654310179315018
purple	evm.TU.Chr2.137	-0.878940730917676	-0.744035274974655	0.653962908414757
purple	evm.TU.Chr7.2709	-0.767052404587733	-0.852268279356591	0.653734433034323
purple	evm.TU.Chr5.1223	-0.750675671468072	-0.870473119625482	0.653442993569767
purple	evm.TU.Chr2.2579	0.89001948352826	0.732804410135494	0.652210202636024
purple	evm.TU.Chr8.2741	-0.914014519975843	-0.713531943808473	0.652178557107532
purple	evm.TU.Chr1.70	-0.79704165537927	-0.818216010896578	0.652152243782831
purple	evm.TU.Chr5.692	0.829284579541165	0.786289798815969	0.652058005208608
purple	evm.TU.Chr2.1296	0.866311432739853	0.752565905375757	0.651956447717237
purple	evm.TU.Chr1.2852	0.768186343659164	0.84860742840702	0.651888637629994
purple	evm.TU.Chr1.758	-0.740326314411787	-0.880428252734227	0.65180420345074
purple	evm.TU.Chr1.5002	0.778123262950326	0.837635777226198	0.651783884139182
purple	evm.TU.Chr7.1404	0.826722849771677	0.787906206359218	0.651380064274083
purple	evm.TU.Chr1.1045	0.824150796146458	0.789916844092557	0.651010595948378
purple	evm.TU.Chr4.839	-0.860010443140631	-0.756893369605515	0.650936202204644
purple	evm.TU.Chr7.1610	-0.827602396271245	-0.786500141456001	0.650909401736659
purple	evm.TU.Chr1.1674	-0.776561085545807	-0.838192226199864	0.650907465073823
purple	evm.TU.Chr3.2900	-0.758349074995431	-0.857440116143658	0.650238918941518
purple	evm.TU.Chr1.3203	0.84077190339226	0.773199554586848	0.650084461212032
purple	evm.TU.Chr8.109	-0.831724568885888	-0.781442254880949	0.649944722550074
purple	evm.TU.Chr8.1111	-0.824307291005466	-0.788253946921788	0.649763475611465
purple	evm.TU.Chr1.3586	-0.832700349282883	-0.780302298636516	0.649757996620864
purple	evm.TU.Chr4.2718	0.767928871942745	0.845011699597334	0.648908881250203
purple	evm.TU.Chr4.1476	-0.838645638956217	-0.772029715759301	0.647459354266146
purple	evm.TU.Chr2.2277	-0.827366650012589	-0.782006241980953	0.647005884716715
purple	evm.TU.Chr8.2740	-0.871861145905215	-0.741978418257649	0.646902153979052
purple	evm.TU.Chr1.511	-0.801456755192849	-0.807134541303838	0.646883430477442
purple	evm.TU.Chr1.2105	0.805787666259765	0.802209592765119	0.646410595605401
purple	evm.TU.Chr5.977	-0.886114858185413	-0.729371005923201	0.646306485478189
purple	evm.TU.Chr3.1747	-0.790455842598227	-0.815054823334057	0.644264847142271
purple	evm.TU.Chr1.2146	-0.800952281325633	-0.804047911374524	0.644004008910535
purple	evm.TU.Chr5.1819	-0.782992775362833	-0.821925572496062	0.643561785150377
purple	evm.TU.Chr2.2123	-0.870538314393258	-0.738666863307736	0.643037806082071
purple	evm.TU.Chr3.1553	0.828619619301275	0.775895743399233	0.642922435512952
purple	evm.TU.Chr2.2335	-0.736544603117118	-0.872808248999071	0.642862205356368
purple	evm.TU.Chr1.4858	0.863906700059504	0.743249028928089	0.642097815903696
purple	evm.TU.Chr7.2083	-0.902231745404608	-0.711264658903831	0.641725554647417
purple	evm.TU.Chr2.1895	0.864429701004304	0.742249395555439	0.641622423070613
purple	evm.TU.Chr1.1807	0.764674694551105	0.838641736657897	0.641288113816685
purple	evm.TU.Chr1.2392	0.76470214141984	0.838183232197624	0.640960512563726
purple	evm.TU.Chr3.293	-0.785707909146081	-0.815606893604881	0.640828787059421
purple	evm.TU.Chr3.2128	-0.782411987047689	-0.818120212608002	0.640107061190505
purple	evm.TU.Chr7.1729	0.740361744205836	0.863962263429535	0.639644608280713
purple	evm.TU.Chr5.2378	-0.718943721481898	-0.888514927735516	0.638792228738392
purple	evm.TU.Chr1.1526	0.849993359121104	0.751508121550486	0.638776912643488
purple	evm.TU.Chr1.5625	0.87313657066441	0.731491316377767	0.638691819452878
purple	evm.TU.Chr6.229	-0.819788937185889	-0.778957741653416	0.638580939142774
purple	evm.TU.Chr4.1107	0.863215371951957	0.739508917510983	0.638355465291032
purple	evm.TU.Chr5.965	0.765104520723807	0.834020337347868	0.638112730480449
purple	evm.TU.Chr4.503	-0.85576130585016	-0.74542105188106	0.637902492765936
purple	evm.TU.Chr4.206	-0.741227655189529	-0.860573880860544	0.637881159827615
purple	evm.TU.Chr1.1957	0.853635645381011	0.746994898667324	0.637661472420204
purple	evm.TU.Chr1.676	-0.794452801001133	-0.802370567568023	0.637445544845285
purple	evm.TU.Chr6.351	-0.864851932719153	-0.736938343600927	0.637342550758113
purple	evm.TU.Chr6.555	0.801252872409054	0.793897308991912	0.636112499227588
purple	evm.TU.Chr5.610	0.820920957688682	0.774669359794041	0.635942312734202
purple	evm.TU.Chr4.1301	0.800211677427657	0.794463783439592	0.635739196801719
purple	evm.TU.Chr4.937	-0.864700060768914	-0.734965423134991	0.635524646047877
purple	evm.TU.Chr3.230	0.738028370329856	0.859988652777709	0.634696023911701
purple	evm.TU.Chr2.2345	-0.826210075932353	-0.767745501911943	0.634319069431389
purple	evm.TU.Chr8.2021	-0.733858554550579	-0.86421519032527	0.634211710392756
purple	evm.TU.Chr2.2765	0.752930282403503	0.841392188788686	0.633509658316767
purple	evm.TU.Chr1.3556	0.855623283433805	0.74016577989438	0.633303074878572
purple	evm.TU.Chr7.1762	-0.752737117949858	-0.84125214986175	0.633241718756056
purple	evm.TU.Chr1.4002	-0.747380754507635	-0.846916875235268	0.632969373218584
purple	evm.TU.Chr7.1258	0.857413241872331	0.738231160945167	0.632969172957171
purple	evm.TU.Chr1.5609	0.824574829600089	0.767578189626698	0.632925654916179
purple	evm.TU.Chr8.352	-0.786244215513147	-0.80492791281716	0.632869915357563
purple	evm.TU.Chr3.2793	-0.780070095523876	-0.810830178426364	0.632504374738695
purple	evm.TU.Chr1.5677	-0.781108959548628	-0.809734542176008	0.632490905749686
purple	evm.TU.Chr3.2845	-0.858450192040599	-0.736776024378235	0.632485519618405
purple	evm.TU.Chr4.225	-0.725416472055793	-0.871859611630157	0.632461323596682
purple	evm.TU.Chr7.2732	0.833465054248838	0.758830761449395	0.632458921757107
purple	evm.TU.Chr2.1356	0.789128830511974	0.801247916843519	0.632287831568882
purple	evm.TU.Chr7.1844	0.874474512766029	0.722852014560505	0.63211566323474
purple	evm.TU.Chr7.2954	-0.888124181070449	-0.711603734076578	0.631992483573434
purple	evm.TU.Chr1.4758	-0.847824958319904	-0.745250898297345	0.631842311786818
purple	evm.TU.Chr2.22	0.755552363996194	0.835015003626594	0.630897559962364
purple	evm.TU.Chr1.2546	-0.791600703113915	-0.796158335755822	0.630239498374313
purple	evm.TU.Chr5.2032	-0.7217438148547	-0.872800977846202	0.62993870735963
purple	evm.TU.Chr3.1013	-0.798836664993482	-0.78753399735133	0.629111032013122
purple	evm.TU.Chr3.330	0.847214704922775	0.742543938211134	0.629094143503741
purple	evm.TU.Chr8.1370	0.81371052963437	0.772722740517842	0.628772630447295
purple	evm.TU.Chr7.2394	0.788010283033424	0.797249842851482	0.628241074313749
purple	evm.TU.Chr7.3020	0.850128682478346	0.738853374225542	0.62812044557504
purple	evm.TU.Chr1.867	0.740193026758062	0.848549291776537	0.628090268633485
purple	evm.TU.Chr3.2604	-0.757143962227822	-0.829438617840425	0.628004441536467
purple	evm.TU.Chr7.227	0.782853623470109	0.802067216348761	0.627901226585211
purple	evm.TU.Chr7.2052	-0.776876749501948	-0.807865438543118	0.627611875930343
purple	evm.TU.Chr8.2771	-0.828006735368852	-0.757665578737264	0.627352202351594
purple	evm.TU.Chr3.3092	0.721538344861735	0.869230832955866	0.627183376513763
purple	evm.TU.Chr8.1477	-0.750645297498232	-0.835161661717675	0.626910174019182
purple	evm.TU.Chr1.4047	0.865328055577748	0.724224836415568	0.626692069496596
purple	evm.TU.Chr1.2217	-0.765757668294952	-0.818193658842665	0.626538068409075
purple	evm.TU.Chr5.1585	-0.787705172182077	-0.795282194739319	0.626447898140476
purple	evm.TU.Chr1.648	0.838486020072574	0.746560016644366	0.62598013710145
purple	evm.TU.Chr1.780	-0.893114525698926	-0.700816843649704	0.625909702918024
purple	evm.TU.Chr1.2740_evm.TU.Chr1.2741	-0.8136393460262	-0.769243699307952	0.625886940439697
purple	evm.TU.Chr6.2033	0.763768146308095	0.819427125918024	0.625852336996979
purple	evm.TU.Chr3.3225	0.873325976398514	0.716027703473053	0.62532559326399
purple	evm.TU.Chr8.2032	-0.720393727356444	-0.867974579754087	0.62528344275969
purple	evm.TU.Chr2.469	-0.831605031918309	-0.751654377429178	0.625079562533528
purple	evm.TU.Chr6.289	0.879155164167732	0.71089942735382	0.624990902761995
purple	evm.TU.Chr1.107	0.871636779262108	0.716889727820135	0.624867453443232
purple	evm.TU.Chr2.3150	0.878792587566858	0.710134379967765	0.624060829292059
purple	evm.TU.Chr3.3009	0.829541384670122	0.752203660806281	0.623984066339177
purple	evm.TU.Chr3.3215	0.791689703627684	0.78746184466968	0.623425434424649
purple	evm.TU.Chr2.2479	-0.782307883708666	-0.796831105578044	0.623367255877997
purple	evm.TU.Chr6.132	0.816676487991901	0.762773421360201	0.622939118890015
purple	evm.TU.Chr2.131	-0.856811070111045	-0.726551308716813	0.622517204312233
purple	evm.TU.Chr2.1949	-0.783120919396107	-0.794880763652381	0.622487754441732
purple	evm.TU.Chr1.5658	0.722357815815456	0.861479119208745	0.622296174922252
purple	evm.TU.Chr1.2707	-0.844498465984789	-0.736035865327595	0.621581159178941
purple	evm.TU.Chr5.930	0.840454713596962	0.739070340835293	0.621155151634736
purple	evm.TU.Chr5.908	0.768207095471745	0.808553252203192	0.621136345409248
purple	evm.TU.Chr2.993	0.859936260195695	0.721412704429837	0.620368943105056
purple	evm.TU.Chr6.968	-0.755250549160936	-0.821192699163203	0.620206237009961
purple	evm.TU.Chr1.5541	0.730967589865644	0.848234184126854	0.620031697212857
purple	evm.TU.Chr3.2450	0.728260682382475	0.850054618859554	0.619061356793034
purple	evm.TU.Chr1.4354	0.794960072944338	0.778450014287747	0.618836680141708
purple	evm.TU.Chr1.3595	-0.775241774993678	-0.797823853423742	0.618506380260518
purple	evm.TU.Chr4.911	-0.71548389893166	-0.864226190506344	0.618339924342335
purple	evm.TU.Chr5.1804	0.732362448799353	0.843059170889443	0.617424878875344
purple	evm.TU.Chr8.46	-0.863820287756792	-0.714645339544846	0.617325142849679
purple	evm.TU.Chr1.5316	-0.830016608045443	-0.743696918582607	0.617280793775784
purple	evm.TU.Chr5.2210	0.795854757192474	0.77559375162162	0.617259976876824
purple	evm.TU.Chr1.3087	-0.836476593606922	-0.737314985833284	0.616746727765161
purple	evm.TU.Chr1.3191	-0.79043204393761	-0.780149024017444	0.61665478763004
purple	evm.TU.Chr8.2674	0.852798961642541	0.722914992547405	0.616501155000252
purple	evm.TU.Chr6.406	0.802356422620436	0.768208962864751	0.616377395269117
purple	evm.TU.Chr1.3522	-0.86886285839879	-0.70922367394904	0.616218108591454
purple	evm.TU.Chr7.2624	-0.837263497300811	-0.735950695955858	0.616184653536967
purple	evm.TU.Chr2.2343	-0.840903221806049	-0.732654357727694	0.61609140988346
purple	evm.TU.Chr7.2458	0.78523470363198	0.784219640266084	0.615796476806717
purple	evm.TU.Chr2.2750	0.863811335801181	0.712756490447193	0.615687136114151
purple	evm.TU.Chr6.1962	0.723377051753585	0.850745873727481	0.615410041928513
purple	evm.TU.Chr3.374	-0.72671103137312	-0.845826815017838	0.614671677104655
purple	evm.TU.Chr4.2039	0.772545498768275	0.79559858133613	0.614636102837652
purple	evm.TU.Chr6.601	-0.781994264822191	-0.785069221871009	0.613919628991549
purple	evm.TU.Chr5.2143	-0.815243832493938	-0.752091210116124	0.613137720520073
purple	evm.TU.Chr3.315	-0.812877817995099	-0.753626241148701	0.612606054488805
purple	evm.TU.Chr6.3292	0.849050970347246	0.721486261900678	0.612578610758978
purple	evm.TU.Chr1.284	-0.73144613743699	-0.837080653704936	0.612279410875706
purple	evm.TU.Chr2.2871	-0.848654648081697	-0.720775358958103	0.611689358602547
purple	evm.TU.Chr1.2123	0.742343898454583	0.823865052993227	0.611591195239484
purple	evm.TU.Chr8.1291	-0.862180118197735	-0.707575266408927	0.610057326826243
purple	evm.TU.Chr2.990	0.755840330967199	0.807111545165151	0.610047457425075
purple	evm.TU.Chr1.2258	-0.761032987641333	-0.801256408570561	0.609782558481219
purple	evm.TU.Chr2.2279	0.853088353079322	0.713287667106394	0.608497401203586
purple	evm.TU.Chr8.1207	0.790685651263617	0.769562951611912	0.608482383583616
purple	evm.TU.Chr4.2253	-0.756815381822762	-0.803441620025836	0.608056976432151
purple	evm.TU.Chr7.2659	-0.7495312063637	-0.811161078289785	0.607990541565822
purple	evm.TU.Chr1.697	-0.77419351403182	-0.785036990595556	0.607770546394139
purple	evm.TU.Chr1.65	-0.842731788761799	-0.721175980660772	0.607757924194297
purple	evm.TU.Chr1.3367	0.746238153632246	0.814101324754873	0.607513469454641
purple	evm.TU.Chr1.4327	0.741537007589984	0.817606499044868	0.606285476687854
purple	evm.TU.Chr4.2114	0.869858523162401	0.696384208595947	0.605755739242887
purple	evm.TU.Chr4.820	-0.703490852390082	-0.860709584273946	0.605501319101191
purple	evm.TU.Chr1.876	0.847660415282279	0.714267681936433	0.605456439892948
purple	evm.TU.Chr3.3226	0.88807691321641	0.681494242361843	0.605219303131462
purple	evm.TU.Chr7.990	-0.844598683968928	-0.716276527026869	0.604966212084728
purple	evm.TU.Chr4.2741	0.72771377295025	0.83092314114024	0.604674214070837
purple	evm.TU.Chr1.5682	-0.714686816552263	-0.845532015186431	0.60429058422661
purple	evm.TU.Chr5.2566	0.864428648693596	0.698396465361172	0.603713912804541
purple	evm.TU.Chr1.5217	0.755344615154675	0.799206839325983	0.603676582479669
purple	evm.TU.Chr7.2438	0.825672410529322	0.730682132565435	0.603304077726008
purple	evm.TU.Chr3.2483	-0.851102692853938	-0.708711667134665	0.603186408355316
purple	evm.TU.Chr6.1258_evm.TU.Chr6.1259	0.837846656243516	0.719471154750685	0.602806501271523
purple	evm.TU.Chr3.797	-0.864121396326618	-0.697510401025441	0.602733661686443
purple	evm.TU.Chr2.3174	0.803382364372976	0.748928130868612	0.601675652522659
purple	evm.TU.Chr6.535	0.740969356729168	0.811999550669313	0.601666784723815
purple	evm.TU.Chr1.78	0.777553274555095	0.773356032687609	0.601325515613188
purple	evm.TU.Chr3.2403	-0.839972391718625	-0.715843620300426	0.601288877840268
purple	evm.TU.Chr4.2229	0.8060149441606	0.745286318020011	0.600711910002558
purple	evm.TU.Chr1.281	0.854067673642612	0.702746329960366	0.600192923190133
purple	evm.TU.Chr5.339	0.729669691550414	0.822432435527643	0.600104021552511
purple	evm.TU.Chr4.2529	0.899045947751868	0.667384030207913	0.600008907952734
purple	evm.TU.Chr7.2736	-0.831922408764529	-0.721044491036108	0.599853069809153
purple	evm.TU.Chr1.3615	-0.716910713625893	-0.835981882647897	0.599324368067421
purple	evm.TU.Chr4.2431	-0.726344500092188	-0.825056285405184	0.599275095170546
purple	evm.TU.Chr1.4175	0.853263022258626	0.70183364263093	0.598848695034048
purple	evm.TU.Chr1.4670	-0.808094893724578	-0.739635334834589	0.597695537298099
purple	evm.TU.Chr1.2407	-0.831004115910039	-0.719059607616659	0.597541493514102
purple	evm.TU.Chr1.2391	0.814628264523046	0.733112176665011	0.597213900177331
purple	evm.TU.Chr1.3727	0.75069781381763	0.795424590021147	0.59712350078566
purple	evm.TU.Chr4.686	0.730172392573028	0.817741641393827	0.597092370803126
purple	evm.TU.Chr5.2429	0.69302649613245	0.860183154988572	0.596129717933886
purple	evm.TU.Chr1.2299	0.707659673776462	0.841837800578653	0.595734663330183
purple	evm.TU.Chr4.1542	-0.814068531675618	-0.73165420868073	0.595616667355008
purple	evm.TU.Chr7.820	-0.837873696244414	-0.710256852936435	0.595105534652776
purple	evm.TU.Chr7.1451	0.752787906864976	0.790140119324765	0.594807926556533
purple	evm.TU.Chr4.2049	-0.871831863150749	-0.681629987453126	0.594266741940681
purple	evm.TU.Chr4.858	-0.768770757754862	-0.772968062231871	0.594235242922303
purple	evm.TU.Chr5.519	-0.714022460912076	-0.832140534236629	0.594167032080328
purple	evm.TU.Chr7.827	0.831155431174985	0.714654626403832	0.593989074149875
purple	evm.TU.Chr8.1534	-0.829706516173932	-0.715441762915867	0.59360669263426
purple	evm.TU.Chr1.5732	-0.82587278945953	-0.717780153450672	0.592795097548996
purple	evm.TU.Chr3.765	0.721295776091409	0.820566506891866	0.591871155423186
purple	evm.TU.Chr1.942	-0.707062942361335	-0.835749364891025	0.590927405016465
purple	evm.TU.Chr7.931	-0.875417968277523	-0.674860609701265	0.590785103815212
purple	evm.TU.Chr1.4708	0.884379029556996	0.667746151751392	0.590540693676315
purple	evm.TU.Chr4.628	-0.888050593505677	-0.664691778653449	0.59027992853154
purple	evm.TU.Chr1.2260	0.778901505287912	0.757754179326765	0.590215870915824
purple	evm.TU.Chr1.403	0.843218121786463	0.69983500747388	0.59011356056254
purple	evm.TU.Chr1.5179	-0.848074028833164	-0.695680024781083	0.589988161394848
purple	evm.TU.Chr3.2644	-0.729023643888414	-0.809239847682618	0.589954982537288
purple	evm.TU.Chr5.743	-0.764862902161572	-0.771067839368432	0.589761185382792
purple	evm.TU.Chr1.590	0.758431864415314	0.777325085025565	0.589548113492731
purple	evm.TU.Chr6.2360	0.732167820510196	0.804813172862927	0.589258306692945
purple	evm.TU.Chr2.2715	-0.831568666312838	-0.7078993794973	0.588666942892255
purple	evm.TU.Chr3.689	-0.827063078597003	-0.710761428821657	0.587844535469245
purple	evm.TU.Chr1.1530	-0.780006837445107	-0.753571803708264	0.587791159398288
purple	evm.TU.Chr1.5815	0.689492579948656	0.852410305886923	0.587730580980798
purple	evm.TU.Chr8.484	0.772320581251514	0.760346149263306	0.587230979951387
purple	evm.TU.Chr1.1911	-0.875824388120279	-0.670367648351514	0.587124335433095
purple	evm.TU.Chr7.1318	0.779302618284998	0.753234397257252	0.586997537964899
purple	evm.TU.Chr7.2971	0.860871722423624	0.681615519943459	0.5867835266844
purple	evm.TU.Chr3.2567	0.864399393016099	0.678562642870401	0.586549136620575
purple	evm.TU.Chr6.2471	-0.738881927786551	-0.793616519098111	0.586388903554465
purple	evm.TU.Chr7.489	0.821465908005587	0.713750195722578	0.586321452618414
purple	evm.TU.Chr3.1099	-0.740504878788686	-0.791307567558775	0.58596711439968
purple	evm.TU.Chr7.1475	-0.749695725443614	-0.781052109470245	0.58555142781856
purple	evm.TU.Chr1.1730	-0.850349926158825	-0.688565899964182	0.585521962190027
purple	evm.TU.Chr1.5313	-0.719660234666177	-0.813328848440166	0.585320429929222
purple	evm.TU.Chr5.738	0.81250999997811	0.720363031174226	0.585302166443601
purple	evm.TU.Chr1.4831	0.787435812325646	0.743177933663358	0.585204919896701
purple	evm.TU.Chr6.531	-0.760025929974964	-0.769776370211617	0.585050001642836
purple	evm.TU.Chr5.1310	0.817736358173448	0.715445471935301	0.585045774692057
purple	evm.TU.Chr7.2469	0.725581141090608	0.805256081360715	0.584278626383859
purple	evm.TU.Chr1.1103	0.812103473455817	0.71917885264093	0.584047644265668
purple	evm.TU.Chr8.1000	-0.762410623725643	-0.765674100157912	0.583758068271964
purple	evm.TU.Chr5.857	0.787328611819707	0.741286429155573	0.583636015227845
purple	evm.TU.Chr7.2619	-0.71204936791457	-0.819632011577868	0.583618455766569
purple	evm.TU.Chr2.2193	0.869067404136699	0.671479294303779	0.583560767232127
purple	evm.TU.Chr2.2006	-0.730031026269558	-0.798628324584466	0.583023455404336
purple	evm.TU.Chr5.1490	-0.8466675549598	-0.688123669895609	0.58261198510048
purple	evm.TU.Chr6.2125	-0.850919136014097	-0.684061357963244	0.582080899698714
purple	evm.TU.Chr4.641	0.766031595771629	0.759763041616715	0.582002495177959
purple	evm.TU.Chr6.1933	0.763605801628698	0.762089339527272	0.581935841022408
purple	evm.TU.Chr8.2532	-0.78554080034943	-0.739426722909086	0.58084985971376
purple	evm.TU.Chr4.2501	0.709131001651057	0.818604379444302	0.58049774355128
purple	evm.TU.Chr5.630	0.689809876008611	0.841372848853249	0.580387300544472
purple	evm.TU.Chr7.2080	-0.69032470851649	-0.839856309499125	0.579773562050718
purple	evm.TU.Chr2.1742	-0.846749419785945	-0.684315471281189	0.579443728257892
purple	evm.TU.Chr2.3081	-0.755296098319665	-0.767158507542705	0.579431827539743
purple	evm.TU.Chr1.3876	-0.742146596793024	-0.780287816445401	0.579087947494014
purple	evm.TU.Chr1.5184	0.72774517912857	0.795523615667773	0.578938476185151
purple	evm.TU.Chr1.5798	0.737822490993266	0.784618698338134	0.578909322487736
purple	evm.TU.Chr7.763	0.761973407665827	0.75969950570028	0.578870821160487
purple	evm.TU.Chr5.2576	0.770415198937974	0.751314178512009	0.57882386230325
purple	evm.TU.Chr8.2491	-0.678965060553069	-0.852345529053455	0.578712833745917
purple	evm.TU.Chr4.768	-0.873703370626792	-0.662358464179554	0.578704822716862
purple	evm.TU.Chr1.4359	0.756054311431287	0.765172290452132	0.578511809184087
purple	evm.TU.Chr8.1944	-0.773655676046022	-0.745978947382507	0.577130846853313
purple	evm.TU.Chr1.1483	-0.670005305319788	-0.860888646578488	0.576799960497159
purple	evm.TU.Chr1.5870	-0.758107588398334	-0.760411049177858	0.576473386683673
purple	evm.TU.Chr8.2030	-0.704434056402016	-0.818121455252781	0.576312615353237
purple	evm.TU.Chr5.960	0.661084757110657	0.871213581704766	0.575946019052801
purple	evm.TU.Chr3.528	0.711383817141104	0.809587038317431	0.575927117626216
purple	evm.TU.Chr8.2161	-0.842477191049456	-0.683398783100939	0.575747887153496
purple	evm.TU.Chr1.3255	0.777411022703509	0.739878563356837	0.575189750615642
purple	evm.TU.Chr1.3699	0.818910709585994	0.702319290753915	0.57513678874722
purple	evm.TU.Chr5.1944	0.877719346867448	0.655070053090772	0.574967659151257
purple	evm.TU.Chr6.2814	0.797524980486961	0.720939820525553	0.574967516296915
purple	evm.TU.Chr5.2574	-0.688625008397798	-0.834198042271194	0.574449633864427
purple	evm.TU.Chr5.516	-0.689760625203067	-0.832767294042989	0.574410089387758
purple	evm.TU.Chr1.921	0.739953288605214	0.776236726273522	0.574378918342238
purple	evm.TU.Chr1.919	-0.669586718493184	-0.857761867380922	0.574345954028178
purple	evm.TU.Chr5.991	-0.811838048263139	-0.707453364960541	0.574337559046756
purple	evm.TU.Chr4.572	0.775061866595027	0.740899537930405	0.574242978827733
purple	evm.TU.Chr3.3177	-0.814108071103053	-0.705362082708038	0.574240964582673
purple	evm.TU.Chr4.2576	-0.827826619758108	-0.693518076275526	0.574112724824314
purple	evm.TU.Chr5.194	0.822294619055286	0.698066021628409	0.574015933330371
purple	evm.TU.Chr8.5	-0.815487093854449	-0.703792066175185	0.573933346723019
purple	evm.TU.Chr6.2574	-0.778475043998813	-0.737029976463415	0.573759443355801
purple	evm.TU.UTG494.8	-0.768083142859523	-0.746901937799801	0.573682787793139
purple	evm.TU.Chr4.1140	-0.748021819040713	-0.76691778501235	0.573671236599612
purple	evm.TU.Chr1.774	0.886028984005137	0.647442830973757	0.573653113729088
purple	evm.TU.Chr2.2012	-0.841352510757791	-0.681470638807231	0.57335703296818
purple	evm.TU.Chr5.706	-0.7290659550332	-0.785564828358226	0.572728571827481
purple	evm.TU.Chr2.1363	0.760473003589401	0.753089510391785	0.572704241939313
purple	evm.TU.Chr5.2381	0.72502795085286	0.788203863275833	0.571469831845185
purple	evm.TU.Chr2.2961	-0.819540462170173	-0.69720382301586	0.57138674334123
purple	evm.TU.Chr6.3604	0.71241867770411	0.801527172666248	0.571022928494802
purple	evm.TU.Chr7.765	0.758907630536612	0.752232360014512	0.570874877951577
purple	evm.TU.Chr1.1918	0.782284184930927	0.729727259046596	0.570854094065146
purple	evm.TU.Chr3.2506	-0.875115017088457	-0.65218808832102	0.570739590055938
purple	evm.TU.Chr8.871	-0.83723629572737	-0.681684452001426	0.570730965448616
purple	evm.TU.Chr1.2197	-0.824556106434707	-0.691871630697158	0.570486977960279
purple	evm.TU.Chr8.1535	0.759914733064643	0.750663942113797	0.570440589192659
purple	evm.TU.Chr7.225	0.704199639091562	0.809374289377315	0.569961082469495
purple	evm.TU.Chr3.3047	-0.67301692423721	-0.846741117770331	0.569871102706966
purple	evm.TU.Chr4.2212	0.720998853062327	0.789036977458672	0.568894755771467
purple	evm.TU.Chr2.3059	0.738827315690917	0.769859273495638	0.568793060496542
purple	evm.TU.Chr4.125	0.77284302614512	0.73563604941832	0.568531190573896
purple	evm.TU.Chr8.2248	0.808498361495183	0.703153781361777	0.568498680110139
purple	evm.TU.Chr1.3754	0.78727067439048	0.721816649619016	0.56826508053184
purple	evm.TU.Chr1.2834_evm.TU.Chr1.2835	0.811325276154419	0.700343657818641	0.568206511582705
purple	evm.TU.Chr3.1343	0.843110424749293	0.673641142341162	0.567953869647856
purple	evm.TU.Chr1.5248	-0.777394796264511	-0.729954036936412	0.567462469826639
purple	evm.TU.Chr1.4722	-0.740383471523524	-0.766439901226131	0.56745943478395
purple	evm.TU.Chr1.5073	-0.711202017236715	-0.797633198356443	0.567278339686075
purple	evm.TU.Chr2.1849	0.757801880133139	0.748338518080549	0.567092335977487
purple	evm.TU.Chr1.4622	0.752666822727553	0.752895949441362	0.566679802110474
purple	evm.TU.Chr6.676	-0.78532047149913	-0.721227394374812	0.566394637408516
purple	evm.TU.Chr1.2132_evm.TU.Chr1.2135	-0.827813361924981	-0.684010966901878	0.566233418104601
purple	evm.TU.Chr2.1415	-0.82176509622398	-0.688925350636209	0.566134807056703
purple	evm.TU.Chr3.1789	-0.815456105406268	-0.6940901618504	0.566000060183334
purple	evm.TU.Chr7.1063	0.681961750410479	0.829439204020951	0.565645811433202
purple	evm.TU.Chr1.4901	-0.707188909368841	-0.799634467730858	0.565492627128319
purple	evm.TU.Chr3.679	-0.793881473192886	-0.71225635781391	0.565447126632307
purple	evm.TU.Chr7.2878	0.733059623719965	0.770181458558098	0.564588930206693
purple	evm.TU.Chr6.3291	0.820055046809547	0.688183630074523	0.564348458974327
purple	evm.TU.Chr7.1482	-0.814230655879123	-0.692856167124574	0.564144731387737
purple	evm.TU.Chr2.2403	0.844000326472047	0.668189296071379	0.563951984029372
purple	evm.TU.Chr8.2094	0.826013956353946	0.682575854890222	0.563817182409549
purple	evm.TU.Chr8.1346	-0.732935581516545	-0.768713920037164	0.563417784002301
purple	evm.TU.Chr6.2460	-0.71036975686381	-0.792951927197384	0.563289067727895
purple	evm.TU.Chr1.2162	0.717753620237942	0.784633468834979	0.563173512816161
purple	evm.TU.Chr6.2544	-0.828406630821967	-0.679760207896231	0.563117863590157
purple	evm.TU.Chr5.586	-0.771912601991684	-0.728962184793513	0.562695096817503
purple	evm.TU.Chr7.1216	0.799855064162399	0.703453881544886	0.562661149558373
purple	evm.TU.Chr4.487	0.856659201175916	0.656120018046393	0.56207125053515
purple	evm.TU.Chr6.3645	-0.7221381501376	-0.778112144600516	0.561904464701417
purple	evm.TU.Chr1.5395	0.826018401933705	0.679795070698845	0.56152323794107
purple	evm.TU.Chr8.823	0.718997717946038	0.780876189475839	0.561448198231526
purple	evm.TU.Chr5.358	0.780509546763963	0.719233773099213	0.561368826259002
purple	evm.TU.Chr8.1026	-0.677136325041103	-0.828694166162709	0.561138922258418
purple	evm.TU.Chr3.2662	-0.841323428524191	-0.666952134742104	0.561122456662755
purple	evm.TU.Chr7.2421	-0.72042533794052	-0.778825444653324	0.561085584161047
purple	evm.TU.Chr7.1306	0.718291314522992	0.780846792152658	0.560875468776394
purple	evm.TU.Chr1.1094_evm.TU.Chr1.1095	-0.751642150244245	-0.746180770587883	0.560860918875584
purple	evm.TU.Chr6.1356	0.781916507575135	0.716809633822375	0.560485285474602
purple	evm.TU.Chr3.1930	-0.782459859605747	-0.715592902047148	0.55992272167068
purple	evm.TU.Chr7.293	0.778759521225583	0.718925622639635	0.559870173683646
purple	evm.TU.Chr2.1168	0.725370068774726	0.771670081089735	0.55974637979146
purple	evm.TU.Chr7.1026	0.870858609419972	0.642599587924947	0.559613383554166
purple	evm.TU.Chr2.2747	0.762849810557862	0.733282002130761	0.559384036410941
purple	evm.TU.Chr3.2351	-0.694175622074652	-0.805507168066865	0.559163439478407
purple	evm.TU.Chr6.83	0.815902403391438	0.68502719569792	0.55891533535843
purple	evm.TU.Chr6.40	-0.780305978723995	-0.716275858772651	0.558914335015963
purple	evm.TU.Chr1.3017	-0.788884631464933	-0.708104029865662	0.558612386639407
purple	evm.TU.Chr5.1942	0.682511097970061	0.818423648145343	0.558583222700341
purple	evm.TU.Chr7.1095	-0.753246196507512	-0.740896155458035	0.558077211105803
purple	evm.TU.Chr7.1440	0.749863523179122	0.743249420212873	0.557335628841664
purple	evm.TU.Chr6.1204	0.699254782070671	0.796441580116946	0.556915583536696
purple	evm.TU.Chr2.1591	0.738755639840463	0.753538702466622	0.556680966285281
purple	evm.TU.Chr6.3205	-0.792181091096801	-0.702644005805203	0.556621295171392
purple	evm.TU.Chr4.275	0.689485623897444	0.80590668369078	0.555661072607657
purple	evm.TU.Chr3.697	0.815136491600645	0.681571432292514	0.555573746094147
purple	evm.TU.Chr5.2021	0.685869667817871	0.810011778348318	0.555562509344324
purple	evm.TU.Chr8.2098	-0.662606229832564	-0.83829679097342	0.555460676147635
purple	evm.TU.Chr8.1486	-0.793497520811609	-0.699712909321117	0.555220458826184
purple	evm.TU.Chr1.5142	0.669852916543956	0.82849232626281	0.55496800108143
purple	evm.TU.Chr1.4330	-0.694253293019758	-0.799305689900002	0.554920607342506
purple	evm.TU.Chr5.1134	-0.776305909429217	-0.713663328588606	0.55402105932626
purple	evm.TU.Chr4.1015	-0.664417165449623	-0.833152648119539	0.553560920850431
purple	evm.TU.Chr6.28	0.827079235669537	0.669249016648249	0.553521965162023
purple	evm.TU.Chr1.1278	0.766133804627074	0.722453233816099	0.553495844688661
purple	evm.TU.Chr5.1519	0.747209287736742	0.740273986254481	0.55313959799925
purple	evm.TU.Chr1.4842	-0.794101408635829	-0.696106927549853	0.552779491728497
purple	evm.TU.Chr4.2108	0.756195617373681	0.730774926916925	0.552608797021151
purple	evm.TU.Chr3.3100	0.705298863649983	0.783186254256778	0.552380375153592
purple	evm.TU.Chr1.4669	-0.701045031421914	-0.787646157580796	0.552175425290579
purple	evm.TU.Chr3.1836	-0.761679668756228	-0.724499759818669	0.551836737072651
purple	evm.TU.Chr2.2156	-0.850449321834469	-0.648650629224491	0.55164448773147
purple	evm.TU.Chr3.2279	0.775697090528068	0.710167584259873	0.55087492889773
purple	evm.TU.Chr3.1520	-0.759757017965303	-0.72460331869252	0.550522456617591
purple	evm.TU.Chr8.32	-0.730653494342986	-0.75337389410951	0.550455268277896
purple	evm.TU.Chr6.1805	0.661842052930668	0.831555756490336	0.550358569001879
purple	evm.TU.Chr6.529	-0.721838611359108	-0.762217194437529	0.550197801186821
purple	evm.TU.Chr1.198	0.708109852616846	0.776835375958109	0.550084783577249
purple	evm.TU.Chr1.2053	0.686061354051115	0.801620189177041	0.549960632421512
purple	evm.TU.Chr2.2438	-0.703276061606583	-0.781851521802067	0.549857459014072
purple	evm.TU.Chr1.1502	-0.752124722556021	-0.730618154894048	0.549515977044078
purple	evm.TU.Chr8.38	0.652608584011848	0.841774665149843	0.549349372280486
purple	evm.TU.Chr8.2462	-0.690178779237996	-0.795589132688838	0.549098736374198
purple	evm.TU.Chr8.1324	0.834437914961986	0.657533354488383	0.548670761337247
purple	evm.TU.Chr1.497	0.658861796817509	0.832652452728093	0.548602891128937
purple	evm.TU.Chr1.83	0.706554519192698	0.776346883426658	0.548531398946272
purple	evm.TU.Chr3.2456	-0.676633635747076	-0.810555820080264	0.548449331516862
purple	evm.TU.Chr4.1900	0.816891482719327	0.671199016082416	0.548296759447318
purple	evm.TU.Chr1.3552	0.802665628364662	0.683086482830395	0.548290040968466
purple	evm.TU.Chr1.2427	0.663551676824724	0.826151254315381	0.54819405011182
purple	evm.TU.Chr1.2335	0.736793926051075	0.743871115919694	0.548079719974466
purple	evm.TU.Chr4.1414	-0.786179111479314	-0.696892488669336	0.547882317538667
purple	evm.TU.Chr8.2413	-0.821952615996766	-0.666394973578956	0.547745091820318
purple	evm.TU.Chr1.5770	-0.672753626645183	-0.813364651417652	0.547194019026221
purple	evm.TU.Chr7.636	-0.739784569435293	-0.739368427976854	0.546973354144906
purple	evm.TU.Chr5.1274	0.689108175604857	0.793671982697983	0.546925852025697
purple	evm.TU.Chr8.2594	-0.791953818935295	-0.690257859702302	0.546652348041341
purple	evm.TU.Chr8.2136	-0.827817479067114	-0.660336331223128	0.546637957049557
purple	evm.TU.Chr1.3453	0.716549197171095	0.762873248687114	0.546636213890057
purple	evm.TU.Chr5.1242	0.829761063401285	0.658250082229204	0.546190288214488
purple	evm.TU.Chr6.2094	0.71069439029704	0.767962610575698	0.545786719294019
purple	evm.TU.Chr1.1733	-0.65707691342621	-0.830214181641458	0.545514571955636
purple	evm.TU.Chr8.1552	0.679917658967582	0.801929734711775	0.545246187881724
purple	evm.TU.Chr3.3228	-0.770879443486694	-0.706818829086684	0.54487210561226
purple	evm.TU.Chr1.3521	-0.710096683479514	-0.766844991563738	0.544534085252286
purple	evm.TU.Chr2.60	0.758368102372342	0.717956057996406	0.544474973289461
purple	evm.TU.Chr3.1138	0.769564034764865	0.707105158412982	0.544162698711344
purple	evm.TU.Chr3.491	0.730704721552961	0.744597283876202	0.544080750983851
purple	evm.TU.Chr6.2880	-0.655839352687699	-0.829184848127762	0.543812054054559
purple	evm.TU.Chr2.2229	-0.742900084389411	-0.731890327987835	0.543721386425956
purple	evm.TU.Chr7.2544	-0.734298073750474	-0.740421970307606	0.543690426559405
purple	evm.TU.Chr4.224	-0.666611202869694	-0.815483643046008	0.54361053221146
purple	evm.TU.Chr5.558	-0.784277074129917	-0.693023368840529	0.543522340017908
purple	evm.TU.Chr6.692	0.712553176187172	0.762462534759926	0.543295100866907
purple	evm.TU.Chr7.1194	-0.698768636886738	-0.777393129591193	0.543217937489554
purple	evm.TU.Chr2.2353	0.665073413001467	0.816685745829221	0.543155976328289
purple	evm.TU.Chr2.2895	-0.766699919765382	-0.708094480117741	0.542895981092582
purple	evm.TU.Chr1.4878	0.723245088542617	0.750264034471896	0.542624778041967
purple	evm.TU.Chr1.3243	0.748450621690765	0.72494430295368	0.54258501423686
purple	evm.TU.Chr1.4707	-0.734643253419453	-0.738384536000709	0.542449217802174
purple	evm.TU.Chr1.2424	-0.741776418651887	-0.731278832169555	0.542445393162667
purple	evm.TU.Chr3.607	-0.674996405718956	-0.803601713204439	0.542428268042591
purple	evm.TU.Chr7.1530	-0.654622215233058	-0.828260129930472	0.542197481044305
purple	evm.TU.Chr1.5229	0.73362902215313	0.738793271899248	0.542000185636757
purple	evm.TU.Chr3.157	-0.687687020531616	-0.78777662308782	0.541743758775721
purple	evm.TU.Chr1.3720	-0.697333150859062	-0.776470651843882	0.541458726199884
purple	evm.TU.Chr6.3475	0.705886085247283	0.766602362452153	0.541133940572669
purple	evm.TU.Chr5.1771	-0.734080425988702	-0.737118286939232	0.541104106080414
purple	evm.TU.Chr8.266	-0.758297216084103	-0.712942631058495	0.540622412359332
purple	evm.TU.Chr4.1777	0.764630686597866	0.707007045433411	0.540599282579277
purple	evm.TU.Chr8.2496	0.779669804765422	0.693223718071844	0.540485600927835
purple	evm.TU.Chr1.5428	0.769518725977087	0.70205108759997	0.540241458500758
purple	evm.TU.Chr3.155	0.792828396426246	0.681138072886811	0.540025606071714
purple	evm.TU.Chr4.1472	0.746850180526332	0.722976934321739	0.539955453914565
purple	evm.TU.Chr1.2054	-0.676731187149391	-0.797689223120861	0.539821174938856
purple	evm.TU.Chr8.2310	0.654050961721698	0.824138989930059	0.539028898956104
purple	evm.TU.Chr1.4247	0.724431099226154	0.743949977095599	0.538940499676637
purple	evm.TU.Chr1.3162	-0.765117370438648	-0.70425217657353	0.538835573465634
purple	evm.TU.Chr2.176	-0.747044427743714	-0.72099041429339	0.538611871454509
purple	evm.TU.Chr7.1868	-0.745392423887966	-0.722456256197878	0.538513419960362
purple	evm.TU.Chr3.492	-0.781429596635162	-0.689030185223247	0.538428579708453
purple	evm.TU.Chr2.2685	-0.741047812006041	-0.726391538313014	0.538290860126562
purple	evm.TU.Chr1.218	-0.696736326300585	-0.772568923384976	0.538276833493247
purple	evm.TU.Chr7.19	-0.759008846699509	-0.708969111788117	0.538113827883874
purple	evm.TU.Chr6.626	-0.767661149649422	-0.700461020242751	0.537716712084157
purple	evm.TU.Chr2.1393	0.760001356744564	0.707094967176263	0.537393134401213
purple	evm.TU.Chr4.315	-0.859469561155372	-0.625033517795306	0.53719728324693
purple	evm.TU.Chr3.2818	0.808102351443966	0.664679538378496	0.537129097920353
purple	evm.TU.Chr1.1536	0.678877636962861	0.790250345421153	0.536483287108597
purple	evm.TU.Chr1.2231	0.763432201059113	0.702561702714577	0.536358227083228
purple	evm.TU.Chr8.2047	0.714072994233376	0.750737804372487	0.536081591852452
purple	evm.TU.Chr4.1747	0.682196684565269	0.785651245292475	0.535968674763101
purple	evm.TU.Chr7.2547	-0.770504534622639	-0.695551419390234	0.535925522703388
purple	evm.TU.Chr1.5042	0.819697331574984	0.653438544734673	0.535621831467252
purple	evm.TU.Chr6.2465	0.737049460183965	0.726182674582194	0.535232548295754
purple	evm.TU.Chr5.2342	0.780723205176517	0.685221042655413	0.534967968676329
purple	evm.TU.Chr3.1477	-0.767506337786574	-0.697019420915387	0.534966823112887
purple	evm.TU.Chr6.2274	0.814216448552231	0.656917442010245	0.534872986625597
purple	evm.TU.Chr4.191	-0.729246933801317	-0.732794316304801	0.534388008272309
purple	evm.TU.Chr5.1895	-0.76861577628961	-0.695106711189806	0.534269984425271
purple	evm.TU.Chr4.719	0.782565738951146	0.682549642283914	0.534139965184752
purple	evm.TU.Chr3.309	-0.774459413943506	-0.689693777640883	0.534139838832241
purple	evm.TU.Chr4.1511	-0.769531155248755	-0.694069986588165	0.534108478602678
purple	evm.TU.Chr6.1243	0.849095849524421	0.628537550551065	0.533688625443155
purple	evm.TU.Chr1.2072	0.685179102840931	0.777425803060163	0.532675914266152
purple	evm.TU.Chr8.2769_evm.TU.Chr8.2770	-0.65313952497812	-0.815525358233867	0.532651845084479
purple	evm.TU.Chr3.653	-0.779936940115754	-0.682578105057163	0.532367878648293
purple	evm.TU.Chr1.9	0.710656664363588	0.749005324628521	0.532285625591072
purple	evm.TU.Chr1.1100	-0.653879442241926	-0.81398896903265	0.532250653062149
purple	evm.TU.Chr5.1803	0.733125091681798	0.725119938498265	0.53160362139184
purple	evm.TU.Chr4.1074	-0.810676324775405	-0.655549354498232	0.531438341413515
purple	evm.TU.Chr8.2751	0.701405806452866	0.757356287712041	0.531214097754813
purple	evm.TU.Chr4.112	-0.689616203372288	-0.770134844629593	0.531097467638167
purple	evm.TU.Chr1.4422	0.777881878825243	0.68265428165396	0.531024395201079
purple	evm.TU.Chr7.1758	0.71416639432092	0.743542575713283	0.531013120321245
purple	evm.TU.Chr3.2605	-0.80149093164584	-0.662470410551992	0.530964026541118
purple	evm.TU.Chr1.1710	-0.770639906695651	-0.688888113251814	0.530884671320121
purple	evm.TU.Chr3.2035	0.641785138209444	0.826455670603765	0.530406966782416
purple	evm.TU.Chr7.1048	0.749875969000335	0.707198022995232	0.530310802768671
purple	evm.TU.Chr7.53	0.690592862867985	0.767759322604463	0.530209108591001
purple	evm.TU.Chr6.3236	-0.807320983915878	-0.656724465667347	0.530187441784193
purple	evm.TU.Chr1.5194	0.750338795026441	0.706591336564605	0.530182892054008
purple	evm.TU.Chr7.1594	-0.804928653279789	-0.658219055298007	0.52981937774412
purple	evm.TU.Chr2.1446	0.717677925231225	0.738215255868666	0.529800793205862
purple	evm.TU.Chr8.241	-0.753864516770109	-0.702471072669567	0.529568015743023
purple	evm.TU.Chr3.3084	-0.74215149858888	-0.713551409433555	0.529563247831321
purple	evm.TU.Chr7.479	0.632816573601874	0.83625656599993	0.529197014748145
purple	evm.TU.Chr2.2067	0.818848431279567	0.646121543256276	0.529075612111334
purple	evm.TU.Chr2.1823	0.725657727118828	0.728700339681468	0.528787032243972
purple	evm.TU.Chr6.2105	-0.848035448772108	-0.622970556728126	0.528301115646746
purple	evm.TU.Chr2.2184	0.85327031390037	0.618469939773245	0.52772203964826
purple	evm.TU.Chr7.2428	-0.699077257108845	-0.754576633924247	0.527507363522188
purple	evm.TU.Chr8.2443	-0.72221468111258	-0.730376799298414	0.527488847197331
purple	evm.TU.Chr2.981	-0.712528534199025	-0.739890825768163	0.527193325551896
purple	evm.TU.Chr4.1746	0.680331311732116	0.774825903387591	0.527138323215701
purple	evm.TU.Chr4.1990	-0.785577387543558	-0.670599729409882	0.526807983517231
purple	evm.TU.Chr6.1232	-0.685504095034678	-0.767763415816902	0.526304965560299
purple	evm.TU.Chr1.2002	0.649538034237904	0.810076444935707	0.526175461625969
purple	evm.TU.Chr6.3713	-0.786374231240681	-0.668771660899428	0.525904800715341
purple	evm.TU.Chr1.4132	-0.831598333609137	-0.632023270509428	0.525589498557837
purple	evm.TU.Chr5.820	-0.807156746080429	-0.65102712047381	0.525480932171752
purple	evm.TU.Chr2.445	-0.771729050513525	-0.680632387351484	0.525263786039514
purple	evm.TU.Chr1.3469	-0.654404145836645	-0.802529178164648	0.525178421345821
purple	evm.TU.Chr3.1171	-0.726040013548105	-0.723158208505846	0.525041795501008
purple	evm.TU.Chr7.2399	-0.825731046410958	-0.635811978746538	0.525009690531001
purple	evm.TU.Chr3.1706	-0.855180242521911	-0.613904568351187	0.524999057647878
purple	evm.TU.Chr1.5479	0.783709332823044	0.669664123630659	0.524822023546112
purple	evm.TU.Chr1.2235	-0.680183114552807	-0.771429871331818	0.524713572541547
purple	evm.TU.Chr3.2125	-0.806299510751371	-0.650629297783122	0.52460208448304
purple	evm.TU.Chr4.1906	0.693384516878412	0.756446674231111	0.524508411756021
purple	evm.TU.Chr5.2147	-0.696190715498139	-0.753204661488525	0.52437409219823
purple	evm.TU.Chr4.1724	-0.777142402930245	-0.674576008365051	0.524241620099909
purple	evm.TU.Chr3.1928	-0.79107375138013	-0.662429196860876	0.52403034978446
purple	evm.TU.Chr6.109	0.692117369591667	0.756987418133297	0.523924140652405
purple	evm.TU.Chr1.798	-0.673768682925147	-0.777542742754013	0.523883949703378
purple	evm.TU.Chr5.114	-0.823805041922643	-0.635699275176385	0.523692268036876
purple	evm.TU.Chr3.1837	0.761723617464289	0.687067402155276	0.523355467011509
purple	evm.TU.Chr8.1156	0.707274925832991	0.739921189273921	0.523327704265971
purple	evm.TU.Chr8.2452	0.788575980320953	0.663609747335451	0.523306707055593
purple	evm.TU.Chr3.2036	-0.672330101985666	-0.777662938880313	0.522846203007873
purple	evm.TU.Chr3.1257	0.732813614949295	0.713172476419126	0.522622500527041
purple	evm.TU.Chr1.533	-0.661134168163315	-0.790287217772332	0.522485882332011
purple	evm.TU.Chr4.1730	0.757825985941679	0.689367667092087	0.522420731990376
purple	evm.TU.Chr1.3419	-0.829999955803683	-0.629316372781936	0.522332561595541
purple	evm.TU.Chr3.2461	0.745088644653459	0.700925840001827	0.522251884129548
purple	evm.TU.Chr2.1632	-0.735882329417892	-0.709560160335387	0.522152783649738
purple	evm.TU.Chr6.534	-0.762641240477749	-0.684618585015342	0.522118366930222
purple	evm.TU.Chr3.2868	-0.849220801203936	-0.614597496481717	0.521928978380137
purple	evm.TU.Chr2.2926	-0.626733289928488	-0.832756999676603	0.521916534118295
purple	evm.TU.Chr5.1016	0.848074262398895	0.615258425840961	0.521784835679778
purple	evm.TU.Chr4.184	-0.623802445620033	-0.836052874009295	0.521531827474656
purple	evm.TU.Chr5.1285	0.828906000379557	0.629057887025772	0.521429857141748
purple	evm.TU.Chr1.1942	0.747391451293176	0.697648715707412	0.521416686125383
purple	evm.TU.Chr6.3074	0.642548802689214	0.811191249005264	0.521229965800301
purple	evm.TU.Chr8.2315	-0.748084661975923	-0.696250301326739	0.520854171318648
purple	evm.TU.Chr4.463	0.734636859493912	0.708728398173562	0.520658004668377
purple	evm.TU.Chr5.2174	-0.741679527122848	-0.701319347839903	0.520154202268003
purple	evm.TU.Chr7.756	0.786617895775262	0.661105649923709	0.520037535228125
purple	evm.TU.Chr1.5602	-0.798999120344951	-0.650034780479762	0.519377217796953
purple	evm.TU.Chr8.900	-0.659440311500486	-0.786912367974326	0.518921737060575
purple	evm.TU.Chr8.2455	-0.729186474817203	-0.711560314801645	0.518860157570031
purple	evm.TU.Chr4.762	-0.788161663972875	-0.65813327581435	0.518715417781757
purple	evm.TU.Chr1.4590	0.750720159019508	0.690658080304032	0.518490943873951
purple	evm.TU.Chr7.146	0.631880258568065	0.820333702294525	0.518352671917962
purple	evm.TU.Chr3.2326	-0.739568911013003	-0.700774522204861	0.518271050252706
purple	evm.TU.Chr6.2338	-0.804617463370082	-0.644120870845293	0.518270901203268
purple	evm.TU.Chr1.4717	0.796501051071974	0.650517678431772	0.518138014611807
purple	evm.TU.Chr1.5358	0.739764246207248	0.699571798494151	0.517518204180874
purple	evm.TU.Chr7.1119	0.797248113585386	0.648745859094971	0.517211412359796
purple	evm.TU.Chr1.285	-0.704092333705198	-0.734431733618368	0.517107753270511
purple	evm.TU.Chr6.441	0.760226843821982	0.680009482180728	0.516961462407275
purple	evm.TU.Chr5.739	0.694150789506267	0.744679947234349	0.516920173302209
purple	evm.TU.Chr7.1456	-0.755474219623219	-0.6841972379944	0.516893374442181
purple	evm.TU.Chr7.886	-0.842914302719624	-0.612795291334608	0.51653391570518
purple	evm.TU.Chr5.814	-0.832544073743078	-0.620266738737721	0.516399397476035
purple	evm.TU.Chr7.2712	-0.692539860641242	-0.745292134692007	0.516144511096617
purple	evm.TU.Chr8.1476	-0.728954851702649	-0.708048784752995	0.516135596887861
purple	evm.TU.Chr1.2386	-0.833134496714142	-0.619430939899603	0.516069284362424
purple	evm.TU.Chr5.1314	0.632183145127257	0.816313667623465	0.516059741808569
purple	evm.TU.Chr1.1351	0.717809588759068	0.718900227285403	0.516033476506536
purple	evm.TU.Chr5.1528	0.698142247609247	0.739068768764073	0.515975131362749
purple	evm.TU.Chr3.520	0.661242714598612	0.780240737984641	0.515928503625388
purple	evm.TU.Chr4.1081	-0.631906568698516	-0.816167631234694	0.515741687336311
purple	evm.TU.Chr3.769	0.703855428244003	0.732638159459032	0.515671345473935
purple	evm.TU.Chr8.2263	-0.66764230761686	-0.771912458517901	0.515361415083095
purple	evm.TU.Chr1.1343	0.663486143317859	0.776435049119467	0.515153896277088
purple	evm.TU.Chr4.2275	0.792293858213721	0.650186749033021	0.515138967950809
purple	evm.TU.Chr1.1020	-0.838618916711343	-0.614265998214369	0.515135085995146
purple	evm.TU.Chr6.1953	-0.798219884212139	-0.64534545216285	0.51512757210226
purple	evm.TU.Chr1.3505	0.855154627854869	0.602312273723568	0.515070128288498
purple	evm.TU.Chr2.1564	-0.627511995126747	-0.820800035910157	0.515061868134088
purple	evm.TU.Chr3.506	0.816093530403887	0.630967048238587	0.514928125965548
purple	evm.TU.Chr5.1280	0.810677609941066	0.635119173520625	0.514876893617445
purple	evm.TU.Chr2.2711	0.651398933025355	0.789232313794142	0.514105087114637
purple	evm.TU.Chr2.3002	0.640684887744773	0.802194414477757	0.513953838389165
purple	evm.TU.Chr7.1313	-0.650244909174543	-0.790249395528088	0.513855646420399
purple	evm.TU.Chr8.2198	-0.769610378196532	-0.667213589808574	0.513494503190442
purple	evm.TU.Chr4.2621	-0.818964687832039	-0.626593341432357	0.513157820263784
purple	evm.TU.Chr2.270_evm.TU.Chr2.271	0.765632024478063	0.670140747478842	0.513081217177468
purple	evm.TU.Chr2.496	0.728958547054732	0.703592269042825	0.5128895981604
purple	evm.TU.Chr8.1528	-0.776654073757305	-0.659853068226643	0.51247757351948
purple	evm.TU.Chr4.1080	0.822612380527943	0.622882986727355	0.512391256502145
purple	evm.TU.Chr2.3166	-0.726834234591505	-0.70495837090566	0.51238787793609
purple	evm.TU.Chr3.764	-0.668115814662483	-0.766899075078477	0.512377400309961
purple	evm.TU.Chr7.1953	0.779073882668275	0.656788818956451	0.511687015277513
purple	evm.TU.Chr8.1479	-0.627275391113069	-0.815320220565087	0.511430310237359
purple	evm.TU.Chr5.354	-0.685672254335138	-0.745858577012561	0.511414531915401
purple	evm.TU.Chr1.1144	-0.737078418279839	-0.69342180254778	0.511106245422673
purple	evm.TU.Chr6.3648_evm.TU.Chr6.3649	-0.652325107682272	-0.783234452842856	0.510923498791181
purple	evm.TU.Chr3.3212	-0.709673688833975	-0.719554969983413	0.510649229866949
purple	evm.TU.Chr5.1050	0.717684850149126	0.711263253138817	0.510462861245512
purple	evm.TU.Chr7.485	-0.804125510563731	-0.63466529493658	0.510350554327958
purple	evm.TU.Chr6.1566	0.680013848969087	0.750129527643075	0.510098467317931
purple	evm.TU.Chr7.1937	0.838976297728884	0.607257848702515	0.509474941671243
purple	evm.TU.Chr2.2091	0.763402813877219	0.666748198191971	0.508997450647316
purple	evm.TU.Chr1.2297	0.783323290840964	0.649747256362645	0.508962159068875
purple	evm.TU.Chr4.742	0.787162944150072	0.646423384370732	0.508840534408719
purple	evm.TU.Chr1.2537	0.768130131259698	0.661647083243603	0.508231060899505
purple	evm.TU.Chr6.2357	-0.739595854777703	-0.687001955986166	0.508103798871543
purple	evm.TU.Chr8.1736	0.784676401278382	0.647266571724113	0.507894804168273
purple	evm.TU.Chr3.846	-0.771091514779214	-0.658510759081623	0.507772058718658
purple	evm.TU.Chr4.999	0.792280090700912	0.64046312015051	0.507426178923436
purple	evm.TU.Chr2.320	-0.764546137492892	-0.663654095798753	0.507394175574275
purple	evm.TU.Chr7.1444	0.755189132270813	0.671846735752225	0.507371353391701
purple	evm.TU.Chr8.2157	0.838230063863266	0.604919437186646	0.507061658465093
purple	evm.TU.Chr3.1722	-0.724870101949275	-0.699364915278455	0.50694871743764
purple	evm.TU.Chr2.263	0.811899092261986	0.624304045441611	0.50687188778953
purple	evm.TU.Chr6.1514	-0.672556140324464	-0.753356935759791	0.50667483300127
purple	evm.TU.Chr8.2487	0.820290943546628	0.61756970180564	0.506586833399959
purple	evm.TU.Chr3.1284_evm.TU.Chr3.1282	-0.75238347363171	-0.673260917423809	0.506550387711797
purple	evm.TU.Chr3.667	-0.709036811646393	-0.71424598600617	0.506426696649049
purple	evm.TU.Chr6.3326	0.706190528941135	0.716949950773381	0.506303264960975
purple	evm.TU.Chr1.2131	0.767319097432708	0.659798492320783	0.506275983615045
purple	evm.TU.Chr6.2096	0.649842069763058	0.778997975736876	0.506225656894084
purple	evm.TU.Chr1.4537	0.733774896745925	0.689861658827703	0.50620316747527
purple	evm.TU.Chr7.1222	-0.678852762656768	-0.745470865403632	0.506064956459387
purple	evm.TU.Chr1.2411	0.699198488976974	0.722361547058755	0.505074102198551
purple	evm.TU.Chr3.1552	0.667010112499297	0.756831246738506	0.504814095030034
purple	evm.TU.Chr2.1816	-0.780283243088283	-0.646383878384399	0.504362508905761
purple	evm.TU.Chr8.1858	-0.701779831450261	-0.718323746388454	0.504105117667209
purple	evm.TU.Chr1.213	0.724438004968452	0.695627060192537	0.503938679687951
purple	evm.TU.Chr3.1971	-0.83131552690891	-0.606106333144683	0.503865605700999
purple	evm.TU.Chr8.1113	-0.728264839816203	-0.691841543074576	0.5038438705454
purple	evm.TU.Chr8.1295	-0.80571794122968	-0.625247341793791	0.503773000989423
purple	evm.TU.Chr1.2141	-0.785317198911392	-0.641335298203353	0.50365163994806
purple	evm.TU.Chr7.606	0.692167049081516	0.727551792686951	0.503587377398094
purple	evm.TU.Chr6.2736	0.764251092287706	0.658878057046552	0.503548274782229
purple	evm.TU.Chr3.1514	-0.78066282657051	-0.644469469836127	0.503113357960668
purple	evm.TU.Chr3.1011	-0.780366170911485	-0.644302186916172	0.502791630513669
purple	evm.TU.Chr7.2396	0.651968169422482	0.771188729826128	0.50279050446399
purple	evm.TU.Chr1.5273	-0.701130809073525	-0.716355075161705	0.502258613432052
purple	evm.TU.Chr1.4085	-0.630138785634469	-0.797019220096374	0.50223272347886
purple	evm.TU.Chr2.44	0.812849887160914	0.61776717531595	0.502151978747287
purple	evm.TU.Chr1.507	0.76274925989436	0.658077790738768	0.501948347838911
purple	evm.TU.Chr2.1807	0.735382287993396	0.682441659035202	0.501855508643316
purple	evm.TU.Chr3.707	0.606352733109981	0.8276307166464	0.501836147044317
purple	evm.TU.Chr1.959	-0.694354566412383	-0.722692564410365	0.501804882210612
purple	evm.TU.Chr6.3739	0.728553112793943	0.68875951273541	0.501797886969822
purple	evm.TU.Chr7.2909	-0.739185216618924	-0.678011448241792	0.501176039238719
purple	evm.TU.Chr2.964	0.65435857476411	0.765804966852566	0.501111046656921
purple	evm.TU.Chr8.346	0.767558956267588	0.652781039381851	0.501047933259204
purple	evm.TU.Chr6.343	0.64569437017979	0.775944869833401	0.501023234021317
purple	evm.TU.Chr2.1922	0.609941487391498	0.821426827681863	0.501022301059555
purple	evm.TU.Chr1.1568	0.732427208867019	0.684047749992226	0.501015184258571
purple	evm.TU.Chr4.1750	0.660881528583801	0.757661728445253	0.500724641244344
purple	evm.TU.Chr2.2330	0.754200245784028	0.663348115254521	0.500297311565331
purple	evm.TU.Chr2.3193	-0.661606596466453	-0.756141739553102	0.500268362751951
purple	evm.TU.Chr5.599	-0.644854322580653	-0.775716831849754	0.500224352116884
purple	evm.TU.Chr8.111	-0.754299445339167	-0.663153538559694	0.500216346310283
purple	evm.TU.Chr8.574	0.792801287588411	0.630817747471914	0.500113122429355
purple	evm.TU.Chr5.929	-0.607793168020973	-0.822725204043237	0.500046758176141
purple	evm.TU.Chr8.1715	-0.688458521426573	-0.726311836436684	0.500035573007818
purple	evm.TU.Chr2.3214	0.772726706049892	0.647090631356444	0.50002421208381
purple	evm.TU.Chr8.2180	0.690015005831103	0.724158750790468	0.499680404649329
purple	evm.TU.Chr2.1584	-0.797588077131872	-0.626480841723776	0.499673649910424
purple	evm.TU.Chr7.1347	0.811210841776616	0.615804088494359	0.499546952996991
purple	evm.TU.Chr7.2117	0.782271585145428	0.638469830776616	0.499456806589157
purple	evm.TU.Chr1.2941	-0.686803078400028	-0.727011078982255	0.499313447075938
purple	evm.TU.Chr6.2549	0.73751877392923	0.676460138862206	0.498902052225651
purple	evm.TU.Chr5.2226	-0.712589967813969	-0.699837415636543	0.498697121483455
purple	evm.TU.Chr5.1582	-0.683479387069621	-0.729479143424898	0.498583957828121
purple	evm.TU.Chr7.1936	-0.669574963501488	-0.743922216649633	0.498111691061124
purple	evm.TU.Chr1.5519	-0.748172644032008	-0.665747105166028	0.498093771928723
purple	evm.TU.Chr1.2470	0.585060503527517	0.851314934942128	0.498070744497737
purple	evm.TU.Chr7.2216	-0.733207223206154	-0.679151071174887	0.497958471033624
purple	evm.TU.Chr5.1113	-0.683314522329697	-0.728639476261843	0.497889935672422
purple	evm.TU.Chr1.4582	-0.818979457920352	-0.607781062336598	0.497760204966682
purple	evm.TU.Chr4.2800	0.700575345658833	0.710368693352282	0.497666792890488
purple	evm.TU.Chr4.2868	0.700575345658833	0.710368693352282	0.497666792890488
purple	evm.TU.Chr6.3577	0.821820336270723	0.60553201685208	0.497638525712066
purple	evm.TU.Chr7.2662	0.651744731176579	0.763438517423645	0.497567031308119
purple	evm.TU.Chr8.1852	-0.726299445017572	-0.684441834253688	0.497109724365263
purple	evm.TU.Chr5.898	0.746906338716802	0.665549620171083	0.497103230036341
purple	evm.TU.Chr3.942	-0.687510744891664	-0.723000210269436	0.49707041311917
purple	evm.TU.Chr1.2261	0.633636530652234	0.783733173727792	0.496601969157943
purple	evm.TU.Chr8.37	0.803801269615444	0.617672377057399	0.496485840885126
purple	evm.TU.Chr8.418	0.706534759119608	0.701863729581133	0.495891121114395
purple	evm.TU.Chr6.207	-0.775531585681717	-0.639367795199905	0.495849920045206
purple	evm.TU.Chr8.1012	-0.658408946229102	-0.753058744762708	0.495820614587825
purple	evm.TU.Chr1.3524	-0.71966977310611	-0.688919711721752	0.49579469262312
purple	evm.TU.Chr6.2283	0.678151538551929	0.730299856792951	0.495253971488393
purple	evm.TU.Chr8.2574	-0.657778968341034	-0.752328364014328	0.494865775135042
purple	evm.TU.Chr1.571	-0.822208154225822	-0.601730002336454	0.494747314563356
purple	evm.TU.Chr6.2577	0.837340941977403	0.590480023080063	0.494433098744699
purple	evm.TU.Chr2.2049	0.61998848825561	0.797477448391976	0.494426837646482
purple	evm.TU.Chr1.5324	-0.851791633279512	-0.580386885649076	0.494368693261036
purple	evm.TU.Chr2.1625	0.791762543479878	0.624363701409111	0.494347792284189
purple	evm.TU.Chr7.1071	-0.73712503196694	-0.670483554739905	0.49423021172096
purple	evm.TU.Chr6.1174	-0.6814711950627	-0.725149211496384	0.494168299757216
purple	evm.TU.Chr7.725	-0.797063995985598	-0.61924612904838	0.493578794117915
purple	evm.TU.Chr5.2057	-0.655413900760508	-0.752843537393888	0.493424119505668
purple	evm.TU.Chr6.2712	-0.713226980034847	-0.691676837871886	0.493322582235417
purple	evm.TU.Chr1.5508	0.84033308151489	0.586699129794322	0.493022687662167
purple	evm.TU.Chr3.117	0.79099529454227	0.623103645130578	0.492872051310423
purple	evm.TU.Chr6.1845	-0.768310117958876	-0.641448196037955	0.492831139162429
purple	evm.TU.Chr5.1377	0.661124503503398	0.745230802022894	0.492690343982825
purple	evm.TU.Chr8.443	-0.755379600143785	-0.652185895168345	0.492647920711681
purple	evm.TU.Chr1.2998	0.670826264721597	0.734262102074602	0.492562303261333
purple	evm.TU.Chr5.1957	-0.742812402270431	-0.662988864130655	0.492476350843436
purple	evm.TU.Chr6.2951	0.749413391000722	0.656829129224844	0.492236545040442
purple	evm.TU.Chr4.1644	0.83071703440313	0.592464839457659	0.492170634422393
purple	evm.TU.Chr1.1523	-0.645307212886141	-0.76239722943862	0.491980431241152
purple	evm.TU.Chr6.761	0.769612301632854	0.63922002552399	0.49195159509333
purple	evm.TU.Chr1.5747	-0.673021527316374	-0.730857388380043	0.491882755777993
purple	evm.TU.Chr2.387	-0.674137503224834	-0.729273913150646	0.491630894978381
purple	evm.TU.Chr3.801	0.813997420148585	0.603444897915394	0.491202590104957
purple	evm.TU.Chr6.822	-0.73880347493247	-0.664857439059333	0.491198986311738
purple	evm.TU.Chr3.587	-0.710678959686373	-0.691089693039671	0.491142904099408
purple	evm.TU.Chr3.167	-0.67071769278982	-0.732167339606884	0.49107758875719
purple	evm.TU.Chr3.1708	0.67903302953173	0.723181864585512	0.491064372411905
purple	evm.TU.Chr5.2023	-0.717808090424412	-0.683758601539684	0.490807456082467
purple	evm.TU.Chr8.1321	0.717287037040232	0.684121924987275	0.490711788548382
purple	evm.TU.Chr3.462	0.787298805519313	0.623210432147761	0.490652828817108
purple	evm.TU.Chr8.1673	-0.677795326855298	-0.72372474615197	0.490537250871342
purple	evm.TU.Chr4.1613	0.716847220208524	0.684236233276845	0.490492841790458
purple	evm.TU.Chr8.2445	-0.771585438055759	-0.635645594634268	0.490454884584095
purple	evm.TU.Chr7.1607	0.651687726773305	0.752571415249497	0.490441554838514
purple	evm.TU.Chr2.1430	-0.664147290192621	-0.738271496274789	0.490321013677353
purple	evm.TU.Chr1.4879	0.627754201772941	0.780746981649308	0.490117198251894
purple	evm.TU.Chr1.3700	0.637494550678468	0.768333644545091	0.489808511500423
purple	evm.TU.Chr4.2248	0.741451311241434	0.659758629223248	0.489178900740429
purple	evm.TU.Chr7.900	-0.710046206845171	-0.68876605631588	0.489055725690798
purple	evm.TU.Chr1.4425	-0.667567137239187	-0.732588642515467	0.489052102857992
purple	evm.TU.Chr4.903	-0.741308494292253	-0.659452528712771	0.488857761117283
purple	evm.TU.Chr8.2807	0.836808635457358	0.583816823625897	0.488542959535435
purple	evm.TU.Chr4.1113	-0.769331147228457	-0.63495220384117	0.488488507416364
purple	evm.TU.Chr1.3820	-0.804620966873785	-0.606839990403799	0.488276179816383
purple	evm.TU.Chr6.3596	-0.629864385662857	-0.774827512516475	0.488036255165869
purple	evm.TU.Chr1.1702	-0.767515438255173	-0.635845790117599	0.488021460264815
purple	evm.TU.Chr1.4061	0.665354754507717	0.732983101846009	0.487693791787056
purple	evm.TU.Chr7.2218	0.6929861287315	0.703748005282711	0.487687605783381
purple	evm.TU.Chr7.2801	-0.845619119202934	-0.576646912434206	0.487623654183704
purple	evm.TU.Chr6.1704	0.634545880466964	0.768193491767694	0.487454015602723
purple	evm.TU.Chr7.2592	0.763480236887832	0.638384329241906	0.48739381891509
purple	evm.TU.Chr1.4499	-0.745054433583982	-0.654098255237574	0.487338805064301
purple	evm.TU.Chr6.133	0.749177219896593	0.650468742895506	0.487316364432087
purple	evm.TU.Chr8.599	0.761079892280995	0.640171831319563	0.48722190842202
purple	evm.TU.Chr1.2033	0.815686108317573	0.596901293033326	0.486884092764081
purple	evm.TU.Chr6.1314	-0.686524386713193	-0.708998731530363	0.486744919344314
purple	evm.TU.Chr1.1636	-0.630269090104914	-0.772178262019081	0.48668009060156
purple	evm.TU.Chr1.2052	-0.663045532187989	-0.733997613179716	0.486673838055458
purple	evm.TU.Chr5.2216	0.715537163520784	0.679943712649425	0.48652499550296
purple	evm.TU.Chr8.2797	0.691590466653647	0.703404719088429	0.486467997920744
purple	evm.TU.Chr8.216	0.768280162203928	0.633044603567889	0.486355610711459
purple	evm.TU.Chr2.3082	0.73397379414827	0.662572491352587	0.48631084537633
purple	evm.TU.Chr8.2520	0.620743435647752	0.782807741702859	0.485922767036291
purple	evm.TU.Chr2.1262	0.690995275022174	0.703101513375398	0.48583982360334
purple	evm.TU.Chr4.1902	0.709101197132502	0.685063570504552	0.485779397956644
purple	evm.TU.Chr6.2139	-0.674630988024246	-0.719955531795651	0.485704311748822
purple	evm.TU.Chr5.1546	-0.614347987741251	-0.790160621076317	0.485433587550612
purple	evm.TU.Chr5.1553	-0.614347987741251	-0.790160621076317	0.485433587550612
purple	evm.TU.Chr1.2106	0.706266610326618	0.687014032007944	0.485215071633073
purple	evm.TU.Chr7.2471	0.74660810357484	0.649622502759943	0.485013424825142
purple	evm.TU.Chr7.1828	0.658131421839674	0.736652051199198	0.484813861856841
purple	evm.TU.Chr4.909	0.67150564823807	0.721895574426059	0.484756955665165
purple	evm.TU.Chr1.1695	-0.792402981353324	-0.611409257307355	0.48448251831737
purple	evm.TU.Chr1.2632	-0.766785059603284	-0.631473342380765	0.48420432447532
purple	evm.TU.Chr3.2434	-0.747095467335926	-0.647718806227963	0.483907784241148
purple	evm.TU.Chr1.3009	-0.76432829000158	-0.633093412467867	0.483891205362829
purple	evm.TU.Chr5.445	0.67404586342911	0.717750554649494	0.483796792335441
purple	evm.TU.Chr1.1193	-0.772337645089432	-0.626403907327505	0.483795318660144
purple	evm.TU.Chr5.1123	0.593523521765886	0.815053573153122	0.48375346716571
purple	evm.TU.Chr2.2478	-0.739012984472762	-0.654255260182599	0.483503132434546
purple	evm.TU.Chr8.2661	0.698851382422293	0.691664433137408	0.48337064527041
purple	evm.TU.Chr6.2371	-0.767634044640124	-0.629492184028518	0.483219631295156
purple	evm.TU.Chr8.829	-0.797375341575241	-0.604663371284172	0.482143662215753
purple	evm.TU.Chr5.2227	-0.787731133970086	-0.612034428208365	0.482118574161308
purple	evm.TU.Chr4.847	-0.635126313106896	-0.759017123317907	0.482071747117904
purple	evm.TU.Chr2.2084	-0.809902220219522	-0.595185134736287	0.482041762064574
purple	evm.TU.Chr3.2433	-0.722504466416688	-0.667063101928464	0.481956070525086
purple	evm.TU.Chr4.2709_evm.TU.Chr4.2710	0.682775078059176	0.705688557911988	0.481826560213825
purple	evm.TU.Chr6.1932	-0.792595387520854	-0.607772480128671	0.481717664412094
purple	evm.TU.Chr8.1839	-0.785695063938964	-0.612834539404153	0.481501072621152
purple	evm.TU.Chr2.2998	0.740280088865589	0.650313749249826	0.481414320085176
purple	evm.TU.Chr1.1381	-0.591255003252663	-0.814205660778188	0.481403170611744
purple	evm.TU.Chr2.2659	-0.818948613859564	-0.587666151220425	0.481268379954152
purple	evm.TU.Chr1.2776	-0.657766818787573	-0.731479717639177	0.481143086879153
purple	evm.TU.Chr1.1789	0.754936174071874	0.637226223832758	0.48106512743857
purple	evm.TU.Chr1.5310	-0.732317035704221	-0.656603102747115	0.480841637837961
purple	evm.TU.Chr1.4115	-0.673957248395975	-0.713125670311967	0.480616214523989
purple	evm.TU.Chr1.3402	0.624905979512564	0.768812414898759	0.480435475193729
purple	evm.TU.Chr1.3390	-0.819698945062086	-0.585973828013348	0.480322128656534
purple	evm.TU.Chr7.11	-0.781243592983797	-0.614807521219721	0.480314436871156
purple	evm.TU.Chr1.505	0.636783444071566	0.75372870310262	0.479961959457282
purple	evm.TU.Chr7.680	-0.744187187633522	-0.644922996164776	0.479943430756049
purple	evm.TU.Chr7.2830	0.74185227658783	0.646908958086936	0.479910883301855
purple	evm.TU.Chr4.1016	0.646339527438831	0.741991546876954	0.479578465772058
purple	evm.TU.Chr7.1826	0.749313580123941	0.639959015841496	0.479529981292785
purple	evm.TU.Chr7.917	-0.716005622999234	-0.669679626659462	0.479494378296203
purple	evm.TU.Chr4.2373	-0.789216970408928	-0.607276997166809	0.47927331190302
purple	evm.TU.Chr1.2777	0.629025052208278	0.761570180559196	0.479046722586516
purple	evm.TU.Chr5.1848	0.768762987327456	0.622978009511614	0.478922435631461
purple	evm.TU.Chr4.2766	-0.747091274702767	-0.640826586333934	0.478755951247642
purple	evm.TU.Chr7.2716	-0.571544870572686	-0.837562610188688	0.478704613636815
purple	evm.TU.Chr1.4426	-0.675722534882806	-0.707944607131348	0.478374124487407
purple	evm.TU.Chr5.1031	0.815625930804757	0.586336357448455	0.478231137308567
purple	evm.TU.Chr3.2732	-0.733393139483669	-0.651411227576792	0.477740525287455
purple	evm.TU.Chr2.1482	-0.69828347019186	-0.684163208993912	0.477739859753868
purple	evm.TU.Chr1.1958	0.626537597146285	0.762051187742933	0.47745372007093
purple	evm.TU.Chr3.224	0.74876805669108	0.637481874758864	0.477326064538981
purple	evm.TU.Chr1.3989	0.683154943729463	0.698646534166168	0.477283833735073
purple	evm.TU.Chr5.2071	-0.819892113783158	-0.582066696583166	0.477231894224352
purple	evm.TU.Chr8.137	0.753907761023338	0.632847534682737	0.477108667941801
purple	evm.TU.Chr6.2089	-0.722195357262743	-0.660170664835047	0.47677218914493
purple	evm.TU.Chr2.1653	0.738383410366678	0.645395968940569	0.476549676583244
purple	evm.TU.Chr2.1664	0.738383410366678	0.645395968940569	0.476549676583244
purple	evm.TU.Chr4.2515	0.653161306366679	0.729543387674455	0.476509512144619
purple	evm.TU.Chr2.2405	-0.580543390278627	-0.82058393260369	0.476384578241914
purple	evm.TU.Chr8.413	0.734704898719679	0.647912125084071	0.476024212239144
purple	evm.TU.Chr5.1981	0.763495659184312	0.623431413296194	0.475987177850785
purple	evm.TU.Chr6.2341	-0.780012156450605	-0.610092495154663	0.475879562779919
purple	evm.TU.Chr2.2695	0.797268981121404	0.596743398647947	0.475765001430973
purple	evm.TU.Chr8.1756	0.7764686774291	0.612456866921005	0.475553573440523
purple	evm.TU.Chr3.3179	-0.643410621844156	-0.738830056637748	0.475371106178446
purple	evm.TU.Chr1.5110	-0.771737960319284	-0.615684619892119	0.475147192755497
purple	evm.TU.Chr7.2076	-0.674661725315948	-0.704244143834958	0.475126569123345
purple	evm.TU.Chr8.1599	-0.756373566491478	-0.628076613886082	0.475060548474906
purple	evm.TU.Chr6.2134	0.699445888856228	0.67895492112575	0.47489222830011
purple	evm.TU.Chr1.5309	0.586583190632462	0.809532967747535	0.474858431143515
purple	evm.TU.Chr5.694	0.664972722757373	0.713966872569581	0.474768495211161
purple	evm.TU.Chr1.4865	-0.646163192181044	-0.73452903869285	0.474625628391445
purple	evm.TU.Chr2.1615	-0.746755304015224	-0.635581750897981	0.47462404361835
purple	evm.TU.Chr5.1194	-0.644390090475268	-0.73632446870549	0.474480191008285
purple	evm.TU.Chr5.245	0.745853026658752	0.635888287100582	0.474279203550818
purple	evm.TU.Chr8.2262	-0.690003337421672	-0.687121229000006	0.474115941223285
purple	evm.TU.Chr1.1795	-0.650212378940149	-0.729108317490287	0.474075253620409
purple	evm.TU.Chr3.674_evm.TU.Chr3.675	-0.623118070489783	-0.76014951319768	0.473662897947486
purple	evm.TU.Chr7.2133	-0.691254880329171	-0.685129131955282	0.473598856119777
purple	evm.TU.Chr5.1776	0.648187523416843	0.730322284378573	0.473385792807479
purple	evm.TU.Chr7.1206	-0.627607029796528	-0.754148400709316	0.473308837794975
purple	evm.TU.Chr1.1901	-0.776659246211598	-0.609416017196617	0.473308584545199
purple	evm.TU.Chr1.3759	0.604054554075	0.783495720575509	0.47327415811191
purple	evm.TU.Chr3.965	0.68060467083557	0.694702221849839	0.472817577030849
purple	evm.TU.Chr7.423	0.598509690944787	0.789725695120859	0.472658481717942
purple	evm.TU.Chr7.352	-0.643591960708032	-0.733803332568554	0.472269925581884
purple	evm.TU.Chr3.2941	0.592187025599729	0.797491733111001	0.472264257371377
purple	evm.TU.Chr1.280	0.744142703731757	0.634505296054571	0.472162486538167
purple	evm.TU.Chr3.1686	0.646404279507343	0.730323190804529	0.472084035959505
purple	evm.TU.Chr1.5614	0.645774227270347	0.731023543963819	0.472076164219666
purple	evm.TU.Chr7.1327	-0.691446062948716	-0.68246707714722	0.471889173585563
purple	evm.TU.Chr5.2349	0.597494178048441	0.789375629706046	0.471647343042685
purple	evm.TU.Chr1.5291	0.732453828483957	0.64353057021936	0.471356429903634
purple	evm.TU.Chr5.1922	-0.652731538664515	-0.722007299178834	0.471276935320011
purple	evm.TU.Chr7.1978	0.656372429086802	0.717656494004838	0.471049936219873
purple	evm.TU.Chr7.2901	0.734922450317263	0.640702341374625	0.470866534647047
purple	evm.TU.Chr1.1937	0.757694201619158	0.621422290116447	0.47084806597813
purple	evm.TU.Chr2.2450	0.608359022976148	0.773794609997649	0.470744932922379
purple	evm.TU.Chr1.5279	0.582211993608101	0.8084848326656	0.470709566228151
purple	evm.TU.Chr2.1693	0.772374301479189	0.609411527718445	0.4706938030349
purple	evm.TU.Chr5.1300	0.703283829525775	0.669076255986723	0.47055051155511
purple	evm.TU.Chr1.4994	0.59630036512626	0.789069526134948	0.470522446544274
purple	evm.TU.Chr4.735	0.766685714996283	0.613379154560105	0.47026903567773
purple	evm.TU.Chr3.2488	0.668045069907844	0.703819161296222	0.470182920810615
purple	evm.TU.Chr5.980_evm.TU.Chr5.981	0.647294047649751	0.726257074034544	0.470101881086085
purple	evm.TU.Chr6.20	-0.652657460861778	-0.720268502668803	0.470088612090535
purple	evm.TU.Chr4.804	-0.664452469615877	-0.707415373554731	0.470043892002679
purple	evm.TU.Chr4.550	-0.605896713517807	-0.775760338399933	0.470030639513981
purple	evm.TU.Chr2.1149	0.809083327757337	0.580840141161783	0.469948074306217
purple	evm.TU.Chr5.2112	0.632420823682575	0.74284039457976	0.469787734204821
purple	evm.TU.Chr2.846	-0.754833292942678	-0.622276808136327	0.469715252207403
purple	evm.TU.Chr1.3114	-0.780685892295095	-0.601502183352004	0.469584268727607
purple	evm.TU.Chr2.1051	0.749140075257766	0.626687530677812	0.469476743895079
purple	evm.TU.Chr4.1937	0.77601312097622	0.60462405048769	0.469196196436236
purple	evm.TU.Chr1.3195	-0.70560401944893	-0.66482824258753	0.46910548021293
purple	evm.TU.Chr3.2613	-0.602165314460826	-0.778661545241533	0.46888297424892
purple	evm.TU.Chr3.618	-0.685990600478219	-0.682864770662132	0.468438814071937
purple	evm.TU.Chr4.30	-0.600531187536459	-0.78000243255293	0.468415787102338
purple	evm.TU.Chr6.1663	-0.790921035903423	-0.592121694072312	0.468321503656563
purple	evm.TU.Chr1.4868	-0.752771420446657	-0.622018257940206	0.468237567573404
purple	evm.TU.Chr4.141	-0.615904822300157	-0.760237394683063	0.468233877478206
purple	evm.TU.Chr4.2361	0.709996278279344	0.659119640226696	0.467972491501775
purple	evm.TU.Chr1.4365	-0.645821304982732	-0.724234189801195	0.46772586957052
purple	evm.TU.Chr3.1413	-0.812329559556089	-0.575573203626395	0.467555126994116
purple	evm.TU.Chr1.542	0.621312402660873	0.752224928714334	0.467366677800907
purple	evm.TU.Chr1.2647	0.656163509413382	0.712199412283199	0.467319265765892
purple	evm.TU.Chr1.2328	0.752870151961673	0.620573781596952	0.467211477254327
purple	evm.TU.Chr4.1064	0.69449134626754	0.672536020189672	0.467070446074939
purple	evm.TU.Chr3.2106	-0.700652888886196	-0.666299882184912	0.46684493731739
purple	evm.TU.Chr1.5832	0.716148644569817	0.65170879046518	0.466720366945873
purple	evm.TU.Chr1.3488	0.702466383736729	0.664315814599072	0.466659527940529
purple	evm.TU.Chr3.150	-0.775536952386144	-0.601361147062901	0.466377791276598
purple	evm.TU.Chr7.1492	0.679938352232078	0.685738762368545	0.466260084146533
purple	evm.TU.Chr1.3894_evm.TU.Chr1.3895	0.656298087121403	0.71027602753544	0.466152798199698
purple	evm.TU.Chr3.1511	0.704098439547758	0.661706361521348	0.465906416586006
purple	evm.TU.Chr7.838	0.654084072162609	0.712261207201166	0.465878710849594
purple	evm.TU.Chr1.4832	0.692300745932326	0.672797678980654	0.465778335019844
purple	evm.TU.Chr1.5220	0.778600232247784	0.598156092693876	0.465724472691879
purple	evm.TU.Chr5.1866	-0.643418358098801	-0.723621755761591	0.465591521976694
purple	evm.TU.Chr6.437	0.732721563921383	0.634732663232535	0.465082309675727
purple	evm.TU.Chr6.918	0.73859330287395	0.62920812121636	0.464728904444305
purple	evm.TU.Chr7.1723	0.764172145404687	0.608119133349962	0.46470770279368
purple	evm.TU.Chr8.1997	-0.711595025920423	-0.652936225459249	0.464626170280057
purple	evm.TU.Chr7.928	0.650125750330335	0.714531843182838	0.46453555068416
purple	evm.TU.Chr2.2145	-0.813786801967819	-0.5707964622022	0.464506627550074
purple	evm.TU.Chr6.1195	0.629939222141579	0.737184875824673	0.464381667251531
purple	evm.TU.Chr1.1548	-0.808687357243395	-0.574193575634535	0.464343085226028
purple	evm.TU.Chr3.522	0.811475821404395	0.572199080783439	0.464325719085581
purple	evm.TU.Chr6.796	-0.708267336095265	-0.655511987769136	0.464277729355758
purple	evm.TU.Chr3.377	-0.708549067129327	-0.654612986211659	0.463825420711014
purple	evm.TU.Chr6.3707	0.761602005721322	0.608955385157533	0.463781642730777
purple	evm.TU.Chr1.724	0.7965184054013	0.58152573578781	0.463195951769524
purple	evm.TU.Chr2.468	-0.688518611530015	-0.672551937481189	0.46306452617637
purple	evm.TU.Chr8.877	-0.706122538786257	-0.65569015331871	0.462997595718558
purple	evm.TU.Chr4.1982	-0.624795899184007	-0.740887658835917	0.462903570996721
purple	evm.TU.Chr1.4528	0.735268665674939	0.629120695295832	0.462572734178656
purple	evm.TU.Chr6.284	-0.740030723774982	-0.624998741052172	0.462518270699291
purple	evm.TU.Chr5.1524	0.585985254147935	0.788830228391181	0.462242881863379
purple	evm.TU.Chr8.1711	-0.774064420479147	-0.596991123816857	0.46210958828849
purple	evm.TU.Chr4.1887	0.736467854946089	0.626794270588286	0.461613831952654
purple	evm.TU.Chr6.2514	-0.643147418393425	-0.717539719365725	0.461483818104809
purple	evm.TU.Chr6.2404	-0.591629894706519	-0.779558734280454	0.461210251879892
purple	evm.TU.Chr6.3455	-0.762741904673103	-0.604050566671275	0.460734679741715
purple	evm.TU.Chr3.1495	-0.77490313405984	-0.593545583902946	0.45994033317377
purple	evm.TU.Chr2.1271	-0.778980748768553	-0.590394714271341	0.459906116592086
purple	evm.TU.Chr1.3710	0.800658009706641	0.573867214989763	0.459471382189597
purple	evm.TU.Chr2.2233	0.765967625086777	0.599844085046989	0.459461149245793
purple	evm.TU.Chr2.396	0.714351854618017	0.642990234444445	0.459321266476663
purple	evm.TU.Chr4.1673	0.776862758256044	0.591135729234688	0.459231333116958
purple	evm.TU.Chr1.2124	-0.790198596006996	-0.58115066779891	0.459224441763226
purple	evm.TU.Chr4.2097	0.806896995555361	0.569055549062846	0.459169212842916
purple	evm.TU.Chr1.2321	0.612252821439594	0.749876360450684	0.459113917416785
purple	evm.TU.Chr2.296	0.737436996489688	0.622431005435498	0.45900365117041
purple	evm.TU.Chr2.3042	-0.803241144922792	-0.571244880667596	0.458847391978723
purple	evm.TU.Chr8.2201	-0.591924453679741	-0.774353823677026	0.458358964034842
purple	evm.TU.Chr1.5150	0.72648739821237	0.630782818128925	0.45825576837955
purple	evm.TU.Chr7.1795	-0.769430978121133	-0.595152851672434	0.457929040793903
purple	evm.TU.UTG5275.1	0.71978690206222	0.635920463988503	0.457727220732254
purple	evm.TU.Chr1.2452	-0.693425442256644	-0.660078439375738	0.457715183748197
purple	evm.TU.Chr6.385	0.580088879110946	0.788690319801041	0.45751048357904
purple	evm.TU.Chr5.525	0.739685471252114	0.617498387489384	0.456754585747506
purple	evm.TU.Chr3.2636	-0.650038453635938	-0.70176339613741	0.456173192843466
purple	evm.TU.Chr3.2718	-0.650038453635938	-0.70176339613741	0.456173192843466
purple	evm.TU.Chr2.556	0.663865392708093	0.68702964753359	0.456095206761989
purple	evm.TU.Chr2.2492	-0.669251048233665	-0.681337272824256	0.4559856840383
purple	evm.TU.Chr2.1839	-0.615132957701684	-0.741186617847632	0.455928316445522
purple	evm.TU.Chr7.2442	0.693389811694175	0.657429877193014	0.455855178748988
purple	evm.TU.Chr4.71	-0.748086437227357	-0.609229479257243	0.455756310591429
purple	evm.TU.Chr4.2768	-0.784140026874321	-0.580787091756356	0.455418405738088
purple	evm.TU.Chr2.3041	-0.799870920998907	-0.569001773300429	0.455127972459826
purple	evm.TU.Chr5.344	0.65622418265697	0.693451263309242	0.455059488477551
purple	evm.TU.Chr4.285	0.728464636430735	0.624217886645817	0.454720655849007
purple	evm.TU.Chr1.4329	-0.770367753076454	-0.590186880599357	0.454660941102528
purple	evm.TU.Chr5.318	-0.66840498680208	-0.680010694029053	0.454522538967763
purple	evm.TU.Chr6.2512	-0.74062124133328	-0.613509899685304	0.454378463475186
purple	evm.TU.Chr1.1059	-0.732079848930853	-0.620503230792858	0.454257911459942
purple	evm.TU.Chr6.142	0.701936416923987	0.646977125298	0.45413680516346
purple	evm.TU.Chr3.959_evm.TU.Chr3.960	0.791585523259444	0.573590842834567	0.454046207462026
purple	evm.TU.Chr2.2234	-0.776203021414552	-0.584713481914488	0.453856371323848
purple	evm.TU.Chr1.2397	0.705807527641643	0.642846361516259	0.453725801075217
purple	evm.TU.Chr8.2014	-0.66417562881739	-0.68307901232282	0.453684432541471
purple	evm.TU.Chr6.242	0.59112168973388	0.766960095221063	0.453366747445532
purple	evm.TU.Chr1.1662	-0.58999770501613	-0.768220333834884	0.453248233909307
purple	evm.TU.Chr2.2400	-0.764015185344666	-0.592897074464456	0.452982368237272
purple	evm.TU.Chr5.1714	-0.646857834321461	-0.699836049309662	0.452694431236535
purple	evm.TU.Chr6.546	-0.641735551910956	-0.705178968304244	0.452538414420723
purple	evm.TU.Chr8.1208	-0.709139463495686	-0.638139714040532	0.452530054449993
purple	evm.TU.Chr4.1792	-0.794406638925874	-0.569164315497658	0.45214791087104
purple	evm.TU.Chr1.621	-0.787456388360772	-0.574124376951202	0.452097908343872
purple	evm.TU.UTG195_2.7	-0.649186966083373	-0.696386705967595	0.452085172867897
purple	evm.TU.Chr3.2178	-0.739457234585279	-0.611223037414254	0.451973296961158
purple	evm.TU.Chr4.102	0.66110364877431	0.683152605411173	0.451634680107003
purple	evm.TU.Chr3.262	0.60531348183975	0.745457689805771	0.451235589780547
purple	evm.TU.Chr1.1527	-0.573039514236084	-0.787140758051048	0.451062757628996
purple	evm.TU.Chr8.2773	0.780147485872748	0.578101180920908	0.451004182875513
purple	evm.TU.Chr8.2474	0.737252057150983	0.611670122299188	0.45095505596287
purple	evm.TU.Chr7.2481	0.68567821003652	0.657503674692834	0.450835942755817
purple	evm.TU.Chr6.694	-0.67519775860983	-0.667698578515438	0.450828583640594
purple	evm.TU.Chr4.288	-0.733576116634409	-0.614309375172176	0.450642685850915
purple	evm.TU.Chr1.4520	0.719910999641977	0.625847079349469	0.450554196517488
purple	evm.TU.Chr1.3133	0.606800591629985	0.742423054864206	0.450502748931341
purple	evm.TU.Chr3.396	-0.621471066501261	-0.724726556639304	0.450396586076415
purple	evm.TU.Chr7.2176	-0.770222865625434	-0.584695011486715	0.450345467264194
purple	evm.TU.Chr5.1364	-0.659013447491586	-0.683164413155559	0.450214535117211
purple	evm.TU.Chr1.2468	0.587203652454475	0.766591881009151	0.45014555247052
purple	evm.TU.Chr3.2944	0.748535796628903	0.601305955382909	0.45009903233025
purple	evm.TU.Chr1.61	0.746422391998769	0.602683332011724	0.449856334297979
purple	evm.TU.Chr4.1304	0.659882106626355	0.681252345075357	0.449546232612471
purple	evm.TU.Chr8.1038	-0.735021299429233	-0.611334059121324	0.449343554520703
purple	evm.TU.Chr2.2865	0.717655543602848	0.625439147237625	0.448849871201319
purple	evm.TU.Chr1.3072	-0.659465534428854	-0.680558447089007	0.448804840019622
purple	evm.TU.Chr8.249	0.774840389703908	0.579176289806053	0.448769182100585
purple	evm.TU.Chr5.595	-0.68126279098724	-0.658422137812084	0.448558503253646
purple	evm.TU.Chr4.350	0.644031632686944	0.696450840631615	0.448536371978174
purple	evm.TU.Chr5.422	-0.61226145470739	-0.732252019127375	0.448329686443351
purple	evm.TU.Chr8.1945	-0.780694400473881	-0.574092310185798	0.448190651917166
purple	evm.TU.Chr3.1913	0.692577454288134	0.646746691408389	0.447922177104895
purple	evm.TU.Chr2.1867	-0.642972397031045	-0.696626912552011	0.447911875799903
purple	evm.TU.Chr7.655	0.750163875017958	0.596981075858195	0.447833637178173
purple	evm.TU.Chr6.428	-0.769354370728875	-0.582084976895875	0.447829621110458
purple	evm.TU.Chr1.2432	-0.607684472922555	-0.736665261108951	0.447660040917349
purple	evm.TU.Chr8.2016	-0.620587179792225	-0.721292120586651	0.447624642921223
purple	evm.TU.Chr1.2860	-0.589991017666564	-0.758681951410757	0.447615536598087
purple	evm.TU.Chr7.1086	-0.634326548533114	-0.705598642160713	0.447579951331456
purple	evm.TU.Chr3.767	0.645615963835674	0.693125462029657	0.447492863227324
purple	evm.TU.Chr4.1413	-0.643396469988697	-0.695457632647699	0.447454985872226
purple	evm.TU.Chr6.2718	-0.708477494715136	-0.63157029931499	0.447453343395173
purple	evm.TU.Chr1.4435	0.686355259708415	0.651657048198695	0.447268242557235
purple	evm.TU.Chr8.2091	-0.760645762801988	-0.587845612928206	0.447142274655578
purple	evm.TU.Chr1.5265	-0.749316833820302	-0.596633891603878	0.447067818606504
purple	evm.TU.Chr3.2205	-0.771983057555486	-0.579044920803814	0.447012868424103
purple	evm.TU.Chr2.49	0.653369289155208	0.684138910739532	0.446995353793306
purple	evm.TU.Chr8.2009	0.81235075404464	0.550243807046178	0.446990971562356
purple	evm.TU.Chr1.2705	-0.740789977397571	-0.603273835183086	0.446899210729825
purple	evm.TU.Chr1.3014	0.621525826875462	0.719012864810275	0.446885065335301
purple	evm.TU.Chr2.1785_evm.TU.Chr2.1782	-0.667214907108966	-0.669037569031838	0.446391839473986
purple	evm.TU.Chr1.2085	0.718169011821781	0.621526065043277	0.44636075995361
purple	evm.TU.Chr5.329	0.688919026838397	0.647239288097738	0.445895460487871
purple	evm.TU.Chr6.2569	-0.72323453109729	-0.616509384211473	0.445880875407264
purple	evm.TU.Chr5.575	0.741693294838684	0.601019298520589	0.44577198378137
purple	evm.TU.Chr8.563	-0.730473701964641	-0.610061207364076	0.445633668568255
purple	evm.TU.Chr5.2341	0.662956310983956	0.671718902603073	0.445320285687924
purple	evm.TU.Chr1.3343	0.725772083134928	0.613375738148999	0.445170987220823
purple	evm.TU.Chr8.1365	0.711911438406583	0.62522224320781	0.445102866485862
purple	evm.TU.Chr2.913	0.61657433024222	0.721867426365146	0.445084924934765
purple	evm.TU.Chr4.2414	0.65981393432006	0.674230381467215	0.444866600633999
purple	evm.TU.Chr5.212	0.591164159926629	0.752403541675299	0.444794007640298
purple	evm.TU.Chr2.2743	0.792322908901259	0.56120796176442	0.444657924763732
purple	evm.TU.Chr4.1853	-0.645334034917763	-0.688795426924718	0.444503132090231
purple	evm.TU.Chr3.690	0.725529861720987	0.612315603115714	0.444253254858146
purple	evm.TU.Chr1.1224	0.619107062052878	0.717395832810897	0.444144826380532
purple	evm.TU.Chr8.2005	0.732901201900107	0.605906796468408	0.44406981937114
purple	evm.TU.Chr3.1823	-0.784555901596838	-0.565836590944457	0.44393043676491
purple	evm.TU.Chr8.2048	-0.597243081123033	-0.743008879793456	0.443756912669617
purple	evm.TU.Chr8.2541	-0.725827050359013	-0.611368989014027	0.443748149977023
purple	evm.TU.Chr6.492	0.566659252415182	0.782918911627222	0.443648245164389
purple	evm.TU.Chr4.2317	0.669148669260296	0.663000313408366	0.443645777436367
purple	evm.TU.Chr4.2326	0.669148669260296	0.663000313408366	0.443645777436367
purple	evm.TU.Chr2.2965	-0.790449367145533	-0.561090961692858	0.443513995581198
purple	evm.TU.Chr1.659	-0.790062326320926	-0.56134505727715	0.443497581821138
purple	evm.TU.Chr8.2073	0.574429015178494	0.771993823813654	0.443455651937157
purple	evm.TU.Chr8.1903	-0.609566783197254	-0.726822229113918	0.443046688157229
purple	evm.TU.Chr2.1332	0.691219424969703	0.640633634398427	0.442818412385132
purple	evm.TU.Chr3.673	-0.571979739819699	-0.773962098222059	0.442690639571361
purple	evm.TU.Chr7.2277	-0.68738325958841	-0.643567192420698	0.442377314490301
purple	evm.TU.Chr4.1591	0.582050162082703	0.759561676090513	0.442102996680293
purple	evm.TU.Chr6.739	-0.725709160682199	-0.608971094565011	0.441935901916494
purple	evm.TU.Chr1.3718	-0.598658867323284	-0.737689481829425	0.441624349628304
purple	evm.TU.Chr6.2886	0.719460218166752	0.613583793887576	0.441449130213939
purple	evm.TU.Chr2.925	-0.72400432268292	-0.609530082305487	0.441302414394448
purple	evm.TU.Chr6.2924	0.592259944001154	0.744243906711697	0.440785854512269
purple	evm.TU.Chr1.278	0.694255313725251	0.634745865097444	0.440675689709032
purple	evm.TU.Chr5.276	0.676595162630233	0.651266167300196	0.440643538380045
purple	evm.TU.Chr5.765	0.655505522874121	0.672175635711032	0.440614841550005
purple	evm.TU.Chr2.2189	0.768230154298314	0.573485110325196	0.440568554792911
purple	evm.TU.Chr3.2791	0.727684850748678	0.605329026801294	0.440488762521742
purple	evm.TU.Chr6.673	-0.772950779686762	-0.569493148816358	0.440190173403873
purple	evm.TU.Chr1.2186	-0.747855769838591	-0.588465767663315	0.440087519699506
purple	evm.TU.Chr6.924	0.551977256249754	0.797236868965294	0.440056619512608
purple	evm.TU.Chr7.1042	-0.68501287264789	-0.642078994153055	0.439832376251652
purple	evm.TU.Chr8.1152	-0.752022575856617	-0.584828087099386	0.439803924493778
purple	evm.TU.Chr2.85	0.697003204547998	0.630909693498635	0.439746078148944
purple	evm.TU.Chr4.780	0.567502251818889	0.773357209517355	0.438881957861471
purple	evm.TU.Chr1.4332	-0.676989852654106	-0.648111054355951	0.438764607191933
purple	evm.TU.Chr6.2543	-0.634856933060155	-0.690760174264785	0.438533885713839
purple	evm.TU.Chr3.1940	-0.727205361480909	-0.603034453239428	0.438529887553421
purple	evm.TU.Chr1.2582	0.736395930582711	0.595429423818773	0.438471804649353
purple	evm.TU.Chr8.2793	-0.713720755495388	-0.61389225651723	0.438147645114246
purple	evm.TU.Chr7.2667	-0.610092270191733	-0.717997924428573	0.43804498370758
purple	evm.TU.Chr4.2430	0.680384186051569	0.643816328946295	0.438042448936834
purple	evm.TU.Chr8.2102	0.685429878700808	0.638940723429452	0.437949062557256
purple	evm.TU.Chr2.3023	0.637695058858598	0.686254765704794	0.437621273208112
purple	evm.TU.Chr3.1746	0.730790213553746	0.598425529892987	0.437323520786509
purple	evm.TU.Chr8.1135	0.589405055245645	0.741707337750244	0.437166054382783
purple	evm.TU.Chr8.1119	-0.575824927994484	-0.759062332511533	0.437087012961779
purple	evm.TU.Chr5.401	0.626012919701048	0.697621579680722	0.436720121942386
purple	evm.TU.Chr1.5356_evm.TU.Chr1.5357	0.741086940009468	0.589145937964856	0.436608360385383
purple	evm.TU.Chr1.197	0.664936137841235	0.656542621885543	0.436558915324731
purple	evm.TU.Chr7.1996	-0.587031193281761	-0.742794827754796	0.436043734100419
purple	evm.TU.Chr1.5873	0.760038799423595	0.573368320081541	0.435782169622298
purple	evm.TU.Chr6.510	-0.679693202144608	-0.640935323878448	0.435639382654534
purple	evm.TU.Chr8.1679	-0.70108221106396	-0.621102634008697	0.435444007948467
purple	evm.TU.Chr4.2295	0.626279483875975	0.694282068331467	0.434814615418976
purple	evm.TU.Chr7.2092	-0.696110681300948	-0.624227601047203	0.434531500651825
purple	evm.TU.Chr1.3944	0.65736319023689	0.660988735212286	0.434509663689795
purple	evm.TU.Chr1.899	-0.741990439588836	-0.585557137523876	0.434477797875722
purple	evm.TU.Chr3.1007	0.653648430163065	0.664480309656719	0.434336511281382
purple	evm.TU.Chr6.1187	-0.742394018951545	-0.585046261915708	0.434334845656181
purple	evm.TU.Chr2.2327	-0.772081346111533	-0.562480121667909	0.434280409498338
purple	evm.TU.Chr1.4104	0.580843471385644	0.747527845634232	0.43419666881562
purple	evm.TU.Chr4.1725	0.703162346962425	0.617197451140996	0.433990008283529
purple	evm.TU.Chr7.2387	0.609534413209843	0.71179895267307	0.433865956940961
purple	evm.TU.Chr3.1127	-0.710860862622447	-0.610113744292815	0.433705982565801
purple	evm.TU.Chr5.1529	0.662636805499489	0.65446562301084	0.433673009741136
purple	evm.TU.Chr2.2966_evm.TU.Chr2.2967	0.770808279843721	0.562282402543563	0.433411931490998
purple	evm.TU.Chr7.1632	-0.57256603414712	-0.756928668809169	0.433391646032325
purple	evm.TU.Chr4.425	0.593126732492952	0.730323404500297	0.433174334574389
purple	evm.TU.Chr7.963	-0.738267980489917	-0.586526881700962	0.433014016456418
purple	evm.TU.Chr6.1192_evm.TU.Chr6.1193	0.65717889426771	0.658798673192358	0.432948583593588
purple	evm.TU.Chr6.1335	0.780361295066811	0.554528158177615	0.432732311666497
purple	evm.TU.Chr1.1131	0.744227509738565	0.581375082773987	0.432675330076937
purple	evm.TU.Chr8.1803	-0.795810814831904	-0.543467945152669	0.432497668266966
purple	evm.TU.Chr3.610	0.63218005558349	0.684024156048393	0.432426428991123
purple	evm.TU.Chr8.212	0.72482506786144	0.596067169621558	0.432044426670922
purple	evm.TU.Chr5.2160	0.673964799662644	0.640886295964006	0.431934804065915
purple	evm.TU.Chr4.2507	0.649139604200219	0.665253717526097	0.431842534887615
purple	evm.TU.Chr1.2434	0.731618196952991	0.590159080834116	0.431771122635291
purple	evm.TU.Chr1.2857	0.569467258523411	0.758119059823903	0.431723982632264
purple	evm.TU.Chr4.1269	0.576074877868482	0.748831690597809	0.431383124705182
purple	evm.TU.Chr5.822	0.720673760402663	0.598395469179196	0.431247912981287
purple	evm.TU.Chr6.951	0.627521488243749	0.687122180943545	0.431183933590984
purple	evm.TU.Chr5.2111	0.610355759771311	0.706315869255066	0.43110395901771
purple	evm.TU.Chr6.1817	0.669051874202639	0.644037654165648	0.430894599576598
purple	evm.TU.Chr8.1984	0.643161537719091	0.669303972455586	0.430470572126031
purple	evm.TU.Chr1.1689	-0.657563283212026	-0.65462002044166	0.430454089897941
purple	evm.TU.Chr1.3431	-0.741187175323807	-0.580659354196604	0.430377266562327
purple	evm.TU.Chr7.958	0.632427265264053	0.680453442341932	0.430337309679819
purple	evm.TU.Chr3.774	-0.574741027633246	-0.748609251647767	0.430256450587793
purple	evm.TU.Chr1.3171_evm.TU.Chr1.3172	0.745820569140283	0.576825781548401	0.430208532689217
purple	evm.TU.Chr2.2691	0.627729249971495	0.685315367856271	0.430192501858356
purple	evm.TU.Chr7.567	0.775555880443914	0.554358096075998	0.429935681283433
purple	evm.TU.Chr3.3224	-0.584958940285242	-0.734518964067669	0.429663434840437
purple	evm.TU.Chr8.1595	-0.615105466004931	-0.698449262398457	0.429619959028403
purple	evm.TU.Chr8.971	-0.651371092256839	-0.659001603975884	0.429254594580781
purple	evm.TU.Chr1.5925	-0.640585297071469	-0.669965491074111	0.429170043127342
purple	evm.TU.Chr1.896	-0.712513203934484	-0.601893009843379	0.428856716869276
purple	evm.TU.Chr5.721	0.628074346340479	0.682762985182487	0.428825915623965
purple	evm.TU.Chr3.515	-0.618748475033848	-0.692910373968354	0.428737237228052
purple	evm.TU.Chr7.2779	-0.687360524040396	-0.623448842585567	0.428534123151994
purple	evm.TU.Chr1.5836	-0.766403980452785	-0.558996413084943	0.42841707604713
purple	evm.TU.Chr6.3659	-0.652091785265112	-0.656110819087016	0.427844475350207
purple	evm.TU.Chr8.848	-0.603250609374839	-0.708227455755407	0.427238644260441
purple	evm.TU.Chr4.284	0.548893899680355	0.778344431761363	0.427228510443984
purple	evm.TU.Chr8.2164	0.714805193549398	0.597528412000937	0.427116412191594
purple	evm.TU.Chr4.1194	0.750157016889266	0.569242295778748	0.427021102488583
purple	evm.TU.Chr4.1826	0.574900232745255	0.742712481960387	0.426985578741833
purple	evm.TU.Chr8.1072	0.683564681838881	0.62418245840951	0.426669083592107
purple	evm.TU.Chr6.1715	0.689986413215253	0.618336723677023	0.42664393812918
purple	evm.TU.Chr8.2511	0.788523913865449	0.541004795739883	0.426595218956791
purple	evm.TU.Chr4.188	-0.573691163331813	-0.743189794713345	0.42636141790543
purple	evm.TU.Chr1.2739	-0.639449301848365	-0.666699624169689	0.426320609217875
purple	evm.TU.Chr7.2935	-0.64463443741281	-0.661271852589	0.426278608670637
purple	evm.TU.Chr2.3110	-0.553526238337307	-0.769688717673626	0.426042900584548
purple	evm.TU.Chr2.1425	-0.678381194031204	-0.627943737656626	0.425985222535919
purple	evm.TU.Chr8.2555	0.744986922874422	0.57134274683343	0.425642874870057
purple	evm.TU.Chr7.2398	-0.721030705857037	-0.589908918398311	0.425342443824096
purple	evm.TU.Chr2.3153	0.636913749765427	0.667599929824782	0.425203574647838
purple	evm.TU.Chr5.1218	-0.632204990819628	-0.67255278506249	0.425191227306147
purple	evm.TU.Chr2.2201	-0.577631867834594	-0.735937888301764	0.425101177029995
purple	evm.TU.Chr5.2521	0.77026940689455	0.551833085667968	0.425060143602255
purple	evm.TU.Chr7.2593	-0.609294730228539	-0.697619002739227	0.4250555820763
purple	evm.TU.Chr4.2895	-0.61722071110715	-0.6883946779854	0.424891452668526
purple	evm.TU.Chr8.1586	-0.69948803075632	-0.607102906658026	0.424661216644661
purple	evm.TU.Chr2.2872_evm.TU.Chr2.2873	-0.742226939022213	-0.571794068148789	0.424400960953134
purple	evm.TU.Chr6.1081	-0.576864831462405	-0.735677612606318	0.424386542006808
purple	evm.TU.Chr3.1752	0.668509923906181	0.634754904917068	0.424339953185185
purple	evm.TU.Chr2.457	0.676002519410993	0.627667176255496	0.424304592500299
purple	evm.TU.Chr8.1221	-0.701610140489576	-0.604703575900357	0.424266160841998
purple	evm.TU.Chr1.1396	0.624907063857033	0.678713063272471	0.424132587571013
purple	evm.TU.Chr8.2404	0.748176747613598	0.5668868268531	0.424131542379945
purple	evm.TU.Chr8.986	-0.726651498281164	-0.58342518938842	0.423946788004067
purple	evm.TU.Chr3.1051	-0.701181823434482	-0.604567076766624	0.423911445275676
purple	evm.TU.Chr6.2973	-0.583765836472552	-0.725904996427943	0.423758537439363
purple	evm.TU.Chr1.1670	0.697260344396048	0.607658047368515	0.423695859383201
purple	evm.TU.Chr1.5649	0.757888896896208	0.558903323762444	0.423586623517943
purple	evm.TU.Chr7.1067	0.733230702474783	0.577443124656569	0.42339902793117
purple	evm.TU.Chr4.298	0.723848268329931	0.584772105175096	0.423286275698642
purple	evm.TU.Chr1.1205	-0.762943074968111	-0.554603366600764	0.423130797902053
purple	evm.TU.Chr5.233	-0.600443433381037	-0.704605875682711	0.423075971175379
purple	evm.TU.Chr3.292	0.707236484734823	0.598122333839631	0.423013936826129
purple	evm.TU.Chr1.4872	-0.576703237319908	-0.733158148783285	0.422814677870791
purple	evm.TU.Chr2.2964	-0.773389271180834	-0.546625305499441	0.422754146629214
purple	evm.TU.Chr1.3986	0.714297443610262	0.591772169830631	0.422701348109718
purple	evm.TU.Chr7.2268	0.773669259692859	0.546350167078798	0.422694329296923
purple	evm.TU.Chr1.5416	-0.664065016079498	-0.636406097156046	0.42261502514102
purple	evm.TU.Chr4.906	-0.605468240080733	-0.697878763129583	0.422543426501787
purple	evm.TU.Chr4.1933	-0.715642086776041	-0.590418558660929	0.42252836939141
purple	evm.TU.Chr1.2069	0.602530323796894	0.701012232836525	0.422381127636575
purple	evm.TU.Chr4.1198	-0.554978704315013	-0.760138440252375	0.421860646671298
purple	evm.TU.Chr5.2197	0.734891419639559	0.573843756643963	0.421712852971379
purple	evm.TU.Chr1.4564	0.77797500708205	0.541969561052143	0.421638773097796
purple	evm.TU.Chr4.769	-0.60436201159523	-0.69765789272659	0.421637927453531
purple	evm.TU.Chr1.1766	0.723245605357789	0.58241521475902	0.421229244567974
purple	evm.TU.Chr5.1369	-0.722042004044243	-0.583363591814684	0.421213016920322
purple	evm.TU.Chr8.1923	0.669383352517265	0.628848092795229	0.420940444579359
purple	evm.TU.Chr1.3723	0.699043560969893	0.601971366568708	0.420804207688103
purple	evm.TU.Chr7.2804	0.652217200139671	0.644930365796327	0.420634677464734
purple	evm.TU.Chr5.395	-0.574530093846576	-0.731884315106036	0.420489564242708
purple	evm.TU.Chr5.1439	-0.620091792174677	-0.677861833817955	0.420336559378989
purple	evm.TU.Chr5.1573	-0.699267605403606	-0.601000157782609	0.420259941179834
purple	evm.TU.Chr8.454	0.686140264596493	0.61234172017412	0.420152309903742
purple	evm.TU.Chr4.1701	0.643132258564279	0.652656943077743	0.419744733869246
purple	evm.TU.Chr3.2981	0.583006842727058	0.719801303514917	0.419649085353052
purple	evm.TU.Chr1.5314	0.751691912959668	0.55802324587388	0.4194615611669
purple	evm.TU.Chr3.3110	0.597969854271415	0.701388996026918	0.41940947574179
purple	evm.TU.Chr5.511	0.600779048149297	0.697801170897914	0.419224323249514
purple	evm.TU.Chr3.302	-0.590667733346078	-0.709611048212654	0.419144349405103
purple	evm.TU.Chr7.1291	-0.612830941306156	-0.683798924979046	0.419053138859046
purple	evm.TU.Chr5.2587_evm.TU.Chr5.2588	0.637005399101525	0.657652354593958	0.418928100608182
purple	evm.TU.Chr6.1470	-0.681657757367373	-0.614529045648622	0.418898491093951
purple	evm.TU.Chr3.2469	0.747445696563174	0.560180121309094	0.418704220972719
purple	evm.TU.Chr3.2869	0.685733732492279	0.610216380050384	0.418445955919877
purple	evm.TU.Chr1.994	0.697154387990886	0.600209968458333	0.418439013226598
purple	evm.TU.Chr6.2383_evm.TU.Chr6.2384	0.688160157732399	0.607995321192345	0.418398156132284
purple	evm.TU.Chr3.474	-0.700673908489131	-0.596796059456248	0.418159427550121
purple	evm.TU.Chr6.1122	0.750441559805958	0.557187740257956	0.418136836903937
purple	evm.TU.Chr1.3170	0.582989170022435	0.717107536967311	0.418065927793405
purple	evm.TU.Chr1.3427	0.62411280171084	0.669781645033861	0.418019299016578
purple	evm.TU.Chr6.742	0.540941895313735	0.771885887879398	0.417545415155406
purple	evm.TU.Chr1.4187	0.556846853988343	0.749164792553322	0.417170057852147
purple	evm.TU.Chr1.3033	0.558018106307112	0.747494130940435	0.417115259423062
purple	evm.TU.Chr2.2168	0.773715863786673	0.539013159520902	0.417043032311099
purple	evm.TU.Chr3.201	-0.728236419223164	-0.572523692954719	0.416932604077767
purple	evm.TU.Chr3.1666	-0.691753586786508	-0.602462604146245	0.416755667322906
purple	evm.TU.Chr2.297	-0.641454782276003	-0.649150225859973	0.416400516793427
purple	evm.TU.Chr4.2374	0.564617343134629	0.736965963879018	0.416103764506023
purple	evm.TU.Chr6.208	-0.566505646048632	-0.734363459395588	0.416021045999406
purple	evm.TU.Chr5.1081	-0.721387123984622	-0.576543164421308	0.41591081523488
purple	evm.TU.Chr5.1111	0.765804928861528	0.542697134507872	0.415600140485156
purple	evm.TU.Chr7.2565	-0.619222031875073	-0.671143833983793	0.41558704855987
purple	evm.TU.Chr1.5861	0.655078716744859	0.634140072059194	0.415411664641029
purple	evm.TU.Chr2.2451	-0.60442951373649	-0.687208132918772	0.415368877615854
purple	evm.TU.Chr3.467	0.673285825240849	0.616863078551525	0.415325166903174
purple	evm.TU.Chr5.1418	-0.608445166230541	-0.682549403275832	0.41529388513672
purple	evm.TU.Chr2.1750	-0.654185614720096	-0.634786612424349	0.41526827026491
purple	evm.TU.Chr8.2671	0.603641825962412	0.687422600329057	0.414957033670461
purple	evm.TU.Chr8.2393	-0.647194802152345	-0.640262371326943	0.414374478736532
purple	evm.TU.Chr5.1651	-0.604905699390085	-0.684902258507505	0.414301279696331
purple	evm.TU.Chr7.1342	-0.72597603045537	-0.570607103194269	0.414247079726613
purple	evm.TU.Chr7.1396	-0.72597603045537	-0.570607103194269	0.414247079726613
purple	evm.TU.Chr6.1722	0.678209276916033	0.610435546547008	0.41400305062749
purple	evm.TU.Chr3.3227	0.631148410302138	0.655920103900146	0.413982930861791
purple	evm.TU.Chr8.2575	-0.59868140801942	-0.691302418061998	0.413869905012587
purple	evm.TU.Chr5.151	0.557720334109922	0.741959390492375	0.413805839161401
purple	evm.TU.Chr1.961	0.631771737904031	0.654947297022928	0.413777192075723
purple	evm.TU.Chr5.130	-0.659675524322178	-0.627203878905874	0.413751047674136
purple	evm.TU.Chr7.1483	-0.667976150106117	-0.619374513228976	0.413727402820541
purple	evm.TU.Chr6.2246	0.551368238468624	0.750166629957225	0.413618053317459
purple	evm.TU.Chr5.845	-0.732453027777938	-0.564663367528747	0.413589393221717
purple	evm.TU.Chr1.2158	0.676013867827483	0.611282950433106	0.41323575165928
purple	evm.TU.Chr5.2387	-0.64381742194434	-0.641800559519641	0.41320238163237
purple	evm.TU.Chr2.1966	-0.63426790835185	-0.651281580033471	0.413087005515917
purple	evm.TU.Chr1.1076	-0.670630429714519	-0.615945427535939	0.41307174674912
purple	evm.TU.Chr1.4627	0.738455870337625	0.559299462640739	0.413017971463733
purple	evm.TU.Chr8.1059	-0.582957930341795	-0.70721638981114	0.412277402908099
purple	evm.TU.Chr2.2309	0.751743454746351	0.548406076457474	0.412260678520033
purple	evm.TU.Chr1.2754	-0.721392566290113	-0.571429581880625	0.41222505252695
purple	evm.TU.Chr4.105	-0.634056828631513	-0.650073159968644	0.412183326188185
purple	evm.TU.Chr6.2717	-0.585693189823929	-0.703605355904368	0.41209686527683
purple	evm.TU.Chr1.5586	0.540742255273363	0.761864465932996	0.411972309521244
purple	evm.TU.Chr5.1080	0.756422869848519	0.544450935949444	0.411835139462591
purple	evm.TU.Chr2.1635	0.622088946574891	0.661977276458821	0.411808746568783
purple	evm.TU.Chr1.3941	0.53426519949751	0.770753032376188	0.411786522605775
purple	evm.TU.Chr2.1538	0.600087987878754	0.686069873436598	0.411702289894799
purple	evm.TU.Chr7.2472	-0.636792282670573	-0.64644604818016	0.411651854644015
purple	evm.TU.Chr1.2104	-0.658076776373158	-0.625321013389224	0.411509236689577
purple	evm.TU.Chr4.2302	-0.759592200868187	-0.541704888144446	0.411474808206695
purple	evm.TU.Chr1.5281	0.658115507952343	0.624612376794179	0.411067091627221
purple	evm.TU.Chr3.2474	-0.573240121368355	-0.717034735182948	0.411033078621599
purple	evm.TU.Chr1.3523	-0.735584363730439	-0.558709840545511	0.410978222567605
purple	evm.TU.Chr2.675	-0.639716524938281	-0.642297466368761	0.410888303162086
purple	evm.TU.Chr6.540	0.59661382648026	0.68854742003681	0.410796910981272
purple	evm.TU.Chr8.2503	0.632273765097087	0.649383982818858	0.410588455810621
purple	evm.TU.Chr2.111	0.568725474624012	0.7219107579023	0.410569038424166
purple	evm.TU.Chr1.1204	-0.72090689586255	-0.569475337929983	0.41053869813738
purple	evm.TU.Chr6.685	-0.780053460497714	-0.526281513979051	0.410527716175335
purple	evm.TU.Chr7.819	0.631574854120292	0.649788100628139	0.410389824863318
purple	evm.TU.Chr1.4303	-0.62742822167541	-0.65400747060507	0.410342744244172
purple	evm.TU.Chr5.2531	-0.695999672270789	-0.589553205017047	0.410328837478058
purple	evm.TU.Chr8.408	0.785070189883627	0.522150580998526	0.409924855772358
purple	evm.TU.Chr3.2751	-0.723515080029909	-0.566429015078429	0.409819934175732
purple	evm.TU.Chr5.919	-0.619986332856717	-0.660945042094843	0.40977689286821
purple	evm.TU.Chr8.2089	0.766065308911536	0.534897675994839	0.409766553397049
purple	evm.TU.Chr4.2429	-0.570770515595765	-0.716966802508544	0.409223511532848
purple	evm.TU.Chr1.3000	-0.625351001920359	-0.653615785476049	0.40873928631841
purple	evm.TU.Chr6.504	-0.652660182790892	-0.626129270783588	0.408649644320345
purple	evm.TU.Chr1.1922	-0.767618918527545	-0.532350883415243	0.408642609404392
purple	evm.TU.Chr2.2467	0.597146114270753	0.683582874192937	0.408198857106345
purple	evm.TU.Chr2.345	0.729398064561686	0.559606301945156	0.408175753555319
purple	evm.TU.Chr3.2471	0.636079468153729	0.6416707324763	0.408153578243339
purple	evm.TU.Chr7.2780	0.643368925282756	0.633901876952742	0.407832769309807
purple	evm.TU.Chr2.2081	-0.749176846903524	-0.544216672380717	0.407714530646514
purple	evm.TU.Chr6.689	0.65604656229309	0.621457454153275	0.407705026408671
purple	evm.TU.Chr1.4196	0.613457479539633	0.664533007463607	0.407662743829517
purple	evm.TU.Chr6.3127	0.659325466906354	0.617851981841592	0.407365546406724
purple	evm.TU.Chr6.3186	0.659325466906354	0.617851981841592	0.407365546406724
purple	evm.TU.Chr6.2071	0.634490599672254	0.641957664969016	0.407316103810391
purple	evm.TU.Chr4.2908	-0.759623551637457	-0.536029318964192	0.407180495053387
purple	evm.TU.Chr3.726	-0.772393715773437	-0.527164360258715	0.407178439043556
purple	evm.TU.Chr4.1888	0.561309509649714	0.725245244101568	0.407087052342439
purple	evm.TU.Chr3.1143	0.629518300882336	0.64624414845976	0.40682251829354
purple	evm.TU.Chr1.3507	0.725091140008437	0.560883863441358	0.406691919955031
purple	evm.TU.Chr1.4099	-0.604181899914996	-0.672898919718226	0.406553347766106
purple	evm.TU.Chr6.3446	-0.59771194736854	-0.680018492173451	0.406455177203612
purple	evm.TU.Chr1.5321	-0.608678933949126	-0.667519548190154	0.406305086982585
purple	evm.TU.Chr1.5872	-0.718251272197482	-0.565619677374439	0.40625705285412
purple	evm.TU.Chr1.5228	0.667888559828174	0.607890669493578	0.40600322378105
purple	evm.TU.Chr6.1443	-0.581297139329785	-0.698275562064664	0.405905586692087
purple	evm.TU.Chr2.1973	0.643051556200018	0.631117933920986	0.40584136955363
purple	evm.TU.Chr1.4497	-0.742480715999351	-0.546242400293648	0.405574448479232
purple	evm.TU.Chr1.5022	-0.614575591461473	-0.659654198183464	0.405407369008646
purple	evm.TU.Chr7.2554	-0.61650105239843	-0.657540754074952	0.405374566882065
purple	evm.TU.Chr1.2398	-0.772099856427808	-0.524535888830509	0.404994084457268
purple	evm.TU.Chr7.2432	0.57752033854066	0.701232117370975	0.404975809819669
purple	evm.TU.Chr1.4525	0.672937788921985	0.601775388898039	0.404957399632714
purple	evm.TU.Chr3.50	-0.693483698201032	-0.583482439509404	0.404635559986341
purple	evm.TU.Chr6.3093	-0.666293829892373	-0.606930082754898	0.404393769315655
purple	evm.TU.Chr8.2101	0.687009459089087	0.588561492251291	0.404347312432225
purple	evm.TU.Chr7.2617	0.689820469850906	0.585838297915001	0.404123249924381
purple	evm.TU.Chr2.2484_evm.TU.Chr2.2485	-0.671430236109799	-0.601780440295948	0.404053583114167
purple	evm.TU.Chr8.2608	-0.546601411012751	-0.739134075514823	0.404011728604008
purple	evm.TU.Chr1.440	-0.58739929452127	-0.687754571384596	0.40398655003509
purple	evm.TU.Chr4.1910	-0.619281915932002	-0.652073280286542	0.403817190343915
purple	evm.TU.Chr7.2984	-0.656180076727858	-0.615239014193285	0.403707583539322
purple	evm.TU.Chr1.2290	0.68248484791024	0.591334434209549	0.403576791395592
purple	evm.TU.Chr6.318	-0.645951770268537	-0.624503787260296	0.403399326920194
purple	evm.TU.Chr5.1141	0.641280169207588	0.629041750527178	0.403392000216706
purple	evm.TU.Chr7.2246	-0.673933117393304	-0.59853795331315	0.403374548754539
purple	evm.TU.Chr1.681	0.756361507241953	0.53321624242532	0.403304240806706
purple	evm.TU.Chr7.560	0.570128280826597	0.707376264153158	0.403295213379181
purple	evm.TU.Chr7.2715	-0.55674597887975	-0.724124928382757	0.403153642083687
purple	evm.TU.Chr3.44	-0.731540577160632	-0.551100032485475	0.403152035837668
purple	evm.TU.Chr8.353	-0.643790117215591	-0.626124219250262	0.403092584502646
purple	evm.TU.UTG601_1.4	-0.643790117215591	-0.626124219250262	0.403092584502646
purple	evm.TU.Chr6.2731	-0.630355028471387	-0.639317240633404	0.402996837421718
purple	evm.TU.Chr3.2563	0.658075196634593	0.61211037151132	0.402814653094385
purple	evm.TU.Chr6.3063	0.639587041733667	0.629367712408006	0.402535433341722
purple	evm.TU.Chr6.500	0.584152547689708	0.689076158605044	0.402525593601374
purple	evm.TU.Chr1.1932	-0.637095237616616	-0.631755798128635	0.402488610324438
purple	evm.TU.Chr4.890	-0.679406507508451	-0.591876870044732	0.402124997152125
purple	evm.TU.Chr7.2457	0.607271641387135	0.661368055034215	0.401630064341644
purple	evm.TU.Chr1.2928	-0.739970798118086	-0.541999877514324	0.401064081944179
purple	evm.TU.Chr2.1334	-0.600950647650197	-0.667374343888704	0.401059044185042
purple	evm.TU.Chr2.1055	0.652576263697777	0.614449122497554	0.400974912591832
purple	evm.TU.Chr7.2836_evm.TU.Chr7.2837	-0.739755109173805	-0.541635102303392	0.400677334236811
purple	evm.TU.Chr6.2989	-0.756974826002703	-0.528628301318511	0.400158316410684
purple	evm.TU.Chr5.2532	0.607388731049702	0.658416024866404	0.399914473846394
purple	evm.TU.Chr5.154	-0.541189307731392	-0.73885191106786	0.399858754266831
purple	evm.TU.Chr3.1753	-0.560335687359616	-0.713162042215997	0.399610143123888
purple	evm.TU.Chr6.1201	-0.639428407010368	-0.624871291609454	0.399560454580344
purple	evm.TU.Chr2.2074	-0.67931903595291	-0.587689901253206	0.399228937158589
purple	evm.TU.Chr1.3220	0.718996490186782	0.555111172855178	0.399122984946341
purple	evm.TU.Chr2.2070	-0.675955125800002	-0.590192870363187	0.398943895932612
purple	evm.TU.Chr2.2132	-0.766939913636443	-0.520154788761268	0.398927468770149
purple	evm.TU.Chr7.2934	0.540532053012847	0.737554602356881	0.398671903421038
purple	evm.TU.Chr2.2561	-0.673992988755939	-0.591476939855246	0.398651310473254
purple	evm.TU.Chr7.1445	0.675503909874088	0.590153694493227	0.398651128056813
purple	evm.TU.Chr4.2749	0.770733656634843	0.516927706606272	0.398413581528515
purple	evm.TU.Chr5.392	0.650582474208834	0.612209706126625	0.398292905346522
purple	evm.TU.Chr7.2505	-0.596211845069761	-0.66798043058197	0.39825784498777
purple	evm.TU.Chr7.1811	-0.723930549639294	-0.550032095868071	0.398185037481025
purple	evm.TU.Chr7.2663	0.604622927611705	0.658484839602473	0.398135031508372
purple	evm.TU.Chr1.2875	0.703448681316783	0.56589893530343	0.398080859797769
purple	evm.TU.Chr4.979	0.718980108564638	0.553577774631668	0.398011408503648
purple	evm.TU.Chr4.231	0.559906973283835	0.710715262087257	0.397934431261904
purple	evm.TU.Chr1.3403	0.513653289487577	0.774659192663143	0.397906242543214
purple	evm.TU.Chr6.1592	0.743145559977157	0.535174605572217	0.39771263194352
purple	evm.TU.Chr4.2717	0.615375032241563	0.646127499707816	0.397610730964858
purple	evm.TU.Chr8.2497	-0.561527423442092	-0.707994514708996	0.397558335655677
purple	evm.TU.Chr7.1608	-0.767981887979019	-0.51760097378579	0.39750817306779
purple	evm.TU.Chr2.2847	-0.664860093324818	-0.597788282609259	0.397445573364075
purple	evm.TU.UTG601_1.7	0.717022536850584	0.554220346764029	0.397388479010955
purple	evm.TU.Chr1.1369	-0.631124142313891	-0.629085254695876	0.397030891812251
purple	evm.TU.Chr3.2537	0.582314767932994	0.681553151541918	0.396878465274133
purple	evm.TU.Chr6.3724	-0.746898926930417	-0.531263243558969	0.396799946531767
purple	evm.TU.Chr8.1161	0.717922165154955	0.552663617837169	0.396769461120031
purple	evm.TU.Chr8.1459	-0.759455991983322	-0.522438642011209	0.396769157119042
purple	evm.TU.Chr1.694	0.683312595439139	0.580434213109853	0.396618008641768
purple	evm.TU.Chr1.3579	0.522896139522129	0.758431291930017	0.396580794642986
purple	evm.TU.Chr5.340	0.561673279275182	0.70433858721122	0.395608163998974
purple	evm.TU.Chr2.2014	0.66230161770171	0.597134053690216	0.39548284974381
purple	evm.TU.Chr5.769	0.672247770946994	0.588079529867429	0.395335153092936
purple	evm.TU.Chr2.93	-0.78026327615386	-0.506606034903302	0.395286084512967
purple	evm.TU.Chr8.1063	0.669248965228263	0.590375375136364	0.39510810890626
purple	evm.TU.Chr7.2463	-0.593737039307074	-0.665381319543913	0.395061534676237
purple	evm.TU.Chr1.1639	0.53779732378999	0.734530535334568	0.395028556144959
purple	evm.TU.Chr1.5821	0.703795521458471	0.56116147119432	0.394942930241609
purple	evm.TU.Chr6.2545	0.687906775234568	0.574082522663291	0.39491525688383
purple	evm.TU.Chr1.2282	0.578482373750182	0.682487677514633	0.394807091743914
purple	evm.TU.Chr7.2937	-0.681383083528592	-0.579405476714359	0.394797090336984
purple	evm.TU.Chr2.3216	0.573405572652487	0.688402911280969	0.394734065558703
purple	evm.TU.Chr5.2183	-0.577048971046393	-0.683913769399906	0.394651736916676
purple	evm.TU.Chr1.2583	0.706961208859549	0.558233859097581	0.394649683853957
purple	evm.TU.Chr6.2291	0.729356813803699	0.540962836765621	0.394554931009584
purple	evm.TU.Chr2.577	0.602983492026051	0.654053731188904	0.394383602804953
purple	evm.TU.Chr1.3302	-0.586093825227109	-0.672517096855306	0.394158117826557
purple	evm.TU.Chr8.1785	-0.550884275841155	-0.715265305258688	0.394028409721735
purple	evm.TU.Chr2.2588	-0.598444580787492	-0.658164869987363	0.393875199708642
purple	evm.TU.Chr6.3702	-0.564887290464299	-0.697039529048129	0.393748770910508
purple	evm.TU.Chr1.5834	-0.584423127446208	-0.673510073885341	0.393614863746597
purple	evm.TU.Chr5.995	0.720471382658174	0.54603821280509	0.393404906163881
purple	evm.TU.Chr5.2046	0.659942173981743	0.596089810259564	0.393384805271061
purple	evm.TU.Chr5.2077	-0.733298665994253	-0.536458192853071	0.393384077180845
purple	evm.TU.Chr8.2464	-0.570870737163698	-0.689050053400568	0.393358511927468
purple	evm.TU.Chr1.5509	0.738509390909365	0.532362294273889	0.393154553687322
purple	evm.TU.Chr1.4137	-0.749506318433279	-0.524481415221365	0.393102134609241
purple	evm.TU.Chr7.1878	-0.559253508807764	-0.702850768559271	0.393071758485006
purple	evm.TU.Chr5.478	-0.654298615283395	-0.600608408864903	0.392977250247869
purple	evm.TU.Chr7.2456	0.720912791757887	0.545098086888449	0.392968183600635
purple	evm.TU.Chr3.2168	0.665025125047134	0.590890463004266	0.392957004048571
purple	evm.TU.Chr4.900	0.564864311000352	0.695546467388152	0.392889376069937
purple	evm.TU.Chr5.313	0.612602295336434	0.641260977603848	0.392837946789803
purple	evm.TU.Chr6.2180	0.608139396745919	0.645784691691795	0.392727112833198
purple	evm.TU.Chr2.1333	-0.767200717629623	-0.511610840911709	0.392508204294558
purple	evm.TU.Chr3.531	0.692350870811768	0.566687796791503	0.392346789587
purple	evm.TU.Chr2.3099	0.57880894752128	0.67777685246577	0.392303306629998
purple	evm.TU.Chr3.2154	-0.620856704785813	-0.631858371678649	0.392293506531736
purple	evm.TU.Chr2.2530	0.628714282706305	0.623733046200319	0.392149874742052
purple	evm.TU.Chr3.3136	0.743127849017807	0.527643021304592	0.392106223471339
purple	evm.TU.Chr6.1812	0.507955260953509	0.771343999494169	0.391808242547983
purple	evm.TU.Chr3.2287	0.727675425903647	0.53819433052928	0.391630788686822
purple	evm.TU.Chr1.1292	-0.763360761490862	-0.51280106027421	0.391452207864243
purple	evm.TU.Chr2.1320	0.594560470931894	0.657942703292352	0.391186723515705
purple	evm.TU.Chr1.900	-0.671660519415492	-0.582321570737437	0.391122408668352
purple	evm.TU.Chr6.1311	-0.652354863092075	-0.598851124651505	0.390663443434568
purple	evm.TU.Chr8.2225	-0.648625611256861	-0.602287371581286	0.3906590145442
purple	evm.TU.Chr1.273	-0.691088295798551	-0.565131044381655	0.390555450364574
purple	evm.TU.Chr1.690	0.684272637112295	0.570455323124549	0.390346968309182
purple	evm.TU.Chr4.2849	0.760117763755869	0.513348535749581	0.390205341021321
purple	evm.TU.Chr5.92	-0.724052990220375	-0.538832473804017	0.390143263885641
purple	evm.TU.Chr7.811	-0.582653213233257	-0.669390949369562	0.390022787559436
purple	evm.TU.Chr2.1090	0.673544961543795	0.579024169462856	0.389998811953787
purple	evm.TU.Chr6.594	-0.728600482570317	-0.535266364405749	0.389995331409688
purple	evm.TU.Chr3.1814	-0.531243089692174	-0.734037136941989	0.38995215657786
purple	evm.TU.Chr5.986	-0.738259295656081	-0.528145474938335	0.389908306331922
purple	evm.TU.Chr8.247	0.652164958242644	0.597236658653637	0.389496820551826
purple	evm.TU.Chr7.1856	0.594323478289678	0.655340688752252	0.389484357603991
purple	evm.TU.Chr1.892	-0.726344962752208	-0.536129834277677	0.389415204508767
purple	evm.TU.Chr8.2000	0.564807965165207	0.689348816947972	0.389349702589427
purple	evm.TU.Chr6.2875	-0.603086328250429	-0.645280929946902	0.3891601067317
purple	evm.TU.Chr3.2173	-0.594547376822573	-0.654444079504898	0.389098010746701
purple	evm.TU.Chr4.786	0.600563605259829	0.647858451023764	0.38908020704488
purple	evm.TU.Chr7.2726	0.645036107253655	0.60318853874957	0.389078386975043
purple	evm.TU.Chr7.2489	-0.623059530771672	-0.624353817078476	0.389009596304417
purple	evm.TU.Chr1.3976	-0.581082232856427	-0.669407291198086	0.388980683459756
purple	evm.TU.Chr5.1067	-0.697479474829085	-0.557652777209507	0.388951366185068
purple	evm.TU.Chr8.2591	-0.59049326414501	-0.658540075310539	0.388863478640421
purple	evm.TU.Chr3.1908	-0.541994403605187	-0.717340238246772	0.388794394610562
purple	evm.TU.Chr7.2696	-0.638201743535211	-0.609122923233087	0.38874331163462
purple	evm.TU.Chr4.2456	0.58247666624869	0.667385765293731	0.388736635670123
purple	evm.TU.Chr5.2350	0.553855346829232	0.701768929621513	0.388678473909501
purple	evm.TU.Chr3.2856	0.67736866340799	0.57337639768069	0.388387204126657
purple	evm.TU.Chr2.942	0.617365514601678	0.628905534968752	0.388264589231827
purple	evm.TU.Chr5.2159	0.580290874049935	0.668966490302217	0.388195149367591
purple	evm.TU.Chr8.2485	-0.523856831707675	-0.74102698036437	0.388192046143584
purple	evm.TU.Chr1.1283	0.700049115203189	0.554410411951243	0.388114518345903
purple	evm.TU.Chr3.1140	0.681263067066377	0.569683685867708	0.388104455091913
purple	evm.TU.Chr4.533	-0.630131019017313	-0.615522140002413	0.387859593307438
purple	evm.TU.Chr7.1147	0.624649377011637	0.620891702169292	0.387839614951743
purple	evm.TU.Chr7.1183	0.732747525472522	0.52912935084747	0.387718222488366
purple	evm.TU.Chr8.1344	0.652448141871658	0.594172196295228	0.387666545424623
purple	evm.TU.UTG195_1.1	0.666276668919375	0.581614471868646	0.387516152911943
purple	evm.TU.Chr3.1621	0.618976267243988	0.625987557850223	0.387471441899311
purple	evm.TU.Chr7.2708	-0.736405012323972	-0.526164783899231	0.387470384171754
purple	evm.TU.Chr1.2854	0.547401818699776	0.707820649010121	0.387462310581396
purple	evm.TU.Chr2.1835	-0.547760244553206	-0.707354862011834	0.387460872201502
purple	evm.TU.Chr7.30	-0.673954708586368	-0.574841133994755	0.387416888944892
purple	evm.TU.Chr7.1588	0.571522860027735	0.677692433889138	0.387316718035477
purple	evm.TU.Chr3.1855	0.543730228857504	0.712175566744546	0.387231383892734
purple	evm.TU.Chr4.607	-0.628407931480198	-0.616055049111849	0.387133879090309
purple	evm.TU.Chr6.3174	0.586155024012414	0.660461821206593	0.387133014668633
purple	evm.TU.Chr6.3258	-0.609299672355453	-0.635292013058766	0.387083215406742
purple	evm.TU.Chr1.3692	-0.728895151859737	-0.530915043825925	0.386981401494117
purple	evm.TU.Chr4.1439	-0.596287165634957	-0.648726702221517	0.386827406539381
purple	evm.TU.Chr6.908	0.635691509837862	0.608469941015788	0.386799175495281
purple	evm.TU.Chr3.2303	-0.742900091771314	-0.520620790352866	0.386769232931199
purple	evm.TU.Chr2.1290	0.598980667032496	0.6455864433995	0.38669379849457
purple	evm.TU.Chr7.2010	-0.596941799380464	-0.647565653060299	0.3865590061548
purple	evm.TU.Chr8.2791	0.771977168017407	0.500351338758654	0.386259809508624
purple	evm.TU.Chr5.684	-0.545915833320892	-0.707460546945459	0.386213914027384
purple	evm.TU.Chr6.919	-0.641391529849229	-0.601907630488386	0.38605845594687
purple	evm.TU.Chr7.2440	0.696819539359914	0.554021357012898	0.386052906789282
purple	evm.TU.Chr4.753	-0.583120687900255	-0.661882131673012	0.385957163930054
purple	evm.TU.Chr4.1038	0.507842789741255	0.759681572837241	0.385798809264689
purple	evm.TU.Chr8.1201	0.722882452054969	0.533666282959609	0.385777991204903
purple	evm.TU.Chr4.841	0.57228608984948	0.673626161549192	0.385506882013301
purple	evm.TU.Chr1.4547	-0.527425149708242	-0.730529148797585	0.385299445670801
purple	evm.TU.Chr3.1897	0.602845081021785	0.639105319788362	0.385281498289269
purple	evm.TU.Chr1.1808	-0.524090937686771	-0.734837042760287	0.385121434787213
purple	evm.TU.Chr5.429	-0.615626880217795	-0.625549984033401	0.385105385090774
purple	evm.TU.Chr8.951	-0.543652115045763	-0.708309384027684	0.385073894733412
purple	evm.TU.Chr1.135	0.648342037477363	0.593578334396363	0.384841786724957
purple	evm.TU.Chr6.812	0.736531229800925	0.522456001128906	0.384805161028347
purple	evm.TU.Chr1.4823	0.634759538702254	0.605893672063288	0.384596787781507
purple	evm.TU.Chr1.2425	-0.637081491932526	-0.60365979285214	0.384580481449921
purple	evm.TU.Chr8.1886	-0.717652986176733	-0.53587196339405	0.384570114738129
purple	evm.TU.Chr1.842	-0.707016952406418	-0.543672209198779	0.384385468455785
purple	evm.TU.Chr5.832	0.586184529580197	0.655427323161947	0.384201357101694
purple	evm.TU.Chr6.1326	0.680052658645947	0.564605984584025	0.383961800903779
purple	evm.TU.Chr7.1549	-0.54988077678968	-0.698172194873353	0.383911468849916
purple	evm.TU.Chr7.971	0.759198364078087	0.505627229100901	0.38387136516674
purple	evm.TU.Chr3.1148	-0.696958635199155	-0.55061066056055	0.383752854510386
purple	evm.TU.Chr5.10	-0.643104148763134	-0.59656420226303	0.383652913478924
purple	evm.TU.Chr6.580	0.600676569915991	0.638661576423863	0.383629045063425
purple	evm.TU.Chr5.672	0.705463761757533	0.543718157611446	0.383573456804445
purple	evm.TU.Chr5.862	-0.580244205859814	-0.660971153208038	0.383524681889443
purple	evm.TU.Chr5.864	-0.63056084378992	-0.60759474694257	0.38312545631443
purple	evm.TU.Chr2.1854	0.582076424894282	0.657787930121622	0.382882846703803
purple	evm.TU.Chr8.239	-0.601705787590707	-0.635966780270765	0.382664892404347
purple	evm.TU.Chr2.3104	0.771014897089788	0.495935811021512	0.382373898297892
purple	evm.TU.Chr1.3076	0.722641073569773	0.52880592085811	0.382136878358957
purple	evm.TU.Chr1.4718	-0.728370355079328	-0.524630250345294	0.382125121729359
purple	evm.TU.Chr3.3222	-0.621732786537818	-0.614545525356609	0.382083101934311
purple	evm.TU.Chr6.3714	-0.603902818826186	-0.632646478686134	0.382056991799017
purple	evm.TU.Chr6.1661	0.754696907315	0.506146958976676	0.38198754458659
purple	evm.TU.Chr3.526	-0.547619241662165	-0.697465494086726	0.3819455249573
purple	evm.TU.Chr4.1236	-0.656310049124512	-0.581864625024873	0.38188360063389
purple	evm.TU.Chr1.636	-0.686165072324211	-0.556434271505297	0.381805762151102
purple	evm.TU.Chr7.764	-0.578368694297202	-0.660021856166856	0.38173597915884
purple	evm.TU.Chr6.1772	0.604356880452539	0.6312903115725	0.381524643361868
purple	evm.TU.Chr5.2048	0.592888139254025	0.643494826371005	0.381520450226698
purple	evm.TU.Chr7.2999_evm.TU.Chr7.3000	0.661917116870976	0.576134432722219	0.381353242637587
purple	evm.TU.Chr5.1157	-0.619792305656445	-0.615225955951119	0.381312313738635
purple	evm.TU.Chr5.1320	-0.532027938550427	-0.716579947725244	0.381240552394834
purple	evm.TU.Chr4.1960	-0.500966196753217	-0.760465439716087	0.380967479096831
purple	evm.TU.Chr2.1436	0.687168464390166	0.554363419298054	0.380941059553125
purple	evm.TU.Chr2.1050	0.572299861750512	0.665281519470873	0.380740521618351
purple	evm.TU.Chr5.115	0.543312701372473	0.700703550350306	0.380701138802107
purple	evm.TU.Chr1.4871	0.734962396414317	0.517515863710719	0.380354699375255
purple	evm.TU.Chr7.1416	-0.615305978197517	-0.618136261701546	0.380342937165626
purple	evm.TU.Chr6.2390	-0.664931079155071	-0.571969370039732	0.380320210464165
purple	evm.TU.Chr1.3289	-0.695265773036374	-0.54697317667045	0.380291728507942
purple	evm.TU.Chr1.990	0.697696962008222	0.544392444087792	0.379820954380284
purple	evm.TU.Chr4.540	-0.698400550070031	-0.543324445321195	0.379458091478817
purple	evm.TU.Chr7.2770	-0.540051277928102	-0.702338835146279	0.379298985459282
purple	evm.TU.Chr7.1096	-0.568336183982199	-0.667349319734394	0.379278765760962
purple	evm.TU.Chr8.1974	-0.619955988265713	-0.611626818208542	0.379181708532291
purple	evm.TU.Chr4.2459	-0.574607467700806	-0.659527980426588	0.378969702710748
purple	evm.TU.Chr2.2739	-0.695474151072948	-0.544679587272317	0.378810573564978
purple	evm.TU.Chr8.709	-0.630140234621847	-0.601074031794747	0.378760931420241
purple	evm.TU.Chr6.1496	-0.639105131766143	-0.592498274722066	0.378668687937458
purple	evm.TU.Chr1.2555	0.540973979468351	0.699637573061204	0.378485722084498
purple	evm.TU.Chr6.178	0.654777184019802	0.577733841187067	0.378286937645411
purple	evm.TU.Chr1.2140	0.646462978841264	0.585096492898471	0.378243221708722
purple	evm.TU.Chr4.586	-0.576996127926574	-0.655314476952307	0.378113915775709
purple	evm.TU.Chr3.207_evm.TU.Chr3.208	-0.652626394384314	-0.57921746784478	0.378012607603951
purple	evm.TU.Chr7.2668	0.669452929343362	0.564543313667278	0.377935175075768
purple	evm.TU.Chr7.355	-0.641210729105182	-0.58932651862305	0.377882486687304
purple	evm.TU.Chr1.3071	-0.581604222907922	-0.649460770288906	0.377729126613059
purple	evm.TU.Chr6.57	-0.596118550059929	-0.633619406962847	0.377712282168525
purple	evm.TU.Chr1.3310	-0.515335369066949	-0.732927140288512	0.377703278339764
purple	evm.TU.Chr7.1891	-0.57955165203991	-0.651629677073202	0.377653055866007
purple	evm.TU.Chr8.1621	0.616138418283091	0.612850264080799	0.377600592355118
purple	evm.TU.Chr5.733	0.596833636524953	0.632547850234574	0.377525833731542
purple	evm.TU.Chr8.2311	0.62188423069741	0.606605030327028	0.377238102622103
purple	evm.TU.Chr1.2908	0.633656523743994	0.595303396289296	0.377217880665669
purple	evm.TU.Chr3.3204	0.500220362250523	0.75286876457796	0.376600286144291
purple	evm.TU.Chr3.1215	-0.576526422810368	-0.652786836566232	0.376348859743226
purple	evm.TU.Chr4.1597	-0.70856316303456	-0.530967737126688	0.376224179287789
purple	evm.TU.Chr3.2780	-0.70605107569378	-0.532587632573872	0.376034070879986
purple	evm.TU.Chr4.673	-0.72017957559614	-0.521998937052527	0.375932972948125
purple	evm.TU.Chr7.1536	0.660042858015798	0.569558335489549	0.375932911563243
purple	evm.TU.Chr5.2214	-0.534625698385776	-0.70309870959243	0.375894638649991
purple	evm.TU.Chr6.3521	-0.760284405960489	-0.494397945035995	0.375883047949778
purple	evm.TU.Chr3.2158	-0.662741899430941	-0.567125249012994	0.375857664746117
purple	evm.TU.Chr7.2200	0.562980534699366	0.666969240217042	0.37549069948542
purple	evm.TU.Chr4.606	-0.69988305965254	-0.536404324970135	0.375420300170954
purple	evm.TU.Chr6.1941	-0.545231262224428	-0.688542107410681	0.375414682318193
purple	evm.TU.Chr4.183	0.616616766159649	0.608505482610452	0.375214682877674
purple	evm.TU.Chr5.973	-0.530731972652476	-0.706470768462195	0.374946624567251
purple	evm.TU.Chr1.4321	-0.541992729164646	-0.691540440767479	0.374809890819289
purple	evm.TU.Chr1.3790	0.617388179975947	0.606747086088076	0.374598479185627
purple	evm.TU.Chr7.2862	-0.539366843528419	-0.69437631290097	0.374523560110298
purple	evm.TU.Chr4.901	0.727256728617299	0.51492756654657	0.374484537521525
purple	evm.TU.Chr5.6	-0.550091143758556	-0.680704916972681	0.374449746339575
purple	evm.TU.Chr2.507	0.748732319866644	0.500091455327414	0.374434635492781
purple	evm.TU.Chr2.298	-0.780291283181039	-0.47983363411939	0.37441000208044
purple	evm.TU.Chr7.1062	-0.524545315539864	-0.713450559780033	0.37423714900191
purple	evm.TU.Chr4.1124	0.664514152283815	0.563064363551445	0.374164238226615
purple	evm.TU.Chr6.2249	0.569206858351299	0.657282324257849	0.37412960684065
purple	evm.TU.Chr3.2822	0.678743646565135	0.551173538967997	0.374105537729348
purple	evm.TU.Chr3.412	0.583149620563972	0.641467712525889	0.374071653163511
purple	evm.TU.Chr1.1621	0.576071121031189	0.649196408168077	0.373983302622805
purple	evm.TU.Chr5.2065	0.64034009927585	0.583367532199993	0.373553623483251
purple	evm.TU.Chr2.2909	-0.690196992438125	-0.541031431710077	0.373418266980788
purple	evm.TU.Chr2.95	0.62475363072703	0.597671443123218	0.373397404073094
purple	evm.TU.Chr7.2819_evm.TU.Chr7.2820	-0.612794163537018	-0.609286241730581	0.373367052855905
purple	evm.TU.Chr5.2303	-0.626085778229518	-0.595528107258743	0.372851678490642
purple	evm.TU.Chr6.2315	-0.632198248783547	-0.589757716616503	0.372843795651537
purple	evm.TU.Chr5.748	-0.673494277138857	-0.553316366478047	0.372655406270232
purple	evm.TU.Chr1.3042	0.717451742896492	0.519308537016848	0.372578814983765
purple	evm.TU.Chr2.2985	0.480111998310498	0.775927213806838	0.372531965164298
purple	evm.TU.Chr8.1414	0.491465095695408	0.757723953961161	0.372394875544225
purple	evm.TU.Chr5.786	0.609790662026748	0.610089393458571	0.372026815132599
purple	evm.TU.Chr7.1986	0.616186037323913	0.603367375335293	0.371786552058385
purple	evm.TU.Chr2.3066	-0.655421574228022	-0.567208962471357	0.371760991099219
purple	evm.TU.Chr3.30	-0.594946373617085	-0.624826695047388	0.371738376357592
purple	evm.TU.Chr3.1715	0.721004898064498	0.515516425480691	0.37168986780428
purple	evm.TU.Chr8.445	-0.704762537100861	-0.527382949513903	0.371679745523154
purple	evm.TU.Chr4.2388	0.606923626834928	0.612110780641806	0.371504495011884
purple	evm.TU.Chr1.5764	0.766921010226068	0.484235784519824	0.371370597051556
purple	evm.TU.Chr5.1378	0.729732437900437	0.508649674167348	0.371178166767401
purple	evm.TU.Chr1.5038	-0.540046150541525	-0.687262721793132	0.371153587315072
purple	evm.TU.Chr8.1380	0.586956819045638	0.632272129869597	0.37111643811947
purple	evm.TU.Chr6.19	-0.583945432679461	-0.635395136378119	0.371036087834746
purple	evm.TU.Chr8.2634	0.631086758665033	0.587563273403882	0.370803401723073
purple	evm.TU.Chr6.3468	-0.709206625447517	-0.522821918716666	0.370788768683043
purple	evm.TU.Chr1.122	0.681621144509046	0.543496920806765	0.370458993197449
purple	evm.TU.Chr2.2990	0.685040582565865	0.54065642184042	0.370371590185538
purple	evm.TU.Chr1.2869	-0.627713231357694	-0.589787639996871	0.370217505317264
purple	evm.TU.Chr3.684	-0.630813816241254	-0.58679504309732	0.370158420487672
purple	evm.TU.Chr8.1278	0.738851684055238	0.500947103729071	0.370125611212818
purple	evm.TU.Chr2.1780	-0.556670000657788	-0.664716081150706	0.370027501331406
purple	evm.TU.Chr1.3271	-0.624523273417814	-0.592383786548172	0.369957461494704
purple	evm.TU.Chr7.1691	0.71391591415615	0.518205877267596	0.369955422590585
purple	evm.TU.Chr7.2608	0.612125524198537	0.604018828315361	0.369735341908327
purple	evm.TU.Chr2.1578	0.660503211581717	0.559633393021664	0.369639653399183
purple	evm.TU.Chr1.2999	0.716302482335544	0.516024019629621	0.369629286205463
purple	evm.TU.Chr2.377	0.55002907365834	0.671876203985081	0.369551446090996
purple	evm.TU.Chr2.1869	-0.72840042854181	-0.507232044880332	0.369468038860972
purple	evm.TU.Chr7.2351	0.550695719206431	0.670814059474582	0.369414430936141
purple	evm.TU.Chr1.5723	-0.71980616647763	-0.513106926308914	0.369337529619539
purple	evm.TU.Chr2.2586	-0.548079193758558	-0.673358518453205	0.369053793904289
purple	evm.TU.Chr6.393	0.681638068340315	0.541284845957304	0.368960356820221
purple	evm.TU.Chr7.1218	0.519398991216964	0.710268555439241	0.368912771188272
purple	evm.TU.Chr4.2509	-0.534682931046923	-0.689488021808333	0.368657476422224
purple	evm.TU.Chr7.2290	0.748101375002518	0.492728390099714	0.368610786136373
purple	evm.TU.Chr8.2708	0.736869882210803	0.500116226635526	0.368520585012631
purple	evm.TU.Chr3.2943	-0.66414354966338	-0.554811989214108	0.368474803912459
purple	evm.TU.Chr6.3671	-0.701493553040545	-0.524925363394139	0.368231758248454
purple	evm.TU.Chr7.1253	0.637185476742016	0.577871512536509	0.368211335211205
purple	evm.TU.Chr4.2231	-0.537818606003963	-0.684449844023298	0.36810986099224
purple	evm.TU.Chr1.5724	-0.715560181858441	-0.514153153745735	0.367907524197389
purple	evm.TU.Chr8.821	0.627036858554095	0.586465119104691	0.367735245934958
purple	evm.TU.Chr4.415	-0.658886648654376	-0.558062209251023	0.367699738794064
purple	evm.TU.Chr1.203	0.589302828797556	0.623920499743825	0.367678115443821
purple	evm.TU.Chr1.585	0.64081712034135	0.573641580902643	0.367599345982091
purple	evm.TU.Chr2.1201	0.657287926694917	0.55917308468759	0.367537717497908
purple	evm.TU.Chr2.2464	0.664034326869869	0.553381253977255	0.367464148487191
purple	evm.TU.Chr6.2107	-0.650968223264451	-0.564458567965989	0.367444591095216
purple	evm.TU.Chr2.178	0.607979946030679	0.604257814356405	0.367376633361023
purple	evm.TU.Chr8.326	-0.716502935618777	-0.512640798242368	0.36730863685861
purple	evm.TU.Chr1.5774	0.572470646533515	0.641516991360834	0.367249646806572
purple	evm.TU.Chr8.1699	-0.716061157697829	-0.512373119638162	0.366890489221351
purple	evm.TU.Chr5.471	-0.585033175823949	-0.627023587747343	0.366829600856354
purple	evm.TU.Chr7.2985	-0.501577251141844	-0.730970430792856	0.36663813934305
purple	evm.TU.Chr7.2749	0.739464908357988	0.495793289910261	0.366621739687997
purple	evm.TU.Chr7.1348	0.696158521874617	0.526536030258344	0.366552544538377
purple	evm.TU.Chr7.1965	0.694049637116703	0.527995393748425	0.366455011430385
purple	evm.TU.Chr8.1106	-0.698007412897805	-0.524742429833909	0.366274105886075
purple	evm.TU.Chr5.48	-0.739957895209995	-0.49494539021007	0.366238749183733
purple	evm.TU.Chr6.1332	-0.569944119531655	-0.64167911208492	0.365721236559094
purple	evm.TU.Chr1.3477	-0.741798785025166	-0.492590168484822	0.365402788497383
purple	evm.TU.Chr3.2726	-0.533790316401569	-0.684516206624062	0.36538812251586
purple	evm.TU.Chr7.885	0.615198017763862	0.593844383456805	0.365331887562829
purple	evm.TU.Chr5.2322	0.756782089061625	0.482326107529234	0.365015759264936
purple	evm.TU.Chr5.1478	-0.689902284110499	-0.528972959633605	0.364939653083915
purple	evm.TU.Chr2.2855	0.615880173080868	0.592419894915256	0.364859667416957
purple	evm.TU.Chr7.1209	-0.57065846996237	-0.639234256588012	0.364784442812048
purple	evm.TU.Chr1.1146	-0.636833684473268	-0.572567398676171	0.364630206108221
purple	evm.TU.Chr1.5219	0.599828319428505	0.607705877881505	0.364519195436487
purple	evm.TU.Chr1.5238	0.641192000537855	0.568281767114724	0.364377723125477
purple	evm.TU.Chr3.297	-0.564835831305479	-0.644930169709726	0.364279668541976
purple	evm.TU.Chr1.766	0.677129343948118	0.537965820293566	0.364272442961894
purple	evm.TU.Chr8.2510	-0.561137882032704	-0.649111288392271	0.364240933571959
purple	evm.TU.Chr6.906	0.605600966209015	0.601440189335714	0.364232759778641
purple	evm.TU.Chr5.2405	0.687271978479989	0.529745107062912	0.364078967821221
purple	evm.TU.Chr1.2075	0.55188816050354	0.659434791745333	0.363934254188367
purple	evm.TU.Chr1.217	0.595552878244455	0.610975007365171	0.363867924171755
purple	evm.TU.Chr4.2368	0.651723472950554	0.558273584378253	0.363839999267549
purple	evm.TU.Chr1.3827	0.631314761810682	0.576276307690074	0.363811739926498
purple	evm.TU.Chr8.1755	-0.622592866279735	-0.584343133624131	0.36380786645393
purple	evm.TU.Chr3.2197	0.574064293330884	0.633601244012071	0.363727850397359
purple	evm.TU.Chr4.2314	-0.68224377273758	-0.533060270246253	0.363677049869318
purple	evm.TU.Chr3.1194	-0.559779332816481	-0.64963040194766	0.363649672979563
purple	evm.TU.Chr7.1792	-0.51718470792142	-0.702976043004457	0.363568459477016
purple	evm.TU.Chr2.2459	-0.607534697239675	-0.598292810836565	0.363483641692267
purple	evm.TU.Chr2.2496	-0.505364046333251	-0.719173994378118	0.363444679816572
purple	evm.TU.Chr2.406	-0.745455423370512	-0.487505574461695	0.363413674405828
purple	evm.TU.Chr4.12	-0.74614926188109	-0.487034979253706	0.363400790280425
purple	evm.TU.Chr1.3441	0.53628782005895	0.677602730388289	0.363390091145928
purple	evm.TU.Chr7.2873	0.752113974897723	0.482963725378048	0.363243767225496
purple	evm.TU.Chr2.2524	0.682216612359564	0.532201242858005	0.363076528996138
purple	evm.TU.Chr5.2140_evm.TU.Chr5.2141	-0.531822358065621	-0.682570030087996	0.36300600294632
purple	evm.TU.Chr6.338	0.677477048510763	0.535677354018436	0.362909112754465
purple	evm.TU.Chr6.1336	0.643179314701759	0.56417082633337	0.362863005455822
purple	evm.TU.Chr6.3736	0.710633260099878	0.510602119937211	0.36285084910489
purple	evm.TU.Chr6.2515	-0.617513534459972	-0.58756782749205	0.362831085889583
purple	evm.TU.Chr6.1629	0.623058575016758	0.58233777947955	0.362830547060952
purple	evm.TU.Chr4.1469	-0.51528262941951	-0.704067136567835	0.362793565418539
purple	evm.TU.Chr6.3522	-0.707792233023901	-0.512495446717987	0.362740296647106
purple	evm.TU.Chr5.1355	-0.596720221109398	-0.607876813499336	0.3627323865586
purple	evm.TU.Chr5.1098	0.651077713748019	0.557110516257087	0.362722241229643
purple	evm.TU.Chr3.468	0.681043828186043	0.532075167061589	0.362366508658353
purple	evm.TU.Chr5.2302	-0.656768180378383	-0.551653225109823	0.362308284855245
purple	evm.TU.Chr4.2288	-0.67519084282871	-0.536554867166386	0.362276932985919
purple	evm.TU.Chr8.2627	0.557234878581214	0.649963068597064	0.362182091611958
purple	evm.TU.Chr2.2607	0.678338135362631	0.533525442665498	0.361910653946236
purple	evm.TU.Chr8.2090	-0.608933647384824	-0.594286600411854	0.361881107180718
purple	evm.TU.Chr4.1664	-0.659782138144019	-0.548483330338637	0.361879504427178
purple	evm.TU.Chr3.1951	0.548473086363457	0.659741480313127	0.361850445909337
purple	evm.TU.Chr6.1995	-0.546345879908715	-0.661960978097087	0.361659653043687
purple	evm.TU.Chr6.537	0.645371449359003	0.560344828851251	0.361630554336554
purple	evm.TU.Chr1.2383	0.635097643457053	0.569277307763855	0.3615466766344
[truncated: 83,673 more rows]

## Sheet: S4
module	gene
blue	evm.TU.Chr1.1000
blue	evm.TU.Chr1.1001
blue	evm.TU.Chr1.1012
blue	evm.TU.Chr1.1020
blue	evm.TU.Chr1.1022
blue	evm.TU.Chr1.1051
blue	evm.TU.Chr1.1052
blue	evm.TU.Chr1.1055
blue	evm.TU.Chr1.1063
blue	evm.TU.Chr1.1064
blue	evm.TU.Chr1.1070
blue	evm.TU.Chr1.1079
blue	evm.TU.Chr1.1080
blue	evm.TU.Chr1.1086
blue	evm.TU.Chr1.1104
blue	evm.TU.Chr1.111
blue	evm.TU.Chr1.1129
blue	evm.TU.Chr1.113
blue	evm.TU.Chr1.1142
blue	evm.TU.Chr1.1145
blue	evm.TU.Chr1.115
blue	evm.TU.Chr1.1158
blue	evm.TU.Chr1.1168
blue	evm.TU.Chr1.1189
blue	evm.TU.Chr1.1191
blue	evm.TU.Chr1.1193
blue	evm.TU.Chr1.12
blue	evm.TU.Chr1.1206
blue	evm.TU.Chr1.1207
blue	evm.TU.Chr1.1208
blue	evm.TU.Chr1.1209
blue	evm.TU.Chr1.122
blue	evm.TU.Chr1.1241
blue	evm.TU.Chr1.1242
blue	evm.TU.Chr1.1246
blue	evm.TU.Chr1.1251
blue	evm.TU.Chr1.1253
blue	evm.TU.Chr1.1260
blue	evm.TU.Chr1.1262_evm.TU.Chr1.1268
blue	evm.TU.Chr1.127
blue	evm.TU.Chr1.1286
blue	evm.TU.Chr1.13
blue	evm.TU.Chr1.1303
blue	evm.TU.Chr1.132
blue	evm.TU.Chr1.1321
blue	evm.TU.Chr1.1351
blue	evm.TU.Chr1.1361
blue	evm.TU.Chr1.1363
blue	evm.TU.Chr1.1365
blue	evm.TU.Chr1.1373
blue	evm.TU.Chr1.1374
blue	evm.TU.Chr1.1394
blue	evm.TU.Chr1.1395
blue	evm.TU.Chr1.1405
blue	evm.TU.Chr1.1413
blue	evm.TU.Chr1.1418
blue	evm.TU.Chr1.1430
blue	evm.TU.Chr1.1442
blue	evm.TU.Chr1.1457
blue	evm.TU.Chr1.1458
blue	evm.TU.Chr1.146
blue	evm.TU.Chr1.1462
blue	evm.TU.Chr1.1463
blue	evm.TU.Chr1.1464
blue	evm.TU.Chr1.1472
blue	evm.TU.Chr1.1479
blue	evm.TU.Chr1.1493
blue	evm.TU.Chr1.1499
blue	evm.TU.Chr1.1500
blue	evm.TU.Chr1.1506
blue	evm.TU.Chr1.1509
blue	evm.TU.Chr1.1511
blue	evm.TU.Chr1.1513
blue	evm.TU.Chr1.152
blue	evm.TU.Chr1.1524
blue	evm.TU.Chr1.1531
blue	evm.TU.Chr1.1533
blue	evm.TU.Chr1.1538
blue	evm.TU.Chr1.1542
blue	evm.TU.Chr1.1547
blue	evm.TU.Chr1.1548
blue	evm.TU.Chr1.1559
blue	evm.TU.Chr1.1566
blue	evm.TU.Chr1.1574
blue	evm.TU.Chr1.1578
blue	evm.TU.Chr1.1582
blue	evm.TU.Chr1.1584
blue	evm.TU.Chr1.1586
blue	evm.TU.Chr1.1595
blue	evm.TU.Chr1.1596
blue	evm.TU.Chr1.1604
blue	evm.TU.Chr1.1616
blue	evm.TU.Chr1.1617
blue	evm.TU.Chr1.1629
blue	evm.TU.Chr1.1634
blue	evm.TU.Chr1.1638
blue	evm.TU.Chr1.1642
blue	evm.TU.Chr1.1646
blue	evm.TU.Chr1.1656
blue	evm.TU.Chr1.1672
blue	evm.TU.Chr1.1675
blue	evm.TU.Chr1.1680
blue	evm.TU.Chr1.1682
blue	evm.TU.Chr1.1683
blue	evm.TU.Chr1.1693
blue	evm.TU.Chr1.1698
blue	evm.TU.Chr1.1699
blue	evm.TU.Chr1.1706
blue	evm.TU.Chr1.1743
blue	evm.TU.Chr1.1746
blue	evm.TU.Chr1.1750
blue	evm.TU.Chr1.1751
blue	evm.TU.Chr1.1754
blue	evm.TU.Chr1.1755
blue	evm.TU.Chr1.1758
blue	evm.TU.Chr1.1765
blue	evm.TU.Chr1.177
blue	evm.TU.Chr1.1773
blue	evm.TU.Chr1.1784
blue	evm.TU.Chr1.1786
blue	evm.TU.Chr1.1800
blue	evm.TU.Chr1.1807
blue	evm.TU.Chr1.1809
blue	evm.TU.Chr1.1811
blue	evm.TU.Chr1.1820
blue	evm.TU.Chr1.1823
blue	evm.TU.Chr1.1824
blue	evm.TU.Chr1.1842
blue	evm.TU.Chr1.185
blue	evm.TU.Chr1.1850
blue	evm.TU.Chr1.186
blue	evm.TU.Chr1.1867
blue	evm.TU.Chr1.1871
blue	evm.TU.Chr1.1873
blue	evm.TU.Chr1.188
blue	evm.TU.Chr1.1894
blue	evm.TU.Chr1.1910
blue	evm.TU.Chr1.1912
blue	evm.TU.Chr1.1939
blue	evm.TU.Chr1.1942
blue	evm.TU.Chr1.1943
blue	evm.TU.Chr1.1947
blue	evm.TU.Chr1.1964
blue	evm.TU.Chr1.1968
blue	evm.TU.Chr1.1969
blue	evm.TU.Chr1.197
blue	evm.TU.Chr1.1975
blue	evm.TU.Chr1.1977
blue	evm.TU.Chr1.1981
blue	evm.TU.Chr1.1989
blue	evm.TU.Chr1.1997
blue	evm.TU.Chr1.2007
blue	evm.TU.Chr1.2013
blue	evm.TU.Chr1.2017_evm.TU.Chr1.2016
blue	evm.TU.Chr1.2022
blue	evm.TU.Chr1.2026
blue	evm.TU.Chr1.2030_evm.TU.Chr1.2031
blue	evm.TU.Chr1.2053
blue	evm.TU.Chr1.2063
blue	evm.TU.Chr1.2064
blue	evm.TU.Chr1.2076
blue	evm.TU.Chr1.2084
blue	evm.TU.Chr1.2093
blue	evm.TU.Chr1.2100
blue	evm.TU.Chr1.2112
blue	evm.TU.Chr1.2128
blue	evm.TU.Chr1.2132_evm.TU.Chr1.2135
blue	evm.TU.Chr1.2134
blue	evm.TU.Chr1.2142
blue	evm.TU.Chr1.2166
blue	evm.TU.Chr1.2183
blue	evm.TU.Chr1.2200
blue	evm.TU.Chr1.2215
blue	evm.TU.Chr1.2218
blue	evm.TU.Chr1.2222
blue	evm.TU.Chr1.2223
blue	evm.TU.Chr1.2226
blue	evm.TU.Chr1.2232
blue	evm.TU.Chr1.2233
blue	evm.TU.Chr1.2235
blue	evm.TU.Chr1.2237
blue	evm.TU.Chr1.2247
blue	evm.TU.Chr1.2256
blue	evm.TU.Chr1.2262
blue	evm.TU.Chr1.2268
blue	evm.TU.Chr1.2270
blue	evm.TU.Chr1.2271
blue	evm.TU.Chr1.2275
blue	evm.TU.Chr1.2276
blue	evm.TU.Chr1.2278
blue	evm.TU.Chr1.2300
blue	evm.TU.Chr1.2301
blue	evm.TU.Chr1.2305
blue	evm.TU.Chr1.2306
blue	evm.TU.Chr1.2313
blue	evm.TU.Chr1.2314
blue	evm.TU.Chr1.2351_evm.TU.Chr1.2352
blue	evm.TU.Chr1.2353
blue	evm.TU.Chr1.2373
blue	evm.TU.Chr1.2377
blue	evm.TU.Chr1.2382
blue	evm.TU.Chr1.2388
blue	evm.TU.Chr1.2394
blue	evm.TU.Chr1.2396
blue	evm.TU.Chr1.2403
blue	evm.TU.Chr1.2404
blue	evm.TU.Chr1.2408
blue	evm.TU.Chr1.2417
blue	evm.TU.Chr1.2424
blue	evm.TU.Chr1.2425
blue	evm.TU.Chr1.2431
blue	evm.TU.Chr1.2436
blue	evm.TU.Chr1.2446
blue	evm.TU.Chr1.2460
blue	evm.TU.Chr1.2465
blue	evm.TU.Chr1.2469
blue	evm.TU.Chr1.2470
blue	evm.TU.Chr1.2472
blue	evm.TU.Chr1.2475
blue	evm.TU.Chr1.2476
blue	evm.TU.Chr1.247_evm.TU.Chr1.248
blue	evm.TU.Chr1.2487
blue	evm.TU.Chr1.2493
blue	evm.TU.Chr1.2494
blue	evm.TU.Chr1.2517
blue	evm.TU.Chr1.2526
blue	evm.TU.Chr1.2529_evm.TU.Chr1.2530
blue	evm.TU.Chr1.2531
blue	evm.TU.Chr1.2533
blue	evm.TU.Chr1.2540
blue	evm.TU.Chr1.2542
blue	evm.TU.Chr1.2545
blue	evm.TU.Chr1.2555
blue	evm.TU.Chr1.2560
blue	evm.TU.Chr1.2561
blue	evm.TU.Chr1.2562
blue	evm.TU.Chr1.2566
blue	evm.TU.Chr1.2578
blue	evm.TU.Chr1.2590
blue	evm.TU.Chr1.2591
blue	evm.TU.Chr1.2596
blue	evm.TU.Chr1.2600
blue	evm.TU.Chr1.2601
blue	evm.TU.Chr1.2602
blue	evm.TU.Chr1.2603
blue	evm.TU.Chr1.2605
blue	evm.TU.Chr1.2607
blue	evm.TU.Chr1.2615
blue	evm.TU.Chr1.2618
blue	evm.TU.Chr1.2619
blue	evm.TU.Chr1.2620
blue	evm.TU.Chr1.2624
blue	evm.TU.Chr1.2632
blue	evm.TU.Chr1.2642
blue	evm.TU.Chr1.2647
blue	evm.TU.Chr1.2649
blue	evm.TU.Chr1.2652
blue	evm.TU.Chr1.266
blue	evm.TU.Chr1.2660_evm.TU.Chr1.2661
blue	evm.TU.Chr1.2662
blue	evm.TU.Chr1.2665
blue	evm.TU.Chr1.2672
blue	evm.TU.Chr1.2674
blue	evm.TU.Chr1.2680
blue	evm.TU.Chr1.2681
blue	evm.TU.Chr1.2686
blue	evm.TU.Chr1.2689
blue	evm.TU.Chr1.2694
blue	evm.TU.Chr1.270
blue	evm.TU.Chr1.2706
blue	evm.TU.Chr1.2707
blue	evm.TU.Chr1.2713
blue	evm.TU.Chr1.2714
blue	evm.TU.Chr1.2717
blue	evm.TU.Chr1.2730
blue	evm.TU.Chr1.2734
blue	evm.TU.Chr1.2738
blue	evm.TU.Chr1.2742
blue	evm.TU.Chr1.2743
blue	evm.TU.Chr1.2746
blue	evm.TU.Chr1.2751
blue	evm.TU.Chr1.2756
blue	evm.TU.Chr1.2759
blue	evm.TU.Chr1.2770
blue	evm.TU.Chr1.2773
blue	evm.TU.Chr1.2778
blue	evm.TU.Chr1.2782
blue	evm.TU.Chr1.2790
blue	evm.TU.Chr1.2791
blue	evm.TU.Chr1.2797
blue	evm.TU.Chr1.28
blue	evm.TU.Chr1.2808
blue	evm.TU.Chr1.2817
blue	evm.TU.Chr1.2825
blue	evm.TU.Chr1.2826
blue	evm.TU.Chr1.2838
blue	evm.TU.Chr1.2840
blue	evm.TU.Chr1.2847
blue	evm.TU.Chr1.2867
blue	evm.TU.Chr1.2871
blue	evm.TU.Chr1.2872
blue	evm.TU.Chr1.2897
blue	evm.TU.Chr1.2900
blue	evm.TU.Chr1.2915
blue	evm.TU.Chr1.2921
blue	evm.TU.Chr1.2940
blue	evm.TU.Chr1.2941
blue	evm.TU.Chr1.2949
blue	evm.TU.Chr1.2976
blue	evm.TU.Chr1.2985
blue	evm.TU.Chr1.2986
blue	evm.TU.Chr1.3007
blue	evm.TU.Chr1.3013
blue	evm.TU.Chr1.3016
blue	evm.TU.Chr1.3025
blue	evm.TU.Chr1.3036
blue	evm.TU.Chr1.304
blue	evm.TU.Chr1.3042
blue	evm.TU.Chr1.3050
blue	evm.TU.Chr1.3056
blue	evm.TU.Chr1.3060
blue	evm.TU.Chr1.3073
blue	evm.TU.Chr1.3074
blue	evm.TU.Chr1.3079
blue	evm.TU.Chr1.3080
blue	evm.TU.Chr1.3088
blue	evm.TU.Chr1.3097
blue	evm.TU.Chr1.3101
blue	evm.TU.Chr1.3102
blue	evm.TU.Chr1.3107
blue	evm.TU.Chr1.3112
blue	evm.TU.Chr1.3120
blue	evm.TU.Chr1.3123
blue	evm.TU.Chr1.3129
blue	evm.TU.Chr1.3130
blue	evm.TU.Chr1.3131
blue	evm.TU.Chr1.3132
blue	evm.TU.Chr1.3140
blue	evm.TU.Chr1.3147_evm.TU.Chr1.3149
blue	evm.TU.Chr1.3157
blue	evm.TU.Chr1.3170
blue	evm.TU.Chr1.3180
blue	evm.TU.Chr1.3195
blue	evm.TU.Chr1.3197
blue	evm.TU.Chr1.3202
blue	evm.TU.Chr1.3204
blue	evm.TU.Chr1.3206
blue	evm.TU.Chr1.3213
blue	evm.TU.Chr1.3221
blue	evm.TU.Chr1.3233
blue	evm.TU.Chr1.3237
blue	evm.TU.Chr1.3250
blue	evm.TU.Chr1.3258
blue	evm.TU.Chr1.326
blue	evm.TU.Chr1.3261
blue	evm.TU.Chr1.3263
blue	evm.TU.Chr1.3265
blue	evm.TU.Chr1.3267
blue	evm.TU.Chr1.3268
blue	evm.TU.Chr1.3270
blue	evm.TU.Chr1.3271
blue	evm.TU.Chr1.3277
blue	evm.TU.Chr1.3288
blue	evm.TU.Chr1.3289
blue	evm.TU.Chr1.3308
blue	evm.TU.Chr1.3316
blue	evm.TU.Chr1.3317
blue	evm.TU.Chr1.3350
blue	evm.TU.Chr1.3351
blue	evm.TU.Chr1.3360
blue	evm.TU.Chr1.3366
blue	evm.TU.Chr1.3371
blue	evm.TU.Chr1.3391
blue	evm.TU.Chr1.3398
blue	evm.TU.Chr1.3399
blue	evm.TU.Chr1.3400
blue	evm.TU.Chr1.3403
blue	evm.TU.Chr1.3412
blue	evm.TU.Chr1.3413
blue	evm.TU.Chr1.3436
blue	evm.TU.Chr1.3439
blue	evm.TU.Chr1.3448
blue	evm.TU.Chr1.3451
blue	evm.TU.Chr1.3454
blue	evm.TU.Chr1.3465
blue	evm.TU.Chr1.3467
blue	evm.TU.Chr1.3469
blue	evm.TU.Chr1.347
blue	evm.TU.Chr1.3486
blue	evm.TU.Chr1.3490
blue	evm.TU.Chr1.3493
blue	evm.TU.Chr1.3502
blue	evm.TU.Chr1.3508
blue	evm.TU.Chr1.3529
blue	evm.TU.Chr1.3534
blue	evm.TU.Chr1.3541
blue	evm.TU.Chr1.3553
blue	evm.TU.Chr1.357
blue	evm.TU.Chr1.3580
blue	evm.TU.Chr1.3593
blue	evm.TU.Chr1.3594
blue	evm.TU.Chr1.36
blue	evm.TU.Chr1.3601
blue	evm.TU.Chr1.3605
blue	evm.TU.Chr1.3614
blue	evm.TU.Chr1.3618
blue	evm.TU.Chr1.362
blue	evm.TU.Chr1.3629
blue	evm.TU.Chr1.3630
blue	evm.TU.Chr1.3640
blue	evm.TU.Chr1.3647
blue	evm.TU.Chr1.3655
blue	evm.TU.Chr1.3657
blue	evm.TU.Chr1.3658
blue	evm.TU.Chr1.3662
blue	evm.TU.Chr1.3663
blue	evm.TU.Chr1.3666
blue	evm.TU.Chr1.3676
blue	evm.TU.Chr1.37
blue	evm.TU.Chr1.3709
blue	evm.TU.Chr1.3712
blue	evm.TU.Chr1.3715
blue	evm.TU.Chr1.3717
blue	evm.TU.Chr1.3720
blue	evm.TU.Chr1.3727
blue	evm.TU.Chr1.3731
blue	evm.TU.Chr1.3733
blue	evm.TU.Chr1.3744
blue	evm.TU.Chr1.3748
blue	evm.TU.Chr1.3753
blue	evm.TU.Chr1.3763
blue	evm.TU.Chr1.3770
blue	evm.TU.Chr1.382
blue	evm.TU.Chr1.3820
blue	evm.TU.Chr1.3828
blue	evm.TU.Chr1.3835
blue	evm.TU.Chr1.3841
blue	evm.TU.Chr1.3842
blue	evm.TU.Chr1.3849
blue	evm.TU.Chr1.3850
blue	evm.TU.Chr1.3851
blue	evm.TU.Chr1.3854
blue	evm.TU.Chr1.3855
blue	evm.TU.Chr1.3859
blue	evm.TU.Chr1.3864
blue	evm.TU.Chr1.387
blue	evm.TU.Chr1.3906
blue	evm.TU.Chr1.391
blue	evm.TU.Chr1.3926
blue	evm.TU.Chr1.3944
blue	evm.TU.Chr1.3948
blue	evm.TU.Chr1.3968
blue	evm.TU.Chr1.3970
blue	evm.TU.Chr1.3984
blue	evm.TU.Chr1.4031
blue	evm.TU.Chr1.4048
blue	evm.TU.Chr1.4052
blue	evm.TU.Chr1.4056
blue	evm.TU.Chr1.4066
blue	evm.TU.Chr1.407
blue	evm.TU.Chr1.4107
blue	evm.TU.Chr1.411
blue	evm.TU.Chr1.4137
blue	evm.TU.Chr1.4153
blue	evm.TU.Chr1.4161
blue	evm.TU.Chr1.4174
blue	evm.TU.Chr1.4191
blue	evm.TU.Chr1.4198
blue	evm.TU.Chr1.420
blue	evm.TU.Chr1.4204
blue	evm.TU.Chr1.4222
blue	evm.TU.Chr1.4230
blue	evm.TU.Chr1.4309
blue	evm.TU.Chr1.433
blue	evm.TU.Chr1.4336
blue	evm.TU.Chr1.4341
blue	evm.TU.Chr1.4353
blue	evm.TU.Chr1.4365
blue	evm.TU.Chr1.4380
blue	evm.TU.Chr1.4392
blue	evm.TU.Chr1.4393
blue	evm.TU.Chr1.4403
blue	evm.TU.Chr1.4404
blue	evm.TU.Chr1.4411
blue	evm.TU.Chr1.4413
blue	evm.TU.Chr1.4427
blue	evm.TU.Chr1.4434
blue	evm.TU.Chr1.4441
blue	evm.TU.Chr1.4443
blue	evm.TU.Chr1.4449
blue	evm.TU.Chr1.4457
blue	evm.TU.Chr1.4469
blue	evm.TU.Chr1.448
blue	evm.TU.Chr1.4482
blue	evm.TU.Chr1.4497
blue	evm.TU.Chr1.4498
blue	evm.TU.Chr1.4499
blue	evm.TU.Chr1.4500
blue	evm.TU.Chr1.4518
blue	evm.TU.Chr1.4526
blue	evm.TU.Chr1.4527
blue	evm.TU.Chr1.4529
blue	evm.TU.Chr1.4531
blue	evm.TU.Chr1.4532
blue	evm.TU.Chr1.4533
blue	evm.TU.Chr1.4545
blue	evm.TU.Chr1.4566
blue	evm.TU.Chr1.4569
blue	evm.TU.Chr1.4571
blue	evm.TU.Chr1.4575
blue	evm.TU.Chr1.4580
blue	evm.TU.Chr1.4584
blue	evm.TU.Chr1.4585
blue	evm.TU.Chr1.4587
blue	evm.TU.Chr1.4600
blue	evm.TU.Chr1.4618
blue	evm.TU.Chr1.4625
blue	evm.TU.Chr1.4628
blue	evm.TU.Chr1.4639
blue	evm.TU.Chr1.4658
blue	evm.TU.Chr1.4666
blue	evm.TU.Chr1.4671
blue	evm.TU.Chr1.4699
blue	evm.TU.Chr1.4706
blue	evm.TU.Chr1.4707
blue	evm.TU.Chr1.4709
blue	evm.TU.Chr1.4712
blue	evm.TU.Chr1.4713
blue	evm.TU.Chr1.4714
blue	evm.TU.Chr1.4718
blue	evm.TU.Chr1.4719
blue	evm.TU.Chr1.4723
blue	evm.TU.Chr1.4728
blue	evm.TU.Chr1.4733
blue	evm.TU.Chr1.4745
blue	evm.TU.Chr1.4759
blue	evm.TU.Chr1.4760
blue	evm.TU.Chr1.4769
blue	evm.TU.Chr1.477
blue	evm.TU.Chr1.4800
blue	evm.TU.Chr1.4826
blue	evm.TU.Chr1.4836
blue	evm.TU.Chr1.4840
blue	evm.TU.Chr1.4842
blue	evm.TU.Chr1.4865
blue	evm.TU.Chr1.4868
blue	evm.TU.Chr1.4869
blue	evm.TU.Chr1.4873
blue	evm.TU.Chr1.4875
blue	evm.TU.Chr1.4883
blue	evm.TU.Chr1.4889
blue	evm.TU.Chr1.4895
blue	evm.TU.Chr1.4896
blue	evm.TU.Chr1.4898
blue	evm.TU.Chr1.492
blue	evm.TU.Chr1.4930
blue	evm.TU.Chr1.4935
blue	evm.TU.Chr1.4939
blue	evm.TU.Chr1.4940
blue	evm.TU.Chr1.4944
blue	evm.TU.Chr1.495
blue	evm.TU.Chr1.4954
blue	evm.TU.Chr1.4963
blue	evm.TU.Chr1.497
blue	evm.TU.Chr1.4973
blue	evm.TU.Chr1.4981
blue	evm.TU.Chr1.4983
blue	evm.TU.Chr1.4984
blue	evm.TU.Chr1.4985
blue	evm.TU.Chr1.4986
blue	evm.TU.Chr1.5002
blue	evm.TU.Chr1.5006
blue	evm.TU.Chr1.5012
blue	evm.TU.Chr1.5015
blue	evm.TU.Chr1.5019
blue	evm.TU.Chr1.5023
blue	evm.TU.Chr1.5025
blue	evm.TU.Chr1.5030
blue	evm.TU.Chr1.5031
blue	evm.TU.Chr1.5036
blue	evm.TU.Chr1.5039
blue	evm.TU.Chr1.5055
blue	evm.TU.Chr1.5059
blue	evm.TU.Chr1.5064
blue	evm.TU.Chr1.5072
blue	evm.TU.Chr1.5099
blue	evm.TU.Chr1.5102
blue	evm.TU.Chr1.5104
blue	evm.TU.Chr1.5107
blue	evm.TU.Chr1.5108
blue	evm.TU.Chr1.5116
blue	evm.TU.Chr1.5129
blue	evm.TU.Chr1.514
blue	evm.TU.Chr1.5156
blue	evm.TU.Chr1.5157
blue	evm.TU.Chr1.5169
blue	evm.TU.Chr1.517
blue	evm.TU.Chr1.5179
blue	evm.TU.Chr1.5184
blue	evm.TU.Chr1.519
blue	evm.TU.Chr1.5190
blue	evm.TU.Chr1.5203
blue	evm.TU.Chr1.5205
blue	evm.TU.Chr1.5217
blue	evm.TU.Chr1.5221
blue	evm.TU.Chr1.5225
blue	evm.TU.Chr1.5242
blue	evm.TU.Chr1.5253
blue	evm.TU.Chr1.5261
blue	evm.TU.Chr1.5262
blue	evm.TU.Chr1.5280
blue	evm.TU.Chr1.5315
blue	evm.TU.Chr1.5340
blue	evm.TU.Chr1.5346
blue	evm.TU.Chr1.5370
blue	evm.TU.Chr1.5371
blue	evm.TU.Chr1.5429
blue	evm.TU.Chr1.5458
blue	evm.TU.Chr1.5459
blue	evm.TU.Chr1.5460
blue	evm.TU.Chr1.5472
blue	evm.TU.Chr1.5480
blue	evm.TU.Chr1.5486
blue	evm.TU.Chr1.5487
blue	evm.TU.Chr1.5490
blue	evm.TU.Chr1.5499
blue	evm.TU.Chr1.5515
blue	evm.TU.Chr1.552
blue	evm.TU.Chr1.5522
blue	evm.TU.Chr1.5525
blue	evm.TU.Chr1.5533
blue	evm.TU.Chr1.5541
blue	evm.TU.Chr1.5550
blue	evm.TU.Chr1.5551
blue	evm.TU.Chr1.5552
blue	evm.TU.Chr1.5563
blue	evm.TU.Chr1.5574
blue	evm.TU.Chr1.5587
blue	evm.TU.Chr1.5590
blue	evm.TU.Chr1.5592_evm.TU.Chr1.5593_evm.TU.Chr1.5594
blue	evm.TU.Chr1.5602
blue	evm.TU.Chr1.5606
blue	evm.TU.Chr1.5610
blue	evm.TU.Chr1.5625
blue	evm.TU.Chr1.5633
blue	evm.TU.Chr1.5644
blue	evm.TU.Chr1.565
blue	evm.TU.Chr1.5691
blue	evm.TU.Chr1.5702
blue	evm.TU.Chr1.571
blue	evm.TU.Chr1.5740
blue	evm.TU.Chr1.5758
blue	evm.TU.Chr1.5759
blue	evm.TU.Chr1.5760
blue	evm.TU.Chr1.5778
blue	evm.TU.Chr1.5784
blue	evm.TU.Chr1.5785
blue	evm.TU.Chr1.5825
blue	evm.TU.Chr1.5835
blue	evm.TU.Chr1.5836
blue	evm.TU.Chr1.5839_evm.TU.Chr1.5843_evm.TU.Chr1.5844
blue	evm.TU.Chr1.5845
blue	evm.TU.Chr1.5862
blue	evm.TU.Chr1.5882
blue	evm.TU.Chr1.589
blue	evm.TU.Chr1.59
blue	evm.TU.Chr1.5921
blue	evm.TU.Chr1.594
blue	evm.TU.Chr1.597
blue	evm.TU.Chr1.609
blue	evm.TU.Chr1.619
blue	evm.TU.Chr1.620
blue	evm.TU.Chr1.626
blue	evm.TU.Chr1.629
blue	evm.TU.Chr1.633
blue	evm.TU.Chr1.635
blue	evm.TU.Chr1.639
blue	evm.TU.Chr1.641
blue	evm.TU.Chr1.648
blue	evm.TU.Chr1.654
blue	evm.TU.Chr1.656
blue	evm.TU.Chr1.660
blue	evm.TU.Chr1.663
blue	evm.TU.Chr1.665
blue	evm.TU.Chr1.675
blue	evm.TU.Chr1.676
blue	evm.TU.Chr1.688
blue	evm.TU.Chr1.689
blue	evm.TU.Chr1.706_evm.TU.Chr1.707
blue	evm.TU.Chr1.711
blue	evm.TU.Chr1.712
blue	evm.TU.Chr1.713
blue	evm.TU.Chr1.714
blue	evm.TU.Chr1.730
blue	evm.TU.Chr1.732
blue	evm.TU.Chr1.733
blue	evm.TU.Chr1.738
blue	evm.TU.Chr1.739
blue	evm.TU.Chr1.747
blue	evm.TU.Chr1.757
blue	evm.TU.Chr1.759_evm.TU.Chr1.760_evm.TU.Chr1.761
blue	evm.TU.Chr1.764
blue	evm.TU.Chr1.765
blue	evm.TU.Chr1.767
blue	evm.TU.Chr1.768
blue	evm.TU.Chr1.772
blue	evm.TU.Chr1.778
blue	evm.TU.Chr1.78
blue	evm.TU.Chr1.782
blue	evm.TU.Chr1.788
blue	evm.TU.Chr1.79
blue	evm.TU.Chr1.793
blue	evm.TU.Chr1.797
blue	evm.TU.Chr1.805
blue	evm.TU.Chr1.818
blue	evm.TU.Chr1.825
blue	evm.TU.Chr1.830
blue	evm.TU.Chr1.832
blue	evm.TU.Chr1.840_evm.TU.Chr1.841
blue	evm.TU.Chr1.851
blue	evm.TU.Chr1.853
blue	evm.TU.Chr1.862
blue	evm.TU.Chr1.864
blue	evm.TU.Chr1.866
blue	evm.TU.Chr1.867
blue	evm.TU.Chr1.879
blue	evm.TU.Chr1.883
blue	evm.TU.Chr1.891
blue	evm.TU.Chr1.892
blue	evm.TU.Chr1.893
blue	evm.TU.Chr1.894
blue	evm.TU.Chr1.899
blue	evm.TU.Chr1.900
blue	evm.TU.Chr1.925
blue	evm.TU.Chr1.932
blue	evm.TU.Chr1.934
blue	evm.TU.Chr1.946
blue	evm.TU.Chr1.948
blue	evm.TU.Chr1.955
blue	evm.TU.Chr1.964
blue	evm.TU.Chr1.977
blue	evm.TU.Chr1.979
blue	evm.TU.Chr1.986
blue	evm.TU.Chr1.989
blue	evm.TU.Chr1.993
blue	evm.TU.Chr1.996
blue	evm.TU.Chr2.1003
blue	evm.TU.Chr2.1012
blue	evm.TU.Chr2.1015
blue	evm.TU.Chr2.1034
blue	evm.TU.Chr2.104
blue	evm.TU.Chr2.1045
blue	evm.TU.Chr2.1053
blue	evm.TU.Chr2.1054
blue	evm.TU.Chr2.1055
blue	evm.TU.Chr2.1061
blue	evm.TU.Chr2.1069
blue	evm.TU.Chr2.1070
blue	evm.TU.Chr2.1076
blue	evm.TU.Chr2.1079
blue	evm.TU.Chr2.1089
blue	evm.TU.Chr2.1091
blue	evm.TU.Chr2.1095
blue	evm.TU.Chr2.1096
blue	evm.TU.Chr2.1112
blue	evm.TU.Chr2.1119
blue	evm.TU.Chr2.1124
blue	evm.TU.Chr2.1145_evm.TU.Chr2.1146
blue	evm.TU.Chr2.1158
blue	evm.TU.Chr2.1159
blue	evm.TU.Chr2.1160
blue	evm.TU.Chr2.1161
blue	evm.TU.Chr2.1182
blue	evm.TU.Chr2.1190
blue	evm.TU.Chr2.1198
blue	evm.TU.Chr2.12
blue	evm.TU.Chr2.120
blue	evm.TU.Chr2.1200
blue	evm.TU.Chr2.1227
blue	evm.TU.Chr2.1238
blue	evm.TU.Chr2.1239
blue	evm.TU.Chr2.1296
blue	evm.TU.Chr2.131
blue	evm.TU.Chr2.1311
blue	evm.TU.Chr2.1318
blue	evm.TU.Chr2.1320
blue	evm.TU.Chr2.1330
blue	evm.TU.Chr2.1332
blue	evm.TU.Chr2.1334
blue	evm.TU.Chr2.1350
blue	evm.TU.Chr2.1352
blue	evm.TU.Chr2.1358
blue	evm.TU.Chr2.136
blue	evm.TU.Chr2.1361
blue	evm.TU.Chr2.137
blue	evm.TU.Chr2.1372
blue	evm.TU.Chr2.1376
blue	evm.TU.Chr2.1386
blue	evm.TU.Chr2.1390
blue	evm.TU.Chr2.1393
blue	evm.TU.Chr2.1400
blue	evm.TU.Chr2.1404
blue	evm.TU.Chr2.1414
blue	evm.TU.Chr2.1430
blue	evm.TU.Chr2.1444
blue	evm.TU.Chr2.1469
blue	evm.TU.Chr2.147
blue	evm.TU.Chr2.1480
blue	evm.TU.Chr2.1518
blue	evm.TU.Chr2.153
blue	evm.TU.Chr2.1534
blue	evm.TU.Chr2.1539
blue	evm.TU.Chr2.1541
blue	evm.TU.Chr2.1550
blue	evm.TU.Chr2.1553
blue	evm.TU.Chr2.1568
blue	evm.TU.Chr2.1569
blue	evm.TU.Chr2.1570
blue	evm.TU.Chr2.1579
blue	evm.TU.Chr2.158
blue	evm.TU.Chr2.1583
blue	evm.TU.Chr2.1608
blue	evm.TU.Chr2.1610
blue	evm.TU.Chr2.1615
blue	evm.TU.Chr2.1617
blue	evm.TU.Chr2.1625
blue	evm.TU.Chr2.163
blue	evm.TU.Chr2.1649
blue	evm.TU.Chr2.1651
blue	evm.TU.Chr2.1700
blue	evm.TU.Chr2.1701
blue	evm.TU.Chr2.1704
blue	evm.TU.Chr2.1709
blue	evm.TU.Chr2.1727
blue	evm.TU.Chr2.1731
blue	evm.TU.Chr2.1732
blue	evm.TU.Chr2.1733_evm.TU.Chr2.1734
blue	evm.TU.Chr2.1737
blue	evm.TU.Chr2.1744
blue	evm.TU.Chr2.1745
blue	evm.TU.Chr2.1758
blue	evm.TU.Chr2.1765
blue	evm.TU.Chr2.1767
blue	evm.TU.Chr2.1771
blue	evm.TU.Chr2.1778
blue	evm.TU.Chr2.1785_evm.TU.Chr2.1782
blue	evm.TU.Chr2.1788
blue	evm.TU.Chr2.1795
blue	evm.TU.Chr2.1797
blue	evm.TU.Chr2.18
blue	evm.TU.Chr2.1800
blue	evm.TU.Chr2.1801
blue	evm.TU.Chr2.1842
blue	evm.TU.Chr2.1848
blue	evm.TU.Chr2.1856
blue	evm.TU.Chr2.1866
blue	evm.TU.Chr2.1872
blue	evm.TU.Chr2.1879
blue	evm.TU.Chr2.1897_evm.TU.Chr2.1899
blue	evm.TU.Chr2.1910
blue	evm.TU.Chr2.1911
blue	evm.TU.Chr2.1929
blue	evm.TU.Chr2.1934
blue	evm.TU.Chr2.1950
blue	evm.TU.Chr2.1970
blue	evm.TU.Chr2.1971
blue	evm.TU.Chr2.1974
blue	evm.TU.Chr2.1975
blue	evm.TU.Chr2.1978
blue	evm.TU.Chr2.1979
blue	evm.TU.Chr2.1984
blue	evm.TU.Chr2.1985
blue	evm.TU.Chr2.1990
blue	evm.TU.Chr2.1991
blue	evm.TU.Chr2.1995
blue	evm.TU.Chr2.1998
blue	evm.TU.Chr2.2
blue	evm.TU.Chr2.2011
blue	evm.TU.Chr2.2013
blue	evm.TU.Chr2.2015
blue	evm.TU.Chr2.2017
blue	evm.TU.Chr2.2018
blue	evm.TU.Chr2.2023
blue	evm.TU.Chr2.2029
blue	evm.TU.Chr2.2042
blue	evm.TU.Chr2.2049
blue	evm.TU.Chr2.205
blue	evm.TU.Chr2.2060
blue	evm.TU.Chr2.2067
blue	evm.TU.Chr2.2068
blue	evm.TU.Chr2.2069
blue	evm.TU.Chr2.207
blue	evm.TU.Chr2.2070
blue	evm.TU.Chr2.2075
blue	evm.TU.Chr2.2081
blue	evm.TU.Chr2.2084
blue	evm.TU.Chr2.2086
blue	evm.TU.Chr2.2091
blue	evm.TU.Chr2.2092_evm.TU.Chr2.2093
blue	evm.TU.Chr2.2094
blue	evm.TU.Chr2.2098
blue	evm.TU.Chr2.2109
blue	evm.TU.Chr2.2140
blue	evm.TU.Chr2.2146
blue	evm.TU.Chr2.2153
blue	evm.TU.Chr2.217
blue	evm.TU.Chr2.2174
blue	evm.TU.Chr2.2177
blue	evm.TU.Chr2.2214
blue	evm.TU.Chr2.2216
blue	evm.TU.Chr2.2221
blue	evm.TU.Chr2.2229
blue	evm.TU.Chr2.2241
blue	evm.TU.Chr2.2243
blue	evm.TU.Chr2.2247
blue	evm.TU.Chr2.2249
blue	evm.TU.Chr2.225
blue	evm.TU.Chr2.2256
blue	evm.TU.Chr2.2277
blue	evm.TU.Chr2.2278
blue	evm.TU.Chr2.2286
blue	evm.TU.Chr2.2298
blue	evm.TU.Chr2.2304
blue	evm.TU.Chr2.230_evm.TU.Chr2.231
blue	evm.TU.Chr2.232
blue	evm.TU.Chr2.2334
blue	evm.TU.Chr2.2336
blue	evm.TU.Chr2.2337
blue	evm.TU.Chr2.2344
blue	evm.TU.Chr2.2345
blue	evm.TU.Chr2.2352
blue	evm.TU.Chr2.2353
blue	evm.TU.Chr2.2354
blue	evm.TU.Chr2.2355
blue	evm.TU.Chr2.2363
blue	evm.TU.Chr2.2385
blue	evm.TU.Chr2.2386
blue	evm.TU.Chr2.2395
blue	evm.TU.Chr2.24
blue	evm.TU.Chr2.2406
blue	evm.TU.Chr2.2410
blue	evm.TU.Chr2.242
blue	evm.TU.Chr2.2426
blue	evm.TU.Chr2.2449
blue	evm.TU.Chr2.2450
blue	evm.TU.Chr2.2451
blue	evm.TU.Chr2.2452
blue	evm.TU.Chr2.2458
blue	evm.TU.Chr2.2461
blue	evm.TU.Chr2.2463
blue	evm.TU.Chr2.2476
blue	evm.TU.Chr2.2477
blue	evm.TU.Chr2.2487
blue	evm.TU.Chr2.2492
blue	evm.TU.Chr2.2494
blue	evm.TU.Chr2.25
blue	evm.TU.Chr2.2504
blue	evm.TU.Chr2.2505
blue	evm.TU.Chr2.2513
blue	evm.TU.Chr2.252
blue	evm.TU.Chr2.253
blue	evm.TU.Chr2.254
blue	evm.TU.Chr2.2542
blue	evm.TU.Chr2.2548
blue	evm.TU.Chr2.2558
blue	evm.TU.Chr2.2562
blue	evm.TU.Chr2.2569
blue	evm.TU.Chr2.2573
blue	evm.TU.Chr2.2576
blue	evm.TU.Chr2.2577
blue	evm.TU.Chr2.2585
blue	evm.TU.Chr2.2590
blue	evm.TU.Chr2.2597
blue	evm.TU.Chr2.260
blue	evm.TU.Chr2.2610
blue	evm.TU.Chr2.2617
blue	evm.TU.Chr2.2631
blue	evm.TU.Chr2.2634
blue	evm.TU.Chr2.2635
blue	evm.TU.Chr2.2641
blue	evm.TU.Chr2.2649
blue	evm.TU.Chr2.268
blue	evm.TU.Chr2.2707
blue	evm.TU.Chr2.272
blue	evm.TU.Chr2.2742
blue	evm.TU.Chr2.275
blue	evm.TU.Chr2.2761
blue	evm.TU.Chr2.2767
blue	evm.TU.Chr2.2770
blue	evm.TU.Chr2.2810
blue	evm.TU.Chr2.284
blue	evm.TU.Chr2.285
blue	evm.TU.Chr2.2855
blue	evm.TU.Chr2.286
blue	evm.TU.Chr2.2869
blue	evm.TU.Chr2.2871
blue	evm.TU.Chr2.2891
blue	evm.TU.Chr2.2903
blue	evm.TU.Chr2.2906
blue	evm.TU.Chr2.2909
blue	evm.TU.Chr2.2913
blue	evm.TU.Chr2.2914
blue	evm.TU.Chr2.2915
blue	evm.TU.Chr2.293
blue	evm.TU.Chr2.2935
blue	evm.TU.Chr2.294
blue	evm.TU.Chr2.2940
blue	evm.TU.Chr2.2944
blue	evm.TU.Chr2.2948
blue	evm.TU.Chr2.2954
blue	evm.TU.Chr2.2957
blue	evm.TU.Chr2.2971
blue	evm.TU.Chr2.2977
blue	evm.TU.Chr2.2979
blue	evm.TU.Chr2.2993
blue	evm.TU.Chr2.3007
blue	evm.TU.Chr2.3008
blue	evm.TU.Chr2.301
blue	evm.TU.Chr2.3021
blue	evm.TU.Chr2.3022
blue	evm.TU.Chr2.3026
blue	evm.TU.Chr2.3027
blue	evm.TU.Chr2.3035
blue	evm.TU.Chr2.304
blue	evm.TU.Chr2.3041
blue	evm.TU.Chr2.3042
blue	evm.TU.Chr2.3044
blue	evm.TU.Chr2.3045
blue	evm.TU.Chr2.3046
blue	evm.TU.Chr2.3053
blue	evm.TU.Chr2.3062
blue	evm.TU.Chr2.3074
blue	evm.TU.Chr2.3084
blue	evm.TU.Chr2.3089
blue	evm.TU.Chr2.3090
blue	evm.TU.Chr2.3091
blue	evm.TU.Chr2.3092
blue	evm.TU.Chr2.3094
blue	evm.TU.Chr2.310
blue	evm.TU.Chr2.3101
blue	evm.TU.Chr2.3110
blue	evm.TU.Chr2.3113
blue	evm.TU.Chr2.3114
blue	evm.TU.Chr2.3115
blue	evm.TU.Chr2.3139
blue	evm.TU.Chr2.3140
blue	evm.TU.Chr2.3147
blue	evm.TU.Chr2.3149
blue	evm.TU.Chr2.3153
blue	evm.TU.Chr2.3161
blue	evm.TU.Chr2.3166
blue	evm.TU.Chr2.3168
blue	evm.TU.Chr2.3169
blue	evm.TU.Chr2.3181
blue	evm.TU.Chr2.3186
blue	evm.TU.Chr2.3192
blue	evm.TU.Chr2.3209
blue	evm.TU.Chr2.3220
blue	evm.TU.Chr2.331
blue	evm.TU.Chr2.332
blue	evm.TU.Chr2.368
blue	evm.TU.Chr2.371
blue	evm.TU.Chr2.379
blue	evm.TU.Chr2.387
blue	evm.TU.Chr2.396
blue	evm.TU.Chr2.405
blue	evm.TU.Chr2.461
blue	evm.TU.Chr2.465
blue	evm.TU.Chr2.49
blue	evm.TU.Chr2.498
blue	evm.TU.Chr2.503
blue	evm.TU.Chr2.520
blue	evm.TU.Chr2.530
blue	evm.TU.Chr2.543
blue	evm.TU.Chr2.544
blue	evm.TU.Chr2.549
blue	evm.TU.Chr2.554_evm.TU.Chr2.555
blue	evm.TU.Chr2.56
blue	evm.TU.Chr2.562
blue	evm.TU.Chr2.563
blue	evm.TU.Chr2.566
blue	evm.TU.Chr2.6
blue	evm.TU.Chr2.617
blue	evm.TU.Chr2.621
blue	evm.TU.Chr2.622
blue	evm.TU.Chr2.665
blue	evm.TU.Chr2.67
blue	evm.TU.Chr2.674
blue	evm.TU.Chr2.689
blue	evm.TU.Chr2.691
blue	evm.TU.Chr2.692
blue	evm.TU.Chr2.722
blue	evm.TU.Chr2.723
blue	evm.TU.Chr2.774
blue	evm.TU.Chr2.810
blue	evm.TU.Chr2.836
blue	evm.TU.Chr2.843
blue	evm.TU.Chr2.847
blue	evm.TU.Chr2.861
blue	evm.TU.Chr2.862
blue	evm.TU.Chr2.889
blue	evm.TU.Chr2.894
blue	evm.TU.Chr2.916
blue	evm.TU.Chr2.919
blue	evm.TU.Chr2.92
blue	evm.TU.Chr2.962
blue	evm.TU.Chr2.963
blue	evm.TU.Chr2.986
blue	evm.TU.Chr2.987
blue	evm.TU.Chr2.990
blue	evm.TU.Chr2.992
blue	evm.TU.Chr2.994
blue	evm.TU.Chr3.10
blue	evm.TU.Chr3.1012
blue	evm.TU.Chr3.1020
blue	evm.TU.Chr3.104
blue	evm.TU.Chr3.1095
blue	evm.TU.Chr3.1127
blue	evm.TU.Chr3.1133
blue	evm.TU.Chr3.1144
blue	evm.TU.Chr3.1158
blue	evm.TU.Chr3.116
blue	evm.TU.Chr3.1167
blue	evm.TU.Chr3.1169
blue	evm.TU.Chr3.119
blue	evm.TU.Chr3.1192
blue	evm.TU.Chr3.121
blue	evm.TU.Chr3.1211
blue	evm.TU.Chr3.1215
blue	evm.TU.Chr3.1255
blue	evm.TU.Chr3.1256
blue	evm.TU.Chr3.1257
blue	evm.TU.Chr3.1287
blue	evm.TU.Chr3.1294
blue	evm.TU.Chr3.132
blue	evm.TU.Chr3.1334
blue	evm.TU.Chr3.1348
blue	evm.TU.Chr3.1367
blue	evm.TU.Chr3.138
blue	evm.TU.Chr3.1390
blue	evm.TU.Chr3.1418
blue	evm.TU.Chr3.1436
blue	evm.TU.Chr3.1463
blue	evm.TU.Chr3.1467
blue	evm.TU.Chr3.147
blue	evm.TU.Chr3.148
blue	evm.TU.Chr3.1493
blue	evm.TU.Chr3.1494
blue	evm.TU.Chr3.151
blue	evm.TU.Chr3.1511
blue	evm.TU.Chr3.152
blue	evm.TU.Chr3.1522
blue	evm.TU.Chr3.1540
blue	evm.TU.Chr3.1546
blue	evm.TU.Chr3.1549
blue	evm.TU.Chr3.1566
blue	evm.TU.Chr3.1598
blue	evm.TU.Chr3.160
blue	evm.TU.Chr3.1606
blue	evm.TU.Chr3.1631
blue	evm.TU.Chr3.1658
blue	evm.TU.Chr3.1662
blue	evm.TU.Chr3.1673
blue	evm.TU.Chr3.1676
blue	evm.TU.Chr3.169
blue	evm.TU.Chr3.1712
blue	evm.TU.Chr3.1726
blue	evm.TU.Chr3.1739
blue	evm.TU.Chr3.1746
blue	evm.TU.Chr3.178
blue	evm.TU.Chr3.1784
blue	evm.TU.Chr3.1789
blue	evm.TU.Chr3.1790
blue	evm.TU.Chr3.1794
blue	evm.TU.Chr3.1808
blue	evm.TU.Chr3.1811
blue	evm.TU.Chr3.1830
blue	evm.TU.Chr3.1841
blue	evm.TU.Chr3.1843
blue	evm.TU.Chr3.1848
blue	evm.TU.Chr3.1851
blue	evm.TU.Chr3.1852
blue	evm.TU.Chr3.1883
blue	evm.TU.Chr3.1885
blue	evm.TU.Chr3.1886
blue	evm.TU.Chr3.1888
blue	evm.TU.Chr3.1889
blue	evm.TU.Chr3.1891
blue	evm.TU.Chr3.1898
blue	evm.TU.Chr3.1900
blue	evm.TU.Chr3.1901
blue	evm.TU.Chr3.1902
blue	evm.TU.Chr3.1903
blue	evm.TU.Chr3.1904
blue	evm.TU.Chr3.1910
blue	evm.TU.Chr3.1928
blue	evm.TU.Chr3.1942
blue	evm.TU.Chr3.1955
blue	evm.TU.Chr3.1968
blue	evm.TU.Chr3.1970
blue	evm.TU.Chr3.1981
blue	evm.TU.Chr3.1982
blue	evm.TU.Chr3.1983
blue	evm.TU.Chr3.2008
blue	evm.TU.Chr3.2012
blue	evm.TU.Chr3.2016
blue	evm.TU.Chr3.2033
blue	evm.TU.Chr3.2034
blue	evm.TU.Chr3.204
blue	evm.TU.Chr3.2043
blue	evm.TU.Chr3.205
blue	evm.TU.Chr3.2050
blue	evm.TU.Chr3.2051
blue	evm.TU.Chr3.2061
blue	evm.TU.Chr3.2063
blue	evm.TU.Chr3.2066
blue	evm.TU.Chr3.2074
blue	evm.TU.Chr3.2075
blue	evm.TU.Chr3.2108
blue	evm.TU.Chr3.2110
blue	evm.TU.Chr3.2123
blue	evm.TU.Chr3.2124
blue	evm.TU.Chr3.2132
blue	evm.TU.Chr3.2138
blue	evm.TU.Chr3.2147
blue	evm.TU.Chr3.2158
blue	evm.TU.Chr3.216
blue	evm.TU.Chr3.2161
blue	evm.TU.Chr3.2166
blue	evm.TU.Chr3.2167
blue	evm.TU.Chr3.219
blue	evm.TU.Chr3.2192_evm.TU.Chr3.2193
blue	evm.TU.Chr3.2194
blue	evm.TU.Chr3.2197
blue	evm.TU.Chr3.2202
blue	evm.TU.Chr3.2203
blue	evm.TU.Chr3.2205
blue	evm.TU.Chr3.2216
blue	evm.TU.Chr3.2219
blue	evm.TU.Chr3.2227
blue	evm.TU.Chr3.2228
blue	evm.TU.Chr3.2241
blue	evm.TU.Chr3.2251
blue	evm.TU.Chr3.2268
blue	evm.TU.Chr3.228
blue	evm.TU.Chr3.2303
blue	evm.TU.Chr3.2326
blue	evm.TU.Chr3.2327
blue	evm.TU.Chr3.2391
blue	evm.TU.Chr3.2407
blue	evm.TU.Chr3.2408
blue	evm.TU.Chr3.2421
blue	evm.TU.Chr3.2429
blue	evm.TU.Chr3.2436
blue	evm.TU.Chr3.2449
blue	evm.TU.Chr3.2453
blue	evm.TU.Chr3.2466
blue	evm.TU.Chr3.2467
blue	evm.TU.Chr3.2471
blue	evm.TU.Chr3.2473
blue	evm.TU.Chr3.2477
blue	evm.TU.Chr3.2487
blue	evm.TU.Chr3.2491
blue	evm.TU.Chr3.2493
blue	evm.TU.Chr3.2494
blue	evm.TU.Chr3.2505
blue	evm.TU.Chr3.2513
blue	evm.TU.Chr3.2517
blue	evm.TU.Chr3.254
blue	evm.TU.Chr3.2542
blue	evm.TU.Chr3.2545
blue	evm.TU.Chr3.2547_evm.TU.Chr3.2548
blue	evm.TU.Chr3.2558
blue	evm.TU.Chr3.2559
blue	evm.TU.Chr3.257
blue	evm.TU.Chr3.2586
blue	evm.TU.Chr3.2590
blue	evm.TU.Chr3.2591
blue	evm.TU.Chr3.2627_evm.TU.Chr3.2628
blue	evm.TU.Chr3.263
blue	evm.TU.Chr3.2636
blue	evm.TU.Chr3.2637
blue	evm.TU.Chr3.2644
blue	evm.TU.Chr3.2649
blue	evm.TU.Chr3.265
blue	evm.TU.Chr3.2669
blue	evm.TU.Chr3.2673
blue	evm.TU.Chr3.2682
blue	evm.TU.Chr3.2687
blue	evm.TU.Chr3.2708_evm.TU.Chr3.2709
blue	evm.TU.Chr3.2718
blue	evm.TU.Chr3.272
blue	evm.TU.Chr3.2725
blue	evm.TU.Chr3.2730
blue	evm.TU.Chr3.2732
blue	evm.TU.Chr3.2753
blue	evm.TU.Chr3.2764
blue	evm.TU.Chr3.2766
blue	evm.TU.Chr3.2770
blue	evm.TU.Chr3.2771
blue	evm.TU.Chr3.2773
blue	evm.TU.Chr3.2784
blue	evm.TU.Chr3.2793
blue	evm.TU.Chr3.282
blue	evm.TU.Chr3.2827_evm.TU.Chr3.2828
blue	evm.TU.Chr3.2836
blue	evm.TU.Chr3.2839
blue	evm.TU.Chr3.285
blue	evm.TU.Chr3.2855
blue	evm.TU.Chr3.286
blue	evm.TU.Chr3.2861
blue	evm.TU.Chr3.287
blue	evm.TU.Chr3.2873
blue	evm.TU.Chr3.2878
blue	evm.TU.Chr3.288
blue	evm.TU.Chr3.2885
blue	evm.TU.Chr3.289
blue	evm.TU.Chr3.2904
blue	evm.TU.Chr3.2905
blue	evm.TU.Chr3.2910
blue	evm.TU.Chr3.2913
blue	evm.TU.Chr3.2921
blue	evm.TU.Chr3.2923
blue	evm.TU.Chr3.2925
blue	evm.TU.Chr3.2935
blue	evm.TU.Chr3.2943
blue	evm.TU.Chr3.2951
blue	evm.TU.Chr3.2952
blue	evm.TU.Chr3.2954
blue	evm.TU.Chr3.2958
blue	evm.TU.Chr3.2963
blue	evm.TU.Chr3.2967
blue	evm.TU.Chr3.297
blue	evm.TU.Chr3.2975
blue	evm.TU.Chr3.2990
blue	evm.TU.Chr3.2997
blue	evm.TU.Chr3.3004
blue	evm.TU.Chr3.3006
blue	evm.TU.Chr3.3007
blue	evm.TU.Chr3.3028
blue	evm.TU.Chr3.3029
blue	evm.TU.Chr3.304
blue	evm.TU.Chr3.3040
blue	evm.TU.Chr3.3042
blue	evm.TU.Chr3.305
blue	evm.TU.Chr3.306
blue	evm.TU.Chr3.3062
blue	evm.TU.Chr3.3064
blue	evm.TU.Chr3.3067
blue	evm.TU.Chr3.3071
blue	evm.TU.Chr3.3073
blue	evm.TU.Chr3.308
blue	evm.TU.Chr3.3090
blue	evm.TU.Chr3.3096
blue	evm.TU.Chr3.3100
blue	evm.TU.Chr3.3101
blue	evm.TU.Chr3.3122
blue	evm.TU.Chr3.3123
blue	evm.TU.Chr3.3128
blue	evm.TU.Chr3.3131
blue	evm.TU.Chr3.3139
blue	evm.TU.Chr3.3140
blue	evm.TU.Chr3.3157
blue	evm.TU.Chr3.316
blue	evm.TU.Chr3.3161
blue	evm.TU.Chr3.3167
blue	evm.TU.Chr3.3177
blue	evm.TU.Chr3.3178
blue	evm.TU.Chr3.3190
blue	evm.TU.Chr3.3198
blue	evm.TU.Chr3.3199
blue	evm.TU.Chr3.3203
blue	evm.TU.Chr3.3206
blue	evm.TU.Chr3.3213
blue	evm.TU.Chr3.3219
blue	evm.TU.Chr3.3223
blue	evm.TU.Chr3.3228
blue	evm.TU.Chr3.3230
blue	evm.TU.Chr3.3239
blue	evm.TU.Chr3.3242
blue	evm.TU.Chr3.3247_evm.TU.Chr3.3248
blue	evm.TU.Chr3.3249
blue	evm.TU.Chr3.3251
blue	evm.TU.Chr3.329
blue	evm.TU.Chr3.34
blue	evm.TU.Chr3.348
blue	evm.TU.Chr3.359
blue	evm.TU.Chr3.36
blue	evm.TU.Chr3.362
blue	evm.TU.Chr3.365
blue	evm.TU.Chr3.367
blue	evm.TU.Chr3.376
blue	evm.TU.Chr3.377
blue	evm.TU.Chr3.381
blue	evm.TU.Chr3.383
blue	evm.TU.Chr3.390
blue	evm.TU.Chr3.396
blue	evm.TU.Chr3.400
blue	evm.TU.Chr3.402
blue	evm.TU.Chr3.407
blue	evm.TU.Chr3.41
blue	evm.TU.Chr3.421
blue	evm.TU.Chr3.43
blue	evm.TU.Chr3.432
blue	evm.TU.Chr3.44
blue	evm.TU.Chr3.445
blue	evm.TU.Chr3.446
blue	evm.TU.Chr3.45
blue	evm.TU.Chr3.450
blue	evm.TU.Chr3.47
blue	evm.TU.Chr3.473
blue	evm.TU.Chr3.484
blue	evm.TU.Chr3.488
blue	evm.TU.Chr3.491
blue	evm.TU.Chr3.497
blue	evm.TU.Chr3.499
blue	evm.TU.Chr3.5
blue	evm.TU.Chr3.50
blue	evm.TU.Chr3.506
blue	evm.TU.Chr3.519
blue	evm.TU.Chr3.521
blue	evm.TU.Chr3.529
blue	evm.TU.Chr3.532
blue	evm.TU.Chr3.540
blue	evm.TU.Chr3.550_evm.TU.Chr3.551
blue	evm.TU.Chr3.557
blue	evm.TU.Chr3.560
blue	evm.TU.Chr3.561
blue	evm.TU.Chr3.562
blue	evm.TU.Chr3.568
blue	evm.TU.Chr3.579
blue	evm.TU.Chr3.587
blue	evm.TU.Chr3.622
blue	evm.TU.Chr3.642
blue	evm.TU.Chr3.645
blue	evm.TU.Chr3.663
blue	evm.TU.Chr3.670
blue	evm.TU.Chr3.686
blue	evm.TU.Chr3.689
blue	evm.TU.Chr3.691
blue	evm.TU.Chr3.692
blue	evm.TU.Chr3.693
blue	evm.TU.Chr3.70
blue	evm.TU.Chr3.707
blue	evm.TU.Chr3.71
blue	evm.TU.Chr3.712
blue	evm.TU.Chr3.73
blue	evm.TU.Chr3.748
blue	evm.TU.Chr3.761
blue	evm.TU.Chr3.772
blue	evm.TU.Chr3.779
blue	evm.TU.Chr3.792
blue	evm.TU.Chr3.799
blue	evm.TU.Chr3.819
blue	evm.TU.Chr3.82
blue	evm.TU.Chr3.826
blue	evm.TU.Chr3.828
blue	evm.TU.Chr3.829
blue	evm.TU.Chr3.830
blue	evm.TU.Chr3.834
blue	evm.TU.Chr3.850
blue	evm.TU.Chr3.851
blue	evm.TU.Chr3.869
blue	evm.TU.Chr3.871
blue	evm.TU.Chr3.887
blue	evm.TU.Chr3.894
blue	evm.TU.Chr3.91
blue	evm.TU.Chr3.915
blue	evm.TU.Chr3.935
blue	evm.TU.Chr3.937
blue	evm.TU.Chr3.943
blue	evm.TU.Chr3.950
blue	evm.TU.Chr3.958
blue	evm.TU.Chr3.96
blue	evm.TU.Chr3.977
blue	evm.TU.Chr3.987
blue	evm.TU.Chr3.993
blue	evm.TU.Chr4.1010
blue	evm.TU.Chr4.1024
blue	evm.TU.Chr4.1035
blue	evm.TU.Chr4.1061
blue	evm.TU.Chr4.1062
blue	evm.TU.Chr4.1070
blue	evm.TU.Chr4.1079
blue	evm.TU.Chr4.108
blue	evm.TU.Chr4.1084
blue	evm.TU.Chr4.1085
blue	evm.TU.Chr4.109
blue	evm.TU.Chr4.1092
blue	evm.TU.Chr4.1100
blue	evm.TU.Chr4.1111
blue	evm.TU.Chr4.1113
blue	evm.TU.Chr4.1118
blue	evm.TU.Chr4.1140
blue	evm.TU.Chr4.1141
blue	evm.TU.Chr4.1161
blue	evm.TU.Chr4.1169
blue	evm.TU.Chr4.1189
blue	evm.TU.Chr4.1193
blue	evm.TU.Chr4.1200
blue	evm.TU.Chr4.1201
blue	evm.TU.Chr4.1215
blue	evm.TU.Chr4.1243
blue	evm.TU.Chr4.1244
blue	evm.TU.Chr4.1249
blue	evm.TU.Chr4.1252
blue	evm.TU.Chr4.1268
blue	evm.TU.Chr4.1270
blue	evm.TU.Chr4.1276
blue	evm.TU.Chr4.1277
blue	evm.TU.Chr4.1280
blue	evm.TU.Chr4.1288
blue	evm.TU.Chr4.1297
blue	evm.TU.Chr4.1298
blue	evm.TU.Chr4.13
blue	evm.TU.Chr4.1307
blue	evm.TU.Chr4.1329
blue	evm.TU.Chr4.1332
blue	evm.TU.Chr4.1333
blue	evm.TU.Chr4.1334
blue	evm.TU.Chr4.1335
blue	evm.TU.Chr4.1336
blue	evm.TU.Chr4.1338
blue	evm.TU.Chr4.1341
blue	evm.TU.Chr4.1342
blue	evm.TU.Chr4.1355
blue	evm.TU.Chr4.1372
blue	evm.TU.Chr4.138
blue	evm.TU.Chr4.1384
blue	evm.TU.Chr4.1409
blue	evm.TU.Chr4.1418
blue	evm.TU.Chr4.1427
blue	evm.TU.Chr4.1429
blue	evm.TU.Chr4.1433
blue	evm.TU.Chr4.1434
blue	evm.TU.Chr4.1462
blue	evm.TU.Chr4.1467
blue	evm.TU.Chr4.1471
blue	evm.TU.Chr4.148
blue	evm.TU.Chr4.1484
blue	evm.TU.Chr4.15
blue	evm.TU.Chr4.150
blue	evm.TU.Chr4.1501
blue	evm.TU.Chr4.1503
blue	evm.TU.Chr4.1505
blue	evm.TU.Chr4.1507
blue	evm.TU.Chr4.1508
blue	evm.TU.Chr4.1512
blue	evm.TU.Chr4.1579
blue	evm.TU.Chr4.159
blue	evm.TU.Chr4.1590
blue	evm.TU.Chr4.1593
blue	evm.TU.Chr4.1596
blue	evm.TU.Chr4.1606
blue	evm.TU.Chr4.1617
blue	evm.TU.Chr4.1640
blue	evm.TU.Chr4.1644
blue	evm.TU.Chr4.1651
blue	evm.TU.Chr4.1655
blue	evm.TU.Chr4.1670
blue	evm.TU.Chr4.1674
blue	evm.TU.Chr4.1675
blue	evm.TU.Chr4.1676
blue	evm.TU.Chr4.1677
blue	evm.TU.Chr4.1678
blue	evm.TU.Chr4.1683
blue	evm.TU.Chr4.1684
blue	evm.TU.Chr4.1685
blue	evm.TU.Chr4.169
blue	evm.TU.Chr4.170
blue	evm.TU.Chr4.171
blue	evm.TU.Chr4.1717
blue	evm.TU.Chr4.172
blue	evm.TU.Chr4.173
blue	evm.TU.Chr4.1737
blue	evm.TU.Chr4.174
blue	evm.TU.Chr4.1743
blue	evm.TU.Chr4.1745
blue	evm.TU.Chr4.1755
blue	evm.TU.Chr4.1762
blue	evm.TU.Chr4.1771
blue	evm.TU.Chr4.1772
blue	evm.TU.Chr4.1775
blue	evm.TU.Chr4.1777
blue	evm.TU.Chr4.1787
blue	evm.TU.Chr4.1791
blue	evm.TU.Chr4.1795
blue	evm.TU.Chr4.1796
blue	evm.TU.Chr4.1797
blue	evm.TU.Chr4.1802
blue	evm.TU.Chr4.1803
blue	evm.TU.Chr4.1810
blue	evm.TU.Chr4.1813
blue	evm.TU.Chr4.1826
blue	evm.TU.Chr4.1832
blue	evm.TU.Chr4.1853
blue	evm.TU.Chr4.1861
blue	evm.TU.Chr4.1862
blue	evm.TU.Chr4.1863
blue	evm.TU.Chr4.1892
blue	evm.TU.Chr4.1894
blue	evm.TU.Chr4.19
blue	evm.TU.Chr4.1910
blue	evm.TU.Chr4.1915
blue	evm.TU.Chr4.1917
blue	evm.TU.Chr4.1937
blue	evm.TU.Chr4.194
blue	evm.TU.Chr4.1941
blue	evm.TU.Chr4.1959
blue	evm.TU.Chr4.1961
blue	evm.TU.Chr4.1967
blue	evm.TU.Chr4.1968
blue	evm.TU.Chr4.1982
blue	evm.TU.Chr4.1986
blue	evm.TU.Chr4.2036
blue	evm.TU.Chr4.2048
blue	evm.TU.Chr4.2091
blue	evm.TU.Chr4.21
blue	evm.TU.Chr4.2110
blue	evm.TU.Chr4.2144
blue	evm.TU.Chr4.215
blue	evm.TU.Chr4.216
blue	evm.TU.Chr4.2165
blue	evm.TU.Chr4.2183
blue	evm.TU.Chr4.220
blue	evm.TU.Chr4.2206
blue	evm.TU.Chr4.2208
blue	evm.TU.Chr4.2209
blue	evm.TU.Chr4.2222
blue	evm.TU.Chr4.2228
blue	evm.TU.Chr4.2257
blue	evm.TU.Chr4.2258
blue	evm.TU.Chr4.2270
blue	evm.TU.Chr4.228
blue	evm.TU.Chr4.2303
blue	evm.TU.Chr4.2304
blue	evm.TU.Chr4.2315
blue	evm.TU.Chr4.2345
blue	evm.TU.Chr4.2366
blue	evm.TU.Chr4.2371
blue	evm.TU.Chr4.2379
blue	evm.TU.Chr4.238
blue	evm.TU.Chr4.2381
blue	evm.TU.Chr4.2393
blue	evm.TU.Chr4.2448
blue	evm.TU.Chr4.2452
blue	evm.TU.Chr4.2453
blue	evm.TU.Chr4.2456
blue	evm.TU.Chr4.2457
blue	evm.TU.Chr4.2459
blue	evm.TU.Chr4.2470
blue	evm.TU.Chr4.2475
blue	evm.TU.Chr4.2492
blue	evm.TU.Chr4.2500
blue	evm.TU.Chr4.2501
blue	evm.TU.Chr4.2515
blue	evm.TU.Chr4.2517
blue	evm.TU.Chr4.2525
blue	evm.TU.Chr4.2534
blue	evm.TU.Chr4.2565
blue	evm.TU.Chr4.2567
blue	evm.TU.Chr4.2580_evm.TU.Chr4.2577
blue	evm.TU.Chr4.2596
blue	evm.TU.Chr4.2601
blue	evm.TU.Chr4.2602
blue	evm.TU.Chr4.2616
blue	evm.TU.Chr4.2635
blue	evm.TU.Chr4.2664_evm.TU.Chr4.2665
blue	evm.TU.Chr4.2671
blue	evm.TU.Chr4.2683
blue	evm.TU.Chr4.2688
blue	evm.TU.Chr4.270
blue	evm.TU.Chr4.2702
blue	evm.TU.Chr4.2711
blue	evm.TU.Chr4.2719
blue	evm.TU.Chr4.2720
blue	evm.TU.Chr4.2733
blue	evm.TU.Chr4.2741
blue	evm.TU.Chr4.2793
blue	evm.TU.Chr4.2802
blue	evm.TU.Chr4.2807
blue	evm.TU.Chr4.2813
blue	evm.TU.Chr4.282
blue	evm.TU.Chr4.2824
blue	evm.TU.Chr4.2829
blue	evm.TU.Chr4.285
blue	evm.TU.Chr4.286
blue	evm.TU.Chr4.287
blue	evm.TU.Chr4.2873
blue	evm.TU.Chr4.2874
blue	evm.TU.Chr4.2908
blue	evm.TU.Chr4.2920
blue	evm.TU.Chr4.298
blue	evm.TU.Chr4.304
blue	evm.TU.Chr4.308
blue	evm.TU.Chr4.334
blue	evm.TU.Chr4.335
blue	evm.TU.Chr4.336
blue	evm.TU.Chr4.337
blue	evm.TU.Chr4.346
blue	evm.TU.Chr4.361
blue	evm.TU.Chr4.362
blue	evm.TU.Chr4.363
blue	evm.TU.Chr4.366
blue	evm.TU.Chr4.367
blue	evm.TU.Chr4.377
blue	evm.TU.Chr4.381
blue	evm.TU.Chr4.396
blue	evm.TU.Chr4.407
blue	evm.TU.Chr4.425
blue	evm.TU.Chr4.427
blue	evm.TU.Chr4.428
blue	evm.TU.Chr4.429
blue	evm.TU.Chr4.438
blue	evm.TU.Chr4.440
blue	evm.TU.Chr4.441
blue	evm.TU.Chr4.448_evm.TU.Chr4.450
blue	evm.TU.Chr4.456
blue	evm.TU.Chr4.461
blue	evm.TU.Chr4.467
blue	evm.TU.Chr4.483
blue	evm.TU.Chr4.489
blue	evm.TU.Chr4.495
blue	evm.TU.Chr4.496
blue	evm.TU.Chr4.497
blue	evm.TU.Chr4.501
blue	evm.TU.Chr4.515
blue	evm.TU.Chr4.522
blue	evm.TU.Chr4.536
blue	evm.TU.Chr4.543
blue	evm.TU.Chr4.548
blue	evm.TU.Chr4.551
blue	evm.TU.Chr4.557
blue	evm.TU.Chr4.578
blue	evm.TU.Chr4.581
blue	evm.TU.Chr4.587
blue	evm.TU.Chr4.60
blue	evm.TU.Chr4.603
blue	evm.TU.Chr4.610
blue	evm.TU.Chr4.614
blue	evm.TU.Chr4.619
blue	evm.TU.Chr4.620
blue	evm.TU.Chr4.623
blue	evm.TU.Chr4.631
blue	evm.TU.Chr4.633
blue	evm.TU.Chr4.637
blue	evm.TU.Chr4.643
blue	evm.TU.Chr4.667
blue	evm.TU.Chr4.668
blue	evm.TU.Chr4.669
blue	evm.TU.Chr4.673
blue	evm.TU.Chr4.676
blue	evm.TU.Chr4.69
blue	evm.TU.Chr4.690
blue	evm.TU.Chr4.695
blue	evm.TU.Chr4.704
blue	evm.TU.Chr4.71
blue	evm.TU.Chr4.713
blue	evm.TU.Chr4.714
blue	evm.TU.Chr4.722
blue	evm.TU.Chr4.731
blue	evm.TU.Chr4.737
blue	evm.TU.Chr4.74
blue	evm.TU.Chr4.746
blue	evm.TU.Chr4.76
blue	evm.TU.Chr4.777
blue	evm.TU.Chr4.785
blue	evm.TU.Chr4.788
blue	evm.TU.Chr4.790
blue	evm.TU.Chr4.800
blue	evm.TU.Chr4.802
blue	evm.TU.Chr4.81
blue	evm.TU.Chr4.831
blue	evm.TU.Chr4.837
blue	evm.TU.Chr4.847
blue	evm.TU.Chr4.849
blue	evm.TU.Chr4.850
blue	evm.TU.Chr4.859
blue	evm.TU.Chr4.861
blue	evm.TU.Chr4.88
blue	evm.TU.Chr4.89
blue	evm.TU.Chr4.890
blue	evm.TU.Chr4.904
blue	evm.TU.Chr4.906
blue	evm.TU.Chr4.91
blue	evm.TU.Chr4.92
blue	evm.TU.Chr4.926_evm.TU.Chr4.927
blue	evm.TU.Chr4.929
blue	evm.TU.Chr4.938
blue	evm.TU.Chr4.945
blue	evm.TU.Chr4.950
blue	evm.TU.Chr4.952
blue	evm.TU.Chr4.970
blue	evm.TU.Chr4.971
blue	evm.TU.Chr4.999
blue	evm.TU.Chr5.1011
blue	evm.TU.Chr5.1023
blue	evm.TU.Chr5.1024
blue	evm.TU.Chr5.1029
blue	evm.TU.Chr5.1034
blue	evm.TU.Chr5.1037_evm.TU.Chr5.1038
blue	evm.TU.Chr5.1052
blue	evm.TU.Chr5.1055
blue	evm.TU.Chr5.1062
blue	evm.TU.Chr5.1067
blue	evm.TU.Chr5.1072
blue	evm.TU.Chr5.1085_evm.TU.Chr5.1086
blue	evm.TU.Chr5.1091
blue	evm.TU.Chr5.1092
blue	evm.TU.Chr5.1093
blue	evm.TU.Chr5.1095
blue	evm.TU.Chr5.1102
blue	evm.TU.Chr5.1116
blue	evm.TU.Chr5.1132
blue	evm.TU.Chr5.1133
blue	evm.TU.Chr5.114
blue	evm.TU.Chr5.1144
blue	evm.TU.Chr5.1148
blue	evm.TU.Chr5.1158
blue	evm.TU.Chr5.1160
blue	evm.TU.Chr5.116_evm.TU.Chr5.117
blue	evm.TU.Chr5.1170
blue	evm.TU.Chr5.118
blue	evm.TU.Chr5.1189
blue	evm.TU.Chr5.1206
blue	evm.TU.Chr5.1216
blue	evm.TU.Chr5.1221
blue	evm.TU.Chr5.123
blue	evm.TU.Chr5.1230
blue	evm.TU.Chr5.1245
blue	evm.TU.Chr5.1248
blue	evm.TU.Chr5.1254
blue	evm.TU.Chr5.126
blue	evm.TU.Chr5.1263
blue	evm.TU.Chr5.127
blue	evm.TU.Chr5.1282
blue	evm.TU.Chr5.1291
blue	evm.TU.Chr5.1299
blue	evm.TU.Chr5.1311
blue	evm.TU.Chr5.1314
blue	evm.TU.Chr5.1326_evm.TU.Chr5.1327
blue	evm.TU.Chr5.1340
blue	evm.TU.Chr5.1349
blue	evm.TU.Chr5.1350
blue	evm.TU.Chr5.1361
blue	evm.TU.Chr5.1362
blue	evm.TU.Chr5.1371
blue	evm.TU.Chr5.1374
blue	evm.TU.Chr5.1379
blue	evm.TU.Chr5.1380
blue	evm.TU.Chr5.1381
blue	evm.TU.Chr5.1394
blue	evm.TU.Chr5.1395
blue	evm.TU.Chr5.1400
blue	evm.TU.Chr5.1416
blue	evm.TU.Chr5.1425
blue	evm.TU.Chr5.1432
blue	evm.TU.Chr5.1473
blue	evm.TU.Chr5.1489
blue	evm.TU.Chr5.1504
blue	evm.TU.Chr5.151
blue	evm.TU.Chr5.1510
blue	evm.TU.Chr5.1514
blue	evm.TU.Chr5.1521
blue	evm.TU.Chr5.1523
blue	evm.TU.Chr5.1527
blue	evm.TU.Chr5.1530
blue	evm.TU.Chr5.1539
blue	evm.TU.Chr5.1577
blue	evm.TU.Chr5.1596
blue	evm.TU.Chr5.161
blue	evm.TU.Chr5.1616
blue	evm.TU.Chr5.1627
blue	evm.TU.Chr5.1701
blue	evm.TU.Chr5.1712
blue	evm.TU.Chr5.1726
blue	evm.TU.Chr5.174
blue	evm.TU.Chr5.1746
blue	evm.TU.Chr5.1755
blue	evm.TU.Chr5.1767
blue	evm.TU.Chr5.1776
blue	evm.TU.Chr5.180
blue	evm.TU.Chr5.181
blue	evm.TU.Chr5.1816
blue	evm.TU.Chr5.1820
blue	evm.TU.Chr5.1821
blue	evm.TU.Chr5.1834
blue	evm.TU.Chr5.1860
blue	evm.TU.Chr5.1867
blue	evm.TU.Chr5.187
blue	evm.TU.Chr5.1892
blue	evm.TU.Chr5.1894
blue	evm.TU.Chr5.190
blue	evm.TU.Chr5.1922
blue	evm.TU.Chr5.1942
blue	evm.TU.Chr5.1952
blue	evm.TU.Chr5.1953
blue	evm.TU.Chr5.1969
blue	evm.TU.Chr5.1992
blue	evm.TU.Chr5.1993
blue	evm.TU.Chr5.2026
blue	evm.TU.Chr5.2027
blue	evm.TU.Chr5.2091
blue	evm.TU.Chr5.2096
blue	evm.TU.Chr5.2100
blue	evm.TU.Chr5.2107
blue	evm.TU.Chr5.2109
blue	evm.TU.Chr5.212
blue	evm.TU.Chr5.2120
blue	evm.TU.Chr5.2122
blue	evm.TU.Chr5.2124
blue	evm.TU.Chr5.2134
blue	evm.TU.Chr5.2136
blue	evm.TU.Chr5.2143
blue	evm.TU.Chr5.2145
blue	evm.TU.Chr5.2162
blue	evm.TU.Chr5.2171
blue	evm.TU.Chr5.2172
blue	evm.TU.Chr5.2204
blue	evm.TU.Chr5.2213
blue	evm.TU.Chr5.2218
blue	evm.TU.Chr5.2223
blue	evm.TU.Chr5.2230
blue	evm.TU.Chr5.2232
blue	evm.TU.Chr5.2259
blue	evm.TU.Chr5.2276
blue	evm.TU.Chr5.2291
blue	evm.TU.Chr5.2294
blue	evm.TU.Chr5.2296
blue	evm.TU.Chr5.2324
blue	evm.TU.Chr5.2329
blue	evm.TU.Chr5.2347
blue	evm.TU.Chr5.235
blue	evm.TU.Chr5.2350
blue	evm.TU.Chr5.2351
blue	evm.TU.Chr5.236
blue	evm.TU.Chr5.2373
blue	evm.TU.Chr5.2377
blue	evm.TU.Chr5.2390
blue	evm.TU.Chr5.2398
blue	evm.TU.Chr5.2399
blue	evm.TU.Chr5.2402
blue	evm.TU.Chr5.2403
blue	evm.TU.Chr5.2429
blue	evm.TU.Chr5.2436
blue	evm.TU.Chr5.2464
blue	evm.TU.Chr5.2471
blue	evm.TU.Chr5.2476
blue	evm.TU.Chr5.2483
blue	evm.TU.Chr5.2493
blue	evm.TU.Chr5.2496_evm.TU.Chr5.2497
blue	evm.TU.Chr5.2501
blue	evm.TU.Chr5.2509_evm.TU.Chr5.2510
blue	evm.TU.Chr5.2515
blue	evm.TU.Chr5.252
blue	evm.TU.Chr5.2540
blue	evm.TU.Chr5.2541
blue	evm.TU.Chr5.2553
blue	evm.TU.Chr5.2554
blue	evm.TU.Chr5.2564
blue	evm.TU.Chr5.2570
blue	evm.TU.Chr5.2580
blue	evm.TU.Chr5.2583
blue	evm.TU.Chr5.2592
blue	evm.TU.Chr5.2594
blue	evm.TU.Chr5.26
blue	evm.TU.Chr5.262
blue	evm.TU.Chr5.266
blue	evm.TU.Chr5.270
blue	evm.TU.Chr5.287
blue	evm.TU.Chr5.296
blue	evm.TU.Chr5.312
blue	evm.TU.Chr5.32
blue	evm.TU.Chr5.321
blue	evm.TU.Chr5.326
blue	evm.TU.Chr5.331
blue	evm.TU.Chr5.344
blue	evm.TU.Chr5.347
blue	evm.TU.Chr5.348
blue	evm.TU.Chr5.349
blue	evm.TU.Chr5.35
blue	evm.TU.Chr5.359_evm.TU.Chr5.360
blue	evm.TU.Chr5.364
blue	evm.TU.Chr5.392
blue	evm.TU.Chr5.393
blue	evm.TU.Chr5.416
blue	evm.TU.Chr5.433
blue	evm.TU.Chr5.438
blue	evm.TU.Chr5.440
blue	evm.TU.Chr5.447
blue	evm.TU.Chr5.462
blue	evm.TU.Chr5.477
blue	evm.TU.Chr5.48
blue	evm.TU.Chr5.484
blue	evm.TU.Chr5.491
blue	evm.TU.Chr5.497
blue	evm.TU.Chr5.500
blue	evm.TU.Chr5.501
blue	evm.TU.Chr5.506
[truncated: 9,762 more rows]

## Sheet: S5
module	gene	kME	GS	score
blue	evm.TU.Chr3.746	-0.864263969788632	-0.940649575395397	0.812969536211217
blue	evm.TU.Chr6.667	0.940553400331313	0.859016144807863	0.80795055593853
blue	evm.TU.Chr1.3594	0.904733668395812	0.892735562834415	0.807687920670581
blue	evm.TU.Chr3.3006	0.950902276483164	0.848898744684657	0.807219748824341
blue	evm.TU.Chr7.2952	0.931783625204594	0.865428449106862	0.806392057663982
blue	evm.TU.Chr6.1670	-0.904425358311226	-0.889313823815872	0.804317973755796
blue	evm.TU.Chr8.1414	0.867313356677288	0.926940334620369	0.803947733059161
blue	evm.TU.Chr3.1828	-0.942123921545753	-0.851551962131956	0.802267473963739
blue	evm.TU.Chr1.874	-0.961792141275404	-0.830587832546495	0.79885284998219
blue	evm.TU.Chr1.1694	-0.916300933061333	-0.869536973181576	0.796757539857606
blue	evm.TU.Chr3.2963	0.920272802788842	0.864569510958449	0.79563980705551
blue	evm.TU.Chr6.2720	-0.911861512690603	-0.869865684660822	0.793197039052464
blue	evm.TU.Chr6.952	0.876965955075192	0.899065840586857	0.788450133565734
blue	evm.TU.Chr6.1194	0.937198409678309	0.840604322213924	0.787813033947603
blue	evm.TU.Chr7.562	-0.881894225704552	-0.892601329086525	0.787179957977615
blue	evm.TU.Chr5.568	-0.940034781537833	-0.837116106275499	0.78691825608449
blue	evm.TU.Chr1.3693	-0.93080326379453	-0.845135123207038	0.786654531028504
blue	evm.TU.Chr6.823	-0.912026000594036	-0.862117557768425	0.786273628253434
blue	evm.TU.Chr7.2285	0.842752281679865	0.931745828886996	0.785230923240212
blue	evm.TU.Chr2.3220	0.882725796435773	0.889389595636087	0.785087139149554
blue	evm.TU.Chr5.1490	-0.942313865871161	-0.832592323794782	0.784563291329714
blue	evm.TU.Chr3.3199	0.932441221605427	0.840427577189823	0.783649316745767
blue	evm.TU.Chr6.1398	-0.920107062491392	-0.851281741309856	0.783270342349169
blue	evm.TU.Chr1.2707	0.939384079385892	0.833388806856272	0.782872177099186
blue	evm.TU.Chr3.2453	0.951250838776185	0.822887780020786	0.782772690963445
blue	evm.TU.Chr5.875	0.880393509520716	0.888955736889807	0.782630861008992
blue	evm.TU.Chr4.89	0.947292421137112	0.82599445248637	0.782458284741636
blue	evm.TU.Chr4.2439	-0.968413978615711	-0.807706938308836	0.782194689683175
blue	evm.TU.Chr6.2675	0.911808298386349	0.857221659292301	0.781621822499236
blue	evm.TU.Chr6.1474	0.917019464209103	0.85225144924519	0.781531167358255
blue	evm.TU.Chr5.2201	-0.883005746111696	-0.883460358703877	0.780100573197423
blue	evm.TU.Chr6.657	-0.90322940286623	-0.86259145672345	0.779117966373833
blue	evm.TU.Chr1.2106	-0.919687383877878	-0.846683589820515	0.77868421569436
blue	evm.TU.Chr6.2538	-0.951214752009775	-0.818308718606263	0.778387324836494
blue	evm.TU.Chr3.2997	0.915236822789593	0.848773281989518	0.776828561876782
blue	evm.TU.Chr1.4427	0.868144520873484	0.894699416442029	0.776728396212852
blue	evm.TU.Chr1.3445	-0.906267495653282	-0.85675547752533	0.776449641004113
blue	evm.TU.Chr6.1422	-0.9628392737256	-0.806016774242588	0.776064605522384
blue	evm.TU.Chr8.2060	-0.936437478016065	-0.828680203674902	0.776007200011165
blue	evm.TU.Chr1.4963	0.900720731253047	0.860959238652374	0.775483835018033
blue	evm.TU.Chr1.1747	-0.956278541530876	-0.810444529512409	0.775010712673803
blue	evm.TU.Chr3.2473	0.867351459810679	0.893519603542286	0.774995532501861
blue	evm.TU.Chr7.883	-0.943734445903364	-0.820161838048849	0.774014977782115
blue	evm.TU.Chr4.820	-0.905771749069114	-0.854239125663755	0.77374566697573
blue	evm.TU.Chr6.957	-0.84729159671263	-0.912545629732079	0.773192243688826
blue	evm.TU.Chr5.630	0.875728525584553	0.882646067303684	0.772958339132859
blue	evm.TU.Chr3.2753	0.900941403342816	0.857763642835047	0.772794780112254
blue	evm.TU.Chr7.2539	-0.948616565155114	-0.813427944903833	0.771631223095857
blue	evm.TU.Chr1.3820	0.963927149433971	0.799446550770443	0.770608234808973
blue	evm.TU.Chr4.220	0.834847810768582	0.92262206669638	0.770249012548258
blue	evm.TU.Chr5.1314	0.962223830799454	0.799738647395392	0.769527584935168
blue	evm.TU.Chr1.511	-0.883082311060512	-0.871199087127997	0.7693405032548
blue	evm.TU.Chr1.1548	0.968534997271591	0.791291714947669	0.766393718977873
blue	evm.TU.Chr1.2157	-0.884159769500122	-0.866659430873403	0.766265402636135
blue	evm.TU.Chr4.1911	-0.952311450786054	-0.804424550974812	0.766062711186744
blue	evm.TU.Chr4.187	-0.966873365291437	-0.790810261493381	0.764613378837107
blue	evm.TU.Chr1.3072	-0.875152059038282	-0.873346964439701	0.764311394184238
blue	evm.TU.Chr1.3487	-0.907736925398981	-0.84120498037298	0.763592822514079
blue	evm.TU.Chr1.3299	-0.932973988565771	-0.818152640204249	0.763315131986974
blue	evm.TU.Chr7.2329	0.967055286804192	0.789143076914935	0.763144984575515
blue	evm.TU.Chr5.1067	0.906371489651175	0.840732162135292	0.762015662192218
blue	evm.TU.Chr1.836	-0.858874127712167	-0.887112072926858	0.761917607817987
blue	evm.TU.Chr2.457	-0.965250782608309	-0.788964759069893	0.76154885114259
blue	evm.TU.Chr1.2742	0.910724188939034	0.835400193659192	0.76081916380978
blue	evm.TU.Chr7.1265	0.976189967974898	0.778490620562195	0.759954733955368
blue	evm.TU.Chr1.5702	0.921587130624051	0.82440102471112	0.759757374847048
blue	evm.TU.Chr7.1762	-0.88871707263074	-0.854853287321117	0.759722711036788
blue	evm.TU.Chr2.1985	0.964582801087413	0.787441711576888	0.759552731845902
blue	evm.TU.Chr3.265	0.953478815765652	0.796605183608924	0.759546167100217
blue	evm.TU.Chr6.2289	0.96319150847727	0.787791640238487	0.758794218327091
blue	evm.TU.Chr8.2063	-0.939853175903797	-0.807011119582428	0.758471963729225
blue	evm.TU.Chr5.207	-0.91974592768613	-0.824619229742729	0.758440178447548
blue	evm.TU.Chr7.827	0.868320905248129	0.87338170897478	0.758375596164139
blue	evm.TU.Chr6.2676	0.900726410759115	0.841822637788852	0.758251883031323
blue	evm.TU.Chr1.2053	0.848048302260215	0.894004787381117	0.758159242151061
blue	evm.TU.Chr6.212	0.846853289100095	0.895244284062898	0.758140566506725
blue	evm.TU.Chr8.1150	0.930725537512289	0.814418089598961	0.757999714201724
blue	evm.TU.Chr5.126	0.87008744384965	0.870898902009706	0.757758199501092
blue	evm.TU.Chr3.483	-0.939181235816083	-0.806810642703885	0.757741416484203
blue	evm.TU.Chr1.3166	-0.919672436817887	-0.82327226776545	0.75714081266044
blue	evm.TU.Chr1.5059	0.784251548311668	0.965040759647228	0.756834709937207
blue	evm.TU.Chr6.2281	0.952778146486352	0.794184689490634	0.756681816420725
blue	evm.TU.Chr6.2288	0.965679012787466	0.783473830090643	0.756584234786748
blue	evm.TU.Chr6.2617	0.975357474573654	0.77555627209489	0.75644460694023
blue	evm.TU.Chr8.849	0.921676306794253	0.820573416324111	0.75630307581115
blue	evm.TU.Chr4.1316	-0.929834495204726	-0.812999861695688	0.755955316001322
blue	evm.TU.Chr5.212	0.919920329489611	0.821503715882286	0.755717968991373
blue	evm.TU.Chr4.823	-0.93097172179556	-0.811551462107644	0.755531462004058
blue	evm.TU.Chr2.3164	-0.799973495751049	-0.943379831745691	0.754678861822637
blue	evm.TU.Chr2.284	0.912321980952716	0.826996165054007	0.754486779542371
blue	evm.TU.UTG195_2.7	-0.875068476638081	-0.861710587503065	0.754055771109212
blue	evm.TU.Chr8.2144	-0.941754124960202	-0.800673324201514	0.754037405812373
blue	evm.TU.Chr1.4349	-0.937092997212864	-0.804567119352111	0.753954213332589
blue	evm.TU.Chr3.2197	0.820782689133316	0.918481375201418	0.753873613056686
blue	evm.TU.Chr8.951	-0.790124007459675	-0.954082100417944	0.75384317262777
blue	evm.TU.Chr7.2714	-0.849565339652788	-0.887183800132505	0.753720606494022
blue	evm.TU.Chr3.1900	0.865670584921856	0.870000087081417	0.753133484265835
blue	evm.TU.Chr6.1584	-0.903398015017248	-0.833343991448369	0.752841307701007
blue	evm.TU.Chr6.2919	0.906712717433607	0.82998149497008	0.752554776723928
blue	evm.TU.Chr1.5604	-0.964413618405203	-0.77983012118019	0.752078788908756
blue	evm.TU.Chr2.2505	0.933881695047473	0.805120770331532	0.751887549715138
blue	evm.TU.Chr1.1999	-0.91194573042248	-0.823756566512016	0.751221283738115
blue	evm.TU.Chr2.2229	0.856664595680169	0.876328863845655	0.7507199118292
blue	evm.TU.Chr3.376	0.980269951595993	0.765640864582491	0.750534733264193
blue	evm.TU.Chr5.2541	0.962497398676639	0.77931487876742	0.750088543563642
blue	evm.TU.Chr7.2934	0.866647089766252	0.865431144533113	0.750023382802698
blue	evm.TU.Chr1.2909	-0.866332624161601	-0.865434355932821	0.749754016614886
blue	evm.TU.Chr1.834	-0.844385949059282	-0.887264429697886	0.749193617536992
blue	evm.TU.Chr8.1504	0.842471771388853	0.889218568723971	0.749141542744744
blue	evm.TU.Chr5.937	-0.826617753872848	-0.906046895198892	0.748954449412776
blue	evm.TU.Chr1.2408	0.845953451575569	0.88519155205553	0.748830848766911
blue	evm.TU.Chr6.1066	-0.938756304812794	-0.797602506874594	0.748754382063015
blue	evm.TU.Chr6.1333	0.977199235909625	0.765909145422203	0.748445831682771
blue	evm.TU.Chr1.639	0.829895774890331	0.90179960055812	0.748399678300972
blue	evm.TU.Chr1.1367	-0.922560471787106	-0.811055155695465	0.748247427083773
blue	evm.TU.Chr1.387	0.932621499005118	0.802130871711082	0.748084495973471
blue	evm.TU.Chr8.1482	0.927482295093123	0.806365210395841	0.747889456021184
blue	evm.TU.Chr6.987	0.943958780593075	0.792083415920132	0.747694095419966
blue	evm.TU.Chr2.674	0.948682385734393	0.787669367638686	0.74724805486137
blue	evm.TU.Chr3.2796_evm.TU.Chr3.2797	-0.959710243546536	-0.778128696817871	0.746778081133628
blue	evm.TU.Chr1.1457	0.976778981443829	0.764506777761737	0.746754151689013
blue	evm.TU.Chr7.1205	0.97690498211488	0.764306022360823	0.746654361104695
blue	evm.TU.Chr6.1534	0.982122147583143	0.76024265242178	0.746651146480784
blue	evm.TU.Chr7.869	-0.941095381238254	-0.793354087303428	0.746621867247747
blue	evm.TU.Chr8.2039	0.92488336294242	0.806834620412728	0.746227917065695
blue	evm.TU.Chr6.130	0.984182086481957	0.758096719578047	0.74610521122945
blue	evm.TU.Chr6.3748	-0.986589613451263	-0.756080085915537	0.745940759701607
blue	evm.TU.Chr4.153	-0.949746373522687	-0.784955231080111	0.745508384095998
blue	evm.TU.Chr1.5497	-0.836422974756156	-0.891240889645514	0.745454356141623
blue	evm.TU.Chr6.381	-0.963665143522224	-0.772700140313793	0.744624191615134
blue	evm.TU.Chr5.2210	-0.936523159954663	-0.794993002330371	0.744529358684284
blue	evm.TU.Chr2.1352	0.90221521603395	0.825204313250586	0.744511887751525
blue	evm.TU.Chr1.3036	0.958808314003808	0.776119693470279	0.744150014761391
blue	evm.TU.Chr7.156	0.96062346823205	0.773992347212515	0.743515212964351
blue	evm.TU.Chr5.364	0.930166138191225	0.799250161464959	0.743435436138574
blue	evm.TU.Chr1.1381	-0.836006359722511	-0.889084709410023	0.74328047139882
blue	evm.TU.Chr7.2606	-0.981217032261196	-0.75744248647478	0.743215468687324
blue	evm.TU.Chr6.3110	-0.979431565889865	-0.758494397085304	0.742893355055948
blue	evm.TU.Chr8.2158	0.90089602471528	0.823473470641464	0.74186397615939
blue	evm.TU.Chr5.440	0.942538479800041	0.787010130080103	0.741787331592933
blue	evm.TU.Chr2.2897	-0.909390536370592	-0.815636808226624	0.741732394516807
blue	evm.TU.Chr4.1861	0.930373748178535	0.796720587684259	0.74124791941481
blue	evm.TU.Chr4.225	-0.806193797647933	-0.919233021595713	0.741079960603632
blue	evm.TU.Chr1.3013	0.846902807875014	0.875020854430018	0.741057618565976
blue	evm.TU.Chr4.2452	0.977281214833349	0.758243868596975	0.741017489042389
blue	evm.TU.Chr1.1429	-0.941514850226511	-0.787017052560239	0.740988242366964
blue	evm.TU.Chr7.1695	-0.94648142489973	-0.782826473836866	0.740930716406348
blue	evm.TU.Chr3.3007	0.892596207661342	0.829944550278787	0.740805358148043
blue	evm.TU.Chr2.2353	0.943064810049534	0.785482473377554	0.740760879553041
blue	evm.TU.Chr8.2042	0.930895220721852	0.795666258301776	0.740681917142762
blue	evm.TU.Chr8.1717	-0.970915285875557	-0.762452034218623	0.740276334769774
blue	evm.TU.Chr3.2169	-0.977889172269105	-0.756390585243015	0.739666163315436
blue	evm.TU.Chr1.3504	-0.904911215678915	-0.817266443422275	0.739553570850834
blue	evm.TU.Chr8.1486	-0.943615771814252	-0.783735116620067	0.739544816967378
blue	evm.TU.Chr6.1967	0.928592616422663	0.796376295503441	0.739509147898528
blue	evm.TU.Chr2.2015	0.928162235791777	0.796314136765495	0.739108709572861
blue	evm.TU.Chr2.230_evm.TU.Chr2.231	0.959148004053455	0.770504100821086	0.739027470417547
blue	evm.TU.Chr8.1690	0.956489653410921	0.77246771284507	0.738857374930308
blue	evm.TU.Chr2.3158	-0.910966549683109	-0.810803626870045	0.738614982440356
blue	evm.TU.Chr5.1819	-0.96167659054884	-0.768030928366	0.738597364627075
blue	evm.TU.Chr6.350	0.912275248664811	0.80951401075696	0.738499595460954
blue	evm.TU.Chr3.2852	-0.793937628605866	-0.929994100409078	0.738357310696229
blue	evm.TU.Chr4.552	-0.947042873357728	-0.779418559459721	0.738142792099075
blue	evm.TU.Chr1.3073	0.850070670237134	0.868152735579457	0.73799117780223
blue	evm.TU.Chr1.2840	0.967246495304209	0.762886487595189	0.737899281441384
blue	evm.TU.Chr1.5058	-0.941061445074655	-0.783578075067808	0.737395115652128
blue	evm.TU.Chr1.1861	-0.919331658049936	-0.80197530412957	0.73728128606054
blue	evm.TU.Chr3.670	0.892124838101872	0.826411062795828	0.737261835602324
blue	evm.TU.Chr6.601	0.898709256575129	0.820029361909452	0.736967978211421
blue	evm.TU.Chr3.357	-0.972946666080704	-0.75734294348884	0.736854291947214
blue	evm.TU.Chr1.3490	0.831881377014501	0.885460303290829	0.736597936393253
blue	evm.TU.Chr1.3511	-0.948408565670333	-0.776385215572388	0.736330388708661
blue	evm.TU.Chr7.1671	-0.851237064670465	-0.864678561576226	0.736046440639626
blue	evm.TU.Chr6.2284	0.914834254368641	0.803590901581337	0.735152483265586
blue	evm.TU.Chr2.1978	0.913978400287158	0.80397507929929	0.734815856848706
blue	evm.TU.Chr4.2208	0.954839643989668	0.769396026983123	0.73464982849163
blue	evm.TU.Chr2.1848	0.967672044865293	0.759006681049446	0.734469547117537
blue	evm.TU.Chr1.2949	0.902373112360596	0.813702260251382	0.734263041117891
blue	evm.TU.Chr3.1494	0.883207029067136	0.831332446871121	0.734238660568155
blue	evm.TU.Chr6.3172	-0.944512889390047	-0.777349044184931	0.7342161917877
blue	evm.TU.Chr5.508	0.885803239599598	0.828829464450408	0.734179824685771
blue	evm.TU.Chr2.2577	0.920476872287607	0.797336424352923	0.733929738049363
blue	evm.TU.Chr5.2040	-0.923816238153678	-0.794320406227504	0.733806089569794
blue	evm.TU.Chr7.2181	0.958153808474371	0.764973662618475	0.73296242822048
blue	evm.TU.Chr7.2893	-0.938803953018549	-0.780699825195171	0.732924082014117
blue	evm.TU.Chr1.3641	-0.898508978156651	-0.815406126665418	0.732649725652817
blue	evm.TU.Chr3.976	-0.956654840205258	-0.765661448214487	0.732473730392956
blue	evm.TU.Chr1.4543	-0.794698946030483	-0.921481125634436	0.732300079328669
blue	evm.TU.Chr1.2349	-0.90336856525551	-0.810518363320049	0.732196810985677
blue	evm.TU.Chr4.2601	0.906838310198957	0.807127426713485	0.73193407175609
blue	evm.TU.Chr6.3204	-0.904298783500769	-0.809211916932724	0.731769352076588
blue	evm.TU.Chr3.204	0.868577966210011	0.842005228662953	0.731347189050262
blue	evm.TU.Chr7.2159	-0.88235380471605	-0.828753430425658	0.731253742507558
blue	evm.TU.Chr3.1891	0.906834552156857	0.80627875804228	0.731161436462858
blue	evm.TU.Chr6.2501	-0.910682542863053	-0.802851753927341	0.731143076808613
blue	evm.TU.Chr1.60	-0.830208105075151	-0.880432914105783	0.730942541265555
blue	evm.TU.Chr4.1959	0.842573600263043	0.867346306530372	0.730803100168148
blue	evm.TU.Chr3.3239	0.844033178049089	0.865796840733333	0.730761259029016
blue	evm.TU.Chr3.707	0.978114649675528	0.747021763643331	0.730672930645992
blue	evm.TU.Chr3.387	-0.852637331823316	-0.856376167838972	0.730178290783298
blue	evm.TU.Chr2.1613	-0.953700312330911	-0.765605897622824	0.730158583685275
blue	evm.TU.Chr4.2303	0.960932713688204	0.75979055737214	0.730107602130283
blue	evm.TU.Chr7.1196	0.87326756508011	0.835825574368894	0.729899364160809
blue	evm.TU.Chr4.1787	0.931950371233479	0.782791712645159	0.729523027198147
blue	evm.TU.Chr5.2204	0.886885613321754	0.822322444935014	0.729305945924434
blue	evm.TU.Chr6.3522	-0.956448428493248	-0.762340488185639	0.72913936190193
blue	evm.TU.Chr4.1671	-0.958768383933831	-0.76048225532158	0.729126342945027
blue	evm.TU.Chr6.2006	-0.969034922298053	-0.75205633149607	0.728768848755053
blue	evm.TU.Chr6.3030	0.914685800299256	0.796583872364338	0.728623956799055
blue	evm.TU.Chr8.2580	-0.923685673137784	-0.788694757375942	0.728506047867039
blue	evm.TU.Chr1.2465	0.960356759949271	0.75850278720574	0.728433279133396
blue	evm.TU.Chr1.3435	-0.919881771622982	-0.791609465307777	0.72818711738084
blue	evm.TU.Chr6.687	-0.956639457209736	-0.760778298706884	0.7277905387319
blue	evm.TU.Chr8.120	0.866849892755512	0.839505839636951	0.727725547056918
blue	evm.TU.Chr7.669	0.892351626881486	0.815496691694658	0.727709799550197
blue	evm.TU.Chr5.1577	0.911987915608907	0.797918361538595	0.727691903365658
blue	evm.TU.Chr1.1394	0.925795501894673	0.785175319567005	0.726911779053845
blue	evm.TU.Chr2.1859	-0.86201411933999	-0.843270518085843	0.726911093013146
blue	evm.TU.Chr4.1931	-0.931221071686579	-0.780507141515307	0.726824696780913
blue	evm.TU.Chr1.2022	0.93588116824078	0.776239946144556	0.726468347632927
blue	evm.TU.Chr7.828	0.831640205781409	0.873120424696292	0.726122049666376
blue	evm.TU.Chr5.139	-0.951496204977134	-0.762912262567407	0.725908122563407
blue	evm.TU.Chr8.1731	0.918849751847085	0.7898420790218	0.725746198307566
blue	evm.TU.Chr7.16	0.98906730861401	0.733652995381317	0.725632193598406
blue	evm.TU.Chr4.2501	0.893783324824891	0.811725036650189	0.725506302100813
blue	evm.TU.Chr7.1041	-0.930780569455717	-0.779365951348136	0.725418684010214
blue	evm.TU.Chr7.1200	-0.953168749335286	-0.760881741800346	0.72524869822389
blue	evm.TU.Chr6.211	0.959920322152885	0.75551788751969	0.725236973980168
blue	evm.TU.Chr8.1128	0.979277295351867	0.740509252895304	0.725163898358345
blue	evm.TU.Chr1.805	0.974695022155594	0.743971486929156	0.725145304935544
blue	evm.TU.Chr8.2337	-0.912474386702118	-0.794467062314904	0.724930845440825
blue	evm.TU.Chr8.411	-0.977014549786577	-0.741851944815001	0.724800143871725
blue	evm.TU.Chr6.3627	0.882133966070728	0.821491031161094	0.724665141409668
blue	evm.TU.Chr7.2107	-0.856413736259686	-0.846041045363735	0.724561172689007
blue	evm.TU.Chr8.1707	-0.915004029672159	-0.791574537033054	0.724293891171119
blue	evm.TU.Chr1.1187	-0.943260280409363	-0.767684473568315	0.724126271803963
blue	evm.TU.Chr3.2191	-0.914686052063384	-0.791440248082805	0.723919355962927
blue	evm.TU.Chr3.1316	-0.881115899830996	-0.821410980183102	0.723758274935094
blue	evm.TU.Chr7.1872	-0.946832679172785	-0.764379502774431	0.723739492516675
blue	evm.TU.Chr3.2139	-0.892500314382471	-0.810902281022548	0.723730540746087
blue	evm.TU.Chr7.826	-0.955246161369049	-0.757372493241583	0.723477166895528
blue	evm.TU.Chr5.1138	-0.936748547409133	-0.772149879712626	0.723310278202939
blue	evm.TU.Chr7.1316	-0.840571209307137	-0.860305312998647	0.723147877320627
blue	evm.TU.Chr1.2965	-0.793217827947994	-0.91118144696639	0.72276536822919
blue	evm.TU.Chr8.588	0.969217158214765	0.745105279739893	0.722168821800316
blue	evm.TU.Chr6.853	0.829259841913893	0.870799385341455	0.722118960626971
blue	evm.TU.Chr3.2505	0.878889535045612	0.821361878084789	0.721886359134131
blue	evm.TU.Chr1.3019	-0.937606620850371	-0.769762140998737	0.721734079880373
blue	evm.TU.Chr8.1197	0.964257001396949	0.74836658213901	0.721617716439045
blue	evm.TU.Chr1.3071	-0.835281516336636	-0.863782498048398	0.721501554754914
blue	evm.TU.Chr8.898	-0.880215650877267	-0.819559386642789	0.721388998946357
blue	evm.TU.Chr6.1801	0.79639859056781	0.905703275382958	0.721300811987637
blue	evm.TU.Chr8.1049	0.94299585377903	0.764882756831281	0.721281268318972
blue	evm.TU.Chr1.3280	-0.906534530228433	-0.795519418458716	0.721165822300068
blue	evm.TU.Chr1.2460	0.986183872865498	0.731246329266104	0.721143337014325
blue	evm.TU.Chr1.2056	-0.94464765490333	-0.763388952917082	0.721133584152231
blue	evm.TU.Chr3.2542	0.949872576365566	0.759113382723036	0.72106098460071
blue	evm.TU.Chr1.5544	-0.961979020711936	-0.749508001063766	0.721010972879083
blue	evm.TU.Chr5.2303	-0.961575992560751	-0.749488143771387	0.720689805759486
blue	evm.TU.Chr8.1674	-0.960782581601099	-0.75006169006681	0.720646206942473
blue	evm.TU.Chr4.238	0.942460206060666	0.764622062830141	0.720625866893426
blue	evm.TU.Chr7.1264	-0.885631018978471	-0.813566071040635	0.720519348502029
blue	evm.TU.Chr6.1639_evm.TU.Chr6.1640	-0.915477275752613	-0.786922606335974	0.720409763876603
blue	evm.TU.Chr5.154	-0.85100386241426	-0.846375611199279	0.720268914183816
blue	evm.TU.Chr4.925	-0.941272865441634	-0.765037951672164	0.720109464942056
blue	evm.TU.Chr1.840_evm.TU.Chr1.841	0.96333856430749	0.747216062544461	0.719822048919077
blue	evm.TU.Chr8.2438	0.974381658129761	0.738674312726639	0.719750701652444
blue	evm.TU.Chr1.676	0.975332369575521	0.737734314297727	0.719536156881174
blue	evm.TU.Chr7.1779	0.95586025094716	0.752626741147631	0.719405985662917
blue	evm.TU.Chr1.3677	-0.927107927976122	-0.775888650080575	0.719332518716392
blue	evm.TU.Chr1.2838	0.944184914283971	0.761602207872616	0.719093315358689
blue	evm.TU.Chr6.690	0.990282564837032	0.726077705704511	0.719022092676051
blue	evm.TU.Chr6.2494	-0.932109044434711	-0.771310744141785	0.718945720684225
blue	evm.TU.Chr2.2553	-0.918773521443088	-0.782409128323898	0.718856790039364
blue	evm.TU.Chr2.2017	0.866955412605454	0.828989426229837	0.718696870062647
blue	evm.TU.Chr1.2342	-0.874537648175183	-0.821644321819789	0.718558892840772
blue	evm.TU.Chr8.2171	-0.798994816137142	-0.899000011749267	0.718296349094894
blue	evm.TU.Chr5.1712	0.951520427478398	0.754708430543486	0.718120488452289
blue	evm.TU.Chr1.1698	0.886199817973735	0.810230765142755	0.71802635658623
blue	evm.TU.Chr2.1929	0.941024415734153	0.762880135650015	0.717888833925246
blue	evm.TU.Chr6.2583	-0.929500708180281	-0.77221454843628	0.717773969638638
blue	evm.TU.Chr6.813	0.94649261983738	0.758330167623417	0.717753907055608
blue	evm.TU.Chr3.2952	0.925311367404356	0.775107629250312	0.717215900307156
blue	evm.TU.Chr1.1500	0.959357784365271	0.747566851278098	0.717184078107079
blue	evm.TU.Chr1.879	0.855162942116311	0.83820379302411	0.716800821735549
blue	evm.TU.Chr6.1817	0.910733385396576	0.78680365219314	0.716568353804249
blue	evm.TU.Chr1.4760	0.925662829712762	0.774089870626985	0.716546220096561
blue	evm.TU.Chr3.315	-0.98641079260925	-0.726368526766193	0.716497754213853
blue	evm.TU.Chr6.3205	-0.92755820574717	-0.772302386924474	0.716355416309921
blue	evm.TU.Chr5.1164	-0.84675017999196	-0.845928635174404	0.71629022409428
blue	evm.TU.Chr6.171	0.929496985738098	0.770601405567139	0.716271683680197
blue	evm.TU.Chr1.2789	-0.993881464502143	-0.720676881510797	0.716267394428789
blue	evm.TU.Chr2.1867	-0.908327378074472	-0.788493389238916	0.716210132876438
blue	evm.TU.Chr7.671	-0.959405601198767	-0.746469643802019	0.716167157388505
blue	evm.TU.Chr3.853	-0.914024286990113	-0.783490718697599	0.716129545520944
blue	evm.TU.Chr1.5099	0.948641311177141	0.754642394238545	0.715884950340311
blue	evm.TU.Chr3.3147	-0.942607773484791	-0.759355682179881	0.715774568862602
blue	evm.TU.Chr6.236	0.91312112964235	0.783771885028968	0.715678669039565
blue	evm.TU.Chr4.2500	0.881220298950453	0.812139380567638	0.71567370773325
blue	evm.TU.Chr6.1065	-0.93222058563176	-0.767641140041406	0.715610873124431
blue	evm.TU.Chr3.2827_evm.TU.Chr3.2828	0.814923594565605	0.877942468741006	0.715456032448221
blue	evm.TU.Chr5.1115	-0.915903983396868	-0.781051882492565	0.715368530414563
blue	evm.TU.Chr1.4682	-0.93372485648094	-0.766114698859198	0.715340337240243
blue	evm.TU.Chr3.1024	-0.973798860082612	-0.73421298786397	0.714975770639783
blue	evm.TU.Chr3.3118	-0.953748202506653	-0.749425232975133	0.714762968863163
blue	evm.TU.Chr2.2745	-0.964358867695369	-0.741150118851368	0.714734689407793
blue	evm.TU.Chr1.4664	-0.906901227096177	-0.787781241774866	0.714439774848976
blue	evm.TU.Chr2.905	-0.904380281128367	-0.78980833188818	0.714287081230559
blue	evm.TU.Chr7.2354	-0.92207443057792	-0.774648375859448	0.71428346006871
blue	evm.TU.Chr1.1140	-0.869075831417697	-0.821865466756251	0.714263413834682
blue	evm.TU.Chr5.2362	-0.874793504338224	-0.815947554899868	0.713785620907061
blue	evm.TU.Chr7.2635	0.982466328139019	0.72651221048803	0.713773783786337
blue	evm.TU.Chr3.2113	-0.94656618865149	-0.754030464460857	0.713739742871826
blue	evm.TU.Chr6.3536	0.975099994374189	0.731296776819382	0.713087482962442
blue	evm.TU.Chr1.5313	-0.831866180939496	-0.857051618438046	0.712952256698071
blue	evm.TU.Chr1.894	0.908236952375688	0.784839625437925	0.712820349511417
blue	evm.TU.Chr1.113	0.87326218065938	0.815952691095717	0.712540626341135
blue	evm.TU.Chr1.5771	-0.829795849161578	-0.858430509887694	0.712322073898465
blue	evm.TU.Chr1.2215	0.959895990340281	0.742048975805673	0.712289836511978
blue	evm.TU.Chr1.5760	0.885045623713737	0.804627222641911	0.712131802120162
blue	evm.TU.Chr8.1972	-0.918872215413286	-0.774953453613973	0.712083196764449
blue	evm.TU.Chr8.1775	-0.816096869399458	-0.872398027791807	0.711961299351155
blue	evm.TU.Chr1.382	0.79183185727968	0.898857683935194	0.711744149300517
blue	evm.TU.Chr1.4351	-0.90932786116155	-0.782415656566915	0.711472355525303
blue	evm.TU.Chr2.1635	-0.93240857244767	-0.763009002514415	0.711436134799186
blue	evm.TU.Chr1.752	-0.909304268665991	-0.782352279389316	0.711396267249273
blue	evm.TU.Chr1.3779	-0.888177560679084	-0.800884006832481	0.711327203575364
blue	evm.TU.Chr4.1603	-0.829748057605911	-0.857172567649888	0.711237273040566
blue	evm.TU.Chr7.1772	0.843309832197968	0.843292583893032	0.711156927416623
blue	evm.TU.Chr1.5184	0.919030395696835	0.773579379316328	0.710942963075997
blue	evm.TU.Chr1.5644	0.918253456616881	0.774227091202039	0.710936702702706
blue	evm.TU.Chr7.2029	-0.933148230672226	-0.761745753804118	0.710821702384394
blue	evm.TU.Chr6.855	0.922372264847054	0.770301522597182	0.710504760013097
blue	evm.TU.Chr6.3614	0.952455702211879	0.745842521131488	0.71038196220377
blue	evm.TU.Chr1.2999	-0.955302437284523	-0.743600862854909	0.710363716652169
blue	evm.TU.Chr6.2984	0.901162983398062	0.78824209937919	0.710334601916503
blue	evm.TU.Chr1.2515	-0.838446222809625	-0.846577678034022	0.709809856462569
blue	evm.TU.Chr3.762	-0.944289288613076	-0.751450522103185	0.709586678944741
blue	evm.TU.Chr1.1669	-0.951287105822908	-0.745906270067621	0.709571016867787
blue	evm.TU.Chr4.2253	-0.962557945610804	-0.73698583450075	0.709391570801307
blue	evm.TU.Chr1.2188	-0.799442164529611	-0.887356931051459	0.709390545670131
blue	evm.TU.Chr3.3116	-0.956045611118377	-0.7418957562744	0.709286181693489
blue	evm.TU.Chr6.1313	0.948081722217883	0.747970730404956	0.709137378250899
blue	evm.TU.Chr1.1346	-0.849907107148212	-0.834280576786823	0.709060991566831
blue	evm.TU.Chr5.2509_evm.TU.Chr5.2510	0.923487757459002	0.767690935129569	0.70895318010441
blue	evm.TU.Chr1.3131	0.898060947032871	0.789289776081193	0.708830323790839
blue	evm.TU.Chr8.2330	0.853534442317687	0.830374303126764	0.70875306773424
blue	evm.TU.Chr8.1958	0.894111437333423	0.792609635852702	0.708681340756581
blue	evm.TU.Chr3.749	-0.905760780723134	-0.782011184578483	0.70831506107803
blue	evm.TU.Chr5.1057	-0.945582553021356	-0.748905490653176	0.708151965823541
blue	evm.TU.Chr1.3615	-0.883176516534931	-0.801757088450605	0.708093032484994
blue	evm.TU.Chr2.225	0.894000000107741	0.791701212053838	0.70778088366143
blue	evm.TU.Chr6.3401	0.889979562527237	0.794598316109135	0.707176261755687
blue	evm.TU.Chr2.1744	0.961319052751157	0.735470556264714	0.707021858474762
blue	evm.TU.Chr3.2910	0.959665293600746	0.736595653666995	0.70688528424137
blue	evm.TU.Chr6.852	0.859192771625066	0.822367521979908	0.706572230504355
blue	evm.TU.Chr8.1181	0.854320833578541	0.82690978128495	0.706446253641607
blue	evm.TU.Chr5.876_evm.TU.Chr5.877	0.893372819556339	0.790655777338033	0.706350381098987
blue	evm.TU.Chr7.40	-0.888920070723554	-0.794419286364131	0.706175248218959
blue	evm.TU.Chr7.1550	-0.946906251821152	-0.745489859311544	0.705909008451372
blue	evm.TU.Chr2.900	-0.83843289941507	-0.841729054922587	0.705733332040651
blue	evm.TU.Chr8.2679	0.947218118820016	0.744924565912951	0.705606045986883
blue	evm.TU.Chr5.171	-0.972143029412338	-0.725673796788607	0.70545872317523
blue	evm.TU.Chr7.305	-0.873840086559684	-0.807099733936502	0.705276101365371
blue	evm.TU.Chr4.1083	-0.967366079246048	-0.728807712240367	0.705023859114246
blue	evm.TU.Chr1.497	0.819116288345622	0.860461515805755	0.704818043091058
blue	evm.TU.Chr1.1499	0.980939500435589	0.718183263873922	0.704494332085686
blue	evm.TU.Chr5.2232	0.925094496161811	0.761217158138719	0.704197803378064
blue	evm.TU.Chr1.4424	-0.905544675065692	-0.777632844997385	0.704181281943567
blue	evm.TU.Chr8.1549	-0.945111791185552	-0.745005666621247	0.704113640023793
blue	evm.TU.Chr5.938	-0.807837030714459	-0.871166489374276	0.703760550034054
blue	evm.TU.Chr5.266	0.980017312132711	0.718092102211727	0.703742691873265
blue	evm.TU.Chr3.3094	-0.966607123883351	-0.728014658445209	0.703704155144644
blue	evm.TU.Chr4.76	0.759377721399298	0.926597938613166	0.703637831277353
blue	evm.TU.Chr6.2128	-0.895129981971492	-0.786072991255783	0.703637502491066
blue	evm.TU.Chr1.1856	-0.859402496662235	-0.818691974702739	0.70358592705687
blue	evm.TU.Chr1.3451	0.975690241959167	0.720948602256991	0.703422516176247
blue	evm.TU.Chr6.2677	-0.931848519971031	-0.754710763721332	0.70327610817993
blue	evm.TU.Chr1.2151	-0.930289015693241	-0.755939383590015	0.703242105083711
blue	evm.TU.Chr2.2099	-0.930694815624271	-0.755405001497931	0.703051518590769
blue	evm.TU.Chr4.804	-0.849792588180957	-0.827304004497683	0.703036811194556
blue	evm.TU.Chr6.2396	0.984810645338164	0.713786221564248	0.702944269492177
blue	evm.TU.Chr1.587	-0.978368142378572	-0.718207933373815	0.702671761616493
blue	evm.TU.Chr7.1712	0.843049103662224	0.833292937440645	0.702506863997398
blue	evm.TU.Chr1.2407	-0.937763146863895	-0.748911659711352	0.70230175473398
blue	evm.TU.Chr3.2925	0.898769747054393	0.781128058437151	0.702054267498648
blue	evm.TU.Chr4.492	-0.937058144462076	-0.749094904753923	0.701945481474706
blue	evm.TU.Chr4.2651	-0.90746626762173	-0.773213095080165	0.701664801468643
blue	evm.TU.Chr1.1699	0.968822122490554	0.724207810518298	0.701628548110575
blue	evm.TU.Chr1.3630	0.956897633595654	0.733229279009134	0.701625361966888
blue	evm.TU.Chr1.597	0.975899289189214	0.718893424218649	0.701567581697779
blue	evm.TU.Chr4.1677	0.853835446637972	0.821326200461669	0.701277423206658
blue	evm.TU.Chr8.1867	0.902552971876015	0.776973955262155	0.70126015239212
blue	evm.TU.Chr1.5817	-0.943263035360404	-0.743142067950302	0.70097844271881
blue	evm.TU.Chr6.2271	-0.91194946266763	-0.76861289388889	0.700936115581385
blue	evm.TU.Chr8.2721	-0.892459865927327	-0.785394500402502	0.700933070529277
blue	evm.TU.Chr8.2561	0.977866270582071	0.716786888879341	0.700921721830566
blue	evm.TU.Chr2.3081	-0.972479639308621	-0.720714342433038	0.700880023773831
blue	evm.TU.Chr2.1444	0.900592333025783	0.778225667725663	0.700864069717603
blue	evm.TU.Chr8.2578	0.895065847014725	0.782997064336384	0.700833930600289
blue	evm.TU.Chr5.605	0.890834522415653	0.786695516425912	0.700815524661812
blue	evm.TU.Chr3.1192	0.781742049780528	0.896438658824914	0.700783794652296
blue	evm.TU.Chr1.1522	-0.875188739087782	-0.800713193331494	0.700775170042742
blue	evm.TU.Chr4.1779	-0.872033529967072	-0.803398642081518	0.700590553825098
blue	evm.TU.Chr5.977	-0.934951479203066	-0.749243097789838	0.700505942561296
blue	evm.TU.Chr1.2797	0.941762195916147	0.743751418108505	0.700436968733614
blue	evm.TU.Chr6.3366	-0.941601159991416	-0.74354952782145	0.700127097907747
blue	evm.TU.Chr1.3271	0.83300223343588	0.840401853187282	0.700056620688658
blue	evm.TU.Chr7.2403	0.965173968303146	0.725164855452187	0.699910241210765
blue	evm.TU.Chr6.2995	-0.914949143485736	-0.764913618584044	0.699857060164046
blue	evm.TU.Chr7.2061	-0.936669318634071	-0.747016172986145	0.699707129759564
blue	evm.TU.Chr3.1955	0.928956773535744	0.753006935693845	0.699510893432192
blue	evm.TU.Chr2.3008	0.781575575951983	0.894671683041244	0.699253535960891
blue	evm.TU.Chr1.4906	-0.8874114686675	-0.787275515378363	0.698637321347876
blue	evm.TU.Chr7.2644	-0.887905255161579	-0.78673003492049	0.698541732399356
blue	evm.TU.Chr1.2872	0.91263138658504	0.765282443297725	0.69842077735599
blue	evm.TU.Chr1.2493	0.851958345168455	0.819699562663642	0.698349882942223
blue	evm.TU.Chr4.1743	0.859921796128124	0.811925132295893	0.698192118085449
blue	evm.TU.Chr2.2331	-0.90919555347837	-0.767889844741456	0.698162032400128
blue	evm.TU.Chr5.1299	0.838231539786794	0.832881720202764	0.698147726785836
blue	evm.TU.Chr7.2622	0.84214005767753	0.828972192767573	0.698110690230352
blue	evm.TU.Chr6.2283	0.981697119187843	0.711122847169332	0.69810725045479
blue	evm.TU.Chr6.760	-0.945062047994909	-0.738638937966572	0.698059627443474
blue	evm.TU.Chr2.3091	0.976334098274747	0.714937029019093	0.698017399550582
blue	evm.TU.Chr4.371	-0.94827188319517	-0.735832599277927	0.697769364633677
blue	evm.TU.Chr4.2144	0.918131944815974	0.759920905154443	0.697707658555765
blue	evm.TU.Chr2.1203	-0.965565406734066	-0.72246477023191	0.697586989720008
blue	evm.TU.Chr1.3170	0.915770215918248	0.761721991257625	0.697562312403673
blue	evm.TU.Chr1.4872	-0.885167691268082	-0.787828194438952	0.697360063987429
blue	evm.TU.Chr2.3186	0.947136709060826	0.736226605212291	0.697307243983793
blue	evm.TU.Chr6.439	-0.775022433765073	-0.899674690029133	0.697268067863216
blue	evm.TU.Chr5.569	-0.905349866480671	-0.769736011115581	0.696880394888856
blue	evm.TU.Chr4.68	-0.836411362627371	-0.833014303795673	0.69674262892583
blue	evm.TU.Chr3.2694	-0.959863014392956	-0.725717049751535	0.696588954970871
blue	evm.TU.Chr4.336	0.912122485602167	0.763654239044853	0.696546202658222
blue	evm.TU.Chr3.205	0.894117734280006	0.77895032423532	0.69647329902196
blue	evm.TU.Chr8.2490	-0.892122575884788	-0.780418398018763	0.696228871508379
blue	evm.TU.Chr1.5691	0.927275306362449	0.750772756069912	0.696173037393308
blue	evm.TU.Chr8.2751	0.966958705743077	0.719790552463663	0.696007741016358
blue	evm.TU.Chr3.43	0.915366804709393	0.760263349708611	0.695919833160432
blue	evm.TU.Chr6.608	-0.925064282524491	-0.752292626509182	0.695919038790182
blue	evm.TU.Chr1.3284	-0.903123944912648	-0.770427504032743	0.695791526711255
blue	evm.TU.Chr2.1758	0.989472241316059	0.703182995600368	0.695780054712037
blue	evm.TU.Chr8.1632	-0.955536195370503	-0.728095770492327	0.695721862401593
blue	evm.TU.Chr1.768	0.937338544860763	0.742092304029575	0.695591720411453
blue	evm.TU.Chr3.512	-0.95513350634276	-0.728231486813516	0.695558293429395
blue	evm.TU.Chr5.683	-0.907214518563575	-0.766545334670142	0.695421056749928
blue	evm.TU.Chr2.2007	-0.909819818204165	-0.764326254262756	0.695399173702011
blue	evm.TU.Chr2.2754	-0.97447001186967	-0.713482505560723	0.69526730566256
blue	evm.TU.Chr7.21	-0.907191481273418	-0.766228759829143	0.695116203623694
blue	evm.TU.Chr8.2593	-0.955364736030711	-0.727564578404305	0.695089541392524
blue	evm.TU.Chr7.2253	0.922817815892722	0.753182067418688	0.695049830424878
blue	evm.TU.Chr7.983	-0.956201752338103	-0.726871940354906	0.695036223092758
blue	evm.TU.Chr1.1063	0.985812124768301	0.704874081561661	0.694873416038406
blue	evm.TU.Chr2.1803	-0.844573471052734	-0.822210235555964	0.694416952578587
blue	evm.TU.Chr8.2669	-0.842262141128998	-0.824418786908715	0.694376732648705
blue	evm.TU.Chr7.2773	0.972838463452809	0.713720941399117	0.69433518396481
blue	evm.TU.Chr1.633	0.941742448343695	0.737026826308704	0.694089447902942
blue	evm.TU.Chr1.4404	0.92524478736668	0.750126586013903	0.694050713574527
blue	evm.TU.Chr1.4896	0.976423307000465	0.710730412470194	0.693973739729951
blue	evm.TU.Chr2.3115	0.971846507404284	0.714069196382742	0.693965654549551
blue	evm.TU.Chr6.535	0.889428782712435	0.780189045510966	0.693922593034395
blue	evm.TU.Chr6.1308	-0.984543591834257	-0.704649851852307	0.693758496128147
blue	evm.TU.Chr4.2461	-0.92170402387276	-0.752567638526683	0.693644620666465
blue	evm.TU.Chr5.1523	0.969958472700628	0.715084164429597	0.693601943982537
blue	evm.TU.Chr1.2852	-0.860674401050436	-0.80582811574094	0.693555630864935
blue	evm.TU.Chr5.868	-0.96087390995741	-0.72165658781098	0.693420987176459
blue	evm.TU.Chr5.1776	0.944427393508351	0.734016347737795	0.693225146086525
blue	evm.TU.Chr1.5759	0.940773424571093	0.736290891452409	0.692682903432186
blue	evm.TU.Chr8.1073	-0.958072939182465	-0.722992681216458	0.692679723100463
blue	evm.TU.Chr1.1147	-0.914941854576827	-0.756725130898932	0.692359494669561
blue	evm.TU.Chr8.2474	-0.92552804019536	-0.748029224247654	0.692322021926786
blue	evm.TU.Chr5.2583	0.932141461337276	0.742695890295528	0.692297632509263
blue	evm.TU.Chr7.2330	-0.955011290059718	-0.724857746471026	0.692247331567074
blue	evm.TU.Chr2.2340	-0.927526301949117	-0.746130505421382	0.69205566846492
blue	evm.TU.Chr4.2521	-0.791925951898427	-0.873675358462055	0.691886189900263
blue	evm.TU.Chr1.1507	-0.959292981401059	-0.721226100595774	0.69186713630478
blue	evm.TU.Chr7.1341	-0.952455055146047	-0.726388748093842	0.691852635123189
blue	evm.TU.Chr7.1395	-0.952455055146047	-0.726388748093842	0.691852635123189
blue	evm.TU.Chr3.263	0.899314482097034	0.769059135421559	0.691626018073632
blue	evm.TU.Chr7.2453	0.76063292464196	0.908562871334607	0.691082834044339
blue	evm.TU.Chr8.1232	-0.839808797296405	-0.822866365543457	0.691050412782715
blue	evm.TU.Chr4.1925	-0.942866796106845	-0.732662122505003	0.690802788075133
blue	evm.TU.Chr4.381	0.881511043846767	0.78364283945147	0.69078981740791
blue	evm.TU.Chr1.3314	-0.822584957973088	-0.83966304946902	0.690694194259029
blue	evm.TU.Chr7.1920	0.855427965676252	0.807123255756959	0.690435804722169
blue	evm.TU.Chr7.2326	0.980071907368361	0.704448159783072	0.690409851600727
blue	evm.TU.Chr5.1003	-0.907985929551521	-0.760345250704602	0.690382789241102
blue	evm.TU.Chr3.1068	-0.791765483032991	-0.87186583116171	0.690313270949711
blue	evm.TU.Chr1.2560	0.896144499154314	0.770110358048836	0.690130161107224
blue	evm.TU.Chr7.1942	-0.909457293241555	-0.758782643331093	0.690080408962568
blue	evm.TU.Chr1.2234	-0.916781960924654	-0.752627510840716	0.689995325234393
blue	evm.TU.Chr3.499	0.900989344232886	0.765805529509436	0.689982621842625
blue	evm.TU.Chr8.2281	-0.923132136355055	-0.747357770677446	0.689909975467022
blue	evm.TU.Chr6.1078	0.923007375839635	0.747392772115385	0.689849041311732
blue	evm.TU.Chr1.1369	-0.905359395953964	-0.761384410704808	0.68932653016447
blue	evm.TU.Chr1.512	-0.879453055945956	-0.783809419715682	0.689323589448183
blue	evm.TU.Chr7.2744	-0.930521664242077	-0.740562791129487	0.689109720877568
blue	evm.TU.Chr8.2000	0.92037939159879	0.74864595958382	0.689038312804649
blue	evm.TU.Chr6.2157	-0.969618984136014	-0.710164799961041	0.688589271907381
blue	evm.TU.Chr5.433	0.821204204247546	0.838425031537166	0.688518160844703
blue	evm.TU.Chr7.1706	0.806222544103538	0.853893513926758	0.688428201191541
blue	evm.TU.Chr7.2094	-0.922481018353507	-0.745929151760173	0.688105483535292
blue	evm.TU.Chr6.2099	-0.956375045240683	-0.719292488585637	0.687913386312372
blue	evm.TU.Chr5.2259	0.959414489869066	0.716976595501705	0.687877734621328
blue	evm.TU.Chr4.224	-0.842685827989767	-0.816157143859749	0.687764058543216
blue	evm.TU.Chr8.383	0.924425065541728	0.743975651584291	0.687749740477258
blue	evm.TU.Chr4.864	-0.925909803047064	-0.742277672193462	0.687282173266881
blue	evm.TU.Chr8.1104	0.910278624072328	0.754970085740239	0.687233130863392
blue	evm.TU.Chr1.4592	-0.906390731447666	-0.758198360438664	0.687223966500422
blue	evm.TU.Chr4.184	-0.900099084726663	-0.763332554763413	0.687074933884614
blue	evm.TU.Chr6.692	0.952341465009073	0.721052171797362	0.686687881637474
blue	evm.TU.Chr1.4939	0.907264889260033	0.756773456296152	0.686593986021461
blue	evm.TU.Chr5.712	0.883976524131301	0.776650382732542	0.686540705793157
blue	evm.TU.Chr3.308	0.932779316351116	0.735720117574843	0.686264508297225
blue	evm.TU.Chr2.467	-0.945875287755003	-0.725479638720689	0.686213262035327
blue	evm.TU.Chr4.1250	-0.82855706356153	-0.828124928060707	0.686148758656082
blue	evm.TU.Chr8.1527	-0.839496465547981	-0.817200887914794	0.686037257047142
blue	evm.TU.Chr6.2441	0.93871509896473	0.73071627275095	0.685934398290546
blue	evm.TU.Chr4.719	-0.866756813153066	-0.79125323239983	0.685824130111939
blue	evm.TU.Chr2.3211	0.852542518818553	0.804367521104233	0.685757512498038
blue	evm.TU.Chr3.227	-0.959058113732246	-0.714958503806246	0.685686754057247
blue	evm.TU.Chr1.2155	-0.925305494167912	-0.74093531140471	0.68559151446579
blue	evm.TU.Chr4.1035	0.89542581227711	0.765556299768327	0.685498871563913
blue	evm.TU.Chr2.2270	-0.857496006083877	-0.799163111842884	0.685279176614836
blue	evm.TU.Chr6.2011	-0.918381807391651	-0.746037597597174	0.685147357263418
blue	evm.TU.Chr1.2766	-0.952388185528738	-0.71909629023873	0.684858811080911
blue	evm.TU.Chr3.1378	-0.948425827898824	-0.721886930869896	0.684656210059622
blue	evm.TU.Chr6.538	-0.884541664582699	-0.774007782054436	0.684642131938394
blue	evm.TU.Chr1.2666	0.90708930417234	0.754628514835813	0.684515454431024
blue	evm.TU.Chr6.2793	-0.98128534434294	-0.697538034897683	0.68448385076687
blue	evm.TU.Chr5.1134	-0.871545887418336	-0.785266706919429	0.684395968942168
blue	evm.TU.Chr7.2720	-0.884051727370597	-0.774020959930457	0.684274566647568
blue	evm.TU.Chr1.5500	-0.8878451517612	-0.770619787080178	0.684191041810385
blue	evm.TU.Chr5.130	-0.949926135883869	-0.719995850852742	0.683942876452964
blue	evm.TU.Chr2.1180	-0.885135638139392	-0.772601338121856	0.683856978445837
blue	evm.TU.Chr3.751	-0.870745698805106	-0.785154747785519	0.683670119530649
blue	evm.TU.Chr3.1626	-0.949130956803132	-0.720248643401121	0.683610284047464
blue	evm.TU.Chr6.165	-0.941699130764648	-0.725860025332318	0.683541754912249
blue	evm.TU.Chr7.2696	-0.981687064945825	-0.696218893178137	0.683469081803876
blue	evm.TU.Chr1.5563	0.828523992301545	0.824710539554986	0.683292468725258
blue	evm.TU.Chr2.2205	-0.925289822285098	-0.738377504488574	0.683213189907547
blue	evm.TU.Chr3.2031	-0.73347090580482	-0.931406830006955	0.683159811277997
blue	evm.TU.Chr6.510	-0.938752212784243	-0.727577172358305	0.683014680522662
blue	evm.TU.Chr4.277	-0.941770149035782	-0.725177482337382	0.682950505618269
blue	evm.TU.Chr1.5149	-0.882787387343134	-0.773540922372207	0.682872169863958
blue	evm.TU.Chr6.2190	0.956227580106843	0.714067655608932	0.682811186355496
blue	evm.TU.Chr3.101	-0.922268347020267	-0.740117809680211	0.682587228934028
blue	evm.TU.Chr3.2766	0.893652150575258	0.763700296704204	0.682482412544675
blue	evm.TU.Chr2.1161	0.753819240356693	0.905259869873539	0.682402307433471
blue	evm.TU.Chr3.1808	0.984194253030937	0.693312376936135	0.682354056935763
blue	evm.TU.Chr1.3712	0.969616812289158	0.703365595686987	0.681995106763881
blue	evm.TU.Chr6.918	0.977312169072138	0.697525249170528	0.681699914249433
blue	evm.TU.Chr5.408	-0.856842426510492	-0.795429864017318	0.681558054803509
blue	evm.TU.Chr6.2924	0.935225349481899	0.728684812843672	0.681484508753876
blue	evm.TU.Chr7.2566_evm.TU.Chr7.2567	0.856260462713676	0.795821842480427	0.681430779079941
blue	evm.TU.Chr3.937	0.969801806711137	0.702596110058869	0.681378976923309
blue	evm.TU.Chr3.747	-0.959158722641017	-0.709966654734772	0.68097070967312
blue	evm.TU.Chr5.689	-0.87954480098612	-0.774128573668002	0.680880762264492
blue	evm.TU.Chr3.2161	0.973038860168263	0.699555461706819	0.680694649083686
blue	evm.TU.Chr8.2055	-0.863096545977507	-0.78848525131713	0.680538896966021
blue	evm.TU.Chr6.103	-0.947598781607763	-0.717922665203965	0.680302642835875
blue	evm.TU.Chr1.3088	0.933496168212985	0.728481213956468	0.680034421843507
blue	evm.TU.Chr1.3213	0.887375360046542	0.766342398348809	0.680033361653705
blue	evm.TU.Chr6.2189	-0.826548481229668	-0.822560106508869	0.67988580675502
blue	evm.TU.Chr1.4249	-0.894406659465998	-0.759975103456125	0.679726793559519
blue	evm.TU.Chr5.974_evm.TU.Chr5.975	0.895773210698106	0.758654533864048	0.679582407610073
blue	evm.TU.Chr6.847	0.884909068065646	0.767929129933254	0.679547450709698
blue	evm.TU.Chr4.2060	-0.762628447141683	-0.89100123744522	0.679502890114167
blue	evm.TU.Chr4.276	-0.920695573062039	-0.738019358040874	0.679491155782321
blue	evm.TU.Chr2.689	0.914586935362595	0.742846906467663	0.679398075629845
blue	evm.TU.Chr2.2390	-0.912120638849737	-0.744854198727835	0.679396887593542
blue	evm.TU.Chr2.2482	0.848615287481498	0.800352252418147	0.67919115677229
blue	evm.TU.Chr1.4309	0.912909868442254	0.743941542443908	0.679151575641196
blue	evm.TU.Chr8.1101_evm.TU.Chr8.1102	-0.966035390347925	-0.702829306546209	0.678957983497328
blue	evm.TU.Chr1.2494	0.956609448385183	0.709741104972487	0.678945046924021
blue	evm.TU.Chr3.2146_evm.TU.Chr3.2145	-0.91749472297981	-0.73973469400205	0.678702678151965
blue	evm.TU.Chr5.184	-0.975610964173291	-0.695611971186448	0.678646665899694
blue	evm.TU.Chr7.2492	0.790853314891604	0.857811322834152	0.678402928214941
blue	evm.TU.Chr7.1800	0.942835601718977	0.719491373724097	0.678362082276773
blue	evm.TU.Chr8.866	-0.87296997438586	-0.777069461744861	0.678358308115445
blue	evm.TU.Chr2.1910	0.878947931998568	0.771699966078277	0.678284089307867
blue	evm.TU.Chr2.2610	0.964412520683484	0.703273443914682	0.678245714775514
blue	evm.TU.Chr8.2495	-0.909757176703203	-0.745493388044098	0.678217959957904
blue	evm.TU.Chr4.2053	-0.847845612382115	-0.799924760074286	0.678212698064799
blue	evm.TU.Chr7.2610	-0.819516419080611	-0.827480832316804	0.67813412855811
blue	evm.TU.Chr8.2544	-0.888119204204596	-0.763530506010901	0.678106105384334
blue	evm.TU.Chr6.788	-0.831107719129584	-0.815880960455451	0.678084964125384
blue	evm.TU.Chr1.1710	-0.9154257639466	-0.740443893948176	0.677821417277104
blue	evm.TU.Chr1.2539	-0.883272817020001	-0.767329182972512	0.677761009025786
blue	evm.TU.Chr6.2593	0.891946242738578	0.759692278421938	0.677604673375958
blue	evm.TU.Chr3.3167	0.923621047943382	0.733592194068088	0.677561191048252
blue	evm.TU.Chr2.548	-0.850035211729381	-0.797090837825877	0.677555279098868
blue	evm.TU.Chr6.944	-0.928961163559613	-0.729302539258634	0.677493735456681
blue	evm.TU.Chr1.3731	0.94997207859525	0.713095002124623	0.677420341404213
blue	evm.TU.Chr1.1824	0.9278036967399	0.730063094299151	0.677355237744122
blue	evm.TU.Chr6.2531	-0.928261746762577	-0.729676249932726	0.67733055033372
blue	evm.TU.Chr4.1439	-0.930166303080441	-0.728105446915162	0.677259151809809
blue	evm.TU.Chr7.2227	0.855809871647637	0.791131796914655	0.677058401573896
blue	evm.TU.Chr1.1595	0.860099744142477	0.787179216145895	0.67705264240136
blue	evm.TU.Chr5.341	-0.962824515586343	-0.703185191919262	0.677043941777153
blue	evm.TU.Chr2.1487	-0.902951379836023	-0.749736705543962	0.676975792784635
blue	evm.TU.Chr5.552	-0.917816179080336	-0.737431581936953	0.676826636866542
blue	evm.TU.Chr8.2809	0.828328570580821	0.817003288508601	0.676747166130159
blue	evm.TU.Chr1.3666	0.909251029146895	0.744271621424284	0.676729737744859
blue	evm.TU.Chr3.2216	0.944285897814898	0.716542828089124	0.676621287744964
blue	evm.TU.Chr7.984	-0.958555407312016	-0.705832443012696	0.67657950490607
blue	evm.TU.Chr5.2096	0.822935701036217	0.821983443409565	0.676439521242414
blue	evm.TU.Chr1.1545	-0.893216658100036	-0.75725266435407	0.676390694191691
blue	evm.TU.Chr5.1402	-0.872717684601438	-0.775036779146601	0.676388303377777
blue	evm.TU.Chr1.267	-0.824965522142954	-0.819750273208824	0.676265712164546
blue	evm.TU.Chr2.1879	0.904972452390672	0.7471559757482	0.676155575691194
blue	evm.TU.Chr4.1431	-0.850648666069769	-0.794713881239566	0.676022302983566
blue	evm.TU.Chr4.1023	-0.963514274521984	-0.701574018767716	0.675976581716448
blue	evm.TU.Chr6.286	-0.941864186195232	-0.717477575492524	0.675766432754594
blue	evm.TU.Chr7.977	-0.924140576402112	-0.731188077196883	0.675720571119079
blue	evm.TU.Chr4.1336	0.89593396061269	0.754091215480659	0.675615929348825
blue	evm.TU.Chr1.1631	-0.772259364757931	-0.874804418054115	0.675575904173902
blue	evm.TU.Chr3.167	-0.932392954887052	-0.724391556330795	0.6754175837025
blue	evm.TU.Chr1.3050	0.808244110256106	0.835324879901394	0.675146414330691
blue	evm.TU.Chr1.3270	0.827532599665629	0.815570668045635	0.674911315138838
blue	evm.TU.Chr2.2700	-0.89520852382027	-0.75385476707351	0.674857213206751
blue	evm.TU.Chr7.1599	-0.787786467646916	-0.856499307500972	0.674738563998221
blue	evm.TU.Chr6.3241	-0.804423222849762	-0.838746617865429	0.674707257497647
blue	evm.TU.Chr2.1911	0.874919800391382	0.771070353988148	0.674624720199023
blue	evm.TU.Chr7.2736	-0.898721261730649	-0.750469272846546	0.67446269178273
blue	evm.TU.Chr4.991	-0.930064413541699	-0.725168977560182	0.674453859833145
blue	evm.TU.Chr8.1917	0.873300460028346	0.772229385980381	0.674388278024073
blue	evm.TU.Chr1.2128	0.93541401061104	0.720905521990031	0.67434512559634
blue	evm.TU.Chr6.1356	-0.972321809933043	-0.693458444335875	0.67426476971001
blue	evm.TU.Chr3.1851	0.889170757532546	0.758161069621776	0.67413465260728
blue	evm.TU.Chr1.1188	-0.906234825431227	-0.74386998042074	0.67412088185012
blue	evm.TU.Chr5.933	-0.895517232690278	-0.752718157858569	0.67407208172123
blue	evm.TU.Chr3.1912	-0.909977636356391	-0.74074118664265	0.674057914172907
blue	evm.TU.Chr3.272	0.821161952537492	0.820775374423006	0.673989509055886
blue	evm.TU.Chr1.2345	-0.793728638189709	-0.849066173291954	0.67392813745997
blue	evm.TU.Chr8.1997	-0.939828546834878	-0.716927300996968	0.673788743482231
blue	evm.TU.Chr3.579	0.874088816049204	0.770659136663389	0.673624532343603
blue	evm.TU.Chr1.1454	-0.889043038152652	-0.757658823957244	0.673591302734114
blue	evm.TU.Chr1.5354	-0.887256042279316	-0.758959794112567	0.673391663173441
blue	evm.TU.Chr6.3484	-0.865059353769064	-0.778383861798582	0.67334824047175
blue	evm.TU.Chr8.833	-0.862715153935105	-0.780390766358981	0.673254940128923
blue	evm.TU.Chr8.1167	0.91731433434137	0.733922633492787	0.673237752000501
blue	evm.TU.Chr3.785	-0.971971267802436	-0.692646109537291	0.673232117225386
blue	evm.TU.Chr8.108	-0.949308394695906	-0.70912422013407	0.67317757505546
blue	evm.TU.Chr8.2058	-0.961293453272368	-0.700273128315914	0.673167973752649
blue	evm.TU.Chr1.3625	-0.833597773184426	-0.807543652446983	0.673166590429023
blue	evm.TU.Chr3.871	0.890251010086845	0.755985867616134	0.673017182256643
blue	evm.TU.Chr1.1869	-0.89754180461968	-0.749724941929794	0.672909477348052
blue	evm.TU.Chr7.2202	0.93156120084646	0.722329847186308	0.672894459852117
blue	evm.TU.Chr1.2192	0.846113376071943	0.794857559821284	0.672539613436693
blue	evm.TU.Chr1.70	-0.9362190464782	-0.718351000425526	0.672533888655047
blue	evm.TU.Chr4.1079	0.890936602018931	0.754704396772167	0.672393770788941
blue	evm.TU.Chr4.1771	0.906793143166458	0.741329696388318	0.672232685510599
blue	evm.TU.Chr8.1537	-0.927566392807568	-0.724657796850721	0.672168218644703
blue	evm.TU.Chr4.1260	-0.892953453904576	-0.752625435131403	0.672059481797021
blue	evm.TU.Chr1.1178	-0.90009768587972	-0.746441651275833	0.671870402957614
blue	evm.TU.Chr1.1079	0.905349244969343	0.741967741128718	0.671739934222494
blue	evm.TU.Chr5.1095	0.950855914421836	0.706071513713717	0.671372274819467
blue	evm.TU.Chr7.2983	0.933710666805727	0.718924559263466	0.671267529612904
blue	evm.TU.Chr3.2943	0.966665489152666	0.69397153377373	0.670838332153409
blue	evm.TU.Chr1.5606	0.788001213068361	0.851131694738937	0.670692807935213
blue	evm.TU.Chr4.368	0.830417403871718	0.807586396525824	0.670633798805091
blue	evm.TU.Chr4.226	-0.953416443868448	-0.703358921368899	0.670593961574684
blue	evm.TU.Chr5.51	-0.926234458283034	-0.723914675871361	0.670514717648848
blue	evm.TU.Chr8.2649	-0.945323393510959	-0.709203577782856	0.670426732839803
blue	evm.TU.Chr1.2079	-0.805730918918362	-0.832072548904546	0.670426579435603
blue	evm.TU.Chr6.2016	-0.904349109504973	-0.741136076573687	0.670245750871424
blue	evm.TU.Chr6.964	0.959986275391584	0.69816377900838	0.670227645823567
blue	evm.TU.Chr4.1288	0.830492572076912	0.806963011765165	0.670176787211784
blue	evm.TU.Chr3.3146	-0.884825029979977	-0.757363807506677	0.670134453682845
blue	evm.TU.Chr5.690	-0.872116344341731	-0.768371823798853	0.670109626066644
blue	evm.TU.Chr6.3274	0.895903772725687	0.747915651469842	0.670060453832421
blue	evm.TU.Chr2.2064	-0.843575079650281	-0.794266383410164	0.67002332764877
blue	evm.TU.Chr4.580	0.883261239821328	0.758552193424464	0.66999975083328
blue	evm.TU.Chr1.2109	-0.944707277031558	-0.709036759400786	0.669832186288796
blue	evm.TU.Chr5.1382	-0.894776550805527	-0.748366796150007	0.669621060596486
blue	evm.TU.Chr8.1152	-0.930885604424078	-0.719279838806661	0.669567247497592
blue	evm.TU.Chr8.1067	-0.847731504530271	-0.789677685765448	0.669434652647925
blue	evm.TU.Chr3.151	0.777367018337718	0.860942553454524	0.669268345739005
blue	evm.TU.Chr1.1031	-0.85924001296533	-0.7788044378079	0.669179935239516
blue	evm.TU.Chr1.2162	-0.913297057196378	-0.732496464763286	0.66898686567506
blue	evm.TU.Chr2.3041	0.918904538383333	0.727776536955091	0.668757162736939
blue	evm.TU.Chr4.2183	0.888824086369545	0.752402133281597	0.668753138696512
blue	evm.TU.Chr1.2191	-0.904627184414559	-0.739132440080939	0.668639298179882
blue	evm.TU.Chr6.716	0.836839362732635	0.798147636185635	0.667921359232146
blue	evm.TU.Chr8.326	0.828716386157747	0.805893307506627	0.667856989425606
blue	evm.TU.Chr1.4353	0.916214122216948	0.728884053252916	0.667813863049052
blue	evm.TU.Chr4.1617	0.873022923177294	0.764932868186896	0.667803928618916
blue	evm.TU.Chr1.1808	-0.942433966357969	-0.708489579005983	0.667704644065896
blue	evm.TU.Chr1.1104	0.954037448177457	0.699859987533702	0.66769263658816
blue	evm.TU.Chr1.5743	-0.936617072138621	-0.712844348871867	0.66766218693093
blue	evm.TU.Chr1.2795	-0.886912697986713	-0.752730219620279	0.667605989939553
blue	evm.TU.Chr6.1833	0.888216822883306	0.751486178280618	0.667482665713128
blue	evm.TU.Chr3.830	0.938209799638406	0.711357339717273	0.667402427167452
blue	evm.TU.Chr2.350	-0.883401164978902	-0.754858839847164	0.666843178515607
blue	evm.TU.Chr1.564	-0.813643688749513	-0.81956555653003	0.666834342587141
blue	evm.TU.Chr5.166	-0.980531722895396	-0.679956900317804	0.666719310963229
blue	evm.TU.Chr1.758	-0.818922809135463	-0.814078702087745	0.666667617571047
blue	evm.TU.Chr6.3127	0.940332346515944	0.708868562196233	0.666572038461367
blue	evm.TU.Chr6.3186	0.940332346515944	0.708868562196233	0.666572038461367
blue	evm.TU.Chr1.1862	-0.900045052803733	-0.740436124771625	0.666425871017869
blue	evm.TU.Chr8.1034	0.858670405483819	0.776104880742926	0.666418292645499
blue	evm.TU.Chr1.4758	-0.875036685611017	-0.761335877000675	0.666196822447427
blue	evm.TU.Chr1.4390	-0.889052068729836	-0.749321883929422	0.666186171051991
blue	evm.TU.Chr6.389	-0.973730410551655	-0.684078740104963	0.666108272452064
blue	evm.TU.Chr3.3119	-0.973242558861662	-0.684166531835385	0.66585998613098
blue	evm.TU.Chr2.266	-0.829227843668065	-0.802817030119553	0.665718234746037
blue	evm.TU.Chr2.2509	-0.878460053629194	-0.757745372420174	0.665649040493499
blue	evm.TU.Chr5.670	-0.929691140595141	-0.715547731631001	0.665238386770291
blue	evm.TU.Chr6.2228	0.901862471482812	0.737554701255927	0.665172905728438
blue	evm.TU.Chr6.3230	0.866419454433245	0.767369616960311	0.664863964875401
blue	evm.TU.Chr6.3433	-0.834413164330709	-0.796776360250868	0.664840684020832
blue	evm.TU.Chr1.1365	0.892796611309571	0.744596843727759	0.664773538871945
blue	evm.TU.Chr6.825	0.868820028736244	0.764993810946908	0.664641944809941
blue	evm.TU.Chr6.2920	0.923933713806989	0.719176729452679	0.664471626526778
blue	evm.TU.Chr7.2463	0.943170120858139	0.704394263778834	0.664363622900063
blue	evm.TU.Chr8.1384	-0.900701958279613	-0.737578415654464	0.66433832336475
blue	evm.TU.Chr1.3705	-0.831024410806892	-0.799360653109089	0.664288215772193
blue	evm.TU.Chr5.2059	-0.95573079758708	-0.694984069564839	0.664217679115518
blue	evm.TU.Chr1.1193	0.86647189909908	0.76657394635291	0.664214783096282
blue	evm.TU.Chr1.1590	-0.903509625325987	-0.73480202692666	0.663900704037283
blue	evm.TU.Chr6.2112	-0.974462484475486	-0.681179437714485	0.663783807248872
blue	evm.TU.Chr6.511	-0.95671524928923	-0.693750795944577	0.663721965686717
blue	evm.TU.Chr3.1703	-0.963027239773973	-0.688944266771076	0.663472095586653
blue	evm.TU.Chr2.1629	-0.856138990526478	-0.774883290092937	0.663407797756003
blue	evm.TU.Chr4.2448	0.847126703465869	0.78311622497446	0.663398666093251
blue	evm.TU.Chr1.3159	-0.987742330414448	-0.671630137731084	0.663397517419078
blue	evm.TU.Chr6.2864	-0.88228469698703	-0.751841554956242	0.663338298496825
blue	evm.TU.Chr4.2270	0.884585110767692	0.749833583232247	0.663291623280833
blue	evm.TU.Chr5.2350	0.873766661638965	0.759001206966435	0.663189950791007
blue	evm.TU.Chr4.802	0.83921816509193	0.790098839396114	0.66306529823927
blue	evm.TU.Chr2.2903	0.874436663780508	0.75822191975814	0.66301704591856
blue	evm.TU.Chr7.670	-0.863327415680159	-0.767837212634504	0.662894916446803
blue	evm.TU.Chr7.3018	-0.909335045308307	-0.728846846638207	0.662765980310571
blue	evm.TU.Chr4.515	0.94471994152768	0.701481388415216	0.662703456246378
blue	evm.TU.Chr1.4107	0.875936527097224	0.756476353524399	0.662625269937334
blue	evm.TU.Chr7.207	-0.866161150742675	-0.765004524747285	0.662617199478462
blue	evm.TU.Chr7.1042	-0.955511044926581	-0.69308346055428	0.662248901615551
blue	evm.TU.Chr4.194	0.967592425510293	0.684332469031723	0.662154913565852
blue	evm.TU.Chr1.3356	-0.930417585532704	-0.711652552481283	0.662134049617821
blue	evm.TU.Chr1.4408	-0.858210348167318	-0.771394814646804	0.662019012452497
blue	evm.TU.Chr7.2956	-0.804383499640686	-0.822927700344393	0.661949463554284
blue	evm.TU.Chr6.2388	0.817617652420713	0.809589552689767	0.661934709494542
blue	evm.TU.Chr1.3141	-0.888440683686479	-0.744852789402812	0.661757521462815
blue	evm.TU.Chr6.2671	0.972060785843077	0.68076799666591	0.661747873815881
blue	evm.TU.Chr5.1040	0.776839244654833	0.851745876885278	0.661669623637427
blue	evm.TU.Chr4.846	-0.983485192676119	-0.672755545201093	0.661645116996024
blue	evm.TU.Chr5.2591	0.78797720877693	0.839664582049314	0.661636553672067
blue	evm.TU.Chr1.1975	0.964166987902771	0.686080943342784	0.661496596600304
blue	evm.TU.Chr4.85	-0.868559418349754	-0.761528881593345	0.661433082453254
blue	evm.TU.Chr6.3128	0.950488790346853	0.695595182529616	0.661155423613673
blue	evm.TU.Chr1.2223	0.799499164773018	0.826842821075428	0.66106014484837
blue	evm.TU.Chr6.2087	0.866905098491971	0.762523313510972	0.661035348201653
blue	evm.TU.Chr5.1232	-0.864371301408131	-0.764747410050794	0.661025714074102
blue	evm.TU.Chr8.1935	0.908290824030852	0.727766032871744	0.66102320969874
blue	evm.TU.Chr3.792	0.797533483347779	0.828798500174979	0.660994554837966
blue	evm.TU.Chr8.1525_evm.TU.Chr8.1526	0.916543792156095	0.721091787086901	0.660912201029244
blue	evm.TU.Chr2.456	-0.82668793764736	-0.799406518143223	0.660859725825678
blue	evm.TU.Chr8.2104	-0.897045871431275	-0.736651927750828	0.66081057047077
blue	evm.TU.Chr4.2399	-0.869331656773917	-0.760081935312981	0.660763288109559
blue	evm.TU.Chr4.2408	-0.869331656773917	-0.760081935312981	0.660763288109559
blue	evm.TU.Chr7.1705	0.840650010569491	0.785884754624978	0.66065402728189
blue	evm.TU.Chr5.2248	0.87452069160094	0.75534560906409	0.660565364436462
blue	evm.TU.Chr2.3000	0.843355318046752	0.783162500246009	0.660484259477263
blue	evm.TU.Chr7.1863	-0.805057439737784	-0.82035236096044	0.660430771397659
blue	evm.TU.Chr1.1405	0.889770264644581	0.742098949644579	0.660297578817723
blue	evm.TU.Chr4.2227	-0.879725210226643	-0.750563160477566	0.660289334139501
blue	evm.TU.Chr5.2045	-0.829252751373503	-0.79623653012987	0.660281333354285
blue	evm.TU.Chr3.2372	-0.963708646839361	-0.685125294883087	0.660261170847198
blue	evm.TU.Chr1.2585	-0.878729078618813	-0.751345304570423	0.660228967209739
blue	evm.TU.Chr8.2781	-0.903895651798544	-0.730177463366969	0.660004234178694
blue	evm.TU.Chr8.1937	-0.904796683121935	-0.729209986552109	0.659786777131739
blue	evm.TU.Chr7.2263	-0.959239774917306	-0.687620041113547	0.659592493466387
blue	evm.TU.Chr5.1046	-0.919877277806787	-0.71689826658813	0.659458425933494
blue	evm.TU.Chr7.1970	0.975050685369668	0.676218502365813	0.659347314191436
blue	evm.TU.Chr6.1972	0.978162538061681	0.673983644791304	0.659265552601124
blue	evm.TU.Chr5.1302	-0.897175411959879	-0.734631787505225	0.659093576593822
blue	evm.TU.Chr1.1898	-0.889045620709106	-0.741344574950075	0.659089147795818
blue	evm.TU.Chr6.3695	-0.79605602194346	-0.827937060960533	0.659084283167802
blue	evm.TU.Chr8.1626	-0.983666786274786	-0.670004925193859	0.659061591553722
blue	evm.TU.Chr7.2331	-0.958833785257871	-0.687244493624812	0.658953239219907
blue	evm.TU.Chr2.3149	0.92805201328212	0.709934798422072	0.65885641897464
blue	evm.TU.Chr4.777	0.919826103209089	0.716204555876333	0.658783645732324
blue	evm.TU.Chr7.1442	-0.863714893025423	-0.762394447934119	0.658491439040594
blue	evm.TU.Chr3.779	0.850199406780842	0.77444240068926	0.65843046965194
blue	evm.TU.Chr8.2524	-0.768777205876492	-0.856437282704814	0.658409461206262
blue	evm.TU.Chr4.768	-0.926039819422226	-0.710990829376778	0.65840581924693
blue	evm.TU.Chr8.2083	-0.946305241133802	-0.695686212089601	0.658331508684911
blue	evm.TU.Chr1.2440	-0.849048583804364	-0.775300110420431	0.658267460775834
blue	evm.TU.Chr3.583	-0.933092247011387	-0.705440506937326	0.658241067751001
blue	evm.TU.Chr4.2779	-0.948105838821976	-0.694151187158145	0.658128793569843
blue	evm.TU.Chr2.2659	-0.904848085243914	-0.727157656810564	0.65796721343549
blue	evm.TU.Chr1.951	-0.881919374366035	-0.746054641978583	0.657960043096628
blue	evm.TU.Chr6.1519	-0.919007709857584	-0.715896519057959	0.657914420474471
blue	evm.TU.Chr7.1972	0.958532928651165	0.686298266415806	0.657839487235761
blue	evm.TU.Chr6.2549	-0.880954012044842	-0.746726338858198	0.657831564116685
blue	evm.TU.Chr6.324	-0.91202535015207	-0.721281287154106	0.657826818474859
blue	evm.TU.Chr5.980_evm.TU.Chr5.981	0.873771296247123	0.752762906812819	0.657742620852589
blue	evm.TU.Chr8.1560	-0.827615844273483	-0.794545141648575	0.65757814821888
blue	evm.TU.Chr3.1841	0.948256954447539	0.693437723047427	0.65755714335599
blue	evm.TU.Chr3.582	-0.835282609923472	-0.78713674107901	0.657481631455132
blue	evm.TU.Chr3.135	-0.831753826256082	-0.790380557638158	0.657402053013954
blue	evm.TU.Chr7.1943	0.886058799497361	0.741768131819381	0.657250180385281
blue	evm.TU.Chr2.1645	-0.895986162341941	-0.733476349480958	0.657184659540019
blue	evm.TU.Chr5.516	-0.831879039262147	-0.789959598186719	0.657150831595479
blue	evm.TU.Chr1.1206	0.908002445045074	0.723694781762713	0.657116631306905
blue	evm.TU.Chr5.445	-0.916143214238453	-0.716922900703263	0.656804050611442
blue	evm.TU.Chr1.656	0.875482904656637	0.750140704473065	0.656735362853255
blue	evm.TU.Chr7.2009	-0.973218694088707	-0.67470525963392	0.656635771675705
blue	evm.TU.Chr4.235	-0.87887737117717	-0.746991599332686	0.656514013112941
blue	evm.TU.Chr1.4923	-0.915378861108992	-0.717130414643109	0.656446022222629
blue	evm.TU.Chr7.2133	-0.939181299730202	-0.698930433398135	0.656422392859854
blue	evm.TU.Chr8.2481	-0.820489730026187	-0.79984070379926	0.65626108312421
blue	evm.TU.Chr2.3050	-0.855925411213281	-0.766594571693604	0.656147774010717
blue	evm.TU.Chr4.2453	0.959516151385398	0.683460196888323	0.65579109774339
blue	evm.TU.Chr2.3214	-0.937453986562495	-0.699510369950316	0.65575878495173
blue	evm.TU.Chr7.2862	-0.824183381738043	-0.795427494439406	0.655578122294488
blue	evm.TU.Chr6.194	0.846473017609452	0.77444174806831	0.655544043450121
blue	evm.TU.Chr2.2107	-0.916086747797746	-0.715551107335566	0.655506886802114
blue	evm.TU.Chr3.1029	-0.943410739388859	-0.694759714215163	0.655443775685319
blue	evm.TU.Chr2.286	0.792072406072009	0.82746563774113	0.655412698627526
blue	evm.TU.Chr6.2854	-0.812235618333903	-0.806868799898341	0.655367578599764
blue	evm.TU.Chr7.2894	0.8249834276185	0.794295562183066	0.655280675431949
blue	evm.TU.Chr6.3644	-0.868284902117354	-0.754431841186996	0.655061777379266
blue	evm.TU.Chr1.2387	-0.885795518206199	-0.73937452278543	0.654934638559181
blue	evm.TU.Chr5.1301	-0.957664033861575	-0.68385584489742	0.654904147004278
blue	evm.TU.Chr1.444	-0.908815669241275	-0.720567210513869	0.654862771656481
blue	evm.TU.Chr6.496	0.937539368024555	0.698334949068188	0.654716506818849
blue	evm.TU.Chr1.833	-0.853154810514034	-0.767307870119621	0.654632400537832
blue	evm.TU.Chr4.773	0.791236167162828	0.827324333442202	0.65460893459335
blue	evm.TU.Chr4.1462	0.906539344116882	0.722060264742885	0.654576038812877
blue	evm.TU.Chr1.609	0.941832568631907	0.694883748646424	0.65446414588823
blue	evm.TU.Chr3.2731	-0.801358859270795	-0.816580871544786	0.654374315723481
blue	evm.TU.Chr8.2274	-0.939712508616069	-0.696236434856765	0.654262086789159
blue	evm.TU.Chr5.1538	-0.917304337756334	-0.713216414776548	0.654236511033548
blue	evm.TU.Chr1.2591	0.941384252815498	0.694838678377215	0.654110190071442
blue	evm.TU.Chr7.1973	0.970667943054509	0.673868761746054	0.654102804852731
blue	evm.TU.Chr1.2026	0.957453519625184	0.683095714836989	0.654032396411556
blue	evm.TU.Chr7.2340	-0.870440171157449	-0.751328555070122	0.653986556070716
blue	evm.TU.Chr8.1475	-0.978994339608122	-0.668006161394399	0.653974250828467
blue	evm.TU.Chr6.2983	0.915848163541343	0.713893452764564	0.653818007678614
blue	evm.TU.Chr6.735	0.967916379811743	0.675422583234097	0.653752581607042
blue	evm.TU.Chr1.3446	-0.954016852718659	-0.685108306471383	0.653604870311239
blue	evm.TU.Chr3.407	0.921512974514132	0.709262051790678	0.653594183055624
blue	evm.TU.Chr5.1714	-0.932827792142325	-0.700615042296025	0.653553183046703
blue	evm.TU.Chr1.4745	0.820776619980721	0.795958978051335	0.653304519648284
blue	evm.TU.Chr1.4617	-0.744872233478284	-0.876890147413352	0.653171122618886
blue	evm.TU.Chr3.781	-0.854695723411632	-0.764149196606296	0.653115050387835
blue	evm.TU.Chr3.2777	-0.881232579206896	-0.741084958506321	0.653068209395961
blue	evm.TU.Chr4.676	0.950107034231986	0.687308160812088	0.653016318272613
blue	evm.TU.Chr3.2326	0.904041757475306	0.722193407868134	0.652892997686188
blue	evm.TU.Chr8.1902	0.95927528041476	0.680444241623606	0.652733340690093
blue	evm.TU.Chr4.623	0.873151341154583	0.747536268795629	0.652712295660596
blue	evm.TU.Chr1.1233	-0.900078195434431	-0.725075886551402	0.652624995520206
blue	evm.TU.Chr1.4640	-0.886723457925152	-0.735940597860399	0.652575791762277
blue	evm.TU.Chr1.3075	-0.841611831972111	-0.77529277366793	0.652495571561406
blue	evm.TU.Chr5.595	-0.752811286705271	-0.866645164832165	0.652420261654204
blue	evm.TU.Chr8.324	-0.786915231124599	-0.828952614035848	0.65231543786536
blue	evm.TU.Chr8.330	-0.786915231124599	-0.828952614035848	0.65231543786536
blue	evm.TU.Chr8.1661	0.832142146940147	0.783886705875643	0.652305166385197
blue	evm.TU.Chr2.2345	0.886457865284699	0.735696290969741	0.652163763590908
blue	evm.TU.Chr4.213	-0.901337234652884	-0.723452905517375	0.652075041260625
blue	evm.TU.Chr2.1755	-0.948148266210022	-0.687663309624484	0.652006774756699
blue	evm.TU.Chr6.691	0.738604882027421	0.882646170791745	0.651926770849592
blue	evm.TU.Chr1.5799	-0.905937852616936	-0.719577488719471	0.651892484922006
blue	evm.TU.Chr8.683	-0.859526696011889	-0.758414317302088	0.651877352358776
blue	evm.TU.Chr6.2038	-0.797669610101965	-0.816772540955335	0.651514634285833
blue	evm.TU.Chr6.2443	-0.89770079411406	-0.725653622547073	0.651419833212252
blue	evm.TU.Chr4.33	0.848579709752552	0.767471023461702	0.651260338332625
blue	evm.TU.Chr2.1160	0.908309714911103	0.716973341050656	0.651233851008583
blue	evm.TU.Chr3.697	-0.882741539494925	-0.737576734458329	0.651089622071385
blue	evm.TU.Chr2.3007	0.951876152045537	0.68393538880233	0.65102178614093
blue	evm.TU.Chr1.5299	-0.912050261894236	-0.713784392905686	0.651007242485649
blue	evm.TU.Chr6.3612	-0.854732991495131	-0.761543885260298	0.65091668320336
blue	evm.TU.Chr7.1331	-0.879340126890411	-0.740165498690191	0.650857223538136
blue	evm.TU.Chr5.1976	-0.92047819202558	-0.707033312829882	0.650808745495506
blue	evm.TU.Chr8.2492	-0.927426233644978	-0.701635871336454	0.65071551354378
blue	evm.TU.Chr5.1117	-0.83720961829788	-0.777187911563742	0.650669194786007
blue	evm.TU.Chr8.2097	-0.91521899154994	-0.710815502514798	0.650551847389657
blue	evm.TU.Chr7.2528	-0.921340402789253	-0.705972146537341	0.650440661848707
blue	evm.TU.Chr5.601	-0.697332932668483	-0.932751488845826	0.650438331167754
blue	evm.TU.Chr5.2429	0.804473777772116	0.808509129727443	0.650424393955082
blue	evm.TU.Chr3.152	0.753198419713601	0.863531755143565	0.650410753346646
blue	evm.TU.Chr4.480	-0.926599628273653	-0.701829222520844	0.650314696699401
blue	evm.TU.Chr8.1430	0.874697832035695	0.743461730816926	0.650304364147071
blue	evm.TU.Chr5.1254	0.934787673795293	0.695579971423207	0.650219583425296
blue	evm.TU.Chr4.1860	-0.945791487599846	-0.687402732603844	0.650139653049589
blue	evm.TU.Chr8.1944	-0.931458264526391	-0.69796690676248	0.650127043669833
blue	evm.TU.Chr4.774	-0.878302875988701	-0.740177735941766	0.650100234220458
blue	evm.TU.Chr3.489	-0.944147937003047	-0.688554041153805	0.650096877470476
blue	evm.TU.Chr7.1764	-0.949237637042333	-0.684849254792554	0.650084688349486
blue	evm.TU.Chr5.7	-0.969523070389652	-0.670388305214302	0.649956928024685
blue	evm.TU.Chr3.329	0.879603375954351	0.738804282265045	0.649854740849865
blue	evm.TU.Chr2.2227_evm.TU.Chr2.2228	-0.819226905517531	-0.793065349863903	0.649700472442183
blue	evm.TU.Chr5.1121	-0.970220615688632	-0.66937916580036	0.649445466371969
blue	evm.TU.Chr2.2770	0.880041034746938	0.737879555132214	0.649364287217164
blue	evm.TU.Chr4.1552	-0.950984412879008	-0.682762551591843	0.649296544261342
blue	evm.TU.Chr7.1416	0.991974199613837	0.654543757689896	0.649290520146668
blue	evm.TU.Chr3.2831	-0.840843277728726	-0.772067783292666	0.649188005532557
blue	evm.TU.Chr1.5055	0.921032438159581	0.704794653073325	0.649138737721961
blue	evm.TU.Chr2.2924	-0.842723285132839	-0.770080048935372	0.648964388654074
blue	evm.TU.Chr7.2216	-0.926224832282606	-0.700526244896248	0.64884480368859
blue	evm.TU.Chr7.277	-0.807785153617154	-0.80312710436919	0.648754151376966
blue	evm.TU.Chr6.560	-0.908366768686184	-0.713973595168594	0.648549887570553
blue	evm.TU.Chr1.641	0.834882911035973	0.776794256241809	0.648532249927185
blue	evm.TU.Chr3.1397	-0.7291185526952	-0.889183055506014	0.648319862511641
blue	evm.TU.Chr5.1233	-0.826176927206536	-0.7846426399435	0.648253645223745
blue	evm.TU.Chr1.772	0.900267451892987	0.719713764473694	0.647934876835042
blue	evm.TU.Chr6.349	0.791263823974033	0.818696574661537	0.64780498234113
blue	evm.TU.Chr5.711	-0.936367070945713	-0.691823551390684	0.647800792426956
blue	evm.TU.Chr6.2297	0.838675848067042	0.772344645499032	0.64774680056394
blue	evm.TU.Chr5.682	-0.934052504135758	-0.69347545677009	0.647742486952791
blue	evm.TU.Chr5.1160	0.802126191129428	0.807522232101696	0.647734732288068
blue	evm.TU.Chr5.1835	-0.830460091917266	-0.77995548446027	0.647721903316252
blue	evm.TU.Chr5.1870	-0.830460091917266	-0.77995548446027	0.647721903316252
blue	evm.TU.Chr8.2529	-0.839338954366374	-0.771571913906582	0.647610363436812
blue	evm.TU.Chr1.2315	-0.887967492516935	-0.729151176796802	0.647462542126028
blue	evm.TU.Chr7.1277	-0.906649000640072	-0.714120920741193	0.647457019126171
blue	evm.TU.Chr5.116_evm.TU.Chr5.117	0.859807438059699	0.753000002274698	0.647435002814756
blue	evm.TU.Chr2.1579	0.924643489395931	0.7001421282351	0.647381860524397
blue	evm.TU.Chr2.2840	-0.963182056527898	-0.671970313390657	0.647229748377309
blue	evm.TU.Chr1.1246	0.965435714600353	0.670375772584821	0.647204713056191
blue	evm.TU.Chr3.1240	-0.850202909738325	-0.761174079045901	0.647152416822214
blue	evm.TU.Chr7.2228	0.82034662771602	0.788862689112225	0.647140846744205
blue	evm.TU.Chr7.2839	0.873613435893794	0.740703097070936	0.647088177609315
blue	evm.TU.Chr7.98	0.79789332771153	0.810865067612727	0.646983827122553
blue	evm.TU.Chr4.1062	0.938711996225266	0.689211223230415	0.64697084317948
blue	evm.TU.Chr5.347	0.750661541434905	0.861835417825194	0.646946703207855
blue	evm.TU.Chr4.337	0.861705655299704	0.750770764760427	0.646943413827744
blue	evm.TU.Chr1.3502	0.953512639544768	0.678404170150225	0.646866950958119
blue	evm.TU.Chr1.3763	0.870923775885268	0.742720004958101	0.646852511143634
blue	evm.TU.Chr1.3132	0.861712940590115	0.750627502225943	0.64682543223093
blue	evm.TU.Chr6.509	0.896725518356677	0.72110640273362	0.646634512781625
blue	evm.TU.Chr1.3268	0.94063778599413	0.687400687745334	0.646595061011613
blue	evm.TU.Chr8.1094	-0.970703748026257	-0.66605585085743	0.646542910822125
blue	evm.TU.Chr1.4152	-0.821445709737947	-0.786975814490091	0.646457906480412
blue	evm.TU.Chr8.1803	0.827075865401329	0.781126566062892	0.646050930614435
blue	evm.TU.Chr6.1931	-0.863089567916073	-0.748492092048003	0.646015716314309
blue	evm.TU.Chr1.3398	0.907527339314056	0.711638869141988	0.645831729464892
blue	evm.TU.Chr6.2299	-0.915208947332498	-0.705663540102558	0.645829585708186
blue	evm.TU.Chr8.2278	0.903990542115513	0.714325145648121	0.645743175661188
blue	evm.TU.Chr5.127	0.957284967001947	0.674301305017639	0.64549850252318
blue	evm.TU.Chr8.903	0.778315689917833	0.829344558354538	0.645491882115313
blue	evm.TU.Chr1.5123	0.812583816748001	0.794333806766564	0.645462796474343
blue	evm.TU.Chr7.2978	0.786463611128924	0.820622951647092	0.645390089927649
blue	evm.TU.Chr8.2572	0.922037205927164	0.699951552360505	0.645381373622862
blue	evm.TU.Chr1.2691	-0.964616814730449	-0.669034272192714	0.64536170858804
blue	evm.TU.Chr7.2985	-0.815640427586894	-0.791190492415802	0.64532695153671
blue	evm.TU.Chr1.996	0.854621113692226	0.755097904415639	0.645322612018359
blue	evm.TU.Chr1.3556	-0.833763921015316	-0.773929482402378	0.64527447983716
blue	evm.TU.Chr5.1572	-0.831175560386902	-0.776299347989729	0.64524104559335
blue	evm.TU.Chr1.2237	0.88292208576647	0.730232434116473	0.644738343824443
blue	evm.TU.Chr4.1287	-0.853477982187574	-0.755406101518924	0.644722475256553
blue	evm.TU.Chr6.2544	-0.846540977478372	-0.761541027784436	0.644675686050521
blue	evm.TU.Chr8.2521	-0.732400581792662	-0.880140171831712	0.644615173908639
blue	evm.TU.Chr1.1662	-0.856809657070379	-0.752105651393199	0.644411385250901
blue	evm.TU.Chr3.2149	-0.812921895004577	-0.792602599623157	0.644324007271211
blue	evm.TU.Chr2.3159	-0.97122433205458	-0.663251172761204	0.644165677249417
blue	evm.TU.Chr8.2673	0.803712120996885	0.80138176489823	0.644080237994584
blue	evm.TU.Chr5.320	-0.965214901251489	-0.667196734138443	0.643988229856754
blue	evm.TU.Chr1.1586	0.961095948372594	0.670009303649096	0.643943227109089
blue	evm.TU.Chr1.5681	-0.904184447403362	-0.712106572013996	0.643875687308777
blue	evm.TU.Chr2.2469	-0.948482786841097	-0.678812516210573	0.643841987118021
blue	evm.TU.Chr3.1899	-0.878803261429572	-0.732601740050213	0.643812798485107
blue	evm.TU.Chr3.12	-0.73752568253505	-0.872928028698616	0.643806840169922
blue	evm.TU.Chr8.444	-0.819637925763143	-0.785287567148693	0.64365147266534
blue	evm.TU.Chr6.3412	0.952270960856222	0.675871010333503	0.64361233642515
blue	evm.TU.Chr6.485	0.92686799240311	0.694366821247923	0.643586381601392
blue	evm.TU.Chr8.2172	0.80860715205164	0.795843855394179	0.643525033388084
blue	evm.TU.Chr8.2608	-0.899842413432214	-0.71510938284872	0.643485752930613
blue	evm.TU.Chr4.2752	-0.919556355618394	-0.699689379332769	0.643403815724137
blue	evm.TU.Chr8.680	-0.919028303397085	-0.700059027533685	0.643374060352096
blue	evm.TU.Chr8.1896	-0.842607403524205	-0.763371516143643	0.643222491142131
blue	evm.TU.Chr8.1143	-0.841529101205001	-0.764053281151284	0.642973070959972
blue	evm.TU.Chr2.1994	-0.88987529597322	-0.722502516681802	0.642937140873615
blue	evm.TU.Chr8.1928	0.865814077710889	0.742505110156241	0.642871377145548
blue	evm.TU.Chr6.3301	0.884917118159932	0.726473886668393	0.642869178209039
blue	evm.TU.Chr4.1343	-0.901887195529552	-0.712773722419554	0.642841493560131
blue	evm.TU.Chr7.1930	0.956974824452144	0.671708343562327	0.642807974163598
blue	evm.TU.Chr7.2282	-0.915454556100382	-0.702125651981422	0.642764127061344
blue	evm.TU.Chr4.461	0.951888890226741	0.675152072337776	0.642669756871889
blue	evm.TU.Chr3.1211	0.934964427793904	0.687252899933559	0.642557014336081
blue	evm.TU.Chr7.2740	0.918281480929699	0.699713445382253	0.642533898852037
blue	evm.TU.Chr5.1394	0.97017614256511	0.662242567384181	0.6424919394672
blue	evm.TU.Chr1.2752	-0.924695635718973	-0.694383268872805	0.642093178242957
blue	evm.TU.Chr8.1709	-0.980476134797418	-0.654828606590697	0.642043821144826
blue	evm.TU.Chr8.1460	-0.976089619622334	-0.657712811981438	0.641986648467698
blue	evm.TU.Chr5.784	-0.837949349070145	-0.765977881135487	0.641850666899611
blue	evm.TU.Chr3.71	0.731447763085007	0.877467252088777	0.641821458720684
blue	evm.TU.Chr1.3602_evm.TU.Chr1.3603	-0.969317511786762	-0.662100008602695	0.641785132892758
blue	evm.TU.Chr7.1727	-0.915273238739642	-0.701059760596554	0.641661237631246
blue	evm.TU.Chr6.2712	-0.909123856010012	-0.705706893215157	0.641574971972609
blue	evm.TU.Chr1.229	-0.89727965853694	-0.714916056008615	0.641479634617986
blue	evm.TU.Chr2.97	-0.928757886646582	-0.690631870136778	0.641429796159011
blue	evm.TU.Chr4.1825	-0.92712981673584	-0.691792621007279	0.641381565933686
blue	evm.TU.Chr1.5471	-0.83077606636251	-0.771976194162456	0.641339345911787
blue	evm.TU.Chr1.3907	0.806539281741692	0.795107332261685	0.641285296669893
blue	evm.TU.Chr1.2446	0.790219279850175	0.811511771092167	0.641272247342392
blue	evm.TU.Chr6.1028	-0.806972225660878	-0.794659511460617	0.64126815460596
blue	evm.TU.Chr6.555	0.892328551175575	0.718592435958459	0.641220547264538
blue	evm.TU.Chr7.1801_evm.TU.Chr7.1802	0.944617669397071	0.67873365249124	0.641143800957636
blue	evm.TU.Chr6.1650	-0.875146756025576	-0.732524492563384	0.641066433376127
blue	evm.TU.Chr4.1340	-0.942028461221525	-0.680373316356858	0.640931028263837
blue	evm.TU.Chr5.2521	-0.944868883209656	-0.678202565828439	0.64081250096424
blue	evm.TU.Chr7.2766	-0.894203414353946	-0.71657921099166	0.640767577123799
blue	evm.TU.Chr4.1252	0.822648044530061	0.778826088190225	0.640699758478685
blue	evm.TU.Chr2.1790	-0.741049714971987	-0.864457758401572	0.640606175468807
blue	evm.TU.Chr2.27	-0.874522891044789	-0.732260990968484	0.64037899882108
blue	evm.TU.Chr1.2979	-0.829878012277278	-0.771555906691365	0.640297282205823
blue	evm.TU.Chr5.1085_evm.TU.Chr5.1086	0.948107217103043	0.67528571161974	0.640243256793239
blue	evm.TU.Chr5.423	-0.845846519176578	-0.756754887866497	0.640098487771738
blue	evm.TU.Chr3.828	0.961773651030942	0.665510782270952	0.640070734865192
blue	evm.TU.Chr1.2463	-0.874647195731555	-0.731733982064465	0.640009075434169
blue	evm.TU.Chr3.3111	-0.844919666119714	-0.757312221235852	0.639867989114975
blue	evm.TU.Chr6.3608_evm.TU.Chr6.3609	0.873272622088445	0.732664154177226	0.639815547028559
blue	evm.TU.Chr5.1478	-0.911505345016471	-0.701732404853857	0.639632837795553
blue	evm.TU.Chr1.2470	0.704559280757171	0.907767014737806	0.639575674998753
blue	evm.TU.Chr3.2391	0.720851110373776	0.887190202343441	0.639532042472005
blue	evm.TU.Chr7.560	0.721806857076318	0.885933515459505	0.639472886372399
blue	evm.TU.Chr1.4434	0.965787476770759	0.661870083193563	0.639225837597564
blue	evm.TU.Chr1.2396	0.863809186714283	0.739977366140632	0.639199246832916
blue	evm.TU.Chr1.5508	-0.804062151976132	-0.794891596443046	0.639142247623739
blue	evm.TU.Chr8.1079	-0.874331598104061	-0.731001433891102	0.639137651910367
blue	evm.TU.Chr2.39	-0.887187726649242	-0.720299723898462	0.639041074551554
blue	evm.TU.Chr5.972	-0.814376494511706	-0.784633333272645	0.638986943427611
blue	evm.TU.Chr3.3227	0.84849254611871	0.752970376235893	0.638889751684356
blue	evm.TU.Chr1.3101	0.971988542917768	0.657264229183516	0.638853300436056
blue	evm.TU.Chr5.1022	-0.823343724208919	-0.775897667521667	0.638830475182303
blue	evm.TU.Chr5.1589	0.846803458304623	0.754284304681365	0.638730557749078
blue	evm.TU.Chr4.1471	0.895728961234241	0.712929604708191	0.638591694258406
blue	evm.TU.Chr3.519	0.832779569006526	0.76669721219064	0.638489773926626
blue	evm.TU.Chr1.1751	0.877102810724778	0.72786232539322	0.638410091423066
blue	evm.TU.Chr3.1813	-0.805489190502575	-0.792365642845765	0.638241960237888
blue	evm.TU.Chr8.92	-0.837057765971745	-0.762290055403814	0.638080810798794
blue	evm.TU.Chr8.352	0.966112585087334	0.660279739457416	0.637904565967995
blue	evm.TU.Chr1.2084	0.969419000102002	0.658014836112108	0.637892084476082
blue	evm.TU.Chr8.2661	0.832172934120626	0.766335550472869	0.637723703557952
blue	evm.TU.Chr1.5602	0.948641339886205	0.672056298835349	0.637540387806129
blue	evm.TU.Chr5.2567	0.790399441451854	0.806507557203431	0.637463122740291
blue	evm.TU.Chr1.4455	-0.899309479286194	-0.708790614914371	0.637422118821584
blue	evm.TU.Chr1.3060	0.874856931769861	0.728438754099883	0.637279693394084
blue	evm.TU.Chr1.3056	0.934694867740827	0.681695002262971	0.637176819979771
blue	evm.TU.Chr4.2733	0.955699119130505	0.666697540933239	0.63716225259637
blue	evm.TU.Chr4.86	0.830550542304772	0.767133459087614	0.637143110465353
blue	evm.TU.Chr3.1399	-0.828470472937995	-0.769043932784855	0.637130190704365
blue	evm.TU.Chr4.581	0.926090459022763	0.687779864411629	0.636946370339579
blue	evm.TU.Chr2.3102	0.766842614352426	0.830572116438161	0.636918093177666
blue	evm.TU.Chr8.2086	-0.929000706564849	-0.685460093645258	0.636792911318452
blue	evm.TU.Chr2.2050	-0.931012970225209	-0.683900033869668	0.636719801870121
blue	evm.TU.Chr1.2620	0.894630247136635	0.711688540402858	0.63669809478492
blue	evm.TU.Chr8.1489	0.862985223900456	0.73774584733889	0.636663765247384
blue	evm.TU.Chr1.3129	0.954647028088506	0.666827087159541	0.636584497005771
blue	evm.TU.Chr6.3185	0.95884295783885	0.663840268406743	0.636518566491658
blue	evm.TU.Chr3.1576	-0.931890002144892	-0.682786711351543	0.636282109905894
blue	evm.TU.Chr4.2431	-0.875556504637862	-0.726709820750845	0.636275510542616
blue	evm.TU.Chr3.2441	-0.88867090578697	-0.715849774072664	0.636154867132552
blue	evm.TU.Chr4.2240	-0.898731072153276	-0.707616716601956	0.635957130385257
blue	evm.TU.Chr1.2193	-0.964979175256926	-0.659036198300408	0.635956207100388
blue	evm.TU.Chr6.459	-0.88224240391548	-0.720806682037723	0.635926219919301
blue	evm.TU.Chr1.851	0.70950544654717	0.896183416084158	0.635847014816959
blue	evm.TU.Chr2.1200	0.838821598463041	0.757857027225254	0.635706842983536
blue	evm.TU.Chr1.990	-0.91474699286084	-0.694946395033932	0.635700125056771
blue	evm.TU.Chr4.425	0.870376985448075	0.730367010505024	0.635694636874085
blue	evm.TU.Chr3.2600	-0.855217332425886	-0.74316776739843	0.635569955579387
blue	evm.TU.Chr7.602	0.733498654438972	0.866376415043136	0.6354859346718
blue	evm.TU.Chr4.2509	-0.861060675353469	-0.738012385549211	0.635473443120228
blue	evm.TU.Chr8.2560	-0.980444847836944	-0.648083372561368	0.635410003596584
blue	evm.TU.Chr1.1974	0.864884299600311	0.734446260616122	0.635211039707042
blue	evm.TU.Chr3.1415	-0.815938778928208	-0.778493862095733	0.635203331241497
blue	evm.TU.Chr5.607	0.831202458421857	0.76415997626984	0.635171650903079
blue	evm.TU.Chr7.2482	-0.823913634867091	-0.770882135384272	0.63514030221856
blue	evm.TU.Chr8.2037	0.884903231429856	0.717685076197378	0.635081843076042
blue	evm.TU.Chr2.1991	0.788472328039248	0.805398685249964	0.635034576358789
blue	evm.TU.Chr4.1804	-0.870467421164988	-0.729512946450195	0.635017253202973
blue	evm.TU.Chr1.4315	-0.852985393246772	-0.74439094968563	0.634954606946935
blue	evm.TU.Chr7.2847	0.832362362555214	0.762787854385243	0.634915900604524
blue	evm.TU.Chr2.2968	-0.896262993595357	-0.708263039100009	0.634789951676719
blue	evm.TU.Chr1.716	0.836630108419595	0.758639464439305	0.634700617385239
blue	evm.TU.Chr2.2617	0.914822318287525	0.693553393442668	0.634478123245402
blue	evm.TU.Chr1.3218	-0.948390153858471	-0.668917950713246	0.634395198195629
blue	evm.TU.Chr5.1661	-0.810180993590357	-0.783010341385368	0.634380096375122
blue	evm.TU.Chr7.2280	0.816128140019746	0.77725792806291	0.634342067145584
blue	evm.TU.Chr6.2371	-0.96412612646244	-0.657878686489589	0.634278029687406
blue	evm.TU.Chr4.2807	0.850361223098855	0.745791942245818	0.634192548185424
blue	evm.TU.Chr4.2616	0.858392152438037	0.738804524294912	0.634184005840469
blue	evm.TU.Chr4.91	0.942149779839367	0.672820362344311	0.633897556254136
blue	evm.TU.Chr7.2408	0.791061410360236	0.801287769119381	0.633867832743985
blue	evm.TU.Chr4.631	0.922395172387742	0.687119908311749	0.633796086278265
blue	evm.TU.Chr8.1721	0.858954194795958	0.737803486157329	0.633739399369919
blue	evm.TU.Chr4.2036	0.691237068822181	0.916786709808714	0.633716958023307
blue	evm.TU.Chr2.2067	0.915802721209559	0.691782655310953	0.633536438219345
blue	evm.TU.Chr1.1642	0.930759684206018	0.680453883638225	0.633339041851873
blue	evm.TU.Chr6.2143	0.9578030954218	0.661220364038575	0.633318911432077
blue	evm.TU.Chr3.462	-0.926791505835338	-0.683173222208465	0.633159139356963
blue	evm.TU.Chr4.2456	0.966798684134452	0.654805295040533	0.633064897609459
blue	evm.TU.Chr1.4620	-0.947187221101378	-0.668330672987504	0.633034272923847
blue	evm.TU.Chr2.131	0.926379031923388	0.683294817904032	0.632989991928205
blue	evm.TU.Chr4.1517	-0.809277152779052	-0.782148158104623	0.632974634442289
blue	evm.TU.Chr8.2551	0.953012167474929	0.664069953031609	0.632866745293628
blue	evm.TU.Chr5.2291	0.878154528331455	0.720640131521872	0.632833394793307
blue	evm.TU.Chr2.1541	0.90686149071927	0.697773884008385	0.632784264636819
blue	evm.TU.Chr4.255_evm.TU.Chr4.256	-0.855128974939964	-0.739900354409543	0.632710231623949
blue	evm.TU.Chr1.3317	0.877429767804912	0.72098846339253	0.632616740024528
blue	evm.TU.Chr3.2175	-0.695127835829227	-0.909775047353545	0.632409959758302
blue	evm.TU.Chr1.5270	-0.854676931892851	-0.739852299331622	0.632334693246622
blue	evm.TU.Chr3.121	0.854595997387981	0.739892435433666	0.632309113819257
blue	evm.TU.Chr7.195	-0.930694356827485	-0.679291256858848	0.632212539400779
blue	evm.TU.Chr1.3087	-0.822135670371983	-0.768944746003408	0.632176904234526
blue	evm.TU.Chr1.1529	-0.885822898569123	-0.713643982663402	0.632162181269307
blue	evm.TU.Chr7.881	-0.783040057485216	-0.807280735427027	0.632133153475486
blue	evm.TU.Chr3.1953	0.818916394213385	0.771836709842053	0.632069735345377
blue	evm.TU.Chr4.1724	-0.966891577460597	-0.653693789635048	0.632051019436428
blue	evm.TU.Chr1.4938	-0.802469902348797	-0.787468542100264	0.631919804081948
blue	evm.TU.Chr6.1049	0.813464064563159	0.776818193716446	0.631913685287191
blue	evm.TU.Chr7.1608	-0.881429680695157	-0.716832823684772	0.631837726892276
blue	evm.TU.Chr5.150	-0.851259511123181	-0.742162560942716	0.631772938802025
blue	evm.TU.Chr5.1797	-0.825075292405556	-0.765605590969627	0.631682256836593
blue	evm.TU.Chr1.720	-0.955911631393595	-0.660723328400717	0.631593114751335
blue	evm.TU.Chr2.1471	-0.852348062865298	-0.740904970296897	0.631508916199831
blue	evm.TU.Chr4.790	0.866237973958339	0.728855424554638	0.631362246274754
blue	evm.TU.Chr5.1036	-0.813286331017521	-0.776303849278408	0.631357309334415
blue	evm.TU.Chr1.2010	-0.862585330197673	-0.731888919051264	0.631316644907853
blue	evm.TU.Chr3.2905	0.943878809240445	0.668830231498473	0.631294682490789
blue	evm.TU.Chr7.2421	-0.910587201623619	-0.693259565748366	0.63127328797361
blue	evm.TU.Chr2.1765	0.974247437454145	0.647900385122956	0.631215289931594
blue	evm.TU.Chr7.1585	-0.819667733329415	-0.769975937036277	0.631124431028718
blue	evm.TU.Chr6.2500	-0.720201819078175	-0.876238092881337	0.63106826843873
blue	evm.TU.Chr1.520	-0.818083753026176	-0.771233799153345	0.630933840872005
blue	evm.TU.Chr8.1481	0.888790129143446	0.709630596140694	0.630712669188028
blue	evm.TU.Chr6.843	0.83764261815136	0.752956433967672	0.630708398702592
blue	evm.TU.Chr8.2768	-0.931888232753928	-0.676613137631156	0.630527821085188
blue	evm.TU.Chr5.1860	0.985068837528208	0.639991344576105	0.630435529829698
blue	evm.TU.Chr5.596	-0.946894056460623	-0.665766575825214	0.630410413639035
blue	evm.TU.Chr3.607	-0.765472327760128	-0.823475814265784	0.630347948400196
blue	evm.TU.Chr2.2206	-0.79201251551857	-0.795768304745518	0.630258456811446
blue	evm.TU.Chr2.1700	0.993174485345114	0.634501143465479	0.630170346612213
blue	evm.TU.Chr1.357	0.745649217798256	0.844836185521034	0.629951440901421
blue	evm.TU.Chr1.3147_evm.TU.Chr1.3149	0.931317942810672	0.676407559179717	0.629950496516841
blue	evm.TU.Chr1.2115	-0.8253780534155	-0.763027980592707	0.629786549323168
blue	evm.TU.Chr7.2987	0.916563661945782	0.687114408191914	0.629784098148089
blue	evm.TU.Chr8.2455	-0.955923747340518	-0.658728534006985	0.629694248708083
blue	evm.TU.Chr3.2728	-0.958001586855578	-0.657287007747043	0.629681996441222
blue	evm.TU.Chr3.402	0.975739214492977	0.645221158174898	0.629567586051824
blue	evm.TU.Chr3.2904	0.960852634677852	0.655149051584458	0.629501692321623
blue	evm.TU.Chr3.2571	-0.887698691783372	-0.709016696593962	0.629393194019029
blue	evm.TU.Chr6.2276	-0.974168266227403	-0.646050851363461	0.62936223776748
blue	evm.TU.Chr3.887	0.889523544925341	0.707519372338659	0.629355140186036
blue	evm.TU.Chr3.3067	0.822727746853474	0.764903348469864	0.629307208447289
blue	evm.TU.Chr1.188	0.879129488775135	0.715787948457391	0.629270293198749
blue	evm.TU.Chr6.505	-0.947450264439504	-0.664110496280001	0.629211665317538
blue	evm.TU.Chr1.1706	0.862633013109482	0.729390183088122	0.629196051369783
blue	evm.TU.Chr5.967	0.96646799097514	0.65074049245964	0.628919856393641
blue	evm.TU.Chr1.3195	0.920666019816158	0.682978482070541	0.628795080707967
blue	evm.TU.Chr1.2306	0.824684190361406	0.76246323718932	0.62879137744181
blue	evm.TU.Chr4.1235	-0.871726399846772	-0.721277749577067	0.628756855928398
blue	evm.TU.Chr1.3186	-0.959022708258625	-0.655460302168666	0.62860131414181
blue	evm.TU.Chr6.2066	0.94365951797291	0.666042531316227	0.628517374051328
blue	evm.TU.Chr1.1964	0.91967665931006	0.683335707675751	0.62844790082251
blue	evm.TU.Chr1.3412	0.936403684057207	0.670980138208239	0.628308273347409
blue	evm.TU.Chr3.906	-0.745899947049225	-0.842276176410814	0.62825375538565
blue	evm.TU.Chr6.183	-0.958655574226658	-0.655285776330107	0.6281933621903
blue	evm.TU.Chr1.1771	-0.92065854264947	-0.682297135011127	0.628162685973252
blue	evm.TU.Chr6.2179	-0.923630360836881	-0.679964792766549	0.628036126899343
blue	evm.TU.Chr4.459	-0.896846019594161	-0.700185344424245	0.627958439125051
blue	evm.TU.Chr3.1852	0.939488418795215	0.668380563480425	0.627935798737679
blue	evm.TU.Chr1.5515	0.871285851826544	0.720657921928684	0.627899051383181
blue	evm.TU.Chr7.891	0.784874846133058	0.799956789053728	0.62786596172164
blue	evm.TU.Chr8.679	-0.831300110751309	-0.75527553538792	0.627860636215732
blue	evm.TU.Chr5.525	-0.863893156137871	-0.72668731020162	0.627780193935418
blue	evm.TU.Chr8.786	0.959512822044312	0.654250105363447	0.627761364920069
blue	evm.TU.Chr1.3413	0.96260985017114	0.65197218322504	0.627594845610006
blue	evm.TU.Chr5.1836	-0.909782706360987	-0.689785167684156	0.627554616663359
blue	evm.TU.Chr6.2909	-0.90419466268599	-0.693999085010531	0.627510268575483
blue	evm.TU.Chr1.2013	0.825160134554297	0.760435258609581	0.627480860314113
blue	evm.TU.Chr4.456	0.91936202855811	0.682347430173284	0.627324317585524
blue	evm.TU.Chr6.2725	-0.815459446898331	-0.769235926146868	0.62728070287005
blue	evm.TU.Chr2.3042	0.913576998970265	0.686604345823211	0.627265937737111
blue	evm.TU.Chr3.2935	0.717081699985839	0.874662637346223	0.627204570902326
blue	evm.TU.Chr8.1385	-0.902992525280519	-0.694535445045905	0.627160315418831
blue	evm.TU.Chr7.1886	-0.859727602714213	-0.72939861066296	0.627084118968344
blue	evm.TU.Chr1.5311	-0.918674400045798	-0.682582355429374	0.627070935855928
blue	evm.TU.Chr6.1545	-0.944765300098425	-0.663724229742825	0.627063621095577
blue	evm.TU.Chr1.519	0.915054621825004	0.685229841058078	0.627022733072607
blue	evm.TU.Chr2.1431	-0.858917572456484	-0.729872976321577	0.626900725023718
blue	evm.TU.Chr1.4868	0.969778859642072	0.646390449530968	0.626855793029668
blue	evm.TU.Chr8.1372	-0.8139601057558	-0.770072484437056	0.626808280872018
blue	evm.TU.Chr6.3629	0.86547044139323	0.724208938980816	0.626781430080649
blue	evm.TU.Chr2.1800	0.95174306551994	0.658501335474248	0.626724079673235
blue	evm.TU.Chr5.1360	-0.962877854208905	-0.650627205629342	0.626474527646317
blue	evm.TU.Chr1.5150	-0.858743525477181	-0.729511531574667	0.626463304500687
blue	evm.TU.Chr2.2907	0.729526644833438	0.858548778777269	0.626334210007226
blue	evm.TU.Chr1.3727	0.925587543930886	0.676650635206426	0.62629939953999
blue	evm.TU.Chr5.1221	0.83033942734897	0.754218715942838	0.626257536691851
blue	evm.TU.Chr1.899	0.901677341935825	0.694482425681207	0.626199067609375
blue	evm.TU.Chr3.514	-0.914967398476781	-0.684346180482693	0.626154444413772
blue	evm.TU.Chr5.1132	0.840831288782989	0.744653192553307	0.626127703590965
blue	evm.TU.Chr1.3032	-0.771797327345576	-0.811206080651023	0.626086684972939
blue	evm.TU.Chr8.393	-0.938754685535578	-0.66678618609401	0.625948656446149
blue	evm.TU.Chr1.1867	0.888741628699923	0.704199552209275	0.625851456960228
blue	evm.TU.Chr2.2526	-0.90101000327695	-0.694600979435065	0.625842430756961
blue	evm.TU.Chr7.2678	0.946633605877936	0.661045181716488	0.625767584016515
blue	evm.TU.Chr6.736	0.964913512364098	0.648481629954824	0.625728687263304
blue	evm.TU.Chr6.1025	-0.934967305508728	-0.669247541411058	0.625724570511437
blue	evm.TU.Chr1.596	-0.884020541910501	-0.707725876583075	0.625644212941054
blue	evm.TU.Chr6.950	0.879032958585872	0.711688611479029	0.625597745740282
blue	evm.TU.Chr8.2290	-0.692697102830568	-0.903081710079882	0.62556208419161
blue	evm.TU.Chr3.42	-0.78872650201223	-0.793068699437291	0.625514301162563
blue	evm.TU.Chr1.3202	0.928942199021116	0.673210370755258	0.62537352221321
blue	evm.TU.Chr6.50	0.801620754251554	0.780058164705231	0.62531081435109
blue	evm.TU.Chr2.1018	-0.876327008540537	-0.713536714599861	0.625291494589139
blue	evm.TU.Chr1.40	-0.781164527042234	-0.800282926240223	0.625152633576419
blue	evm.TU.Chr7.1855	0.722238833126732	0.865478271654217	0.625082017016082
blue	evm.TU.Chr4.1797	0.759105109192827	0.823428416765143	0.625068718220981
blue	evm.TU.Chr3.3123	0.934915007973349	0.668416111414309	0.624912254132424
blue	evm.TU.Chr7.1578	0.719719517308803	0.868179341540001	0.624845616630644
blue	evm.TU.Chr7.1659	0.982764042873622	0.635719420259289	0.624762187587294
blue	evm.TU.Chr2.2068	0.954129723821006	0.654557853243144	0.624533103739752
blue	evm.TU.Chr1.1086	0.712571288673623	0.876425742561066	0.624515820803475
blue	evm.TU.Chr6.436	-0.807722453403325	-0.773057513261067	0.624415911233102
blue	evm.TU.Chr8.2676	0.957152852782227	0.6522975118832	0.624348424361753
blue	evm.TU.Chr1.3722	-0.718037024868055	-0.86935536441309	0.624229339416258
blue	evm.TU.Chr4.1684	0.858094713257832	0.727293693111131	0.624086873044425
blue	evm.TU.Chr1.4754	-0.965145699058276	-0.646611881492124	0.624074676382104
blue	evm.TU.Chr1.2897	0.919121143089625	0.678950515670564	0.624037774064419
blue	evm.TU.Chr4.2741	0.974574604278034	0.640313336568826	0.624033116600511
blue	evm.TU.Chr1.1680	0.782436136977621	0.797393013188629	0.623909108892256
blue	evm.TU.Chr7.953	-0.841534357662757	-0.741365632646894	0.623884651462747
blue	evm.TU.Chr5.1539	0.943609685290025	0.661049498882955	0.623772709602074
blue	evm.TU.Chr6.2239	-0.955695546408634	-0.652647898246373	0.623732689727013
blue	evm.TU.Chr3.2412	-0.815899868422429	-0.764468136155155	0.623729451702131
blue	evm.TU.Chr8.39	0.743710500942839	0.838619626047257	0.623690222188102
blue	evm.TU.Chr6.2704	-0.864678531347783	-0.721285800650921	0.623680346788848
blue	evm.TU.Chr2.2880	-0.90063658831429	-0.692422881524646	0.623621381687107
blue	evm.TU.Chr7.2565	-0.864259203177708	-0.721547852517296	0.623604372071184
blue	evm.TU.Chr4.2373	-0.85790613869467	-0.726828249521916	0.623550417041553
blue	evm.TU.Chr5.482	0.809127490706177	0.770612680624274	0.623523904579879
blue	evm.TU.Chr7.878	-0.964894566471555	-0.646073993043175	0.623393285425941
blue	evm.TU.Chr5.2155	-0.806461638256268	-0.772996715662698	0.623392197680054
blue	evm.TU.Chr6.583	0.907041890993216	0.687270544369283	0.623383174188652
blue	evm.TU.Chr2.2645	-0.811872087319485	-0.767710287904894	0.623282553897989
blue	evm.TU.Chr4.1270	0.816815439174423	0.763056617872773	0.623276426442699
blue	evm.TU.Chr2.1445	-0.870375946052947	-0.715894773297521	0.62309759058319
blue	evm.TU.Chr8.1506	-0.829162863560833	-0.751398309033977	0.623031573593379
blue	evm.TU.Chr1.3890	-0.951092455959641	-0.654956656499505	0.622924334977229
blue	evm.TU.Chr7.1093	-0.771526976119247	-0.807374917812467	0.622911528934378
blue	evm.TU.Chr3.1190	-0.928539023145109	-0.670784765828062	0.622849831202609
blue	evm.TU.Chr8.1154	-0.882386057537101	-0.705857082773174	0.62283844845286
blue	evm.TU.Chr1.2773	0.743554272787027	0.837479030866538	0.622711111770353
blue	evm.TU.Chr7.931	0.858364510774312	0.725448531970131	0.622699274236484
blue	evm.TU.Chr6.2433	0.97087331619523	0.641330983277969	0.62265113851383
blue	evm.TU.Chr5.137	-0.821975752627793	-0.7574525035019	0.62260759164578
blue	evm.TU.Chr2.2024	-0.748058522544575	-0.831539516797951	0.622040222373305
blue	evm.TU.Chr2.3071	-0.869741835887015	-0.714833457731528	0.621720563880882
blue	evm.TU.Chr3.1889	0.942312442599193	0.659724865909429	0.621666949838539
blue	evm.TU.Chr3.1777	-0.931294652873152	-0.667037246795978	0.621208221208324
blue	evm.TU.Chr1.2936	0.920238846117212	0.675041241559342	0.621199173214099
blue	evm.TU.Chr7.2609	-0.971057599411607	-0.639703210329102	0.621188663758076
blue	evm.TU.Chr3.869	0.93159174085015	0.666778638336196	0.621165472449309
blue	evm.TU.Chr3.171	-0.886351797586252	-0.700691909654841	0.621059533676712
blue	evm.TU.Chr1.1968	0.953902542855938	0.651064473992432	0.621052057304544
blue	evm.TU.Chr6.166	-0.91145382838244	-0.681164511511434	0.620850001775352
blue	evm.TU.Chr8.515	-0.808009220966747	-0.768327852944194	0.620815989904491
blue	evm.TU.Chr3.2050	0.905449472501255	0.685575726589527	0.620754180000152
blue	evm.TU.Chr8.2021	-0.866883833002585	-0.715912102389196	0.620612627412086
blue	evm.TU.Chr8.1657	0.868101434468144	0.714684503043837	0.620418642284508
blue	evm.TU.Chr5.988	0.888794529993441	0.698026390470133	0.62040203764092
blue	evm.TU.Chr4.1	-0.90598707825535	-0.684746041673306	0.620371065642515
blue	evm.TU.Chr7.2645	0.963004928211437	0.644182955924247	0.620351361224861
blue	evm.TU.Chr7.842	-0.939503588842458	-0.66024106481121	0.620298849891298
blue	evm.TU.Chr1.2732	-0.843187848815265	-0.735423227339305	0.620099929029008
blue	evm.TU.Chr8.1507	-0.91128778455612	-0.680324372358797	0.619971290066381
blue	evm.TU.Chr4.2078	-0.8456833431277	-0.732967111773255	0.61985807748706
blue	evm.TU.Chr1.1661	-0.951187523962825	-0.651555042762137	0.61975102785041
blue	evm.TU.Chr1.5519	-0.869167633143159	-0.712971783908479	0.619691997917588
blue	evm.TU.Chr1.4986	0.924008948538756	0.670547152695455	0.619591569507784
blue	evm.TU.Chr1.5242	0.80124680002542	0.773233061259627	0.619550516008136
blue	evm.TU.Chr4.382	-0.836732441753896	-0.740172026239346	0.619325946833176
blue	evm.TU.Chr8.1927	0.868470948218505	0.713036936090476	0.619251864001313
blue	evm.TU.Chr7.2659	-0.87988486574585	-0.703709029497543	0.619182924943588
blue	evm.TU.Chr2.2328	-0.815316751791206	-0.759343863500363	0.619105772281701
blue	evm.TU.Chr2.1748	-0.962758130504027	-0.643030989420925	0.619083313231044
blue	evm.TU.Chr1.4744	0.772733584683403	0.801119568381512	0.619051995835466
blue	evm.TU.Chr1.4585	0.812336428570953	0.761770652559559	0.618814051290397
blue	evm.TU.Chr1.1458	0.772402394646959	0.800854229476296	0.618581724610636
blue	evm.TU.Chr3.2490	-0.838706253724679	-0.737537470981955	0.61857728926885
blue	evm.TU.Chr5.492	-0.877417596373358	-0.704924755975632	0.618513385012215
blue	evm.TU.Chr1.2526	0.958769907762556	0.645082966324804	0.618486136122429
blue	evm.TU.Chr8.1129	0.853492251410315	0.724525929274575	0.618377266581708
blue	evm.TU.Chr4.757	-0.908401362101766	-0.680706724893182	0.618354916084799
blue	evm.TU.Chr4.2130	-0.945677883493132	-0.653871169073396	0.618351503246509
blue	evm.TU.Chr6.2397	0.984657653799861	0.627940115508448	0.618306040863362
blue	evm.TU.Chr1.4411	0.816343137603404	0.757307224948932	0.618222556144538
blue	evm.TU.Chr2.1651	0.892655066576119	0.692510829078913	0.618173300236121
blue	evm.TU.Chr1.4344	-0.785708465988639	-0.786744947011247	0.61815216544052
blue	evm.TU.Chr3.383	0.954733108884547	0.647388899496647	0.618083616673779
blue	evm.TU.Chr2.1555	-0.761970861968485	-0.811027989746176	0.617979696427462
blue	evm.TU.Chr7.970	-0.828526929558247	-0.745806593733915	0.617920847150656
blue	evm.TU.Chr5.497	0.948968899209277	0.651107974343685	0.617881217679309
blue	evm.TU.Chr1.3601	0.790931265375354	0.781189383557473	0.617867107634904
blue	evm.TU.Chr2.2954	0.984057653138019	0.627699380608065	0.61769237935736
blue	evm.TU.Chr2.2955	-0.941047532018615	-0.656386178324677	0.617690593163568
blue	evm.TU.Chr3.640	-0.903020756296169	-0.683921059406014	0.617594912311695
blue	evm.TU.Chr3.2784	0.804964675362145	0.767096649652884	0.617485705559223
blue	evm.TU.Chr8.1864	-0.920278361352023	-0.670928989398884	0.617441430947574
blue	evm.TU.Chr4.1676	0.787249122465967	0.784202303163206	0.617362575001024
blue	evm.TU.Chr6.387	0.884180161822447	0.698218705683213	0.617351128178443
blue	evm.TU.Chr1.4826	0.864713949553557	0.713921193013787	0.617337614480939
blue	evm.TU.Chr1.1428	-0.774333553418628	-0.797177340220529	0.617281162557773
blue	evm.TU.Chr5.2458	-0.882791815108915	-0.699140865069627	0.617195833291633
blue	evm.TU.Chr6.20	-0.782863026742621	-0.788331371871985	0.617155483859865
blue	evm.TU.Chr1.1207	0.827768364565309	0.745537429702771	0.617132298907287
blue	evm.TU.Chr1.2931	-0.838696416560141	-0.735790147109685	0.617104559721152
blue	evm.TU.Chr4.2669	0.782432868764859	0.788613994727696	0.617037510242907
blue	evm.TU.Chr7.1777	-0.700947853309433	-0.880262896526586	0.617018387668255
blue	evm.TU.Chr5.338	-0.892736552443288	-0.691124444656113	0.61699205403158
blue	evm.TU.Chr7.976	-0.942958075313978	-0.654170721894079	0.616855564843996
blue	evm.TU.Chr7.2767	0.945181331122514	0.652627116146998	0.616850966366467
blue	evm.TU.Chr5.1374	0.974538339599071	0.632913611504843	0.616798580065582
blue	evm.TU.Chr6.3500	0.910558954647516	0.677373974889724	0.61678893848102
blue	evm.TU.Chr8.1338	-0.893698508627136	-0.690146579110386	0.616782968485072
blue	evm.TU.Chr3.1879	-0.930825576954475	-0.66259351256572	0.616758988620279
blue	evm.TU.Chr1.1418	0.843498474527156	0.731152808179588	0.616726278345729
blue	evm.TU.Chr6.2207	-0.914992821467379	-0.673975368569923	0.616682624087311
blue	evm.TU.Chr7.2375	-0.832037446642089	-0.74104712275242	0.61657895585639
blue	evm.TU.Chr7.241	0.778353420896317	0.792147712288755	0.616570881715144
blue	evm.TU.Chr6.86	-0.949472437350545	-0.649360246191138	0.61654965566965
blue	evm.TU.Chr4.2094	-0.827391620051887	-0.745143773773651	0.616525714154158
blue	evm.TU.Chr2.2624	-0.98569190830734	-0.625416389648413	0.616467874599231
blue	evm.TU.Chr6.3047	0.851380135463877	0.724066467860957	0.616455807492312
blue	evm.TU.Chr3.689	0.887654825446312	0.6944193352601	0.616404673826848
blue	evm.TU.Chr1.507	0.884490329182565	0.696849985710098	0.616357073251591
blue	evm.TU.Chr6.2993	-0.935696061567986	-0.658640026417002	0.616286878709423
blue	evm.TU.Chr3.612	-0.840648905756587	-0.732862850832662	0.61608035362213
blue	evm.TU.Chr8.2762	0.90520452619026	0.680494865436783	0.615987032242608
blue	evm.TU.Chr1.593	-0.910548329460466	-0.676491508649488	0.615978213094982
blue	evm.TU.Chr2.2300	-0.867097921133099	-0.710372374994562	0.615962409588167
blue	evm.TU.Chr4.60	0.905297057695904	0.680205220694766	0.615787784924365
blue	evm.TU.Chr2.2013	0.812578710581485	0.757800895501377	0.615772874544004
blue	evm.TU.Chr6.250	-0.908409594942996	-0.677810727070373	0.615729768026015
blue	evm.TU.Chr8.1759_evm.TU.Chr8.1760	-0.933969246269077	-0.659243425866757	0.615713085564619
blue	evm.TU.Chr7.1457	0.731535461181666	0.841619666059325	0.615674630550268
blue	evm.TU.Chr1.1582	0.889378036132259	0.692178430178029	0.615608292884846
blue	evm.TU.Chr4.587	0.882884364338591	0.69701490138893	0.615383558147291
blue	evm.TU.Chr2.2319	-0.946041299215676	-0.650449168922853	0.615351776841533
blue	evm.TU.Chr8.1835	0.913040672135556	0.673838511099116	0.615241967084759
blue	evm.TU.Chr4.1430	-0.825358558520672	-0.745423706176888	0.615241835617293
blue	evm.TU.Chr4.304	0.839720116685846	0.732667426225041	0.61523557664161
blue	evm.TU.Chr8.550	-0.808555439829579	-0.760902782421242	0.615232083908158
blue	evm.TU.Chr4.1379	-0.931089560301031	-0.660734747326792	0.615203225364115
blue	evm.TU.Chr8.1973	-0.894363767785405	-0.687838128712561	0.615177500421829
blue	evm.TU.Chr5.726	-0.875068343270961	-0.702936153839533	0.615117175565621
blue	evm.TU.Chr1.1000	0.890576660132204	0.690645892991348	0.615073112714258
blue	evm.TU.Chr1.3153	-0.824649958286195	-0.745763066628718	0.614993481786757
blue	evm.TU.Chr8.2603	0.913747923263266	0.673027970522786	0.614977910363286
blue	evm.TU.Chr7.2098	-0.734908413260548	-0.836740017016365	0.614927278217101
blue	evm.TU.Chr6.503	0.947765760381807	0.648817299461591	0.614926821173085
blue	evm.TU.Chr8.946	0.899036611171203	0.683977151339176	0.614920500258505
blue	evm.TU.Chr2.3139	0.985796081845335	0.623758863513149	0.614899043667562
blue	evm.TU.Chr1.598	-0.806940559152023	-0.761758766447967	0.614694044936478
blue	evm.TU.Chr5.2576	-0.833833938083802	-0.737159726659825	0.614668797877541
blue	evm.TU.Chr4.2490	-0.95283345257069	-0.644993765867511	0.614571636818111
blue	evm.TU.Chr7.432	0.909673958245971	0.675411109695834	0.614403897600314
blue	evm.TU.Chr1.1384	-0.754539484426176	-0.814266529144265	0.614396247086005
blue	evm.TU.Chr8.1172	-0.879366046987494	-0.698672876291939	0.614389205362225
blue	evm.TU.Chr1.3233	0.919138761420006	0.668402823165453	0.61435494301393
blue	evm.TU.Chr3.3139	0.862076393435649	0.712583891174522	0.614301750924073
blue	evm.TU.Chr6.348	0.789129762541453	0.778351611057703	0.614220422007723
blue	evm.TU.Chr1.2272	0.791558835280237	0.775891057181965	0.614163421527308
blue	evm.TU.Chr7.1957	-0.835185963866442	-0.735261395030072	0.614079996901975
blue	evm.TU.Chr3.487	-0.778371856092027	-0.788900759072536	0.614058148111699
blue	evm.TU.Chr1.1578	0.859605927650585	0.714207511235568	0.613937010230666
blue	evm.TU.Chr6.1999	-0.82894836557708	-0.740608640729831	0.613926322265256
blue	evm.TU.Chr1.4498	0.887381084774065	0.691824502543399	0.61391197754024
blue	evm.TU.Chr4.668	0.927329162975676	0.661981231853682	0.613874501640482
blue	evm.TU.Chr1.4392	0.932853559452043	0.65802196284398	0.613838130236626
blue	evm.TU.Chr6.392	0.767420240043182	0.799793916579737	0.613778039446698
blue	evm.TU.Chr1.5461	-0.837223387638507	-0.733045143293122	0.613722538159822
blue	evm.TU.Chr3.2604	-0.800431485719053	-0.766579748171195	0.613594566750807
blue	evm.TU.Chr1.3596	0.878396205496468	0.698532130924329	0.613587973221292
blue	evm.TU.Chr8.1710	-0.788273014293606	-0.778383358702264	0.613578596440215
blue	evm.TU.Chr4.2231	-0.811357377248923	-0.756132251274274	0.613493480247219
blue	evm.TU.Chr3.3113	-0.80385570159204	-0.763174962625726	0.613482545018981
blue	evm.TU.Chr6.3582	-0.85134153005921	-0.720526012038691	0.61341371753648
blue	evm.TU.Chr1.2255	-0.787601594976876	-0.778710982921224	0.613314012174767
blue	evm.TU.Chr2.1159	0.920973717213355	0.665753545153581	0.613141517228062
blue	evm.TU.Chr2.1943	-0.814156573810039	-0.753059033602904	0.613107962674839
blue	evm.TU.Chr6.3673	0.933180343621906	0.657000802263902	0.613100234416495
blue	evm.TU.Chr3.565	-0.910537112669295	-0.673218410896104	0.61299034805315
blue	evm.TU.Chr5.335	-0.778799340689268	-0.787054855832997	0.612957802809025
blue	evm.TU.Chr1.2642	0.942464684971778	0.650355630908251	0.612937214803567
blue	evm.TU.Chr5.159	-0.891656011148038	-0.687410250361384	0.612933481859506
blue	evm.TU.Chr6.3308	0.872358746240468	0.702609689316882	0.612927707668879
blue	evm.TU.Chr4.417	-0.894384436303783	-0.685303884394652	0.612925128341103
blue	evm.TU.Chr5.1114	-0.841841506165361	-0.727969544636878	0.612834977899622
blue	evm.TU.Chr5.2405	-0.779571163834432	-0.786092568743852	0.612815098697243
blue	evm.TU.Chr1.2497	-0.80106860566327	-0.764899306662415	0.612736821060863
blue	evm.TU.Chr1.2353	0.947595890617564	0.646586098855627	0.612702330206034
blue	evm.TU.Chr1.1677	0.847947387746817	0.72249560250542	0.612638258803034
blue	evm.TU.Chr4.206	-0.865983142431338	-0.707406281308607	0.612601914463294
blue	evm.TU.UTG208.6	-0.853441850922664	-0.717769912925701	0.612574883023909
blue	evm.TU.Chr5.1893	-0.923597760297933	-0.663236477604171	0.612563725263103
blue	evm.TU.Chr5.87	0.790775462059211	0.774625737439875	0.612555025446975
blue	evm.TU.Chr5.968	-0.766803407632207	-0.798760376236254	0.612492178379543
blue	evm.TU.Chr4.1141	0.832630658612743	0.735606229804029	0.612488299601366
blue	evm.TU.Chr6.2348	-0.833523225828613	-0.734674937861124	0.61236862414144
blue	evm.TU.Chr4.769	-0.859926710328484	-0.711774381716546	0.612073802565601
blue	evm.TU.Chr8.2629	0.681140656092112	0.898575278276452	0.612056154593374
blue	evm.TU.Chr7.851	-0.974442822808475	-0.627925192175251	0.611877196775805
blue	evm.TU.Chr3.273	0.819590032672505	0.746498284958787	0.611822553759341
blue	evm.TU.Chr2.1017	-0.91761323692653	-0.66673794717635	0.611807565890241
blue	evm.TU.Chr7.2772	0.912291558469766	0.6703950770337	0.611595769617533
blue	evm.TU.Chr6.3757	0.815271109836308	0.750103719790579	0.611537892126009
blue	evm.TU.Chr5.785	-0.957206572553663	-0.638827292908072	0.61148968349827
blue	evm.TU.Chr4.760	-0.783750183641263	-0.780191356502203	0.611475118933928
blue	evm.TU.Chr1.4010	-0.916082510371413	-0.667429634523125	0.611420615090219
blue	evm.TU.Chr4.955	-0.861447460834255	-0.709561784543085	0.611250197599663
blue	evm.TU.Chr1.2301	0.700002375174606	0.87314364013835	0.611202621965446
blue	evm.TU.Chr2.3106	-0.915170339385409	-0.667808202323179	0.611158259164464
blue	evm.TU.Chr4.2769	-0.825360140719264	-0.740248139404684	0.610971308506224
blue	evm.TU.Chr1.3267	0.871524957208559	0.701022187054072	0.610958331574551
blue	evm.TU.Chr2.2337	0.789786250962735	0.773403099868336	0.61082313472797
blue	evm.TU.Chr6.2039	0.79630985119368	0.767058855534222	0.610816523107251
blue	evm.TU.Chr1.4846	0.781380915562161	0.781707202455324	0.610811089556076
blue	evm.TU.Chr4.799	-0.934209014442984	-0.65380368356075	0.61078929485848
blue	evm.TU.Chr7.1757	-0.911704990736694	-0.669874787105017	0.610728186572324
blue	evm.TU.Chr8.2392	-0.746074541523457	-0.818273970753734	0.610493377570671
blue	evm.TU.Chr1.5480	0.834664897639511	0.731419707789155	0.610490355533356
blue	evm.TU.Chr8.1747	0.958421266661577	0.636856134686864	0.61037646328778
blue	evm.TU.Chr7.2485	0.867576372452077	0.703087285127038	0.609981916347695
blue	evm.TU.Chr3.257	0.852308222158036	0.715611851545496	0.609921864945962
blue	evm.TU.Chr3.2513	0.925105363188334	0.659018604977416	0.609661645905501
blue	evm.TU.Chr7.1743	-0.851252925557985	-0.716190690757887	0.609659420765046
blue	evm.TU.Chr6.464	0.857188046475239	0.711222124849283	0.609651103809526
blue	evm.TU.Chr3.1838	-0.771508060363318	-0.790164890869367	0.609618582321818
blue	evm.TU.Chr8.230	-0.868211242808618	-0.7021226858323	0.609590809670587
blue	evm.TU.Chr6.3187	0.965948704549701	0.631037915670042	0.609550257163221
blue	evm.TU.Chr1.3140	0.889547374736	0.685092024054036	0.60942181144984
blue	evm.TU.Chr6.2609	-0.916637293931998	-0.664789878239826	0.609371195023136
blue	evm.TU.Chr1.5327	-0.788099529903401	-0.773078077918008	0.609262469785807
blue	evm.TU.Chr7.2948	0.804441463848321	0.757323257784769	0.609222230098759
blue	evm.TU.Chr4.404	0.792619362165493	0.768350113872372	0.609009177177304
blue	evm.TU.Chr3.2747	-0.938625005019007	-0.648825624683223	0.609003955224751
blue	evm.TU.Chr7.2838	0.770834348530332	0.790023661303129	0.608977374284145
blue	evm.TU.Chr6.382	-0.789756138449687	-0.771036922910395	0.608931142839843
blue	evm.TU.Chr5.978	0.82052938854724	0.742066604835306	0.60888745752684
blue	evm.TU.Chr6.824	0.766381457492469	0.794432385062768	0.608838249143623
blue	evm.TU.Chr4.445	-0.849481648694925	-0.716655155236424	0.608785402815955
blue	evm.TU.Chr7.951	0.908095924462389	0.670369378957089	0.608759700915315
blue	evm.TU.Chr2.331	0.931780949306837	0.653325107022214	0.60875588842715
blue	evm.TU.Chr7.2080	-0.837036959747253	-0.727131733144694	0.608636135247185
blue	evm.TU.Chr2.2458	0.933979836016491	0.651633829173012	0.608612856913808
blue	evm.TU.Chr1.4561	-0.703048867954713	-0.865594726196378	0.608555392359933
blue	evm.TU.Chr1.4580	0.939282688911153	0.647777399007753	0.608446097155874
blue	evm.TU.Chr1.4648	-0.936662657503814	-0.649516164443745	0.608377536679563
blue	evm.TU.Chr7.2188	-0.951467567412882	-0.639381801832475	0.60835104763761
blue	evm.TU.Chr6.2064	0.841168999971946	0.723208879814745	0.608340890204601
blue	evm.TU.Chr7.2360	0.916540588349447	0.663607466445157	0.608223177728731
blue	evm.TU.Chr3.2940	-0.864161524339979	-0.703677206414222	0.608090767338212
blue	evm.TU.Chr3.2279	-0.80989681931434	-0.750752804081138	0.608032308116636
blue	evm.TU.Chr6.471	0.805453862877962	0.754835486615833	0.607985158532088
blue	evm.TU.Chr7.2861	0.840017260672114	0.723735729373975	0.607950504839261
blue	evm.TU.Chr8.218	0.907494121412667	0.669898599801691	0.607929041262611
blue	evm.TU.Chr8.2441	-0.741305270577861	-0.820072825170897	0.607924307556863
blue	evm.TU.Chr3.1888	0.953581181891195	0.637483727484343	0.607892486290924
blue	evm.TU.Chr3.1842	-0.776479813753662	-0.782652110137045	0.607713564713124
blue	evm.TU.Chr1.1800	0.820687757453493	0.740395642184702	0.607633639212902
blue	evm.TU.Chr1.189	0.853470962731859	0.711774203978176	0.607478615116956
blue	evm.TU.Chr3.2583	-0.80739124726499	-0.752385619574691	0.607469563812652
blue	evm.TU.Chr8.1168	0.886165138130288	0.685469288031762	0.607438986312736
blue	evm.TU.Chr1.2618	0.924630151809265	0.656933906548383	0.607420897740484
blue	evm.TU.Chr5.1306	0.830310279100236	0.731312557874158	0.607216334037999
blue	evm.TU.Chr6.3686	0.712328673994212	0.852421371658644	0.607204185357929
blue	evm.TU.Chr7.1865	0.720607615826015	0.842610066388818	0.607191231011447
blue	evm.TU.Chr1.4336	0.742874498966952	0.81734391329895	0.607183950075645
blue	evm.TU.Chr1.4301	-0.855722504016928	-0.70950729001854	0.60714135483293
blue	evm.TU.Chr1.2986	0.865098411754041	0.70173442985599	0.607069340741544
blue	evm.TU.Chr3.1255	0.966496906776868	0.628101123284776	0.607057792797812
blue	evm.TU.Chr7.2193	0.832544471215439	0.729079199776357	0.606990856851983
blue	evm.TU.Chr4.1275	-0.916350240458603	-0.662320809955275	0.606917833463254
blue	evm.TU.Chr2.2048	-0.769598565452996	-0.788583653617584	0.606892848563775
blue	evm.TU.Chr6.3093	0.871206365098201	0.696576193334071	0.606861613408517
blue	evm.TU.Chr8.958	-0.864410355573423	-0.702030648582031	0.606842562564234
blue	evm.TU.Chr1.5262	0.876941501481731	0.691656681666869	0.606542448930815
blue	evm.TU.Chr6.1115	-0.781513323871618	-0.776099224747675	0.606531884786741
blue	evm.TU.Chr1.4403	0.932756613696189	0.650140634444142	0.606422976610409
blue	evm.TU.Chr2.2098	0.755732325357699	0.802376854692138	0.606382126209686
blue	evm.TU.Chr1.3311	-0.749621868296353	-0.808795343469041	0.606290676440653
blue	evm.TU.Chr2.276	-0.802762484455047	-0.755129466581066	0.606189606677831
blue	evm.TU.Chr4.1661_evm.TU.Chr4.1662	-0.799799020496766	-0.757845814019585	0.606124339740438
blue	evm.TU.Chr2.1686	-0.799569953268488	-0.757889957671329	0.605986038037921
blue	evm.TU.Chr1.892	0.818279163428279	0.740436823415624	0.605884024436029
blue	evm.TU.Chr1.989	0.847178502596463	0.715106571269854	0.605822914245286
blue	evm.TU.Chr2.1292	-0.923300415246745	-0.656079988649871	0.605758925955506
blue	evm.TU.Chr1.2989	-0.897082297388896	-0.67520621171102	0.605715539612975
blue	evm.TU.Chr1.5147	-0.748010388369731	-0.80974703710855	0.605699195708806
blue	evm.TU.Chr1.238	-0.882470924073642	-0.686342708260453	0.605677483989808
blue	evm.TU.Chr6.1253	-0.909228945476445	-0.666116429313828	0.605652338589547
blue	evm.TU.Chr2.2092_evm.TU.Chr2.2093	0.89660520671615	0.675462258504782	0.605622977915638
blue	evm.TU.Chr3.2791	-0.836927704242629	-0.723447655672445	0.605473385601651
blue	evm.TU.Chr1.1870	-0.908514747288759	-0.666420114536832	0.605452501946576
blue	evm.TU.Chr7.835	-0.868848995764262	-0.696781815738663	0.605398180871336
blue	evm.TU.Chr5.1320	-0.859163113813814	-0.704578699555805	0.605348029437253
blue	evm.TU.Chr7.1803	0.763044302798487	0.792976926581842	0.605076526078929
blue	evm.TU.Chr7.1089	0.948462956449115	0.637941049181258	0.605063453546707
blue	evm.TU.Chr1.4359	-0.936103038589692	-0.646300788088681	0.605004131572727
blue	evm.TU.Chr1.103	-0.898732631967079	-0.673148006118742	0.604980079242488
blue	evm.TU.Chr3.1901	0.941060523995224	0.64275785300829	0.604874041954027
blue	evm.TU.Chr1.3038	0.896709762935339	0.674539327664511	0.604866000600606
blue	evm.TU.Chr7.1085	0.692509559271278	0.873366117956272	0.604814385428365
blue	evm.TU.Chr7.948	0.78704073925928	0.768390558159347	0.604754672933583
blue	evm.TU.Chr3.1012	0.828286493195521	0.730038772494213	0.604681254765995
blue	evm.TU.Chr2.3153	0.889565372384585	0.679728045947336	0.604662532313388
blue	evm.TU.Chr1.4916	-0.82696920815012	-0.730973375823914	0.604492473783922
blue	evm.TU.Chr1.4321	-0.894038443827631	-0.676060302060779	0.604423900388057
blue	evm.TU.Chr2.2696	-0.97032164209617	-0.622866701042792	0.604381040162866
blue	evm.TU.Chr5.2183	-0.763618722608617	-0.791445151967739	0.604362335960387
blue	evm.TU.Chr1.637	-0.957688034182308	-0.631055230739454	0.60435404338733
blue	evm.TU.Chr1.2006	-0.845265509946367	-0.714732982856922	0.604139139230044
blue	evm.TU.Chr6.2963	-0.888124179248112	-0.680152218110134	0.604059630472846
blue	evm.TU.Chr4.1648	-0.823799420994901	-0.733213503352706	0.604020859527602
blue	evm.TU.Chr5.987	-0.938475361137018	-0.643612163067147	0.604014157166618
blue	evm.TU.Chr1.3086	-0.940542065145248	-0.642178323774551	0.60399572683443
blue	evm.TU.Chr1.4426	-0.832258761728945	-0.725598522207204	0.60388572760452
blue	evm.TU.Chr1.967	0.863668372246926	0.699176025942124	0.603856220239509
blue	evm.TU.Chr2.1872	0.974413833775934	0.619477855275924	0.603627791898706
blue	evm.TU.Chr1.5346	0.909059459868703	0.663979300959111	0.603596664693888
blue	evm.TU.Chr2.468	-0.86446347824188	-0.698197378818484	0.60356613459279
blue	evm.TU.Chr1.5348	-0.855411785672437	-0.705582698471196	0.603563756038822
blue	evm.TU.Chr1.1836	-0.855683377674822	-0.705226208274078	0.60345034392077
blue	evm.TU.Chr1.1667	-0.898559932528198	-0.671573381196579	0.603448932095732
blue	evm.TU.Chr7.1873	0.961373947870234	0.627591634990112	0.603350247780779
blue	evm.TU.Chr8.2494	-0.903507102194763	-0.667717391428935	0.603287405415003
blue	evm.TU.Chr3.2738_evm.TU.Chr3.2739	-0.87987822023585	-0.685643378808012	0.603282675862088
blue	evm.TU.Chr3.625	-0.873503248154432	-0.690628704441243	0.603266416598113
blue	evm.TU.Chr6.790	-0.866663001485975	-0.696078327628255	0.603265332691642
blue	evm.TU.Chr2.1608	0.776759607067981	0.776594951427113	0.603227589321502
blue	evm.TU.Chr2.1260	-0.893697547816608	-0.674867010128143	0.603126992053847
blue	evm.TU.Chr1.3436	0.965472889972268	0.6246154237038	0.60304925824456
blue	evm.TU.Chr1.3084	-0.933639995102573	-0.645911924009015	0.60304920556847
blue	evm.TU.Chr7.1381	-0.892121785727234	-0.675835328019545	0.602927419690347
blue	evm.TU.Chr6.3233	-0.897098169220079	-0.671975927001086	0.602828373872639
blue	evm.TU.Chr2.2855	0.844922320316211	0.713302994693985	0.602685621365344
blue	evm.TU.Chr1.1795	-0.944611157855018	-0.638014259572936	0.602675388463204
blue	evm.TU.Chr3.219	0.762136623074331	0.790621920856056	0.602561920889776
blue	evm.TU.Chr3.89	-0.92688315883875	-0.649953476852079	0.602430931722884
blue	evm.TU.Chr1.1271	-0.827897394847794	-0.727465518542506	0.60226680764294
blue	evm.TU.Chr3.3198	0.971724386588815	0.61975844556731	0.602234395352132
blue	evm.TU.Chr2.691	0.965357135676626	0.623781876419489	0.602172285507309
blue	evm.TU.Chr3.359	0.80123802621723	0.751532561734307	0.602156466401974
blue	evm.TU.Chr2.387	0.892397333153868	0.674694769431209	0.602095812933275
blue	evm.TU.Chr4.1828	-0.775147227701212	-0.776731177256797	0.602081018719705
blue	evm.TU.Chr7.2423	-0.835717988331475	-0.720228908711611	0.601908254726641
blue	evm.TU.Chr4.2209	0.859050325688413	0.700612730255825	0.601861594107714
blue	evm.TU.Chr6.2074	0.801113650318408	0.751202600238001	0.601798657205345
blue	evm.TU.Chr1.5778	0.936127576599621	0.642858876150939	0.601797921826734
blue	evm.TU.Chr8.2241	-0.83577582265056	-0.719935538973937	0.601704717341316
blue	evm.TU.Chr8.2398	-0.828749479489038	-0.726022649832239	0.601690893145721
blue	evm.TU.Chr6.1112	0.936416856035653	0.642533527223377	0.601679225460014
blue	evm.TU.Chr6.2981	-0.881087414762762	-0.682853368632392	0.601653509230357
blue	evm.TU.Chr2.1649	0.950260346516896	0.633095422467387	0.601605475532119
blue	evm.TU.Chr1.2343	-0.766320996051664	-0.784724731485426	0.601351037858286
blue	evm.TU.Chr2.1692	-0.832109297942763	-0.72266890066997	0.601339511581557
blue	evm.TU.Chr7.2447	-0.760346867362604	-0.79074447327125	0.601240083136087
blue	evm.TU.Chr8.2486	0.8848384722764	0.67907788896642	0.60087424182973
blue	evm.TU.Chr6.3648_evm.TU.Chr6.3649	-0.845785413757079	-0.710382013412356	0.600830745139556
blue	evm.TU.Chr6.887	-0.795584622718946	-0.755025484553624	0.600686665271785
blue	evm.TU.Chr7.2930	0.913455627746747	0.65740709445007	0.600512210146054
blue	evm.TU.Chr1.2112	0.90169584069749	0.665926408873639	0.600463073091976
blue	evm.TU.Chr4.1675	0.91468891248358	0.656465094991167	0.6004613438209
blue	evm.TU.Chr1.3216	-0.862656252626538	-0.69589699320985	0.600319892376484
blue	evm.TU.Chr1.352	0.91069460755435	0.659146366121805	0.600281041216173
blue	evm.TU.Chr1.2677	-0.876823364549227	-0.684586965703989	0.600261846595117
blue	evm.TU.Chr7.643	0.753245411838125	0.796847263394112	0.600221545087381
blue	evm.TU.Chr5.321	0.809441878165741	0.741461695178363	0.600170147133128
blue	evm.TU.Chr6.2152	0.689831717712962	0.870010438222688	0.600160795027364
blue	evm.TU.Chr8.2285	-0.874624198023166	-0.686155003069314	0.600127769279082
blue	evm.TU.Chr8.1192	0.851450279540509	0.704825131712122	0.600123555423462
blue	evm.TU.Chr1.3279	-0.88892092710459	-0.675087839073585	0.600099707786326
blue	evm.TU.Chr2.1550	0.863027311034254	0.695317206572615	0.600077739104212
blue	evm.TU.Chr2.2944	0.921637150740219	0.6510556481653	0.600037072548394
blue	evm.TU.Chr4.2279_evm.TU.Chr4.2277	-0.903605724160739	-0.663984347790369	0.599980057416512
blue	evm.TU.Chr4.1850	0.829855499609577	0.722831977760179	0.599846092037952
blue	evm.TU.Chr8.549	-0.872186435022414	-0.687740654957357	0.599838070067237
blue	evm.TU.Chr4.518	-0.890689803992828	-0.673388446790855	0.599780223683182
blue	evm.TU.Chr3.228	0.813021473535186	0.737269425388541	0.599415874621831
blue	evm.TU.Chr1.1374	0.894832141741006	0.669861324232318	0.599413443432272
blue	evm.TU.Chr2.461	0.950672890600179	0.630478164165161	0.599378498787188
blue	evm.TU.Chr3.2607	-0.866743387424529	-0.691494784566279	0.599348531961372
blue	evm.TU.Chr1.314	0.908920491842996	0.659350601570264	0.59929727307622
blue	evm.TU.Chr8.1396	0.772498162062301	0.775151732108115	0.598803288372928
blue	evm.TU.Chr7.1320	-0.933326642118086	-0.641521959705977	0.598749536497394
blue	evm.TU.Chr8.2468	0.690346924288977	0.86714949007002	0.598633983368593
blue	evm.TU.Chr7.373	-0.929073172441752	-0.644289966987486	0.598592523601455
blue	evm.TU.Chr4.373	-0.738075637514684	-0.8110000498296	0.598579378802423
blue	evm.TU.Chr1.1912	0.854641269950756	0.700293941562411	0.598500103555719
blue	evm.TU.Chr1.1189	0.853137697467146	0.7015037772986	0.598479317329033
blue	evm.TU.Chr8.2445	0.835770804380193	0.715867440373458	0.598301106470515
blue	evm.TU.Chr8.2473	-0.896732453270177	-0.667006635906528	0.598126496963948
blue	evm.TU.Chr2.2214	0.916391210972006	0.652691706599774	0.598120943402352
blue	evm.TU.Chr2.3116	-0.916338768923886	-0.652488171637405	0.597900207935617
blue	evm.TU.Chr2.2695	-0.93895539138808	-0.63671642359795	0.597848318722631
blue	evm.TU.Chr8.2818	-0.870627015290194	-0.686590169324634	0.597763949846695
blue	evm.TU.Chr4.2435	0.744634306241574	0.802750371648674	0.597755466077776
blue	evm.TU.Chr4.2920	0.849872990949102	0.703286679496683	0.597704353798508
blue	evm.TU.Chr5.830	-0.900859861533598	-0.663398728994382	0.597629287143444
blue	evm.TU.Chr1.1855	-0.926934498079478	-0.644679975864698	0.597576109850034
blue	evm.TU.Chr2.551	-0.898801759175391	-0.664829396747481	0.59754983134815
blue	evm.TU.Chr1.4354	0.837337722622986	0.71361393042228	0.59753586333183
blue	evm.TU.Chr3.1171	-0.759608283617888	-0.786603365090176	0.597510432044203
blue	evm.TU.Chr4.898	-0.682523641079882	-0.875421614787	0.597495948004454
blue	evm.TU.Chr2.2541	-0.955486395790822	-0.625298409484468	0.597464123572048
blue	evm.TU.Chr3.1140	-0.908313766193951	-0.657764258317785	0.597456330740398
blue	evm.TU.Chr1.1163_evm.TU.Chr1.1164	-0.8051340797173	-0.741944230436267	0.597364585173864
blue	evm.TU.Chr5.2554	0.914852280891918	0.652940822139187	0.59734440042148
blue	evm.TU.Chr3.2371	-0.863303759176819	-0.691810073863513	0.597242237402764
blue	evm.TU.Chr3.1127	0.876956304314832	0.680961603733728	0.597173571390631
blue	evm.TU.Chr1.1743	0.867877690915246	0.688054389836176	0.597147055075119
blue	evm.TU.Chr1.5862	0.86521282602232	0.69015997892533	0.59713526577349
blue	evm.TU.Chr1.5765	-0.887660531842248	-0.672521040915118	0.596970384853816
blue	evm.TU.Chr6.2287	0.940582042906152	0.634451885743436	0.596754050818221
blue	evm.TU.Chr2.2677	-0.676186744163416	-0.882492893603918	0.596729996473386
blue	evm.TU.Chr5.2278	-0.829288383081135	-0.71944092315902	0.596623999888943
blue	evm.TU.Chr1.3709	0.845668453986779	0.705326584831295	0.596472442550056
blue	evm.TU.Chr8.1083	0.845097230388613	0.70551439634956	0.596228262354308
blue	evm.TU.Chr2.1625	0.868282740365668	0.686664841340311	0.596219230151722
blue	evm.TU.Chr7.1745	-0.830449910594353	-0.717885407786411	0.596167872713215
blue	evm.TU.Chr7.2848	0.813880700893517	0.732481048153621	0.596152188862488
blue	evm.TU.Chr8.1206	-0.76313109126807	-0.781144165906828	0.596115399766163
blue	evm.TU.Chr1.2469	0.804716857092413	0.740681121029428	0.596038583822486
blue	evm.TU.Chr4.2481	-0.718642429544959	-0.829381206413986	0.596028525196276
blue	evm.TU.Chr6.3244	-0.860105212169788	-0.692954894289588	0.596014116377039
blue	evm.TU.Chr2.41	-0.928467317974132	-0.641879905998468	0.595964514783886
blue	evm.TU.Chr8.1640	-0.823914076895784	-0.723303457855567	0.595939900794599
blue	evm.TU.Chr5.372	-0.955071925288661	-0.623955065067396	0.59592196528753
blue	evm.TU.Chr2.2011	0.941605686467356	0.632851588027111	0.595896653976224
blue	evm.TU.Chr3.176	-0.873143415164353	-0.682466226882136	0.595890892074198
blue	evm.TU.Chr2.547	-0.804504898096111	-0.740590450613852	0.595808645002049
blue	evm.TU.Chr6.2399	-0.817433784680548	-0.728717456335605	0.595678268295196
blue	evm.TU.Chr1.4250	-0.911075776724428	-0.653707967685728	0.595577494410221
blue	evm.TU.Chr2.942	-0.930384722025234	-0.64010763399687	0.595546363122408
blue	evm.TU.Chr3.3042	0.953501641409264	0.624539679271298	0.595499609310398
blue	evm.TU.Chr2.1149	-0.936702583778095	-0.635622834399533	0.595389551290399
blue	evm.TU.Chr4.1826	0.766755372888379	0.776484757699247	0.595373859931829
blue	evm.TU.Chr3.437	-0.882207841589044	-0.674669525204306	0.595198745616396
blue	evm.TU.Chr7.1799	0.830843714484166	0.716142422225649	0.595002430181646
blue	evm.TU.Chr3.691	0.694404725242796	0.856822666055588	0.594981708004131
blue	evm.TU.Chr5.1867	0.971132829727182	0.612656647282142	0.594970983526275
blue	evm.TU.Chr2.2242	-0.931613588415948	-0.638584764234554	0.594914243716305
blue	evm.TU.Chr2.2778	-0.924111345266339	-0.643751179997974	0.594897768964721
blue	evm.TU.Chr7.1981	0.75316727186354	0.789855186783666	0.594893076197121
blue	evm.TU.Chr8.1684	-0.79577735933295	-0.747483244550106	0.594830242493709
blue	evm.TU.Chr7.2715	-0.774924381073246	-0.767568502422462	0.594807546671044
blue	evm.TU.Chr1.4985	0.862796187341549	0.689359217460428	0.594776504533612
blue	evm.TU.Chr1.1052	0.910831323419944	0.652958275361155	0.594734850085205
blue	evm.TU.Chr7.2657	0.895763113282041	0.663915970469242	0.594711436665195
blue	evm.TU.Chr7.1445	-0.691557481352178	-0.859946916796112	0.594702723876091
blue	evm.TU.Chr6.281_evm.TU.Chr6.282	0.94630102146358	0.628152790619653	0.594421627398576
blue	evm.TU.Chr8.2491	-0.820642306853297	-0.724185068549395	0.594296905243088
blue	evm.TU.Chr8.458	0.880491130455844	0.674917052010138	0.594258478088332
blue	evm.TU.Chr4.895	-0.796631870941995	-0.745835946906096	0.594156685799597
blue	evm.TU.Chr6.3292	0.870296719519252	0.682689625303317	0.594142541351304
blue	evm.TU.Chr4.1342	0.750948464157308	0.791151902352287	0.594114305986582
blue	evm.TU.Chr4.1112	-0.921987638597292	-0.644324661287112	0.594059372950104
blue	evm.TU.Chr2.2365	0.84480975809058	0.703118300963594	0.594001201746114
blue	evm.TU.Chr7.1060	-0.790449179872968	-0.751107032156479	0.593711937564908
blue	evm.TU.Chr4.1968	0.955158129174344	0.621500181761802	0.593630950893118
blue	evm.TU.Chr5.72	0.832020740634733	0.713352909267107	0.59352441590236
blue	evm.TU.Chr1.2775	-0.912991139702875	-0.650059522117533	0.593498583972793
blue	evm.TU.Chr8.2573	0.860133531857363	0.689974670969918	0.593470350633477
blue	evm.TU.Chr3.2948	0.739533502198792	0.802438559896586	0.593430198499677
blue	evm.TU.Chr7.2912	0.847677254919617	0.700065355339772	0.593429478678745
blue	evm.TU.Chr4.285	0.908909434619993	0.652821882321246	0.593355967968164
blue	evm.TU.Chr8.2091	0.854689470083419	0.694094475817928	0.593235239724653
blue	evm.TU.Chr6.962	0.787388452280511	0.753398513748662	0.593217289690996
blue	evm.TU.Chr1.2126	-0.935628264014775	-0.63389161458929	0.5930869109317
blue	evm.TU.Chr1.2746	0.950495952620093	0.62395532510275	0.593067011125918
blue	evm.TU.Chr5.1284	-0.848643945829531	-0.698801724930231	0.593033853197274
blue	evm.TU.Chr1.4827	-0.809145398458108	-0.732899631838327	0.593022364633624
blue	evm.TU.Chr4.2662	-0.782113876326723	-0.758200060719362	0.592998788520377
blue	evm.TU.Chr1.2127	-0.909474898649779	-0.65195931337675	0.5929406304571
blue	evm.TU.Chr2.3150	-0.880596319875493	-0.673231586059617	0.59284525710804
blue	evm.TU.Chr1.1427	-0.687380670798261	-0.862469155301922	0.592844626514245
blue	evm.TU.Chr1.893	0.815813534018113	0.726659196346689	0.592818406998354
blue	evm.TU.Chr4.907	-0.900258399661232	-0.658227899049053	0.592575195010276
blue	evm.TU.Chr4.1638	0.886941188931633	0.667881120626436	0.592371275193403
blue	evm.TU.Chr5.1381	0.913099327702864	0.648743755555564	0.592367487049217
blue	evm.TU.Chr5.61	0.767930188345339	0.771359056960965	0.592349905893917
blue	evm.TU.Chr2.2889	0.864628593823481	0.685052900465287	0.592316326023998
blue	evm.TU.Chr3.1558	-0.871012599900416	-0.679971612962119	0.592263842464615
blue	evm.TU.Chr4.1268	0.844977743562267	0.700791227145485	0.592152989821624
blue	evm.TU.Chr2.2286	0.961398682323802	0.615885388084692	0.592111400567106
blue	evm.TU.Chr4.569	0.860653413425885	0.687968568162004	0.592102496518347
blue	evm.TU.Chr2.1386	0.907890052008416	0.651991741116878	0.59193681575166
blue	evm.TU.Chr6.1911	0.814958178772287	0.726333694414636	0.591931584781099
blue	evm.TU.Chr4.118	-0.780177122402741	-0.758710132501411	0.591928287912753
blue	evm.TU.Chr2.2422	-0.877727978303787	-0.674278474993676	0.59183308266996
blue	evm.TU.Chr4.1670	0.842077877008841	0.702805120915207	0.59181664417122
blue	evm.TU.Chr3.2222	-0.848328193143008	-0.697586027500811	0.591781894271572
blue	evm.TU.Chr6.2569	0.853308487275299	0.69327253717772	0.591575339968629
blue	evm.TU.Chr3.652	-0.86302168989078	-0.68546228002204	0.591568815261008
blue	evm.TU.Chr3.1928	0.918223644669853	0.644205179790484	0.591524428102416
blue	evm.TU.Chr2.1725	-0.882420736213553	-0.670288219388689	0.591476224028238
blue	evm.TU.Chr6.500	0.809689418217556	0.730435976119532	0.591426280549396
blue	evm.TU.Chr7.2269	-0.796298561977998	-0.742598888427097	0.591330426980957
blue	evm.TU.Chr6.2931	-0.954475571839011	-0.619428449586348	0.591229323632282
blue	evm.TU.Chr3.1830	0.946156241761367	0.624703633960291	0.591067242522537
blue	evm.TU.Chr8.453	-0.893792769344582	-0.661270803440092	0.591039062693437
blue	evm.TU.Chr6.2240	-0.864214847560474	-0.683897899570564	0.591034719024303
blue	evm.TU.Chr1.2798	-0.891374225603409	-0.66302916467881	0.591007108218049
blue	evm.TU.Chr1.1733	-0.867731830519263	-0.680960247324504	0.590890881921741
blue	evm.TU.Chr2.28	-0.923796774978514	-0.639610482058651	0.590870100568235
blue	evm.TU.Chr2.804	-0.915700385357903	-0.645233678701643	0.590840728232992
blue	evm.TU.Chr1.517	0.8617528174245	0.68552896100802	0.590756513574752
blue	evm.TU.Chr3.1257	0.857132029122243	0.689206554136713	0.59074101223155
blue	evm.TU.Chr7.2805	-0.917268870082963	-0.643902914162666	0.590632098517116
blue	evm.TU.Chr7.1002	-0.824351737907674	-0.716442970653746	0.590601007970153
blue	evm.TU.Chr7.2844	0.889630005324974	0.663648349989099	0.590401485134712
blue	evm.TU.Chr6.866	-0.950331907748925	-0.621204512982152	0.590350469924571
blue	evm.TU.Chr4.625	0.888684416492402	0.664246082923707	0.590305142610419
blue	evm.TU.Chr4.1429	0.947587404632187	0.622842594586253	0.590197797698365
blue	evm.TU.Chr6.3087	0.860172695790034	0.686027856794499	0.590102430965983
blue	evm.TU.Chr8.2783	-0.861713647236292	-0.684706602753613	0.590021023945587
blue	evm.TU.Chr7.2005	-0.686334269613766	-0.859583600152032	0.589961682382316
blue	evm.TU.Chr4.1335	0.900639734042731	0.655002810171371	0.589921556749985
blue	evm.TU.Chr3.1774	-0.737958232539602	-0.799355826608917	0.589891212974549
blue	evm.TU.Chr6.2728	0.829241318804135	0.711345461769473	0.589877048843054
blue	evm.TU.Chr7.755	-0.841136563171152	-0.701252260082987	0.589848915962207
blue	evm.TU.Chr2.1785_evm.TU.Chr2.1782	0.924438572537704	0.638045084244131	0.589833486893343
blue	evm.TU.Chr8.1149	0.955749516326391	0.616931060187695	0.589631562381117
blue	evm.TU.Chr4.275	0.863570359571661	0.682627303323613	0.589496705784606
blue	evm.TU.Chr6.466	-0.972721499349417	-0.606025833871921	0.589494357768376
blue	evm.TU.Chr2.3062	0.850291145690665	0.69320793159888	0.589428566361068
blue	evm.TU.Chr6.2452	0.94817102934083	0.62163960053708	0.589420659920266
blue	evm.TU.Chr4.1332	0.924130095704311	0.637795984172627	0.589406463893275
blue	evm.TU.Chr7.2035	0.830405300190607	0.70976892303394	0.589395875597963
blue	evm.TU.Chr6.2991	0.8422554972168	0.69972220554953	0.589344874148755
blue	evm.TU.Chr3.160	0.888556090253904	0.66319818523081	0.589288786532172
blue	evm.TU.Chr4.254	-0.805054646792291	-0.731981012045136	0.589284715110661
blue	evm.TU.Chr8.1207	0.843384408328707	0.698709431552676	0.589280640523741
blue	evm.TU.Chr6.1203	-0.895141505332323	-0.658235395625152	0.589213822902916
blue	evm.TU.Chr6.3028	-0.840169132274799	-0.701265456374702	0.589181589976625
blue	evm.TU.Chr8.2336	-0.777569587453573	-0.757621339369097	0.589103312299252
blue	evm.TU.Chr6.1797	0.776492549280877	0.758612752292258	0.589057149944398
blue	evm.TU.Chr3.1903	0.957342616547028	0.615274093993397	0.589028111037241
blue	evm.TU.Chr1.3748	0.9126719914716	0.645315581500651	0.588961456895853
blue	evm.TU.Chr7.1459	-0.752089199437116	-0.783021888998156	0.588902305638362
blue	evm.TU.Chr5.740	-0.839545800609037	-0.701401854556146	0.588858981532002
blue	evm.TU.Chr6.3076	0.783213141196536	0.751756882737174	0.588785869544698
blue	evm.TU.Chr4.2447	-0.920718171867994	-0.639483302823703	0.588783897515947
blue	evm.TU.Chr1.3119	-0.700999185822202	-0.839857152501898	0.588739180110784
blue	evm.TU.Chr7.1899	0.927659629631201	0.634608724864298	0.588700894668344
blue	evm.TU.Chr6.2333	0.847862071792801	0.69433463643667	0.588700003366696
blue	evm.TU.Chr1.5281	-0.96557781663161	-0.609562290400188	0.588579825465577
blue	evm.TU.Chr2.1636	-0.836326449084508	-0.70375914826992	0.58857238948332
blue	evm.TU.Chr7.2428	-0.893283823934799	-0.658812007360332	0.588506109188998
blue	evm.TU.Chr3.174	0.625992900629867	0.940054238084682	0.588467279248029
blue	evm.TU.Chr3.3204	0.748572297402945	0.786119081468275	0.588466966846999
blue	evm.TU.Chr1.2875	-0.856752905627974	-0.686618898896849	0.588262736688955
blue	evm.TU.Chr1.3599	0.867436364401305	0.678159378648465	0.588260105899472
blue	evm.TU.Chr3.2586	0.916911637960831	0.64146848297152	0.588169917421666
blue	evm.TU.Chr5.1775	0.818591917801379	0.718337229872141	0.588025050629166
blue	evm.TU.Chr3.2855	0.937525497553872	0.627191035500964	0.588007587619369
blue	evm.TU.Chr2.1802	-0.793176811846874	-0.741307762437865	0.587988127607806
blue	evm.TU.Chr4.831	0.862397625158764	0.681723798466222	0.587916984811482
blue	evm.TU.Chr5.1356	-0.91141150461859	-0.644990619274472	0.587851870777822
blue	evm.TU.Chr2.2172	-0.765261400851126	-0.768093251172676	0.587792117376698
blue	evm.TU.Chr6.868	-0.926915462025248	-0.634058473229163	0.587718602664233
blue	evm.TU.Chr3.2860	-0.795264825541538	-0.73872509958132	0.587482087441694
blue	evm.TU.Chr6.384	-0.849193018257264	-0.691782721916599	0.587457057602582
blue	evm.TU.Chr1.1570	-0.80303618479551	-0.731540541021195	0.587453525084904
blue	evm.TU.Chr3.2941	0.778483099399242	0.754539053191555	0.587395900746332
blue	evm.TU.Chr1.3289	0.724277826191469	0.810944077507163	0.587348813619734
blue	evm.TU.Chr2.2579	-0.835022478770104	-0.703096128879903	0.587101072350961
blue	evm.TU.Chr8.1095	0.757210871069952	0.775268673522898	0.58704186759152
blue	evm.TU.Chr1.5156	0.652957637519869	0.899008339393968	0.587014361401345
blue	evm.TU.Chr4.2129	-0.959751434343866	-0.611604214796691	0.586988022401879
blue	evm.TU.Chr3.834	0.905328550834989	0.648342734505416	0.586963188274183
blue	evm.TU.Chr2.1262	-0.885516321747638	-0.662491229064849	0.586646796351577
blue	evm.TU.Chr2.2212	0.740057150707714	0.792633346054077	0.586593975636701
blue	evm.TU.Chr7.2436	-0.772312773625335	-0.759443077010995	0.58652758921692
blue	evm.TU.Chr1.912	-0.814936886520253	-0.719693054216725	0.58650441685363
blue	evm.TU.Chr2.115	-0.921193843950884	-0.636620581722557	0.58645096081525
blue	evm.TU.Chr4.122	-0.723719894781796	-0.81028773932388	0.586421357446458
blue	evm.TU.Chr3.132	0.851853499214631	0.688325950862687	0.586352869842618
blue	evm.TU.Chr6.413	-0.895662913707103	-0.654655267113855	0.586350444016897
blue	evm.TU.Chr3.262	0.91464503854338	0.640982087096899	0.58627108575836
blue	evm.TU.Chr5.2239	0.826208695478333	0.709127941898607	0.585887671803283
blue	evm.TU.Chr1.2865_evm.TU.Chr1.2866	0.762958221019642	0.767889011919668	0.585867234474761
blue	evm.TU.Chr3.819	0.827984927249324	0.70757968085684	0.58586531057735
blue	evm.TU.Chr4.2719	0.895296998177023	0.654354349770214	0.585841485093351
blue	evm.TU.Chr7.2017	0.835252511650306	0.701383073374195	0.585831973664807
blue	evm.TU.Chr8.2280	0.846584853195435	0.691901069872935	0.585752965664143
blue	evm.TU.Chr1.1835	-0.936188960290212	-0.625672014654589	0.585747232882162
blue	evm.TU.Chr5.2364	-0.917855987620677	-0.63814761363155	0.585727608157565
blue	evm.TU.Chr1.2276	0.827356214420337	0.707874373352533	0.58566426182212
blue	evm.TU.Chr4.1803	0.830296307180164	0.70524837802978	0.585565123922927
blue	evm.TU.Chr3.3182	-0.87540265748794	-0.668866134381978	0.585527191541668
blue	evm.TU.Chr7.2328	0.934025975093206	0.62684100335152	0.585485779383807
blue	evm.TU.Chr1.2300	0.692778742282267	0.84509006247713	0.585460430598149
blue	evm.TU.Chr6.1478_evm.TU.Chr6.1479	0.982085564838739	0.596086070280517	0.585407525023946
blue	evm.TU.Chr7.2490	0.833568063176495	0.702281965111513	0.585399817461787
blue	evm.TU.Chr1.1298	-0.856450226552425	-0.683437980699207	0.585330613404368
blue	evm.TU.Chr1.1332	-0.856450226552425	-0.683437980699207	0.585330613404368
blue	evm.TU.Chr5.1305	0.817961500530975	0.715525405218579	0.585272234120622
blue	evm.TU.Chr7.2977	0.930006198109609	0.629263313361943	0.585218781669596
blue	evm.TU.Chr1.3292	-0.851113555598485	-0.687583568619504	0.585211695858841
blue	evm.TU.Chr7.1092	-0.759140155663542	-0.770761141714371	0.585115733100457
blue	evm.TU.Chr3.3108	-0.66613009919977	-0.878360219217636	0.585102179960576
blue	evm.TU.Chr7.2530	0.823286134066585	0.710586235877229	0.585015795056291
blue	evm.TU.Chr3.3178	0.870726122756622	0.671833197052366	0.584982714808592
blue	evm.TU.Chr5.109	-0.894142272371468	-0.654043204944295	0.58480767749801
blue	evm.TU.Chr1.2578	0.813569550868675	0.718813030559577	0.584804394430907
blue	evm.TU.Chr4.1486	-0.912412152445729	-0.640899407698508	0.584764408079388
blue	evm.TU.Chr6.2435	0.874315879903098	0.668821817109353	0.584761535524353
blue	evm.TU.Chr2.496	0.818606353192624	0.714272647870916	0.58470812745885
blue	evm.TU.Chr8.461	-0.765090592459049	-0.764042251677449	0.584561538999646
blue	evm.TU.Chr4.1097	-0.77138459745323	-0.757757285354689	0.584522298530579
blue	evm.TU.Chr4.1854	-0.854365949628521	-0.684133516922162	0.584500381857903
blue	evm.TU.Chr2.2753	-0.89363214856871	-0.654050866207753	0.58448088084246
blue	evm.TU.Chr8.45	-0.934592167266659	-0.625328221650118	0.584426857924989
blue	evm.TU.Chr4.1800	-0.900233785279139	-0.649033167299684	0.584281584969903
blue	evm.TU.Chr6.231	-0.921509815438725	-0.633951605699492	0.584192627165222
blue	evm.TU.Chr3.52	-0.836634179747769	-0.698245942968321	0.584176421757509
blue	evm.TU.Chr7.1303	0.906259418159296	0.644570827213458	0.584148382832925
blue	evm.TU.Chr8.133	-0.819499290399768	-0.712770262937247	0.58411472469513
blue	evm.TU.Chr7.2669	0.89500244257011	0.652516631376854	0.584003978899905
blue	evm.TU.Chr1.13	0.93828118983016	0.622338468811727	0.583928478993747
blue	evm.TU.Chr4.1801	-0.908372753196099	-0.642822466143475	0.583922413387054
blue	evm.TU.Chr4.239	-0.715749035806274	-0.815424821543562	0.583639529792308
blue	evm.TU.Chr1.2209	-0.808344801630977	-0.721886782687158	0.583533428151275
blue	evm.TU.Chr6.2431	0.784557584775299	0.743682614863767	0.583461836156896
blue	evm.TU.Chr6.3503	-0.848466121053055	-0.68756997810174	0.583379832272517
blue	evm.TU.Chr1.2258	-0.913183585846486	-0.638807609116773	0.583348623159275
blue	evm.TU.Chr3.2138	0.865897682212971	0.673685740110016	0.583342920901193
blue	evm.TU.Chr5.2148	-0.754993528271746	-0.772400856798026	0.583157648114062
blue	evm.TU.Chr1.5800	-0.879345666506225	-0.663125837633249	0.583116831671108
blue	evm.TU.Chr7.2940	0.86213908474336	0.676320917871817	0.583082697126797
blue	evm.TU.Chr3.1030	-0.75960565941499	-0.767609736743441	0.583080700252368
blue	evm.TU.Chr8.2370	-0.835351327958112	-0.697968518058391	0.583048928433032
blue	evm.TU.Chr5.1291	0.696874671067321	0.836576034422513	0.582988648810992
blue	evm.TU.Chr8.2467	0.951608616132215	0.612597384140542	0.582952948968196
blue	evm.TU.Chr4.125	0.829022201344965	0.703118393724796	0.582900758571866
blue	evm.TU.Chr1.2662	0.953282157479686	0.611134769148857	0.582583871245072
blue	evm.TU.Chr7.2806	-0.790166754533261	-0.737286814777716	0.582579529593073
blue	evm.TU.Chr5.477	0.913242988206044	0.637879669775813	0.582539135741948
blue	evm.TU.Chr3.2158	0.913971883865088	0.637293639573485	0.582468468336217
blue	evm.TU.Chr1.4997	-0.8315144721927	-0.700359368927031	0.582358950998573
blue	evm.TU.Chr2.3109	-0.795633968737771	-0.731909487248992	0.582332050096743
blue	evm.TU.UTG5855.11	0.763125845929238	0.763025541552161	0.582284511862608
blue	evm.TU.Chr1.2174	-0.938386934307879	-0.620385061488715	0.5821612359408
blue	evm.TU.Chr8.2109	-0.850290841118232	-0.684657367932444	0.582157889257073
blue	evm.TU.Chr4.2478	-0.780474887980274	-0.745830681170866	0.582102117339083
blue	evm.TU.Chr2.749	-0.789833701371338	-0.736989819569158	0.582099397063303
blue	evm.TU.Chr6.3498	-0.640739349219249	-0.908249598434218	0.581951256629385
blue	evm.TU.Chr1.3616	0.897066447627314	0.648572227996569	0.581812384598614
blue	evm.TU.Chr6.289	0.879234527759502	0.661646054858015	0.581742056587024
blue	evm.TU.Chr4.2507	0.716716513116978	0.811643145183404	0.581718044911147
blue	evm.TU.Chr7.2082	-0.817108468670027	-0.711872182460339	0.581676788898958
blue	evm.TU.Chr3.2869	0.749710029478605	0.775867138750995	0.581675375464489
blue	evm.TU.Chr5.2194	-0.946118058711165	-0.614779374221602	0.581653868074207
blue	evm.TU.Chr8.599	-0.857097720485351	-0.678552809061653	0.581586065875674
blue	evm.TU.Chr1.1501	-0.832970006005077	-0.698201998898331	0.5815813232151
blue	evm.TU.Chr2.1371	-0.954058339115467	-0.609484927255804	0.581484177413584
blue	evm.TU.Chr2.1647	-0.960638040718948	-0.605199273123236	0.581377443977637
blue	evm.TU.Chr8.1580	-0.83301073144303	-0.697872634774591	0.581335393947657
blue	evm.TU.Chr2.2676	-0.807373301455045	-0.719959491219339	0.581276071339653
blue	evm.TU.Chr1.5846	-0.930046681334384	-0.624916615223002	0.581201624098868
blue	evm.TU.Chr8.2736	0.8857976097567	0.656070529554455	0.581145706911148
blue	evm.TU.Chr7.811	-0.864748013214153	-0.672002468335887	0.581112799368465
blue	evm.TU.Chr2.2449	0.86479853449593	0.67186566187789	0.581028439770137
blue	evm.TU.Chr5.2382	-0.809736262261078	-0.717376240326386	0.580885555476793
blue	evm.TU.Chr3.3151	-0.820471869654494	-0.707833245443901	0.580757266292966
blue	evm.TU.Chr4.517	-0.864361056991672	-0.671851297410468	0.580722097570938
blue	evm.TU.Chr1.3849	0.956036181489672	0.607398648635064	0.580695084683053
blue	evm.TU.Chr8.1940	0.925641397616575	0.627314266789358	0.580668054655718
blue	evm.TU.Chr8.2009	-0.848836903354382	-0.684005002525243	0.580608688222433
blue	evm.TU.Chr1.2487	0.951987684512881	0.609691720122346	0.580419008905947
blue	evm.TU.Chr1.2194	-0.917928397309312	-0.632313586084808	0.580418596671732
blue	evm.TU.Chr3.1341	-0.848099920633509	-0.684212833854069	0.580280850088064
blue	evm.TU.Chr6.2259	-0.953992491463395	-0.608201708352521	0.580219863063515
blue	evm.TU.Chr2.2459	-0.883767973608845	-0.656454872807748	0.580153792706955
blue	evm.TU.Chr3.478	-0.746902735558772	-0.776647390030083	0.580080060178049
blue	evm.TU.Chr3.3004	0.785564296712276	0.738420745357959	0.58007697350488
blue	evm.TU.Chr1.5785	0.871087043174191	0.665838260350827	0.580003081441249
blue	evm.TU.Chr1.4317	-0.964684300842863	-0.601209535515695	0.57997740042902
blue	evm.TU.Chr4.596	-0.828368693338768	-0.700062006550365	0.579909449622242
blue	evm.TU.Chr3.506	0.891617754072128	0.650379039418428	0.579889498421847
blue	evm.TU.Chr7.1362	-0.802625677325979	-0.722413000158522	0.579827223561326
blue	evm.TU.Chr7.1411	-0.802625677325979	-0.722413000158522	0.579827223561326
blue	evm.TU.Chr6.3003	-0.889115278412166	-0.652087721899703	0.579781156406009
blue	evm.TU.Chr7.924	0.75415470832627	0.768649672943248	0.579680769903598
blue	evm.TU.Chr1.1064	0.877700443999484	0.660452484903236	0.579679439240133
blue	evm.TU.Chr4.1668	-0.85069364569524	-0.681400956510184	0.579663463873872
blue	evm.TU.Chr1.3501	-0.872977766736248	-0.664003686028989	0.579660454934224
blue	evm.TU.Chr1.2772	-0.825643026673971	-0.701907518427874	0.579525047960007
blue	evm.TU.Chr2.1414	0.746504443439722	0.776233961736325	0.579462101584986
blue	evm.TU.Chr5.580_evm.TU.Chr5.581	-0.763664153874737	-0.758763988440867	0.579440859223315
blue	evm.TU.Chr5.946	0.72532983473066	0.798801700029698	0.579394705065112
blue	evm.TU.Chr2.1330	0.750639111971876	0.771797488210538	0.579341381172483
blue	evm.TU.Chr5.1239	-0.934951416412897	-0.619453913792952	0.579159314103233
blue	evm.TU.Chr2.1672	-0.75383842268138	-0.768183431472207	0.579086186310979
blue	evm.TU.Chr1.706_evm.TU.Chr1.707	0.877828757201668	0.659662326632789	0.579070560360821
blue	evm.TU.Chr1.2876	-0.67045348997888	-0.863619998540065	0.579017042036741
blue	evm.TU.Chr2.492	-0.948799626389829	-0.610231203457251	0.578987137851656
blue	evm.TU.Chr1.2389	-0.876344958199764	-0.660670623327238	0.57897536978352
blue	evm.TU.Chr2.830	-0.834022768615879	-0.694120477670348	0.5789122825396
blue	evm.TU.Chr1.4330	-0.806537382984043	-0.717640080570473	0.578803552507767
blue	evm.TU.Chr6.2409	0.666060103100466	0.868980012349744	0.578792916617915
blue	evm.TU.Chr6.2295	-0.763198743895222	-0.758225802159062	0.578676979796743
blue	evm.TU.Chr5.1993	0.874226844622424	0.661708627027476	0.578483445065667
blue	evm.TU.Chr4.1829	-0.785424763043856	-0.73652048323508	0.578481426021858
blue	evm.TU.Chr7.2921	-0.893787289116392	-0.64721800794948	0.578475228792477
blue	evm.TU.Chr4.192	-0.96638969641007	-0.598585473834012	0.578466834333928
blue	evm.TU.Chr5.782	-0.857072779923529	-0.674908350840118	0.578445576448145
blue	evm.TU.Chr7.1555	-0.86757931321121	-0.666734535150022	0.578445090099652
blue	evm.TU.Chr5.2540	0.883212463910329	0.654917611545251	0.578431397351149
blue	evm.TU.Chr4.487	-0.759909305109483	-0.760962076596334	0.57826216284099
blue	evm.TU.Chr6.717_evm.TU.Chr6.718	0.848842275611291	0.681194998356524	0.578227112539982
blue	evm.TU.Chr1.2847	0.806167294777028	0.717110101966245	0.578110710959406
blue	evm.TU.Chr8.1050	0.792349426942734	0.729554463528616	0.578062061100412
blue	evm.TU.Chr1.2305	0.80358306803882	0.719318167327349	0.578031899796973
blue	evm.TU.Chr5.2504	-0.90661210403532	-0.637543021075355	0.578004219750162
blue	evm.TU.Chr2.2339	-0.897048974815894	-0.644276039422262	0.577947160662185
blue	evm.TU.Chr7.2339	-0.823332873560415	-0.701749316916795	0.577773281616163
blue	evm.TU.Chr5.2112	-0.906381351659051	-0.637427476330997	0.577752377581507
blue	evm.TU.Chr1.2825	0.92973117048704	0.621264172239069	0.577608666037491
blue	evm.TU.Chr5.1048	-0.888610402170207	-0.649883630092642	0.577493353900457
blue	evm.TU.Chr1.2694	0.86381347807296	0.668529976587971	0.57748520427249
blue	evm.TU.Chr2.2109	0.750482746282213	0.769458850622651	0.577465591366442
blue	evm.TU.Chr2.994	0.963252732650785	0.599413743521901	0.577386926435907
[truncated: 84,141 more rows]

## Sheet: S6
Climate	Module origin	Gene Name	DB Gene Name	Organism	Primary Transcript	Gene Symbol	Description	Curation Evidence	Publicaton	Genome	Chromosome/Scaffold	Start position	Stop position	Location	BLAST	InterPro	GO Term	GO Accession	GenBank Keyword
[truncated: 48 more rows]
