# Supplementary material for: Dormancy dynamics in Japanese plum: transcriptomic responses to variable climatic conditions and chilling requirements
Source: Planta. 2026 Aug 1;264(3):78. doi: 10.1007/s00425-026-05104-w (PMC13428783; doi:10.1007/s00425-026-05104-w)
Supplement: Supplementary file 3 — Additional file 3: Tables S7 - S10. Table S7. DEGs (padj<0.01) at each stage compared to the other two stages in Japanese plum cultivar "Hiromi Red" cultivar under semi-arid climate. The column "Up_Down" indicates whether the gene was found up- or down-regulated and the column "Time_point" indicates the stage (T0, T1 or T2) in which the test was performed. Table S8. DEGs (padj<0.01) between the consecutive dormancy stages in Japanese plum cultivar "Hiromi Red" cultivar under semi-arid climate. The column "Transition" indicates whether the gene was found differentially expressed in the transition from early to mid-stage or from mid to late stage, and the column "Up_Down" indicates whether the gene is up or down regulated in the given transition. Table S9. DEGs (padj<0.01) at each stage compared to the other two stages in Japanese plum cultivar "Crimson Glo" under semi-arid climate. The column "Up_Down" indicates whether the gene was found up- or down-regulated and the column "Time_point" indicates the stage (T0, T1 or T2) in which the test was performed. Table S10. DEGs (padj<0.01) between the consecutive dormancy stages in Japanese plum cultivar "Crimson Glo" cultivar under semi-arid climate. The column "Transition" indicates whether the gene was found differentially expressed in the transition from early to mid-stage or from mid to late stage, and the column "Up_Down" indicates whether the gene is up or down regulated in the given transition (XLS 9663 kb) [file 425_2026_5104_MOESM3_ESM.xls]

## Sheet: S7
GeneID	baseMean	log2FoldChange	lfcSE	stat	pvalue	padj	Up_Down	Time_point
evm.TU.Chr3.2492	4794.22108406031	-1.66078573817881	0.0534301236695395	-31.083321993612	4.0474681233093e-212	7.44167489151648e-208	Down	T0
evm.TU.Chr1.1685	6272.62847205719	-1.626313269248	0.0532731197812425	-30.5278398548122	1.11332976300124e-204	1.02348405112704e-200	Down	T0
evm.TU.Chr4.1743	23713.6772659795	-1.7227099673255	0.0570553795328249	-30.193646618973	2.87011968873274e-200	1.759000686568e-196	Down	T0
evm.TU.Chr1.3050	3706.89248432346	-1.70735407830374	0.0576597905059801	-29.610826944067	1.08408140936019e-192	4.9829801981241e-189	Down	T0
evm.TU.Chr1.1012	2878.05401329414	-1.54047602135097	0.0555647648701617	-27.7239726461653	3.59004742533761e-169	1.32013223924514e-165	Down	T0
evm.TU.Chr5.40	1599.48020318803	-1.5431180857793	0.0597671749540736	-25.8188225721738	5.45111125895102e-147	1.67040219345123e-143	Down	T0
evm.TU.Chr1.940	8773.02777342212	-1.25451493158202	0.0489719357976476	-25.6170174028995	9.85995749909158e-145	2.58978826540425e-141	Down	T0
evm.TU.Chr8.2796	16490.1562872736	-1.41333966740359	0.0558678057811089	-25.2979269123453	3.36650393235147e-141	7.73706766252676e-138	Down	T0
evm.TU.Chr2.69	3146.63023646617	-1.97597599027354	0.0790673845349812	-24.9910377318643	7.65115000717856e-138	1.56304493368872e-134	Down	T0
evm.TU.Chr1.5072	8636.05179116194	-1.1871477594652	0.0478409977649219	-24.8144439900383	6.26151799990449e-136	1.15124269946244e-132	Down	T0
evm.TU.Chr5.2259	3157.34442225171	-1.36361112202048	0.0556207886009119	-24.516213385693	9.92121163139529e-133	1.65828542777122e-129	Down	T0
evm.TU.Chr6.2563	6965.47755660064	1.18588643799049	0.0502215092732839	23.6131182664663	2.826134962572e-123	4.33010978515406e-120	Up	T0
evm.TU.Chr7.2650	4557.90555142149	-1.82445119363062	0.0777522385842649	-23.46493460318	9.30634893060806e-122	1.31620408798584e-118	Down	T0
evm.TU.Chr8.239	3120.25461244273	1.31997197615017	0.0584129231618553	22.5972593854392	4.6111662665003e-113	6.05577878399104e-110	Up	T0
evm.TU.Chr1.955	6461.09867655782	-0.966369836059312	0.0428863048528539	-22.5332968036066	1.95825290094829e-112	2.40029585578901e-109	Down	T0
evm.TU.Chr2.405	16620.2935436781	-1.03060383879163	0.0460805208056134	-22.3652819189943	8.57402416940229e-111	9.85262552366441e-108	Down	T0
evm.TU.Chr2.2546	5349.36320493366	-1.25426810808208	0.0563213130873356	-22.2698662251913	7.24170936131295e-110	7.83212166571176e-107	Down	T0
evm.TU.Chr1.4566	3191.26797597412	-1.61689057407407	0.0734545546676129	-22.0121213911188	2.20432856311297e-107	2.25159916452195e-104	Down	T0
evm.TU.Chr1.3188	4624.56018897476	-1.23483579739964	0.0570585321543831	-21.6415626335873	7.29874343730668e-104	7.06287878096424e-101	Down	T0
evm.TU.Chr4.188	1962.1978341538	1.99801471097315	0.0945800646926538	21.1251146577863	4.67489743456908e-99	4.29763321159935e-96	Up	T0
evm.TU.Chr6.350	946.61329787466	-1.81004033322948	0.0870905396318388	-20.7834322864589	6.11283585295947e-96	5.3519333329768e-93	Down	T0
evm.TU.Chr1.4289	851.004000266253	2.24109017902598	0.108109714130595	20.7297762004881	1.86655968979353e-95	1.55993483893381e-92	Up	T0
evm.TU.Chr2.2733	28273.5225047997	-1.33605579467454	0.0653207245343742	-20.4537810043955	5.55945270157304e-93	4.44417814657052e-90	Down	T0
evm.TU.Chr1.2843	16879.3859912807	-0.811780490534756	0.0397456590342288	-20.424381184261	1.01536838774341e-92	7.77856799043761e-90	Down	T0
evm.TU.Chr1.2927	3321.15488769375	-1.26634836619884	0.0623489920294006	-20.3106469724754	1.03531638580057e-91	7.61413082773173e-89	Down	T0
evm.TU.Chr1.1514	4138.8522274214	-1.01294014416859	0.0503458893778047	-20.1196196290685	4.96875487431443e-90	3.51367411996712e-87	Down	T0
evm.TU.Chr5.648	815.482563847476	2.08481282064764	0.104828513472095	19.8878411187488	5.18600478556771e-88	3.53147718472029e-85	Up	T0
evm.TU.Chr3.512	3924.62680102224	1.16250761403147	0.0588112138882709	19.7667678861381	5.75466077502164e-87	3.77875689319814e-84	Up	T0
evm.TU.Chr1.4725	216.803332581513	3.22716404929724	0.167260567314727	19.294231157454	6.00515822141063e-83	3.80727031237434e-80	Up	T0
evm.TU.Chr1.5688	12435.4141464428	-1.06998102267069	0.0568422692605045	-18.82368590471	4.83043695632951e-79	2.96041379596915e-76	Down	T0
evm.TU.Chr8.461	7371.01109478098	-0.981877282917283	0.0529316320277674	-18.5499151509668	8.16808280862171e-77	4.84446356513931e-74	Down	T0
evm.TU.Chr2.1974	4159.53857412843	-1.3159368886765	0.0717783860372644	-18.3333307047795	4.48576525967842e-75	2.57735250201398e-72	Down	T0
evm.TU.Chr5.592	16847.7588874598	-0.838591849505458	0.0459428440948605	-18.2529372316171	1.96077822749229e-74	1.09245056032343e-71	Down	T0
evm.TU.Chr8.2663	4834.48279819712	-1.33627531769798	0.0749055516313409	-17.8394696867685	3.48992270938319e-71	1.88722702749174e-68	Down	T0
evm.TU.Chr6.2707	1802.9707999455	-1.22125410822067	0.0693744671760228	-17.6037980244518	2.30345843248974e-69	1.21003962113589e-66	Down	T0
evm.TU.Chr6.3557	4426.10403514822	1.12998246094094	0.0642218927674865	17.5949728705755	2.69184600230067e-69	1.374785572175e-66	Up	T0
evm.TU.Chr8.237	346.385404014201	2.34524534573249	0.136121581150331	17.2290486630657	1.60773784816138e-66	7.98915353413381e-64	Up	T0
evm.TU.Chr8.2385	3873.27749136792	1.17132974725157	0.068308099075167	17.1477432853551	6.53410849938366e-66	3.16147681235968e-63	Up	T0
evm.TU.Chr8.727	27058.0509140659	-0.858994529298864	0.0504718991392616	-17.0192630740669	5.91098803689932e-65	2.78665194990848e-62	Down	T0
evm.TU.Chr1.3332	5084.24621381149	-0.790964071300423	0.0465593615317973	-16.9882929077591	1.00265022651983e-64	4.60868176619838e-62	Down	T0
evm.TU.Chr1.3578	5326.89055290773	-1.0523425212678	0.0623946733013531	-16.8659032187765	8.01672358435018e-64	3.59501170297225e-61	Down	T0
evm.TU.Chr4.1605	723.504607946146	-1.48418860172285	0.0881203342931632	-16.8427481991293	1.18598219021844e-63	5.19177822603721e-61	Down	T0
evm.TU.Chr1.1259	4002.87107486318	-1.06289965228289	0.0633280572511514	-16.7840243080182	3.19436127240862e-63	1.36584945010476e-60	Down	T0
evm.TU.Chr8.2410	1842.65655511093	-1.0298855511398	0.0615764378408954	-16.7253187623629	8.57163582797598e-63	3.58177491666287e-60	Down	T0
evm.TU.Chr7.2952	36989.0253491466	-0.671707951072211	0.0405358371177023	-16.5707186241596	1.13461686036698e-61	4.63579235437938e-59	Down	T0
evm.TU.Chr3.1466	4312.50655308192	-0.909944998146634	0.0549299789322128	-16.5655442771891	1.23656127124434e-61	4.94248163763011e-59	Down	T0
evm.TU.Chr8.1733	24129.8855956892	-0.797559101397481	0.0486461231031743	-16.3951215537963	2.07225785608468e-60	8.10649637063253e-58	Down	T0
evm.TU.Chr6.2284	2638.71410465742	-1.17520381271141	0.0719847310194263	-16.3257373621951	6.47535742170611e-60	2.48033169907268e-57	Down	T0
evm.TU.Chr4.22	6922.8720069079	-0.707924194095521	0.0434351332166228	-16.2984234574558	1.01270748961366e-59	3.7999265110279e-57	Down	T0
evm.TU.Chr6.1194	1510.08271402291	-1.46529780645676	0.0900894145664901	-16.2649276111713	1.75073896594713e-59	6.43781732558078e-57	Down	T0
evm.TU.Chr4.1834	922.929099936647	-1.62343859148421	0.101024419986907	-16.0697640401658	4.15665546479549e-58	1.49851504658294e-55	Down	T0
evm.TU.Chr7.2769	6310.04206284877	0.827810216076606	0.0515833543646688	16.0480105699291	5.90259215244994e-58	2.08702037144124e-55	Up	T0
evm.TU.Chr8.1133	3052.60270409351	-0.849342474667534	0.0533337946494696	-15.9250336536101	4.2478510521588e-57	1.47360357443381e-54	Down	T0
evm.TU.Chr7.1839	3163.59783592573	-0.786756231980383	0.0496897393313712	-15.8333741043329	1.83131852284583e-56	6.23530043723025e-54	Down	T0
evm.TU.Chr1.5214	1256.90646054488	-1.18872684076505	0.0751715641641074	-15.8135174381889	2.51050053932475e-56	8.39237507564087e-54	Down	T0
evm.TU.Chr1.4963	4906.81388171372	-0.9835831047521	0.0625481517655146	-15.7252145265528	1.01606111033805e-55	3.3359463526206e-53	Down	T0
evm.TU.Chr4.1462	3447.73024942792	-0.818977646712887	0.0521061419710124	-15.7174877228197	1.14785717219324e-55	3.70254420490263e-53	Down	T0
evm.TU.Chr5.1276	10265.293895199	-0.902751884299185	0.0575595662289704	-15.6837853973406	1.95262442247757e-55	6.1898194192539e-53	Down	T0
evm.TU.Chr8.2615_evm.TU.Chr8.2616	6747.91691837613	-0.656991478848524	0.0419235555076745	-15.6711774774984	2.38126663495103e-55	7.42067260173045e-53	Down	T0
evm.TU.Chr4.1316	1744.95257026348	1.38102347192182	0.0882969921235673	15.6406627078434	3.84703545859577e-55	1.17885989902903e-52	Up	T0
evm.TU.Chr7.924	23211.0832350131	-0.705029489241597	0.0452122521635897	-15.5937706153327	8.02534990093015e-55	2.41891939800823e-52	Down	T0
evm.TU.Chr1.4149	1574.09759490072	-1.03980518905523	0.0668676545339316	-15.5501968224052	1.58617613313865e-54	4.70377973933664e-52	Down	T0
evm.TU.Chr8.2039	1527.46697888321	-1.39040725741871	0.0914297432787009	-15.2073844632856	3.15914989182448e-52	9.21970316048966e-50	Down	T0
evm.TU.Chr7.1495	1687.89543326196	-0.886995037875117	0.058425033556381	-15.1817634305533	4.67054395016684e-52	1.34175970418387e-49	Down	T0
evm.TU.Chr2.339	6780.46830990599	-0.710104859066	0.0471990802095168	-15.0448876527645	3.72966234998132e-51	1.05497803025779e-48	Down	T0
evm.TU.Chr3.1900	2118.93684921438	-0.937789293941203	0.0624279938010078	-15.021935462646	5.27448450927833e-51	1.46934351799381e-48	Down	T0
evm.TU.Chr5.310	4356.09231118863	-0.781639018011022	0.0522941828324646	-14.94695921562	1.63025018382306e-50	4.47369848951803e-48	Down	T0
evm.TU.Chr4.1631	1432.11824385409	-1.10397111897972	0.0745252392097094	-14.8133857829455	1.20038395586383e-49	3.245626384193e-47	Down	T0
evm.TU.Chr3.3189	5462.84891888738	1.01704717528641	0.0687245721051802	14.7988869793159	1.48926578839879e-49	3.968353737029e-47	Up	T0
evm.TU.Chr1.1062	1863.12447697994	-0.983141959924606	0.0665289478984758	-14.7776568092569	2.04145652616672e-49	5.3620313843002e-47	Down	T0
evm.TU.Chr1.1538	1856.88859052124	-1.5073255425499	0.10260851752743	-14.6900625686065	7.46448433645445e-49	1.93298604239509e-46	Down	T0
evm.TU.Chr1.2880	9630.412562653	-0.609768362266452	0.0417566951771878	-14.6028884632512	2.6919405226899e-48	6.87416922919117e-46	Down	T0
evm.TU.Chr6.3275	11589.0928408125	-0.583575134458599	0.0401530000626262	-14.5337866049461	7.40134049795168e-48	1.86412392322383e-45	Down	T0
evm.TU.Chr1.5664	4634.68646453047	-0.833792395959735	0.0574395412193325	-14.5160002719364	9.5947773334348e-48	2.38391318989909e-45	Down	T0
evm.TU.Chr6.649	6935.87477325464	-0.789190721844608	0.0543803501231046	-14.5124244337902	1.01083668264803e-47	2.47803243295556e-45	Down	T0
evm.TU.Chr1.2004	7240.26447621179	-0.754496161964133	0.0522049840501513	-14.4525695331947	2.41505297069496e-47	5.84252156831546e-45	Down	T0
evm.TU.Chr8.97	482.111270015033	-1.85377075046526	0.128400169399225	-14.4374478564858	3.00774616284811e-47	7.18187285066563e-45	Down	T0
evm.TU.Chr3.2903	411.660959043754	2.0009231561127	0.138675464524851	14.4288188467119	3.40868613103961e-47	8.03488502631978e-45	Up	T0
evm.TU.Chr5.725	405.577959589489	-1.78559993200093	0.124074277412625	-14.3913788517396	5.86155357218038e-47	1.36418384782416e-44	Down	T0
evm.TU.Chr1.3599	1587.41321773199	-1.17214691047497	0.0815924663252253	-14.3658717926583	8.4733701824194e-47	1.94739230217454e-44	Down	T0
evm.TU.Chr3.151	1105.03654919717	-1.17116504432887	0.0815440566299999	-14.3623593518647	8.91400508921791e-47	2.02336910580692e-44	Down	T0
evm.TU.Chr1.3763	14664.7620914186	-0.618954275843669	0.0431833272603476	-14.3331770641956	1.35764812192359e-46	3.0441119963033e-44	Down	T0
evm.TU.Chr1.2775	533.711414727867	1.32910516325499	0.0927898615141932	14.3238188048345	1.55346914788352e-46	3.44121490999836e-44	Up	T0
evm.TU.Chr3.91	1162.87700864119	-1.40584848806822	0.098186490215365	-14.3181458567731	1.68560598682102e-46	3.68947043734421e-44	Down	T0
evm.TU.Chr6.2767	1432.58878932225	-1.24536623253023	0.0873876469310924	-14.2510557986786	4.41554631609854e-46	9.55108641973973e-44	Down	T0
evm.TU.Chr4.1349	762.176163689026	1.06836986888926	0.0754739108315631	14.155485744916	1.72740014407139e-45	3.69302081963913e-43	Up	T0
evm.TU.Chr1.5199	3830.20405095008	0.639372243044448	0.0452714490354509	14.1230788204675	2.73764408377603e-45	5.78555449704668e-43	Up	T0
evm.TU.Chr5.1835	803.778939733785	1.42605364625769	0.101162784083883	14.0966231719683	3.98381372840771e-45	8.22993249556227e-43	Up	T0
evm.TU.Chr5.1870	803.778939733785	1.42605364625769	0.101162784083883	14.0966231719683	3.98381372840771e-45	8.22993249556227e-43	Up	T0
evm.TU.Chr6.509	3918.77905266085	-1.15264544740902	0.0822891579683528	-14.0072577708513	1.40735015468077e-44	2.8750599937734e-42	Down	T0
evm.TU.Chr2.2566	5954.17864672826	-0.847899404406938	0.0614383475886652	-13.8008172043248	2.51979841328909e-43	5.09110039854212e-41	Down	T0
evm.TU.Chr3.2762	1172.74320460626	1.1207837976181	0.0814177499540743	13.7658409652723	4.09095916129773e-43	8.17569294995869e-41	Up	T0
evm.TU.Chr1.2184	461.219993970803	-2.24228122278641	0.162932399842739	-13.7620339782059	4.31221776270143e-43	8.4345144452158e-41	Down	T0
evm.TU.Chr2.2362	12453.8022173671	-0.763858792308696	0.0555043038054388	-13.7621542824189	4.30504695213662e-43	8.4345144452158e-41	Down	T0
evm.TU.Chr3.2315	1191.22430053781	-1.12885119418765	0.0826214681595966	-13.662928284052	1.69046684903396e-42	3.27167615645667e-40	Down	T0
evm.TU.Chr1.2264	44052.8027000301	-0.821527131326101	0.0601722454319083	-13.6529246237911	1.93936147458161e-42	3.71428125746431e-40	Down	T0
evm.TU.Chr1.3036	1820.64202950394	-1.29916252103483	0.0953153450884584	-13.6301507362652	2.65032321497061e-42	5.02359202375769e-40	Down	T0
evm.TU.Chr8.1329	1719.14593877689	-1.40468350440714	0.103454547974425	-13.577783982531	5.42428486539904e-42	1.01766226056354e-39	Down	T0
evm.TU.Chr4.1667	4277.06888170203	-1.00748510208426	0.074411592158738	-13.5393568778242	9.15872342539147e-42	1.70093221110351e-39	Down	T0
evm.TU.Chr3.1418	1821.97517074061	-1.10345098313238	0.0815614931149255	-13.5290679583016	1.05350875791239e-41	1.93698120229772e-39	Down	T0
evm.TU.Chr1.1853	14339.4936584345	-0.640075823598993	0.0473457326834623	-13.5191872069723	1.20499766810465e-41	2.1935729827497e-39	Down	T0
evm.TU.Chr1.1814	1350.39207545868	-1.10710222047138	0.0819764127663246	-13.5051313312183	1.45853427147156e-41	2.6290795211055e-39	Down	T0
evm.TU.Chr7.1265	12485.4731562813	-0.74558344869581	0.0552796709901253	-13.4874798518427	1.85327744070532e-41	3.3081901965833e-39	Down	T0
evm.TU.Chr1.1520	15996.7952873258	-0.641135363083515	0.0475525717989384	-13.4826643192793	1.97831751250442e-41	3.49743709470253e-39	Down	T0
evm.TU.Chr2.1928	2758.41092899573	-0.862389855643613	0.0640831929427895	-13.4573484254056	2.78740555261364e-41	4.88087985622424e-39	Down	T0
evm.TU.Chr1.1618	1545.51225163207	-0.821212452989981	0.0610520611002785	-13.4510193135189	3.0365732184008e-41	5.26702218806766e-39	Down	T0
evm.TU.Chr8.1197	7027.57716211866	-1.02296139930939	0.0760685807889914	-13.4478833271126	3.16811763061418e-41	5.44383278097872e-39	Down	T0
evm.TU.Chr5.1040	19171.9271434956	-0.500099995136377	0.037260227007076	-13.4218182578814	4.50522170974839e-41	7.66972281068833e-39	Down	T0
evm.TU.Chr6.2938	4730.94456649566	-0.733296604246766	0.0549597190956571	-13.3424372670186	1.31102068728263e-40	2.21141526205307e-38	Down	T0
evm.TU.Chr6.767	6631.58874140025	0.779725513159292	0.05845794435441	13.3382301032019	1.38713833993344e-40	2.31853868345603e-38	Up	T0
evm.TU.Chr1.600_evm.TU.Chr1.601_evm.TU.Chr1.603_evm.TU.Chr1.604	684.88639967046	1.16738058705117	0.0878310519183339	13.2912058042594	2.60348555856013e-40	4.31240409726906e-38	Up	T0
evm.TU.Chr1.4443	17601.0024326847	0.525316475859074	0.0395481177835846	13.2829703485186	2.90632486744368e-40	4.77104366185888e-38	Up	T0
evm.TU.Chr3.3204	19660.9303167186	-0.560933694648993	0.042243187847717	-13.2786781308056	3.07779417690522e-40	5.00781625987429e-38	Down	T0
evm.TU.Chr8.1885	608.106419016519	1.52616372974439	0.115247760964399	13.2424588293375	4.98883706188686e-40	8.04603142279402e-38	Up	T0
evm.TU.Chr1.798	1924.16092328558	0.878900476014912	0.066906344571909	13.1362799991307	2.04012264257921e-39	3.26171260056185e-37	Up	T0
evm.TU.Chr7.28	9345.24032202998	-0.599237093627876	0.0456929699615173	-13.1144264453056	2.72233981064035e-39	4.31490859986496e-37	Down	T0
evm.TU.Chr1.5298	391.497054770058	1.78256459264907	0.136652156275361	13.0445405417322	6.82672955350739e-39	1.07278845786997e-36	Up	T0
evm.TU.Chr1.5787	12047.2577439718	-0.755597327405393	0.0580750825029097	-13.0106974427033	1.06366839053713e-38	1.65733957867929e-36	Down	T0
evm.TU.Chr7.1695	525.96824131411	1.20975128761535	0.0931582119479132	12.9859865525516	1.46932556453996e-38	2.27016973358249e-36	Up	T0
evm.TU.Chr5.1359	7000.93262645528	-0.643121486206714	0.0497971058113857	-12.9148366301174	3.71231128893297e-38	5.68787961319346e-36	Down	T0
evm.TU.Chr3.1070	2443.0012655822	-1.03846661038701	0.0806954041726684	-12.8689684503586	6.72948827060596e-38	1.02254852349885e-35	Down	T0
evm.TU.Chr4.1082	572.145608034626	1.16967375408346	0.0909416436201796	12.8618057418077	7.38314966765567e-38	1.11267696548785e-35	Up	T0
evm.TU.Chr3.200	1751.48893744865	-0.860101369514704	0.0669021518041355	-12.8561092030755	7.94775643664207e-38	1.18802804751302e-35	Down	T0
evm.TU.Chr2.1812	9009.37634454499	-0.939273911787723	0.0733640317944495	-12.8029211156138	1.57897960159231e-37	2.34121927055453e-35	Down	T0
evm.TU.Chr2.2931	2669.1125916387	-0.742443437042729	0.0582604951517008	-12.7435140245466	3.38784523165638e-37	4.98311379433874e-35	Down	T0
evm.TU.Chr8.39	3061.47184609846	-0.621951025540457	0.0489982618456906	-12.6933283368124	6.4390136835984e-37	9.39584964973334e-35	Down	T0
evm.TU.Chr1.1635	276.895348253463	-1.63595974642457	0.129046836811866	-12.6772556913548	7.90514114204187e-37	1.14444035462663e-34	Down	T0
evm.TU.Chr1.4423	777.559637907784	1.21927909492171	0.096651783054244	12.6151743546978	1.74171751150848e-36	2.50181391926522e-34	Up	T0
evm.TU.Chr1.913	3463.09730438065	-0.557051488162856	0.0441989001462186	-12.6032884601205	2.02521289936073e-36	2.87957926081271e-34	Down	T0
evm.TU.Chr2.2337	3145.45374454085	-0.743572200836264	0.059005873155608	-12.6016642254466	2.06735811175502e-36	2.87957926081271e-34	Down	T0
evm.TU.Chr4.483	411.981873830859	-1.62639890385949	0.12906161680963	-12.6017242311358	2.06578570500585e-36	2.87957926081271e-34	Down	T0
evm.TU.Chr5.1965	957.988456526214	-1.08261414343727	0.0859038796726148	-12.6026222280435	2.04239582175514e-36	2.87957926081271e-34	Down	T0
evm.TU.Chr7.1569	1735.16926745181	1.06313868021644	0.0844882398353587	12.5832741016758	2.60984576681183e-36	3.60786648636108e-34	Up	T0
evm.TU.Chr5.2539	518.107940844555	1.30134540104216	0.103584437057038	12.5631362974497	3.36716069511404e-36	4.62004601047513e-34	Up	T0
evm.TU.Chr4.83	6290.92156164638	-0.753690220889029	0.0600066048880633	-12.5601210449244	3.49797221900913e-36	4.76397905323717e-34	Down	T0
evm.TU.Chr5.508	1339.11640522137	-0.941155438690205	0.0750063579925873	-12.5476754755006	4.09351092439157e-36	5.53406557763701e-34	Down	T0
evm.TU.Chr5.600	2420.19114225087	0.692911378479134	0.0553038606866217	12.5291683053648	5.17020094685963e-36	6.93863610284389e-34	Up	T0
evm.TU.Chr8.2624	512.638707184757	-1.37963482773906	0.110511338445605	-12.4841020581624	9.11660423176687e-36	1.21462235800917e-33	Down	T0
evm.TU.Chr2.3097	9614.20456004963	-0.673057717849361	0.0540548627693273	-12.4513814921991	1.3744526183233e-35	1.81803495255339e-33	Down	T0
evm.TU.Chr4.330	2024.05974900906	-1.07546349713476	0.0864846235838603	-12.4353145399532	1.68077883586554e-35	2.20734283401598e-33	Down	T0
evm.TU.Chr3.2766	3741.63547230979	-0.619513378797729	0.0500366478857834	-12.3811926852467	3.303960314567e-35	4.30827052082474e-33	Down	T0
evm.TU.Chr5.1128	8415.13023677723	-0.558792834109395	0.0451503801500614	-12.3762597845731	3.51337927337355e-35	4.54908389579197e-33	Down	T0
evm.TU.Chr1.2486	12102.8704545394	-0.68767033288936	0.0556273751155299	-12.3620848810711	4.19142858848224e-35	5.38906335858983e-33	Down	T0
evm.TU.Chr8.1304	1365.70822989813	-1.07887587930843	0.0876396280897256	-12.3103657879958	7.96613240743093e-35	1.0171202114099e-32	Down	T0
evm.TU.Chr8.2665	4400.46944380473	-0.800241621291754	0.065204301234677	-12.2728348611789	1.26736938753818e-34	1.60702438339842e-32	Down	T0
evm.TU.Chr1.3594	12201.6178865957	-0.511986182772157	0.0417238307962127	-12.2708335500831	1.29909016489016e-34	1.63596381997743e-32	Down	T0
evm.TU.Chr7.2829	1715.53127631944	1.20141005879961	0.0983581274862255	12.2146495618053	2.59617726641074e-34	3.24716430069577e-32	Up	T0
evm.TU.Chr7.2548	10301.1682285468	-0.643402690482608	0.0531583746912484	-12.1035056887947	1.01195405586684e-33	1.25714778859242e-31	Down	T0
evm.TU.Chr3.2571	1562.48563549664	0.839088635711876	0.0694522619970786	12.0815163046406	1.32258004648892e-33	1.63201051911042e-31	Up	T0
evm.TU.Chr5.631	5058.47726433875	-0.599971069928769	0.0496945688718431	-12.073171848538	1.46381352078009e-33	1.79424502620419e-31	Down	T0
evm.TU.Chr7.1506	1636.54960438374	-0.731404731248824	0.0611306345307831	-11.9646186705377	5.44471444872148e-33	6.62957085127107e-31	Down	T0
evm.TU.Chr3.2816	1248.62840083613	1.09798957240677	0.0918161703542971	11.9585642503917	5.85657597177951e-33	7.08414511954855e-31	Up	T0
evm.TU.Chr5.950	3774.33601774801	-1.04350436528572	0.0873480411893297	-11.9465113479063	6.77082303421665e-33	8.13649361484362e-31	Down	T0
evm.TU.Chr1.5317	385.566056663729	1.67433551457705	0.140603712630499	11.9081885054994	1.07282662764951e-32	1.28084353090675e-30	Up	T0
evm.TU.Chr8.1049	3229.70588318416	-0.637339422452079	0.0535890403256409	-11.8930926655749	1.2855648793983e-32	1.5249287659753e-30	Down	T0
evm.TU.Chr1.1032	4883.31855281543	-0.548064373627565	0.046150737368863	-11.8755279952977	1.58629317220077e-32	1.86958886308226e-30	Down	T0
evm.TU.Chr1.2602	4011.07284467575	-0.59993426879309	0.0505600266694927	-11.8657822851799	1.78228750159992e-32	2.0872062423195e-30	Down	T0
evm.TU.Chr3.2680	593.40631252818	1.16672952296592	0.0983612266405856	11.8616813028286	1.87178315447226e-32	2.17813956190677e-30	Up	T0
evm.TU.Chr7.713	805.695305313905	1.07203026896671	0.0905572339361059	11.8381516569189	2.4785511818357e-32	2.86607811504599e-30	Up	T0
evm.TU.Chr5.872	15175.7212767166	-0.542117875651044	0.0458000270865566	-11.8366278392479	2.52398541571641e-32	2.90037474083511e-30	Down	T0
evm.TU.Chr2.2731	3083.32273710326	-0.993249063176165	0.0841191290829803	-11.807647963121	3.56391869555721e-32	4.0699508780444e-30	Down	T0
evm.TU.Chr6.3338	2114.43794768242	-0.686025887377907	0.0581258910473738	-11.8024149826586	3.79268167463667e-32	4.30445958455986e-30	Down	T0
evm.TU.Chr6.3543	1938.62891099989	-0.955634636119332	0.0811201211741293	-11.7804882720528	4.92071965412614e-32	5.55045101599774e-30	Down	T0
evm.TU.Chr6.236	1082.95687410048	-1.02020548185703	0.0871550175379511	-11.705642551363	1.19252423530232e-31	1.33693601160174e-29	Down	T0
evm.TU.Chr6.616	4551.55052715648	-0.597612340241269	0.0511778900050769	-11.6771586359263	1.66777605833753e-31	1.85840791567235e-29	Down	T0
evm.TU.Chr4.225	133.649624539044	2.03403705032325	0.174696847905432	11.6432384139199	2.48401281491695e-31	2.75126865150982e-29	Up	T0
evm.TU.Chr4.2324	1380.58780071101	-0.81082950329972	0.070105113487163	-11.5659110008886	6.13368148101466e-31	6.75292621017578e-29	Down	T0
evm.TU.Chr3.1240	185.997654434995	2.37225390175381	0.205165294500046	11.562647120872	6.37139043037651e-31	6.97288002695849e-29	Up	T0
evm.TU.Chr1.5018	6538.51574237367	-0.612834954253899	0.0530475800117194	-11.5525525220662	7.1660017318298e-31	7.79610105570549e-29	Down	T0
evm.TU.Chr7.2012	2401.96371684895	0.913600541343803	0.079128783765675	11.5457422427882	7.75689348657676e-31	8.38930844965884e-29	Up	T0
evm.TU.Chr7.2850	2472.4969865973	-0.808034008091567	0.0701088140484968	-11.5254268533571	9.82241877505474e-31	1.05611106197752e-28	Down	T0
evm.TU.Chr1.3435	5957.07970612171	0.840277704432578	0.0729392555290534	11.520239661589	1.04320435154736e-30	1.1151369306715e-28	Up	T0
evm.TU.Chr3.3060	2124.58830245213	-0.637896537960916	0.0554272637660939	-11.5087142070169	1.19242978114072e-30	1.2672840437025e-28	Down	T0
evm.TU.Chr5.677	401.367512353817	1.22795533725303	0.106928463047245	11.483895889446	1.58953150166415e-30	1.67960495342512e-28	Up	T0
evm.TU.Chr1.3252	2113.7380038453	-0.826844760227883	0.0722165358122411	-11.4495212339959	2.36447805211472e-30	2.4841881980675e-28	Down	T0
evm.TU.Chr7.1671	1683.92802148074	1.02924114976568	0.0899426368482963	11.4433063765039	2.54016768189425e-30	2.6536092613243e-28	Up	T0
evm.TU.Chr1.5004	2732.67338392355	-0.566711483878112	0.0496536786004628	-11.4132829601235	3.58921992474766e-30	3.72832754442997e-28	Down	T0
evm.TU.Chr5.1524	916.686793169117	-0.827997831729051	0.0725643556174881	-11.4105310339103	3.70460703697368e-30	3.82656769560664e-28	Down	T0
evm.TU.Chr7.2511	37363.4729730657	-0.470701612658779	0.0414020278307405	-11.3690472984342	5.96349237791087e-30	6.12540619331113e-28	Down	T0
evm.TU.Chr7.602	6318.31557032802	-0.57325424275886	0.0505940548178653	-11.3304664910241	9.27096517162585e-30	9.46977586919516e-28	Down	T0
evm.TU.Chr1.2991	3061.4886955686	-0.7696620808888	0.067943475270265	-11.3279763483873	9.53830091777711e-30	9.68901661183701e-28	Down	T0
evm.TU.Chr4.955	678.818113359922	0.986609223494741	0.0874280944329003	11.2848075883885	1.55982519648904e-29	1.57576626717844e-27	Up	T0
evm.TU.Chr7.2035	746.16463108285	-1.18473971869773	0.105124763655732	-11.2698443021245	1.8489656506645e-29	1.85765477885888e-27	Down	T0
evm.TU.Chr1.5868	1650.13816777249	-0.661043012351649	0.0586935012818366	-11.2626270015385	2.00685552048443e-29	2.00532856519711e-27	Down	T0
evm.TU.Chr6.1132	17746.5100188901	-0.399917330501261	0.0355256332713511	-11.2571485340352	2.13557336786172e-29	2.12241361845976e-27	Down	T0
evm.TU.Chr7.1184	1783.42225617821	-0.870612514642316	0.0774786114476059	-11.236811016303	2.68922100119312e-29	2.65828050150198e-27	Down	T0
evm.TU.Chr2.2572	3478.00387482183	-0.74570635681615	0.0664496150470078	-11.2221320814067	3.17521538355839e-29	3.12189893273286e-27	Down	T0
evm.TU.Chr2.2353	3541.40832984132	-0.610093497477216	0.0543977441868997	-11.2154190692367	3.42559940767909e-29	3.35016333561637e-27	Down	T0
evm.TU.Chr5.2103_evm.TU.Chr5.2104	1472.49047698268	-1.84099565195	0.164216384409022	-11.2107915332281	3.60950948617703e-29	3.51134610650005e-27	Down	T0
evm.TU.Chr5.1566	1272.91365705467	1.04666083716796	0.0936780263645946	11.1729599542838	5.53065666863776e-29	5.35192913208284e-27	Up	T0
evm.TU.Chr5.918	2108.62930129513	-0.709395927614923	0.063637385711127	-11.1474712496067	7.36702972339106e-29	7.09163395257948e-27	Down	T0
evm.TU.Chr6.448	5614.28847353587	-0.45666909725676	0.0410049545476637	-11.1369248495553	8.29337115824292e-29	7.94176677684658e-27	Down	T0
evm.TU.Chr5.606	3524.11561578962	-0.739862968017177	0.06661266896157	-11.1069407599329	1.16068052845747e-28	1.10571358529632e-26	Down	T0
evm.TU.Chr7.1089	1040.7620867395	-0.829222545891658	0.0747178885430036	-11.0980457566651	1.28216733927461e-28	1.21515096391252e-26	Down	T0
evm.TU.Chr6.2568	60197.1182069601	-0.645622870854869	0.058248997050587	-11.0838452770984	1.50276834958263e-28	1.4169178910475e-26	Down	T0
evm.TU.Chr1.2560	2958.03056205394	-0.732378506394013	0.0663021991336638	-11.0460665854771	2.29031457204207e-28	2.1484552919166e-26	Down	T0
evm.TU.Chr8.421	700.242197098548	-1.34329113131709	0.121615766456073	-11.0453699422458	2.30814962616372e-28	2.15419487444905e-26	Down	T0
evm.TU.Chr3.334	1441.25948415907	0.741376571700814	0.0673099656741985	11.0143656184481	3.25823713687983e-28	3.02555292922588e-26	Up	T0
evm.TU.Chr5.1314	506.385545705572	-1.29786544785557	0.118321756870174	-10.968950108471	5.38945428557924e-28	4.97942243691758e-26	Down	T0
evm.TU.Chr8.1168	1356.66144399201	-0.762932144621842	0.0696559261991626	-10.9528677063376	6.43766349515601e-28	5.91814405109692e-26	Down	T0
evm.TU.Chr7.1090	3267.77403768823	-0.654847110402544	0.0598354158331518	-10.9441390401389	7.08879921455623e-28	6.48431156014084e-26	Down	T0
evm.TU.Chr8.1711	2424.85650044734	0.702159994557276	0.0642638241482149	10.926209323271	8.63819660281198e-28	7.86246944253966e-26	Up	T0
evm.TU.Chr2.1985	1119.02367870518	-1.03563794295087	0.0949272901488548	-10.9098020319225	1.03481451546031e-27	9.37246289716907e-26	Down	T0
evm.TU.Chr1.2782	3235.67548937074	-0.800660637194875	0.0734133378839507	-10.906201247252	1.07661766973809e-27	9.70328062539433e-26	Down	T0
evm.TU.Chr3.2127	2045.1915868836	1.01297991781999	0.0931690558075815	10.8724931152255	1.55882022999789e-27	1.39807164628006e-25	Up	T0
evm.TU.Chr7.1776	999.205163764375	0.908892759828026	0.083741199215009	10.853591402416	1.91740184964692e-27	1.71132768968973e-25	Up	T0
evm.TU.Chr1.5139	3276.53831938698	0.678562381334087	0.0625395905142592	10.85012510882	1.99152565258263e-27	1.76889809895576e-25	Up	T0
evm.TU.Chr1.3722	2195.63884383784	0.610149758089918	0.0564117911376827	10.8159969003775	2.8913190327369e-27	2.55575921807214e-25	Up	T0
evm.TU.Chr2.2381	1481.65154325134	0.663991742439221	0.0614570077448387	10.8041664702588	3.28930777383068e-27	2.89364654208856e-25	Up	T0
evm.TU.Chr7.2049	11362.6683725502	1.47265594389152	0.136594578312719	10.7812181279994	4.22256510829668e-27	3.69695628957823e-25	Up	T0
evm.TU.Chr4.187	2111.83714670744	0.810997390598326	0.0753552549823314	10.7623203025254	5.18479951647671e-27	4.5179016071062e-25	Up	T0
evm.TU.Chr3.579	9451.22591182139	-0.428549311563686	0.0399775895813917	-10.7197386348466	8.2235385522094e-27	7.13198018023217e-25	Down	T0
evm.TU.Chr2.3088	1443.79889147462	0.620809159421818	0.0579441222973144	10.7139280881055	8.75657101879499e-27	7.55860632636453e-25	Up	T0
evm.TU.Chr8.1157	82490.7641702937	-0.551040022523569	0.0515404635276468	-10.6914060295167	1.11665152930749e-26	9.59381075600354e-25	Down	T0
evm.TU.Chr2.2829	4483.69841281821	-0.563504020221466	0.0527707830314608	-10.6783334991546	1.28558735191232e-26	1.09938646754697e-24	Down	T0
evm.TU.Chr3.424	851.736940211052	-0.879872846045068	0.0824379108750895	-10.6731579767743	1.35926606267086e-26	1.15701230686419e-24	Down	T0
evm.TU.Chr4.1803	1158.85849500895	-0.689487198642764	0.0647383958677257	-10.6503596420821	1.73692707216558e-26	1.47166549072979e-24	Down	T0
evm.TU.Chr7.198	2313.18749289373	-0.723159248201506	0.068166732723952	-10.6086828472477	2.71550032269229e-26	2.29023802445048e-24	Down	T0
evm.TU.Chr8.2021	3419.30708367129	0.765051265618513	0.0722860307676793	10.5836668232251	3.54795344254219e-26	2.97866082167035e-24	Up	T0
evm.TU.Chr1.3451	2053.41596859593	-0.723095937506619	0.0683425799340141	-10.5804600617182	3.67150972958997e-26	3.06838081310187e-24	Down	T0
evm.TU.Chr7.1772	6011.4071626833	-0.426555691947038	0.0404016391367848	-10.5578808449548	4.67087409368477e-26	3.88591362382299e-24	Down	T0
evm.TU.Chr1.494	1821.41340243811	-0.69728933131627	0.0661681993266874	-10.5381337018648	5.76312073970218e-26	4.77300621262001e-24	Down	T0
evm.TU.Chr5.1445	2352.4435667694	-0.660079298603604	0.0626907402414052	-10.5291355001044	6.34141786473993e-26	5.22839950049813e-24	Down	T0
evm.TU.Chr4.632	1612.84468735676	-0.679200127369387	0.0646310363694652	-10.5088849803788	7.86175308415878e-26	6.45295500916711e-24	Down	T0
evm.TU.Chr1.698	221.975009538174	1.81827678398391	0.173046147181482	10.5074675952016	7.98078117544928e-26	6.49733565186327e-24	Up	T0
evm.TU.Chr3.2413	1819.32943245483	-0.6890572214891	0.0655782800473675	-10.5074000262189	7.98649982226204e-26	6.49733565186327e-24	Down	T0
evm.TU.Chr1.2967	359.346662384193	1.47913417872004	0.14094553561875	10.494367006565	9.16901988139977e-26	7.42650218235313e-24	Up	T0
evm.TU.Chr2.3153	880.032154085737	-0.777071410126693	0.0740683615554498	-10.4912731132165	9.47430875487422e-26	7.64011582311919e-24	Down	T0
evm.TU.Chr2.3047	5010.70891066755	-0.741235273984606	0.0708179757225643	-10.4667673203264	1.22763945666477e-25	9.85649740185082e-24	Down	T0
evm.TU.Chr4.1428	4295.47180396454	-0.56919952060876	0.0544527310848895	-10.4530940738565	1.41821455682569e-25	1.13370838442596e-23	Down	T0
evm.TU.Chr1.2742	9063.42963057075	-0.547074032826403	0.0525298782567012	-10.4145307581522	2.12844602859625e-25	1.69409561392946e-23	Down	T0
evm.TU.Chr5.1279	2959.12901091422	-0.651465272530275	0.0625873726597607	-10.4088931176547	2.25832085194952e-25	1.78971927517e-23	Down	T0
evm.TU.Chr2.1243	4926.87581793803	0.717992210713114	0.0690097708891386	10.4042109032146	2.37213226163779e-25	1.87184651341083e-23	Up	T0
evm.TU.Chr2.1755	929.871930393319	0.9387239783514	0.0904515314698636	10.3781988330862	3.11598374852236e-25	2.43789264682264e-23	Up	T0
evm.TU.Chr4.1198	1291.55970504713	0.674149148317949	0.0649574169847196	10.3783244410186	3.11188742910509e-25	2.43789264682264e-23	Up	T0
evm.TU.Chr5.2239	3096.785910426	-0.707123184260651	0.0681835994746694	-10.37086909035	3.36450729986494e-25	2.62117928878461e-23	Down	T0
evm.TU.Chr4.2312	1418.42250865912	-0.756367429680956	0.0731090050133449	-10.3457491938632	4.37480983484652e-25	3.39389255795308e-23	Down	T0
evm.TU.Chr1.1779	1793.46591784749	-0.603920318688525	0.0585180543673982	-10.320239201681	5.7080772192692e-25	4.4096095694741e-23	Down	T0
evm.TU.Chr7.2844	1628.56014736929	-0.677276488829189	0.065669969918669	-10.313336364673	6.13343161765324e-25	4.71837965364738e-23	Down	T0
evm.TU.Chr3.2369	3840.54061422249	-0.628822548026651	0.0611318394030558	-10.2863344889835	8.12092137425188e-25	6.2213025161248e-23	Down	T0
evm.TU.Chr2.1467	1597.57369169848	-0.630884923622288	0.0616114573865895	-10.2397338154771	1.31597926894745e-24	1.00396659082439e-22	Down	T0
evm.TU.Chr7.2301	6522.62531081575	-0.518528384672296	0.0508050433010038	-10.2062384161387	1.85933829035177e-24	1.41263610770279e-22	Down	T0
evm.TU.Chr1.2237	4194.50328709951	-0.473847539818264	0.0464735249914276	-10.1960748599481	2.06448070715608e-24	1.56203877702764e-22	Down	T0
evm.TU.Chr1.851	3694.22233656072	-0.466590993919031	0.0458354863309638	-10.1796889543164	2.44341137811862e-24	1.84117055729873e-22	Down	T0
evm.TU.Chr4.2464	1520.84936418484	-0.660529422581538	0.0649230013640038	-10.1740432312756	2.58932045037992e-24	1.94315288982389e-22	Down	T0
evm.TU.Chr5.490	3080.9497214697	-0.744849765386709	0.0732485955838533	-10.1687924450923	2.7327545900667e-24	2.04245633711246e-22	Down	T0
evm.TU.Chr2.2994	1130.23637674971	-0.752530165765783	0.0740600798625214	-10.1610768873422	2.9579109443804e-24	2.20178747463069e-22	Down	T0
evm.TU.Chr7.2813	433.058141776446	-1.09753630592297	0.108070617694703	-10.1557326989977	3.12454301238537e-24	2.31644547684345e-22	Down	T0
evm.TU.Chr6.2374	5834.21156200322	-0.641306228942268	0.0632373164851279	-10.1412625422379	3.62385290290268e-24	2.67582969770155e-22	Down	T0
evm.TU.Chr3.686	736.037223066575	-0.840659230658074	0.0831219996418976	-10.113558796465	4.81044510310019e-24	3.53779374662401e-22	Down	T0
evm.TU.Chr3.2989	395.445881124813	-1.18670060991856	0.117375658111322	-10.1102786473245	4.97425966078552e-24	3.64369474594433e-22	Down	T0
evm.TU.Chr1.2726	9145.58249412813	-0.469283685803228	0.046518890745584	-10.0880239894322	6.24132243775349e-24	4.55368866430697e-22	Down	T0
evm.TU.Chr7.755	200.774836557852	1.48985278826025	0.147713551976176	10.0860941215505	6.36520547403786e-24	4.62571809666641e-22	Up	T0
evm.TU.Chr3.504	4776.5313410995	-0.451927483987134	0.0448545830013813	-10.0753914928429	7.0977562700443e-24	5.13776955830845e-22	Down	T0
evm.TU.Chr5.2374	1431.0461931465	-0.73334126444023	0.0728197607402425	-10.0706354564409	7.44952008431463e-24	5.37125004981211e-22	Down	T0
evm.TU.Chr7.1679	2355.65400694484	-0.543576242950035	0.0540059602400196	-10.0651157860023	7.87945621891082e-24	5.65905007972243e-22	Down	T0
evm.TU.Chr1.3544	5229.42770663519	-0.523504294629099	0.0520642127898986	-10.0549737828873	8.73446803843215e-24	6.24871320445967e-22	Down	T0
evm.TU.Chr1.4401	1803.18859696592	-0.791026964218296	0.0787366352272608	-10.0464918514123	9.51961725637132e-24	6.78401871611019e-22	Down	T0
evm.TU.Chr4.142	1346.04149018107	0.617481885803235	0.0615428223962299	10.0333696402111	1.08740911955485e-23	7.71934520159669e-22	Up	T0
evm.TU.Chr4.678	7049.77049987841	-0.67239953777293	0.0670961146061255	-10.0214377795215	1.22704746761674e-23	8.67711336138513e-22	Down	T0
evm.TU.Chr8.1499	262.515468644539	-1.73260363827106	0.172899161300844	-10.0208909357075	1.23385621002348e-23	8.69183152394318e-22	Down	T0
evm.TU.Chr7.1777	597.272442827953	1.01578453272549	0.101428485556124	10.0147855620245	1.3124621935143e-23	9.21027858395186e-22	Up	T0
evm.TU.Chr1.5123	4027.0041622721	-0.598604842828021	0.059780955974937	-10.0133032847281	1.33228259207011e-23	9.31382043262395e-22	Down	T0
evm.TU.Chr8.1414	316.077586569948	-1.23327486291276	0.123242096928624	-10.0069285872912	1.42095598279652e-23	9.89609723473362e-22	Down	T0
evm.TU.Chr4.712	4298.57092973899	-0.549405856737631	0.0549986479462459	-9.98944296366347	1.69531727685696e-23	1.17623031895442e-21	Down	T0
evm.TU.Chr3.2336	1925.13066258761	-0.572602619372191	0.0573642899690665	-9.98186536747801	1.82993692919264e-23	1.26485790902766e-21	Down	T0
evm.TU.Chr6.692	3970.05451799783	-0.480492601563186	0.04814240721299	-9.9806517658622	1.85245916392901e-23	1.27562974486887e-21	Down	T0
evm.TU.Chr8.1825	1837.90614683676	-0.580460372625555	0.0582040444570332	-9.97285288403036	2.0038859701502e-23	1.37475550176051e-21	Down	T0
evm.TU.Chr3.2565	2148.80713247153	-0.635276875831697	0.0638548116432167	-9.948770648346	2.55317619205816e-23	1.74508169022979e-21	Down	T0
evm.TU.Chr6.2820	5866.51927039351	0.796812243491857	0.0802649264573752	9.92727806104706	3.16784941394414e-23	2.15718812313989e-21	Up	T0
evm.TU.Chr1.2021	3589.36299471397	-0.513386586055758	0.0517679386278889	-9.91707608344254	3.50884550496303e-23	2.38057688023063e-21	Down	T0
evm.TU.Chr6.2441	939.450353647314	-1.1219022354351	0.1132792957609	-9.90385955261514	4.00513302800181e-23	2.70729322988387e-21	Down	T0
evm.TU.Chr1.958	1134.56169947914	-0.794014707034862	0.0802352572623069	-9.89608227264795	4.3290233301451e-23	2.91550999809699e-21	Down	T0
evm.TU.Chr7.308	628.021479579715	-0.942235314899794	0.0955219244636933	-9.86407382587781	5.95817601591573e-23	3.9980665776871e-21	Down	T0
evm.TU.Chr1.1166	1801.88379254043	-0.682378023315086	0.0692431738837573	-9.85480568034959	6.53429677365173e-23	4.36871201746766e-21	Down	T0
evm.TU.Chr4.2492	2728.98651851387	-0.566759163132385	0.0575540744736471	-9.84742033149873	7.03257991653106e-23	4.68481936033841e-21	Down	T0
evm.TU.Chr6.374	298.858093846171	1.21045807272651	0.123092765091076	9.8337060820016	8.05969575599656e-23	5.34965942851093e-21	Up	T0
evm.TU.Chr3.707	149.186559547933	-1.80465472222328	0.18356751086613	-9.83101374370845	8.27812322826718e-23	5.47487675089642e-21	Down	T0
evm.TU.Chr1.1606	1897.27316222878	-1.00710830367175	0.102454862886358	-9.82977552552899	8.38053646341399e-23	5.50301940772606e-21	Down	T0
evm.TU.Chr6.2778	739.847644729898	1.21314062366509	0.12341394178242	9.82985071333243	8.37428205489702e-23	5.50301940772606e-21	Up	T0
evm.TU.Chr2.2227_evm.TU.Chr2.2228	1113.55577173619	0.778584176667398	0.0792311012076077	9.82674940522774	8.63613604542612e-23	5.65067606160871e-21	Up	T0
evm.TU.Chr3.1685	1011.45309840992	0.815645209295417	0.0830207194429603	9.82459818185277	8.82251614835962e-23	5.75215538665744e-21	Up	T0
evm.TU.Chr6.1833	4195.67696432438	-0.561250316442154	0.0571666110387245	-9.81779934552995	9.43813530396806e-23	6.13178642045077e-21	Down	T0
evm.TU.Chr4.613	686.220004001072	0.971037645968043	0.0990193333107014	9.8065459895709	1.05518637672259e-22	6.83121715578226e-21	Up	T0
evm.TU.Chr8.1280	134.270013889505	2.2627233888225	0.231295400138388	9.7828291763203	1.33427697206068e-22	8.60772505554654e-21	Up	T0
evm.TU.Chr5.1993	2294.91737939189	-0.720963270449426	0.0737546329860257	-9.77515908168137	1.43931038399733e-22	9.22061349135016e-21	Down	T0
evm.TU.Chr6.754	2164.82571189741	-0.671532546436215	0.0686964400750432	-9.77536165924524	1.43643383656904e-22	9.22061349135016e-21	Down	T0
evm.TU.Chr7.2880	2909.12664376088	-0.451678196069467	0.0462343299397604	-9.76932501580465	1.52464426180978e-22	9.73337131862311e-21	Down	T0
evm.TU.Chr6.2329	2642.38491477403	0.819169748444714	0.0839746719160882	9.75496217792038	1.75666145241219e-22	1.11757707488064e-20	Up	T0
evm.TU.Chr6.506	202.547884276644	-1.74834346784913	0.179580844890007	-9.73569017853767	2.12371089603573e-22	1.34643270808665e-20	Down	T0
evm.TU.Chr6.2614	1776.02504786667	-0.610633578293724	0.0627423279707485	-9.73240231982485	2.19350372274851e-22	1.38590238647609e-20	Down	T0
evm.TU.Chr8.1479	757.10825904598	1.00186495443821	0.103060948895106	9.72109188959528	2.45138525750437e-22	1.54353319672861e-20	Up	T0
evm.TU.Chr6.538	1646.14044570316	2.74620406564809	0.282891649103938	9.70761800267599	2.79799322532082e-22	1.75576462255114e-20	Up	T0
evm.TU.Chr3.2513	1897.83812091521	-0.548184325415356	0.0564994419542678	-9.70247327148949	2.94277117312521e-22	1.84033302003674e-20	Down	T0
evm.TU.Chr1.3787	244.592775724117	-1.34879126307311	0.13902158480131	-9.70202767434141	2.95565418266853e-22	1.84212399330656e-20	Down	T0
evm.TU.Chr8.2608	684.15259635147	0.946629065577047	0.0976448937680777	9.69460899640531	3.17852798024158e-22	1.97433835961898e-20	Up	T0
evm.TU.Chr6.667	4759.48987457385	-0.491384058007005	0.0508250104151574	-9.66815459540883	4.11735279516928e-22	2.5488770536021e-20	Down	T0
evm.TU.Chr3.2855	1277.7661759861	-0.626701524997228	0.0648397324630715	-9.66539344304291	4.22991412274911e-22	2.60977184768004e-20	Down	T0
evm.TU.Chr5.1220	5151.09024254302	-0.714390695691478	0.073942504509211	-9.66143492749135	4.39661869969855e-22	2.70355289005543e-20	Down	T0
evm.TU.Chr2.2776	833.446054932092	0.889352134441121	0.0920611964542801	9.66044510276156	4.43930918558656e-22	2.72070462287315e-20	Up	T0
evm.TU.Chr3.375	2103.96849996556	-0.576638736902912	0.0597434686634061	-9.65191258230563	4.82473563086149e-22	2.94709599033287e-20	Down	T0
evm.TU.Chr5.1476	3009.17167480896	-0.630361271762181	0.0653757978618233	-9.6421197504082	5.30803620209731e-22	3.231574622906e-20	Down	T0
evm.TU.Chr1.5099	6370.02585144387	-0.394643819288302	0.041052513982394	-9.61314621213091	7.03653780783286e-22	4.26976185263416e-20	Down	T0
evm.TU.Chr6.3164	1399.95425248302	-0.622659964730512	0.0648526940057769	-9.60114262446904	7.90630221621093e-22	4.78175238642283e-20	Down	T0
evm.TU.Chr1.811	3398.94323193892	-0.487149793851429	0.050761999195162	-9.59674168817719	8.25115799405051e-22	4.97396035667582e-20	Down	T0
evm.TU.Chr5.41	1285.53879642868	-0.625870294013513	0.0652621915530419	-9.59009005244386	8.80081654978254e-22	5.287967747853e-20	Down	T0
evm.TU.Chr4.240	2436.74457256466	0.911154866134182	0.0950527552340278	9.58578069505553	9.17610220370658e-22	5.4954988637573e-20	Up	T0
evm.TU.Chr2.1382	1441.96333025643	-0.59645832056012	0.0622369153106605	-9.58367421622441	9.36526633292632e-22	5.59057749341504e-20	Down	T0
evm.TU.Chr1.4632	16055.0601287056	-0.396572186506803	0.0414128608378506	-9.57606353397211	1.00814300156047e-21	5.9986139892203e-20	Down	T0
evm.TU.Chr2.2749	12868.6027817482	0.431931399076077	0.0452230385157285	9.55113617422792	1.28281604411018e-21	7.60834057645475e-20	Up	T0
evm.TU.Chr8.164	8125.31145299014	0.709358215686596	0.0743363997886756	9.54254198082188	1.39373408970435e-21	8.23961253160904e-20	Up	T0
evm.TU.Chr6.1472	2639.63724970345	0.777496745903691	0.0816527094496661	9.52199567098223	1.69884721600897e-21	9.99144970890189e-20	Up	T0
evm.TU.Chr6.1972	3379.08513796219	-0.563204285581187	0.0591485044398947	-9.52186857325364	1.7009266609846e-21	9.99144970890189e-20	Down	T0
evm.TU.Chr1.3044	4013.90815384102	0.790640846138599	0.0833835451532337	9.48197686588692	2.49510589051382e-21	1.46098779945819e-19	Up	T0
evm.TU.Chr2.2446	13209.7251935213	-0.474313911595959	0.0500351063025499	-9.47962234211914	2.55205021639194e-21	1.48958715170102e-19	Down	T0
evm.TU.Chr6.392	6289.91054211981	-0.401027167256232	0.0424218314893665	-9.45332045262483	3.28249153060418e-21	1.90986991397748e-19	Down	T0
evm.TU.Chr4.119	349.126264800438	3.7328329687817	0.395672382929069	9.43415090320033	3.94173749371265e-21	2.28620774635333e-19	Up	T0
evm.TU.Chr5.1123	2918.2662042562	-0.533264511458978	0.0565534144716039	-9.42939549170344	4.12459165189497e-21	2.38474031797928e-19	Down	T0
evm.TU.Chr4.2443	677.233587913963	0.985777074195704	0.104586818821681	9.42544275944025	4.28294741620926e-21	2.46853514716061e-19	Up	T0
evm.TU.Chr5.1894	9668.38369711267	-0.508023168398005	0.053904277505875	-9.42454276179912	4.31983559563661e-21	2.48201553941796e-19	Down	T0
evm.TU.Chr1.700	4936.5017021414	1.24061764391901	0.131791891556651	9.4134595783211	4.80069837654102e-21	2.74970842215212e-19	Up	T0
evm.TU.Chr8.1509	1479.65632775662	-0.692351539655462	0.0735544827233892	-9.41277151331668	4.83223827072616e-21	2.75917803868233e-19	Down	T0
evm.TU.Chr6.219	6119.86111777861	-0.405124370434644	0.0431220045779557	-9.39484085676635	5.73043855579404e-21	3.26191465284301e-19	Down	T0
evm.TU.Chr2.2615	3127.054606392	0.772442531419331	0.0824222964659784	9.3717666764863	7.13284554056076e-21	4.04766969471451e-19	Up	T0
evm.TU.Chr2.2939	1769.68850097394	-0.543656955554328	0.0580263882095764	-9.36913311906952	7.31306775321699e-21	4.13717119109685e-19	Down	T0
evm.TU.Chr6.2924	553.991365248684	-0.870559399859453	0.0931445738768481	-9.34632436034837	9.07465823906143e-21	5.11799590133078e-19	Down	T0
evm.TU.Chr2.1994	2148.20166758436	0.552887160664339	0.0592461342851351	9.33203773268054	1.03854693675671e-20	5.83936513125652e-19	Up	T0
evm.TU.Chr8.2015	3100.8517439173	-1.41556010564756	0.15195339923464	-9.31575149208553	1.21092244590328e-20	6.78781100316392e-19	Down	T0
evm.TU.Chr3.1903	1477.31292323777	-0.572022926424632	0.061595744910041	-9.28672795921304	1.59104234554826e-20	8.89146035417942e-19	Down	T0
evm.TU.Chr7.2003	1163.09460282875	-0.710495237875429	0.0765096888050547	-9.28634332425214	1.59680027748859e-20	8.89659693997129e-19	Down	T0
evm.TU.Chr6.869	15991.5562221791	-0.486657138232504	0.0524470594497361	-9.27901665676611	1.71049851068484e-20	9.50127662158654e-19	Down	T0
evm.TU.Chr4.2233	518.170434152847	-0.904703429971902	0.0975102198603033	-9.2780370228681	1.72629531088538e-20	9.56014023672849e-19	Down	T0
evm.TU.Chr4.392	5132.61022593878	-0.651956751443285	0.0702783851992832	-9.27677478067517	1.74686206058004e-20	9.64498674048788e-19	Down	T0
evm.TU.Chr8.387	2232.06947232689	0.505225635427368	0.0546846207832136	9.23889803369462	2.4904882712914e-20	1.37096159748394e-18	Up	T0
evm.TU.Chr5.1221	767.503639103031	-0.87623791727747	0.0950085045610966	-9.22273138941991	2.89626673611704e-20	1.58957493164919e-18	Down	T0
evm.TU.Chr6.303	308.302473942658	1.02046797236574	0.110708081214891	9.21764663579487	3.03692100318943e-20	1.66181040370955e-18	Up	T0
evm.TU.Chr6.2486	9614.7810350503	-0.359550086912926	0.0390308574999988	-9.21194434206159	3.20270152309101e-20	1.74732552532793e-18	Down	T0
evm.TU.Chr3.2521	233.68305011079	1.13888553090035	0.123811190394101	9.19856700573816	3.62754921876165e-20	1.97325798627668e-18	Up	T0
evm.TU.Chr7.2718	235.156184238522	1.11258356528397	0.121196257884674	9.18001582476802	4.3102808257821e-20	2.33772340008347e-18	Up	T0
evm.TU.Chr4.21	3340.14786671737	-0.618484747106506	0.0674181707263602	-9.17385832992767	4.56384702228242e-20	2.46796739269661e-18	Down	T0
evm.TU.Chr5.2591	2194.79379025143	-0.874698997533298	0.0956355642603879	-9.14616862772667	5.89885785341878e-20	3.18053960389905e-18	Down	T0
evm.TU.Chr5.57	361.143305324958	1.06496860168236	0.116674032016829	9.1277260524326	6.99531303757765e-20	3.76069665230709e-18	Up	T0
evm.TU.Chr6.1504	3618.79178881246	-0.527312705724156	0.0579241925141698	-9.10349687818541	8.74692011560853e-20	4.68865519666409e-18	Down	T0
evm.TU.Chr8.2489	1432.97568771664	0.670969778639485	0.0737095473442061	9.10288833421015	8.79608442084382e-20	4.70130256283821e-18	Up	T0
evm.TU.Chr5.1820	177.129365883008	-1.82539723402406	0.200740227610343	-9.09333049859514	9.60507362902641e-20	5.11880822444289e-18	Down	T0
evm.TU.Chr3.785	664.090596187735	0.805283530759885	0.0885912816385921	9.08987335847604	9.915448258553e-20	5.26894311218946e-18	Up	T0
evm.TU.Chr7.1484	2260.24487976328	0.575851816604812	0.0634444279777402	9.07647582238195	1.12147216867153e-19	5.94218653982558e-18	Up	T0
evm.TU.Chr1.1662	1345.621724146	0.69695941719852	0.0768602598094011	9.06787745613724	1.21357941188882e-19	6.41174455947924e-18	Up	T0
evm.TU.Chr5.2028	730.28298726315	0.986389472698641	0.108910534661182	9.05687843482982	1.34237075540389e-19	7.07187069021662e-18	Up	T0
evm.TU.Chr7.2770	268.15495741481	1.63926052312322	0.18124384651657	9.04450305281591	1.50347464014073e-19	7.89796706675072e-18	Up	T0
evm.TU.Chr6.952	1578.44097106174	-0.639943114132089	0.0707604511783385	-9.04379640710928	1.51322963127729e-19	7.92656410275333e-18	Down	T0
evm.TU.Chr8.120	2060.23468393578	-0.619041264771526	0.0685934901266797	-9.02478155912856	1.80054229961202e-19	9.40476440928028e-18	Down	T0
evm.TU.Chr1.3677	305.301321562749	1.01482262790497	0.11245676139375	9.02411393790473	1.81155406221304e-19	9.40882287792346e-18	Up	T0
evm.TU.Chr2.1797	3210.00822497993	-0.646886845312398	0.0716827638677696	-9.02430110682791	1.80846019729782e-19	9.40882287792346e-18	Down	T0
evm.TU.Chr8.1557	3642.288924605	-0.488048727649688	0.0541079735334847	-9.01990401373392	1.8825417492912e-19	9.7499753809769e-18	Down	T0
evm.TU.Chr7.1950	410.995210656694	-0.981419289302413	0.108837736887146	-9.01727027198344	1.92834234785633e-19	9.95912988979956e-18	Down	T0
evm.TU.Chr4.999	4824.66011450654	-0.414062693684925	0.0459441182072385	-9.01231125640996	2.01758763779061e-19	1.0390858909921e-17	Down	T0
evm.TU.Chr5.176	2529.26450796849	-0.508834899444576	0.0565002234786128	-9.00589180213043	2.13920028670583e-19	1.09864068355791e-17	Down	T0
evm.TU.Chr8.1464	772.137009899509	0.803151127271452	0.0893254452496444	8.9912916193905	2.4434179029791e-19	1.25138388758144e-17	Up	T0
evm.TU.Chr4.1617	840.777285748178	-0.712095115581249	0.0792499622094019	-8.98543161067614	2.57720750167031e-19	1.31623714238084e-17	Down	T0
evm.TU.Chr8.1707	1124.30725732013	0.614860259100089	0.0684862945790581	8.97785845882372	2.76087946706644e-19	1.40613656181395e-17	Up	T0
evm.TU.Chr7.1326	3666.153477307	-0.407168591167167	0.0454552626700233	-8.95756766654183	3.31919030485539e-19	1.68581858964285e-17	Down	T0
evm.TU.Chr5.381	2428.8586502578	-0.501975898382829	0.0561157600513198	-8.94536397482196	3.70725991301026e-19	1.87773225235831e-17	Down	T0
evm.TU.Chr6.2670	393.157742796093	-1.05832745386539	0.11833656824941	-8.94336779848833	3.77486826267453e-19	1.9065458338368e-17	Down	T0
evm.TU.Chr7.2355	548.488120593162	1.04612836145983	0.116976359913012	8.94307501308614	3.78488648618748e-19	1.9065458338368e-17	Up	T0
evm.TU.Chr1.509	1034.67917406589	0.626223593752494	0.0700459705083997	8.94018013038165	3.88536518578125e-19	1.95181213950202e-17	Up	T0
evm.TU.Chr7.3023_evm.TU.Chr7.3024	1843.34665372551	-0.520586068856157	0.0582513802056846	-8.93688813926771	4.00283217883169e-19	2.00067580987618e-17	Down	T0
evm.TU.Chr8.1167	3505.2763302896	-0.602962069987723	0.0674692329587218	-8.93684489279165	4.00439844465591e-19	2.00067580987618e-17	Down	T0
evm.TU.Chr4.410	2980.34510436168	-1.19915041708795	0.134311197320987	-8.92814926087011	4.33194901018453e-19	2.15846109759492e-17	Down	T0
evm.TU.Chr2.2426	8663.73273416087	-0.513507752543134	0.057534396995842	-8.92523045961957	4.44772189893687e-19	2.21015715767171e-17	Down	T0
evm.TU.Chr3.3120	1485.13371700497	-0.698375214023706	0.0782887528156189	-8.92050503944646	4.64166612118794e-19	2.30031464431702e-17	Down	T0
evm.TU.Chr5.245	805.076954941245	-0.918657975527668	0.103011180509362	-8.91804142992201	4.74606879882559e-19	2.34573174557009e-17	Down	T0
evm.TU.Chr8.2116	806.878520336424	2.45329150594184	0.27539162894145	8.90837356012524	5.17866510244461e-19	2.55267926470634e-17	Up	T0
evm.TU.Chr6.2367	752.565243950982	-0.756893698562529	0.0849829983940721	-8.90641319870546	5.27101996926453e-19	2.59125596670849e-17	Down	T0
evm.TU.Chr1.2982	19139.3063977026	-0.386568934781537	0.0434853326538341	-8.88963959086681	6.13074405881651e-19	3.00586294041068e-17	Down	T0
evm.TU.Chr2.104	3008.62485418654	-0.57882076086096	0.0651166634871955	-8.88898063665039	6.16720743830688e-19	3.01569882874229e-17	Down	T0
evm.TU.Chr6.2039	2789.15766733162	-0.428366286816813	0.0482739228133917	-8.87365811294664	7.07816297873098e-19	3.45196563731957e-17	Down	T0
evm.TU.Chr3.1626	712.897763209434	0.660019031138835	0.074419541800658	8.86889404542127	7.38759272675405e-19	3.59334073741005e-17	Up	T0
evm.TU.Chr1.2781	1457.13437305915	0.752992009478908	0.0850037569552893	8.85833798940169	8.12161603449649e-19	3.93994808470323e-17	Up	T0
evm.TU.Chr2.2827	4314.69463068961	-0.44034048962542	0.0497361861765929	-8.85352342984143	8.47988729016204e-19	4.1029265188663e-17	Down	T0
evm.TU.Chr3.3123	746.764301256133	-0.762682275073577	0.0862226548455929	-8.8454974674508	9.11214489334158e-19	4.39726761178421e-17	Down	T0
evm.TU.Chr1.3328	35482.3965662657	-0.403733898817592	0.0456926758432199	-8.83585588646369	9.93347679835517e-19	4.78107079619262e-17	Down	T0
evm.TU.Chr6.2363	881.663507519838	1.07124462896986	0.12131602854622	8.83019862920857	1.04489998631984e-18	5.01606557401478e-17	Up	T0
evm.TU.Chr1.1953	2867.18388466178	-0.54249334392507	0.0615730070445208	-8.81057089728972	1.24510112364777e-18	5.96157011963227e-17	Down	T0
evm.TU.Chr1.5224	812.646823510954	0.779786642921241	0.0885469415616222	8.80647743636144	1.29140082916841e-18	6.16719367404946e-17	Up	T0
evm.TU.Chr4.1035	3383.20882706843	-0.47166583509686	0.0535972359147219	-8.80018954423925	1.36585263167653e-18	6.5058462398976e-17	Down	T0
evm.TU.Chr7.757	5163.66010720741	-0.46586943534281	0.0529620582690527	-8.79628644672656	1.41418315825287e-18	6.71864897871763e-17	Down	T0
evm.TU.Chr5.1222	969.341042964314	0.910233899820119	0.10356634295967	8.78889679608148	1.51035731596498e-18	7.15706948745673e-17	Up	T0
evm.TU.Chr8.1991	1480.34915064596	0.734839192569046	0.0836183254040192	8.7880161318529	1.5222411670205e-18	7.19483961358327e-17	Up	T0
evm.TU.Chr7.2005	1007.93018900352	2.00753987049085	0.228630442051189	8.78071989224154	1.62431614968423e-18	7.65760941746008e-17	Up	T0
evm.TU.Chr8.1790	901.016785113829	-0.687155795706424	0.0782987986904984	-8.77607073414539	1.69285377246714e-18	7.96030932495673e-17	Down	T0
evm.TU.Chr6.2259	599.660514297134	0.786927846712409	0.0897255507304056	8.77038747944671	1.78052485893156e-18	8.35120664701933e-17	Up	T0
evm.TU.Chr3.1695	2263.74025061005	-0.636207262166799	0.0726796771935924	-8.75357853437038	2.06691936852304e-18	9.66981666912587e-17	Down	T0
evm.TU.Chr3.2900	3539.32096931807	0.555539214653995	0.0634672218635452	8.7531673569769	2.07446705694894e-18	9.68049525610741e-17	Up	T0
evm.TU.Chr3.834	3247.65018737986	-0.460676879610492	0.0526576680422297	-8.74852413215573	2.16161147492944e-18	1.00616173615323e-16	Down	T0
evm.TU.Chr1.5535	7244.00749350189	-0.333376788093694	0.0381224343360591	-8.74489769343931	2.23217807145188e-18	1.03638449549784e-16	Down	T0
evm.TU.Chr2.2792	3592.24406191588	-0.440388707127395	0.0504342844104285	-8.73193130973291	2.50360265348212e-18	1.15947703745396e-16	Down	T0
evm.TU.Chr8.2046	727.483227575457	-0.781235244335962	0.0896127463443934	-8.71790315781165	2.83401189675541e-18	1.3091995661745e-16	Down	T0
evm.TU.Chr1.3709	4400.41234431744	-0.442407777047709	0.0507629249110153	-8.71517505784441	2.90309719497997e-18	1.33775300819303e-16	Down	T0
evm.TU.Chr4.2227	769.650147565662	0.639509327093633	0.0734500172764649	8.70672806905583	3.12772265222499e-18	1.43765771709522e-16	Up	T0
evm.TU.Chr1.1428	281.180031833241	1.16845981076847	0.134281418065939	8.70157485374999	3.27309779058936e-18	1.50072758049317e-16	Up	T0
evm.TU.Chr1.1437	1964.997966627	-0.489789872109581	0.0563594267089864	-8.69046938036871	3.60945089222902e-18	1.65082995284883e-16	Down	T0
evm.TU.Chr8.2016	224.148773961151	1.26403138352773	0.145496090314864	8.68773436311776	3.6973909671764e-18	1.68685435043437e-16	Up	T0
evm.TU.Chr3.1031	899.239378350579	-0.636446433992341	0.0732780090465734	-8.68536744206347	3.77520053373915e-18	1.71809002508238e-16	Down	T0
evm.TU.Chr3.1065	202.855184001426	1.48008464101823	0.170510817057529	8.68029762897014	3.94734491006512e-18	1.79199712386314e-16	Up	T0
evm.TU.Chr8.70	2036.98419809349	-0.527691932115153	0.0608407169840333	-8.67333519842702	4.19644317405799e-18	1.90038926596626e-16	Down	T0
evm.TU.Chr1.5822	6097.94275438325	-0.399383734936111	0.0460653197683331	-8.66994383073102	4.32333604985906e-18	1.95304316001741e-16	Down	T0
evm.TU.Chr6.2460	1406.02365924319	0.643364830410677	0.0743254931584015	8.65604522851327	4.8841489859369e-18	2.2009794915548e-16	Up	T0
evm.TU.Chr3.174	516.295240388618	-1.03768112930799	0.120111385963914	-8.63932358269306	5.65468085528032e-18	2.54197951601917e-16	Down	T0
evm.TU.Chr5.1443	2888.29054259705	-0.409186475759694	0.0473698156255044	-8.63812683998253	5.71421568618645e-18	2.56247730746888e-16	Down	T0
evm.TU.Chr6.2784	2436.90900784238	-0.499047296710396	0.0577875186681178	-8.63590111173483	5.82658989671754e-18	2.6065129401715e-16	Down	T0
evm.TU.Chr5.601	1116.89178893859	0.853366844254679	0.0989749894114699	8.6220453200249	6.57686639791454e-18	2.93500644640914e-16	Up	T0
evm.TU.Chr8.1427	1413.34897988318	-0.566929679698534	0.0658981704785804	-8.6031171363522	7.7579726264396e-18	3.45370665156703e-16	Down	T0
evm.TU.Chr7.1412	1810.55567478344	-0.507800433894044	0.0590589809336884	-8.59819160212406	8.09820166595931e-18	3.59646221812386e-16	Down	T0
evm.TU.Chr2.2815	2734.97616197809	-0.45252927039649	0.0526821905522661	-8.58979601365541	8.71238648174017e-18	3.85990211694638e-16	Down	T0
evm.TU.Chr6.3240	832.94656760504	1.12799435375632	0.131373457751925	8.58616628547853	8.99194954883176e-18	3.97418231742358e-16	Up	T0
evm.TU.Chr1.2468	3767.93547635092	-0.44839944242476	0.0522697771880108	-8.57856043296105	9.60678400173295e-18	4.23573934426528e-16	Down	T0
evm.TU.Chr1.2258	1033.63169036782	0.965925775996862	0.112734901142087	8.56811658334131	1.05191274125235e-17	4.62690613891526e-16	Up	T0
evm.TU.Chr8.820	7206.26175344906	0.466811827318455	0.0545413976376649	8.55885341295483	1.13995549477162e-17	5.00220088946801e-16	Up	T0
evm.TU.Chr7.1385	2897.80604897694	0.548178861844453	0.0641242008323704	8.54870477493308	1.24477459681949e-17	5.44914898502931e-16	Up	T0
evm.TU.Chr4.631	1581.50941796372	-0.597789100444982	0.0699520154980335	-8.54570231020415	1.27756945110818e-17	5.57942801141924e-16	Down	T0
evm.TU.Chr7.223	3917.47446430545	0.457211159902001	0.0536991099352878	8.51431542260163	1.67577309158617e-17	7.30112892462165e-16	Up	T0
evm.TU.Chr2.2816	347.880382196194	-1.07250434303067	0.126046910369967	-8.50877137632891	1.75786059676222e-17	7.64066783264069e-16	Down	T0
evm.TU.Chr7.2524	373.452359640155	1.24450688582927	0.146551053387561	8.4919682053606	2.03166601242586e-17	8.80995549633532e-16	Up	T0
evm.TU.Chr6.2772	7335.63006136515	-0.42687089805188	0.0503167759474411	-8.48366951208823	2.18200950916102e-17	9.43962984363166e-16	Down	T0
evm.TU.Chr6.813	1685.25112459005	-0.507823233535678	0.0598612866863076	-8.48333307963852	2.1883306553494e-17	9.44475291766529e-16	Down	T0
evm.TU.Chr2.95	2838.85824058809	-0.422723015962494	0.0498742163700444	-8.47578261332626	2.33504424746611e-17	1.00543614833518e-15	Down	T0
evm.TU.Chr3.2767	1431.89838129725	-0.546231197976133	0.064538101238697	-8.46370109272154	2.5902318388908e-17	1.11271034088426e-15	Down	T0
evm.TU.Chr6.2431	787.756849226537	-0.690577830382708	0.0816811856634605	-8.45455198493321	2.80160957791977e-17	1.20070847784692e-15	Down	T0
evm.TU.Chr1.291	1665.78684323751	-0.485440703346331	0.0574355243477093	-8.45192429005293	2.8654039506384e-17	1.22519341945204e-15	Down	T0
evm.TU.Chr6.343	2440.55284256435	-0.501475598064936	0.05938293479069	-8.44477626160633	3.04628333626614e-17	1.29951195871437e-15	Down	T0
evm.TU.Chr4.1728	28964.6926510184	-0.46932402472834	0.0556200292488405	-8.43803987640161	3.22703542803533e-17	1.37343225416337e-15	Down	T0
evm.TU.Chr6.130	1347.51338765751	-0.489591642916486	0.058058620458319	-8.43271230097467	3.37744312078146e-17	1.43412630990041e-15	Down	T0
evm.TU.Chr8.588	2347.90565079149	-0.491516913186726	0.0583409503751545	-8.42490412010921	3.6104577517711e-17	1.52953631852681e-15	Down	T0
evm.TU.Chr5.482	4185.05206582066	-0.507773323836802	0.0602875113990745	-8.42252917815077	3.68442656605634e-17	1.55728429525315e-15	Down	T0
evm.TU.Chr1.2983	2224.65566246178	-0.527070314279656	0.0625924629422452	-8.4206674334894	3.74345506453636e-17	1.57860469762765e-15	Down	T0
evm.TU.Chr1.1582	1925.89577570607	-0.532209520655119	0.0632778468930447	-8.4106768290439	4.07651484017664e-17	1.71512132383267e-15	Down	T0
evm.TU.Chr1.490	1389.4015994715	0.696918995380387	0.0828760782293321	8.40916957305695	4.12923766525528e-17	1.73333707108182e-15	Up	T0
evm.TU.Chr2.2336	558.267327800953	-0.849595791299617	0.101112933414258	-8.40244430273662	4.37279770460743e-17	1.83139541223035e-15	Down	T0
evm.TU.Chr5.1836	1600.7987236218	0.80068836518556	0.0954549341664356	8.38812966744575	4.93937247010723e-17	2.06398414171344e-15	Up	T0
evm.TU.Chr1.2002	2955.40147904084	-0.402119578076739	0.0479764310101102	-8.38160675169854	5.22100189897515e-17	2.17671974862941e-15	Down	T0
evm.TU.Chr5.1921	3869.51451021595	-0.439932087003665	0.0525183760740671	-8.3767267743242	5.4419983547276e-17	2.26372356900501e-15	Down	T0
evm.TU.Chr1.2111	20180.8664276543	-0.315712567236644	0.0377595260396508	-8.36113691959792	6.21167039506405e-17	2.57805354139159e-15	Down	T0
evm.TU.Chr6.444	1960.48424950838	0.501922611372492	0.0600660388915998	8.35617964218188	6.47820345728157e-17	2.68261821544097e-15	Up	T0
evm.TU.Chr5.119	703.654115281567	1.00740666954611	0.120606713122967	8.35282417918967	6.66498247167996e-17	2.75376107245635e-15	Up	T0
evm.TU.Chr6.935	2668.43873295884	-0.545516084371511	0.0653199858483114	-8.35144217021616	6.74344605689693e-17	2.77993271753603e-15	Down	T0
evm.TU.Chr3.211	2790.87213117542	-0.457640310671	0.0549613162148208	-8.32658935754515	8.32047422418877e-17	3.42237671333187e-15	Down	T0
evm.TU.Chr4.1108	8671.40304362794	-0.354410842101573	0.0425713761690143	-8.32509714260851	8.4259614860839e-17	3.45802964024863e-15	Down	T0
evm.TU.Chr5.1370	3105.01528988062	-0.416117779082853	0.0500783180333559	-8.30934015806376	9.62356899213032e-17	3.94073361891555e-15	Down	T0
evm.TU.Chr6.3074	12431.5320148879	-0.372578574272138	0.0448579203342641	-8.30574782548599	9.91927032871471e-17	4.0527934280833e-15	Down	T0
evm.TU.Chr6.964	792.139778495241	-0.803891389343448	0.0968084199184317	-8.30394081445382	1.00713826194945e-16	4.10581908740635e-15	Down	T0
evm.TU.Chr5.818	2419.75020372579	-0.450794746821307	0.0543699010511333	-8.29125560477566	1.12059183535535e-16	4.55823041700075e-15	Down	T0
evm.TU.Chr2.2123	3988.70355900909	0.528394392714654	0.063732242868938	8.29084885340172	1.12443095819936e-16	4.56375002151288e-15	Up	T0
evm.TU.Chr8.2675	996.33934747874	-0.736131783745407	0.08903365242073	-8.26801735895102	1.36205064988696e-16	5.51600512088581e-15	Down	T0
evm.TU.Chr4.1794	281.450769917949	1.1468813158845	0.139058081900754	8.24749845681772	1.61744586842994e-16	6.53590323889074e-15	Up	T0
evm.TU.Chr4.1991	2525.82459716517	-0.59547426412299	0.0722030122452065	-8.24722190399367	1.62119206825157e-16	6.53667486115645e-15	Down	T0
evm.TU.Chr4.461	4183.31346673999	-0.41219433783768	0.050019128948342	-8.24073402524422	1.71157332090451e-16	6.88599279609417e-15	Down	T0
evm.TU.Chr1.1387	4755.39616740617	-0.568557828735391	0.0690660167819439	-8.23209235491963	1.83971325098408e-16	7.38536415558806e-15	Down	T0
evm.TU.Chr2.2009	4276.81033461587	-0.520191394973405	0.06322981829154	-8.22699493733965	1.91968569434872e-16	7.67846543652014e-15	Down	T0
evm.TU.Chr4.820	2212.74598795599	0.547592126230658	0.0665611092920876	8.2269080556888	1.92107804894989e-16	7.67846543652014e-15	Up	T0
evm.TU.Chr4.1881	1011.26929610265	0.653658610715832	0.0795656200115804	8.21533987444195	2.11564184297085e-16	8.43778545007854e-15	Up	T0
evm.TU.Chr4.416	583.458410670621	0.928872825151587	0.113238978879902	8.20276581738454	2.34918546117419e-16	9.34894456475079e-15	Up	T0
evm.TU.Chr3.1036	1223.82094643873	-0.795714037793841	0.0971475732108211	-8.19077627463789	2.5954665628221e-16	1.02845362551826e-14	Down	T0
evm.TU.Chr7.826	220.322011089449	1.01237783083213	0.123596683839625	8.19097891126074	2.59109993328828e-16	1.02845362551826e-14	Up	T0
evm.TU.Chr4.89	867.385399678586	-0.894494393918531	0.109405197238766	-8.17597716099711	2.93477586453029e-16	1.16040406548933e-14	Down	T0
evm.TU.Chr6.3014	2862.1385124848	-0.393069923088008	0.0480859482842629	-8.17431988164926	2.97539455459581e-16	1.172084754959e-14	Down	T0
evm.TU.Chr8.2440	860.982606120549	0.724141072292754	0.0885880521164825	8.17425211405028	2.97706722814018e-16	1.172084754959e-14	Up	T0
evm.TU.Chr8.1666	11157.0163989401	-0.386395937233029	0.0472734590955697	-8.17363367575614	2.99237471583369e-16	1.17559404968629e-14	Down	T0
evm.TU.Chr8.1540	687.709597720618	-0.640417874756543	0.0784313234102053	-8.16533301888941	3.20549664322603e-16	1.25663670111629e-14	Down	T0
evm.TU.Chr1.4911	2153.38860379406	0.521567068203653	0.0639259215541611	8.15892920310513	3.38007682851674e-16	1.31418075306035e-14	Up	T0
evm.TU.Chr3.2423	3452.80973622602	-0.613937764367531	0.075244346631632	-8.15925437392844	3.37099045029925e-16	1.31418075306035e-14	Down	T0
evm.TU.Chr3.2600	1002.509031713	0.662995249794929	0.0812603649561669	8.15890071565096	3.38087401391028e-16	1.31418075306035e-14	Up	T0
evm.TU.Chr7.1530	27418.6779857478	0.393657965981593	0.0482452411564051	8.15951908511354	3.36361129989289e-16	1.31418075306035e-14	Up	T0
evm.TU.Chr5.1418	1019.07580915557	2.16596473653255	0.265674573426	8.15269865159245	3.55891664976181e-16	1.38046923043293e-14	Up	T0
evm.TU.Chr3.521	2484.0210235041	-0.439498655343576	0.0540104938682226	-8.13728266243753	4.04248172032082e-16	1.56473829283828e-14	Down	T0
evm.TU.Chr1.2484	2048.49014725318	-0.595177835003713	0.0731684917738201	-8.13434609043929	4.1416778193551e-16	1.59976656274502e-14	Down	T0
evm.TU.Chr7.2985	222.344729231333	1.0475704738922	0.12881013863329	8.13267096058745	4.19933345346175e-16	1.61863616090876e-14	Up	T0
evm.TU.Chr7.268	3905.28828037713	-0.346731143051113	0.0427067599998396	-8.1188819534054	4.70497875268138e-16	1.80974350097907e-14	Down	T0
evm.TU.Chr1.188	3968.28710526572	-0.468300691139699	0.0576866611159956	-8.11800652143909	4.73903338102606e-16	1.81903690487568e-14	Down	T0
evm.TU.Chr4.296	1234.12917935893	-0.603731463275807	0.0744230578622095	-8.11215610615711	4.97293554081606e-16	1.90484151778008e-14	Down	T0
evm.TU.Chr1.2778	817.318608516432	-0.89756766784212	0.110682257773033	-8.10940873362636	5.08666697065211e-16	1.94435465535155e-14	Down	T0
evm.TU.Chr7.1920	1055.15466447881	-0.536279723157934	0.0663750878893445	-8.07953315334179	6.50151849278599e-16	2.48001906656355e-14	Down	T0
evm.TU.Chr1.5377	33371.8128950425	-0.57992630251647	0.0718245878230112	-8.07420300058684	6.79188011096903e-16	2.58541423851504e-14	Down	T0
evm.TU.Chr6.2516	1407.24255120374	0.608270917424888	0.0755011538383634	8.05644531906234	7.85451070662798e-16	2.98374036884426e-14	Up	T0
evm.TU.Chr5.2350	132.729758800546	-1.79096840798513	0.222744993446019	-8.04044293107384	8.9514313006785e-16	3.39342300812938e-14	Down	T0
evm.TU.Chr1.5862	2233.68879628521	-0.511911137181668	0.063692363972112	-8.03724505194706	9.18808045959435e-16	3.47596805205971e-14	Down	T0
evm.TU.Chr3.152	221.139780078851	-1.16968154396047	0.145652120367428	-8.03065235857734	9.69557262912335e-16	3.66042707102796e-14	Down	T0
evm.TU.Chr2.2825	9001.90618342581	-0.303407943017714	0.0377941206459298	-8.02791380860951	9.91440918296957e-16	3.73537555815735e-14	Down	T0
evm.TU.Chr5.1134	1366.28818830221	0.54713909844468	0.0681962723805131	8.02300594073268	1.03188357901608e-15	3.87979784944573e-14	Up	T0
evm.TU.Chr2.2207	2319.09198635536	-0.442816396483913	0.0552251016035726	-8.01838989202089	1.07140262839066e-15	4.0201650460389e-14	Down	T0
evm.TU.Chr8.1717	9949.12668340636	0.45891169912876	0.0572989328291192	8.0090793400526	1.15570335683599e-15	4.32765008529258e-14	Up	T0
evm.TU.Chr8.24	1325.98776928391	-0.559948006034449	0.0700036046360156	-7.99884533012128	1.25591357706368e-15	4.69333882680747e-14	Down	T0
evm.TU.Chr5.1151	3994.59480738307	0.453048492500551	0.0566522991374738	7.99700099374913	1.27486210102863e-15	4.75448571795384e-14	Up	T0
evm.TU.Chr2.3127	1228.77338943607	-0.530744163117003	0.0664107147971735	-7.99184536317612	1.32933717129505e-15	4.94760996587668e-14	Down	T0
evm.TU.Chr1.4505	1374.1727462748	0.499911939272095	0.0625851179739003	7.98771266166778	1.37465392196877e-15	5.10593676955913e-14	Up	T0
evm.TU.Chr3.1121	11382.180311095	-0.356190407219787	0.0446025039564162	-7.98588365280661	1.3951923076223e-15	5.17177535644023e-14	Down	T0
evm.TU.Chr7.671	678.848608814413	0.737516705183411	0.0923819543415237	7.98334166494152	1.42423969897735e-15	5.26882718418461e-14	Up	T0
evm.TU.Chr1.716	6870.70429929402	-0.363850849250907	0.0455995656247568	-7.97926129922094	1.47211637652483e-15	5.43500636521796e-14	Down	T0
evm.TU.Chr3.1616	1931.60759471125	0.500854050756911	0.0627724257449815	7.97888634719446	1.47659456533236e-15	5.4406147651705e-14	Up	T0
evm.TU.Chr1.3694	1035.72945561498	0.56677179434237	0.0710725608493461	7.97455146640582	1.52935206459961e-15	5.62373341194568e-14	Up	T0
evm.TU.Chr1.3643	6928.46935822595	-1.01221895891274	0.126960860846183	-7.97268506346279	1.5526348211945e-15	5.69795285877885e-14	Down	T0
evm.TU.Chr5.907	4014.36989992564	-0.532837775841102	0.0668849751161922	-7.96647939115562	1.63258699859651e-15	5.97943118649311e-14	Down	T0
evm.TU.Chr5.1129	6661.0077610082	-0.319146393792606	0.0400840092666738	-7.96193793064377	1.69365436076117e-15	6.19076124790356e-14	Down	T0
evm.TU.Chr1.2548	2033.54393779928	0.740518038696114	0.0930571865030447	7.95766631813961	1.7531438064471e-15	6.39549643359848e-14	Up	T0
evm.TU.Chr3.138	1093.82363448066	-0.559305563765764	0.0703297012762255	-7.95262248547093	1.82604143291681e-15	6.64823718526902e-14	Down	T0
evm.TU.Chr1.1857	3499.9167870919	-0.542606664736011	0.0682496738937117	-7.95031878952326	1.8603217354635e-15	6.75965917553989e-14	Down	T0
evm.TU.Chr7.2714	1507.16138673822	0.718588210432713	0.0904996316584311	7.94023353757781	2.01800932899931e-15	7.31816953116004e-14	Up	T0
evm.TU.Chr6.2995	643.045176760682	0.783936522193921	0.0987517234058798	7.9384591494354	2.04708316473263e-15	7.40899036747521e-14	Up	T0
evm.TU.Chr7.1632	874.121342154581	0.666057609509237	0.0839093051231958	7.93782773592666	2.05752824527372e-15	7.43216391308498e-14	Up	T0
evm.TU.Chr2.2985	638.4644531567	-0.672381434028987	0.0847678537444271	-7.93203324524647	2.1558670163793e-15	7.77211195355879e-14	Down	T0
evm.TU.Chr8.2673	4382.13007019726	-0.383068317612731	0.0483915728945245	-7.91601294811551	2.4524808843683e-15	8.8241318082183e-14	Down	T0
evm.TU.Chr3.1001	627.602803877302	-0.827256399102458	0.104657959200325	-7.90438114237461	2.69267963149657e-15	9.66945462982341e-14	Down	T0
evm.TU.Chr4.69	2350.51166550804	-0.47093481150201	0.0596751110674449	-7.89164532881655	2.98228270668976e-15	1.06885477281088e-13	Down	T0
evm.TU.Chr4.1057	2400.33733398473	-0.44212715454615	0.0560345860578598	-7.89025467395478	3.01570485411347e-15	1.07873053400254e-13	Down	T0
evm.TU.Chr4.960	1060.44038643278	0.536644036004356	0.0680335935038403	7.88792724838302	3.07246778678965e-15	1.09690082966824e-13	Up	T0
evm.TU.Chr1.4987	2289.89210676764	-0.409438266236016	0.0519580831542784	-7.880164959517	3.26949154876717e-15	1.16497813208591e-13	Down	T0
evm.TU.Chr1.1768	6273.67606759489	-0.339470213545074	0.0430806572448225	-7.87987545352206	3.27707559418648e-15	1.1654218931279e-13	Down	T0
evm.TU.Chr7.1730	1286.53077773877	-0.682003391883971	0.0865987567084473	-7.87544091631797	3.39543302151197e-15	1.20518207593666e-13	Down	T0
evm.TU.Chr1.4895	2535.65862704257	-0.427436938782596	0.054277167623294	-7.87507818663614	3.40529839969849e-15	1.20635484348471e-13	Down	T0
evm.TU.Chr6.1716	34245.7924850711	-0.254027350982988	0.0323126966127168	-7.86153362647595	3.79458532665901e-15	1.34167780415294e-13	Down	T0
evm.TU.Chr3.1847	4353.04758761367	-0.366384313541083	0.0466071007129923	-7.86112647935958	3.80694142418683e-15	1.34346305230516e-13	Down	T0
evm.TU.Chr7.55	5889.89643946056	-0.426115756388658	0.0542376505442512	-7.85645676228178	3.95152184028034e-15	1.39181380374319e-13	Down	T0
evm.TU.Chr7.2724	3089.23530432285	-0.468264369739189	0.0596331709946746	-7.85241438495709	4.08103470798733e-15	1.43468267956128e-13	Down	T0
evm.TU.Chr4.302	69.4713899972673	3.21271668276512	0.409499242265944	7.84547650195325	4.31312604494861e-15	1.5133804477562e-13	Up	T0
evm.TU.Chr4.2728	4181.49799278457	0.405027719376376	0.0516775838916552	7.83759008984511	4.5927542471296e-15	1.60842627786142e-13	Up	T0
evm.TU.Chr1.5606	2596.34318448316	-0.486372982086749	0.0621165279999003	-7.83000914164954	4.87834494817662e-15	1.70519487104896e-13	Down	T0
evm.TU.Chr4.550	350.591705092117	1.23508943306151	0.157952775844086	7.81935883343172	5.30930644157398e-15	1.8523132492368e-13	Up	T0
evm.TU.Chr7.2530	710.793767707981	-2.37343634814615	0.3035631491731	-7.81859179749365	5.3417524491091e-15	1.86010341911591e-13	Down	T0
evm.TU.Chr2.3000	2036.63671965443	-0.413509665854066	0.0528983207784265	-7.81706601965914	5.40687499311103e-15	1.87922124051681e-13	Down	T0
evm.TU.Chr5.993	4531.09701817416	-0.506699512166744	0.064850051991195	-7.81340178779719	5.56647917595893e-15	1.93104313451285e-13	Down	T0
evm.TU.Chr3.3179	356.490952999697	0.879379044563379	0.112594943909728	7.81011130720414	5.71375034476559e-15	1.97839950732317e-13	Up	T0
evm.TU.Chr5.207	2188.63892495643	0.521493572968628	0.0667908286132704	7.80786200435031	5.81662195590216e-15	2.01023329475972e-13	Up	T0
evm.TU.Chr1.2403	1170.1529324426	-0.679810560789285	0.0871972895712227	-7.79623499918557	6.37815592872872e-15	2.20016463237535e-13	Down	T0
evm.TU.Chr4.1287	114.061122290175	1.44150793695987	0.184934838120473	7.79468028636563	6.45717600724004e-15	2.22325164923437e-13	Up	T0
evm.TU.Chr2.689	8237.54694998132	-0.365968292138184	0.046965062255996	-7.79235190072511	6.57732434841637e-15	2.26038664429875e-13	Down	T0
evm.TU.Chr1.1639	4704.44099445803	-0.355658584154329	0.0457230562342598	-7.77853917577448	7.33667832929326e-15	2.51664492094003e-13	Down	T0
evm.TU.Chr1.3490	1671.21572878611	-0.45893672527432	0.0590453272955298	-7.77261717895609	7.68808270305401e-15	2.63227353032311e-13	Down	T0
evm.TU.Chr6.768	928.54033532646	-0.5940001565239	0.0765023418777417	-7.76447023639056	8.1987182976491e-15	2.80188911934157e-13	Down	T0
evm.TU.Chr5.1552	1653.77350437611	0.546890981328795	0.0704892594741946	7.75850087528592	8.59391510355402e-15	2.93149764552772e-13	Up	T0
evm.TU.Chr5.1412	668.557862709521	0.724606789528146	0.0934087811218233	7.75737335211683	8.67063932004858e-15	2.95219212108173e-13	Up	T0
evm.TU.Chr1.5346	1044.60874540175	-0.592930069461712	0.0764759238842274	-7.75315994036653	8.96336066788402e-15	3.04621717633485e-13	Down	T0
evm.TU.Chr1.4251	3117.63662014127	-0.663814810335404	0.0856600697294752	-7.74940777461203	9.23221028758464e-15	3.13179738648582e-13	Down	T0
evm.TU.Chr1.2151	3271.02696491891	0.414112642151691	0.0534953231192331	7.74109993183322	9.85603912721548e-15	3.33725847869215e-13	Up	T0
evm.TU.Chr4.1788	147.184374137792	-1.90060654067746	0.245581228049004	-7.73921751176439	1.00030524833113e-14	3.38081108378972e-13	Down	T0
evm.TU.Chr1.1016	1184.97734798186	-0.520176409832804	0.0673206194722137	-7.72685120711798	1.10239371821068e-14	3.7121997990882e-13	Down	T0
evm.TU.Chr7.2428	365.593023670489	1.14231135658766	0.147835381958275	7.72691450082001	1.10184596410733e-14	3.7121997990882e-13	Up	T0
evm.TU.Chr6.356	1076.82164543332	-0.675588106257272	0.0874404449800388	-7.7262656475673	1.10747397002602e-14	3.72248928937812e-13	Down	T0
evm.TU.Chr1.2192	3046.44735311243	-0.45179680320059	0.0584915574991473	-7.7241369954489	1.1261367706265e-14	3.7714299935772e-13	Down	T0
evm.TU.Chr6.2764	3901.48769896679	-0.359529560419709	0.0465454109520785	-7.72427513401628	1.12491631732964e-14	3.7714299935772e-13	Down	T0
evm.TU.Chr4.546	4527.45847641689	0.393573826556567	0.0509687009231875	7.72187282445561	1.14632740275704e-14	3.83206829583472e-13	Up	T0
evm.TU.Chr6.2283	1726.95316676781	-0.500840017754841	0.0648686567455482	-7.720832261402	1.15572563875772e-14	3.85647397353893e-13	Down	T0
evm.TU.Chr5.1302	407.634264792083	0.81119305099816	0.105169683092407	7.71318337324846	1.22717565635912e-14	4.08747311917005e-13	Up	T0
evm.TU.Chr1.3465	2354.0250342842	-0.420954154117048	0.0546130488471007	-7.70794092260966	1.2786390954165e-14	4.2511859689562e-13	Down	T0
evm.TU.Chr7.431	1861.23849034944	0.717954373422056	0.0931999863210481	7.70337423601011	1.3251952504607e-14	4.3980216380813e-13	Up	T0
evm.TU.Chr6.2418	1731.58530989261	-0.458753657587582	0.0595565297870799	-7.70282720010162	1.33088280007664e-14	4.40893894814578e-13	Down	T0
evm.TU.Chr6.2676	216.207727050896	-1.27090234194016	0.165082033994619	-7.69861087355873	1.37553352546695e-14	4.54866176245239e-13	Down	T0
evm.TU.Chr4.2203	992.939991719285	0.660713054645159	0.0858678857555076	7.69453036873894	1.42014813619447e-14	4.68776366823548e-13	Up	T0
evm.TU.Chr1.1137	2884.79877131415	0.443585566894848	0.0576729304427321	7.691399821192	1.45533861845355e-14	4.7953146664672e-13	Up	T0
evm.TU.Chr6.1404	1444.09615113113	-0.636576931411793	0.0828503920316701	-7.68345104714117	1.54859156877392e-14	5.09345341385997e-13	Down	T0
evm.TU.Chr2.2534	8876.34815813039	-0.412362689110816	0.0537336649093423	-7.67419623817845	1.66459083209256e-14	5.46520839979532e-13	Down	T0
evm.TU.Chr7.2330	1813.67099705147	0.52627727015851	0.068767219706156	7.653025269995	1.96305317313609e-14	6.43363558668096e-13	Up	T0
evm.TU.Chr1.895	554.738275474979	-0.729696642940625	0.095560331888176	-7.63597853337837	2.24111665147427e-14	7.33188091708291e-13	Down	T0
evm.TU.Chr5.1801	138.251275818229	-1.64336631218363	0.215583597350547	-7.62287266925716	2.48091578047118e-14	8.10197469622434e-13	Down	T0
evm.TU.Chr3.2174	5708.54334944356	-1.15661471380356	0.151829832823495	-7.61783565386753	2.57964443540796e-14	8.40945790592388e-13	Down	T0
evm.TU.Chr5.705	954.626939133206	-0.525602480843039	0.0690859810269927	-7.60794698185844	2.78484025722996e-14	9.06231379989913e-13	Down	T0
evm.TU.Chr3.3198	2855.60284571893	-0.453756024583422	0.0596876829668103	-7.60217187247385	2.91201622290184e-14	9.45942230994226e-13	Down	T0
evm.TU.Chr8.951	604.338936778403	0.960601122111041	0.126417011285547	7.59866977033068	2.99190169640293e-14	9.70178211464977e-13	Up	T0
evm.TU.Chr5.2598	3714.77117285669	-0.32271727125449	0.0424824536254179	-7.59648381188142	3.04285344487042e-14	9.849630886864e-13	Down	T0
evm.TU.Chr8.1508	3253.01331484262	-0.394927812107489	0.0520187798474626	-7.59202375114443	3.14947269267176e-14	1.01768374213467e-12	Down	T0
evm.TU.Chr1.3367	1431.24391153519	-0.475706397911043	0.0626917427538702	-7.588023191167	3.24822787659482e-14	1.04775294279074e-12	Down	T0
evm.TU.Chr7.510	200.105190354009	1.17965290495513	0.155529565219353	7.58475022605121	3.33128178388952e-14	1.072661066175e-12	Up	T0
evm.TU.Chr2.2433	2940.87368083567	-0.533299694801616	0.0703225954067676	-7.5836179213359	3.36049829690043e-14	1.08017695256663e-12	Down	T0
evm.TU.Chr4.371	1669.31084067001	0.436203966360697	0.0575406858332252	7.58079192217108	3.43452049317027e-14	1.10204352159561e-12	Up	T0
evm.TU.Chr8.2468	16934.2062054044	-0.317738461522262	0.0419200923223742	-7.57962217923537	3.465627021584e-14	1.11008742889971e-12	Down	T0
evm.TU.Chr1.1912	6594.66256888653	-0.462815964143352	0.0610710963864004	-7.57831431771076	3.50073461682045e-14	1.11938272460628e-12	Down	T0
evm.TU.Chr1.1788	2943.40356086015	-0.443352455694546	0.0585233885494092	-7.57564568087576	3.57345862211656e-14	1.14065295531658e-12	Down	T0
evm.TU.Chr1.4197	680.109288484503	0.841499232485349	0.111174183806449	7.56919640579843	3.75540010165493e-14	1.19665140847535e-12	Up	T0
evm.TU.Chr6.675	10571.7755570507	-0.347503364760546	0.0459590772237888	-7.56114756326474	3.99528673507332e-14	1.27088826835741e-12	Down	T0
evm.TU.Chr5.2032	2717.47957783841	1.05165302202439	0.139164192762097	7.55692251829606	4.12717647038894e-14	1.31057455241055e-12	Up	T0
evm.TU.Chr7.2149	4083.7069952439	0.497304295763395	0.0658325106725969	7.5540836994145	4.21818864158334e-14	1.33716579938192e-12	Up	T0
evm.TU.Chr6.1398	1168.74726381398	0.658082441915237	0.0871491363359755	7.55122161369691	4.31194398249342e-14	1.36453359831539e-12	Up	T0
evm.TU.Chr6.2892	354.558382690231	0.881073433570144	0.116764693401357	7.54571786988401	4.4980285871764e-14	1.42097514783205e-12	Up	T0
evm.TU.Chr3.383	7989.27405859306	-0.382805937265097	0.0507929401626826	-7.53659733102717	4.82392953485273e-14	1.52131678263812e-12	Down	T0
evm.TU.Chr5.1363	926.98366527604	0.540689397784007	0.0717868114610645	7.53187649345959	5.00162567989464e-14	1.5746556464134e-12	Up	T0
evm.TU.Chr3.2617	13536.8446090079	0.253040433071006	0.0336130862687242	7.52803330964735	5.15102533424748e-14	1.61891883411067e-12	Up	T0
evm.TU.Chr1.2392	730.551483692944	-0.637395397313387	0.0847667639371633	-7.51940227169556	5.50272325079424e-14	1.72650289571848e-12	Down	T0
evm.TU.Chr1.520	6162.69377292935	0.409442696628664	0.0544933031814011	7.51363328564764	5.75085342049396e-14	1.80128093678368e-12	Up	T0
evm.TU.Chr2.1822	3033.6764261313	-0.462580041455209	0.0615855036599063	-7.51118386576352	5.85950255251053e-14	1.83219071310304e-12	Down	T0
evm.TU.Chr1.904	6516.37110137951	-0.34142847698795	0.0454847881847711	-7.50643216367147	6.07606003908757e-14	1.89667979420482e-12	Down	T0
evm.TU.Chr2.2169	1292.26823438092	-0.528961839089674	0.0704972163905627	-7.50330106878497	6.22303964351159e-14	1.93926791331532e-12	Down	T0
evm.TU.Chr5.1049	6866.09013753346	-0.361938661840825	0.0482878219303786	-7.4954439312394	6.60743455981387e-14	2.05557177354886e-12	Down	T0
evm.TU.Chr4.1435	3165.61464104737	0.522915046682188	0.0698828794509022	7.48273469540668	7.27917381357018e-14	2.26072448878887e-12	Up	T0
evm.TU.Chr8.198	259.049343745599	1.24370500096655	0.16621873573013	7.48233943365928	7.30110726127759e-14	2.26371261561298e-12	Up	T0
evm.TU.Chr6.3332	1576.90465029681	-0.477531677088619	0.0638856326448237	-7.47478982862213	7.73273399465237e-14	2.39350247854678e-12	Down	T0
evm.TU.Chr1.1271	822.730962271669	0.65104031030892	0.0871158487291973	7.47327059089675	7.82257577702797e-14	2.41724165103254e-12	Up	T0
evm.TU.Chr2.2490	629.457658014966	-0.747608652967589	0.100044034012355	-7.47279595778056	7.85085349500961e-14	2.4219092677726e-12	Down	T0
evm.TU.Chr3.1566	596.061415325542	-1.03342843173639	0.138328510913663	-7.47082741591431	7.96921185359633e-14	2.45430367069049e-12	Down	T0
evm.TU.Chr8.1917	25420.8901013879	-0.309158890236413	0.0413969459211301	-7.46815697045443	8.13257975408582e-14	2.500428283589e-12	Down	T0
evm.TU.Chr3.2796_evm.TU.Chr3.2797	1786.45065687134	0.6596400741923	0.0883365154512383	7.46735447762167	8.18231338023177e-14	2.51151942919769e-12	Up	T0
evm.TU.Chr6.2171	229.64408229714	1.0391626940219	0.139175099291613	7.46658489421695	8.23028824446331e-14	2.52203466104504e-12	Up	T0
evm.TU.Chr7.208	2563.05549079316	-0.484049927644379	0.064853613410941	-7.46373104266722	8.41061964595231e-14	2.57300587039067e-12	Down	T0
evm.TU.Chr1.4913	4421.95158457453	-0.330460462558715	0.0442816055940883	-7.46270281136401	8.47653945928809e-14	2.58886469266563e-12	Down	T0
evm.TU.Chr3.1897	3479.53689367016	-0.548996014415973	0.0735685327176816	-7.46237547679167	8.49763122008872e-14	2.59100244796934e-12	Down	T0
evm.TU.Chr1.830	3288.89347451566	-0.39485387612435	0.0529455058042167	-7.45774112697026	8.80183865972127e-14	2.6793146622125e-12	Down	T0
evm.TU.Chr8.2084	2771.63506353029	0.365996312022602	0.0491063928696422	7.45312963617946	9.11516370537833e-14	2.77010578325762e-12	Up	T0
evm.TU.Chr3.745	1728.65644166347	-0.520982758922628	0.0699277327655049	-7.45030245252892	9.31264880687844e-14	2.82545150104401e-12	Down	T0
evm.TU.Chr2.1651	2866.6530817003	-0.514248330228211	0.0690708536690344	-7.44522910766857	9.67763194015862e-14	2.93134993165991e-12	Down	T0
evm.TU.Chr2.3108	4499.76142190759	-0.5129202768502	0.0689118930200818	-7.44313143016879	9.8326173167968e-14	2.97339641425372e-12	Down	T0
evm.TU.Chr7.1948	26709.2454322305	-0.385492548704134	0.0517972105397645	-7.44234186912813	9.89158318735961e-14	2.98631606704095e-12	Down	T0
evm.TU.Chr7.2156	1236.10087767786	0.663734474404403	0.0892106229314393	7.44008339583617	1.00621757151274e-13	3.03283873275955e-12	Up	T0
evm.TU.Chr4.1342	4401.68559546568	-0.331990651254409	0.0447044913066679	-7.42633774707311	1.11645699157648e-13	3.35960364110068e-12	Down	T0
evm.TU.Chr6.362	7861.42452658415	-0.436477783141298	0.0587993019841931	-7.42317967071506	1.14341497545643e-13	3.43510257168986e-12	Down	T0
evm.TU.Chr7.658	1759.1255535061	-0.611142351778979	0.0823407787370646	-7.42211041907333	1.15268648961174e-13	3.4573073079937e-12	Down	T0
evm.TU.Chr1.5613	742.164146692645	-0.746997744216629	0.100708660136012	-7.41741319175302	1.1942991445586e-13	3.57628405079063e-12	Down	T0
evm.TU.Chr7.2203	1132.49399793818	0.655030738504753	0.0883454451196814	7.4144256969602	1.22152969464196e-13	3.65187723019302e-12	Up	T0
evm.TU.Chr6.630	1535.51590486208	-0.564546810346094	0.0761839323382483	-7.41031334323317	1.2600134980875e-13	3.76081301555792e-12	Down	T0
evm.TU.Chr6.749	2836.09165265424	-0.429502116101309	0.0579654395677302	-7.40962406744891	1.26657936136282e-13	3.77428332868992e-12	Down	T0
evm.TU.Chr1.4970	1811.31266976939	-0.480844517144924	0.064902657351226	-7.40870307578926	1.27540499188085e-13	3.79443303895166e-12	Down	T0
evm.TU.Chr4.91	2111.54595956683	-0.373788326377339	0.0504632873077552	-7.40713390504576	1.29058136008308e-13	3.82781777968142e-12	Down	T0
evm.TU.Chr8.1253	1543.69667450979	-0.449125612986658	0.060634372335544	-7.40711242958442	1.29079028793782e-13	3.82781777968142e-12	Down	T0
evm.TU.Chr6.2102	484.60003295084	0.765869499955178	0.103437002291119	7.40421206136341	1.31931454309407e-13	3.90610582758897e-12	Up	T0
evm.TU.Chr4.1061	5863.61667792767	-0.365224598414229	0.0493363678358375	-7.40274597492629	1.33396784142894e-13	3.94314031069333e-12	Down	T0
evm.TU.Chr8.1660	814.385707759177	0.580648270729439	0.0784528623087791	7.40123755388416	1.34921117633116e-13	3.98179722119177e-12	Up	T0
evm.TU.Chr1.2034	870.130017023798	0.677439834458771	0.0916450444316434	7.3919963557229	1.44640491824476e-13	4.26179500430258e-12	Up	T0
evm.TU.Chr4.638	464.01257396566	0.674986080680005	0.0913496136200457	7.38904144124246	1.47891074243634e-13	4.34365062467006e-12	Up	T0
evm.TU.Chr7.2193	2503.32552316938	-0.538793356578561	0.0729160613260082	-7.38922737707419	1.4768443431453e-13	4.34365062467006e-12	Down	T0
evm.TU.Chr6.449	1300.1803439755	-0.563082248484361	0.0762273362721447	-7.38688082283317	1.50313210309346e-13	4.40774909848109e-12	Down	T0
evm.TU.Chr1.5038	674.622511814807	0.661116233353594	0.089636025349973	7.37556390717177	1.63650874317995e-13	4.79121811339277e-12	Up	T0
evm.TU.Chr2.3220	1035.61442139977	-0.50424420769316	0.0683826515317501	-7.37386159205948	1.65755276220864e-13	4.84511368616346e-12	Down	T0
evm.TU.Chr1.3970	2323.25418248161	-0.409462541650814	0.0555450974185977	-7.37171344871414	1.684487884971e-13	4.91603083382172e-12	Down	T0
evm.TU.Chr8.2754	1668.69159180738	-0.428050844901525	0.0580818319554007	-7.3697889768734	1.70898334821854e-13	4.97961455472995e-12	Down	T0
evm.TU.Chr7.1677	3197.47609357729	0.405257646418387	0.0549966706667032	7.36876689998879	1.72213470891277e-13	5.00999505665668e-12	Up	T0
evm.TU.Chr2.1911	4232.64305469737	-0.500648722035568	0.0679515890830712	-7.3677264769117	1.73562425557616e-13	5.04126185829752e-12	Down	T0
evm.TU.Chr5.916	2831.98159777828	-0.392090638560244	0.0532246741309705	-7.36670810976547	1.74892835669278e-13	5.07189223440905e-12	Down	T0
evm.TU.Chr4.481	839.48469470413	-0.670253662506672	0.0911028706592485	-7.35710804342947	1.87937233808622e-13	5.44159682016587e-12	Down	T0
evm.TU.Chr7.136	352.076809774016	1.2610415577475	0.171419266490599	7.35647505420089	1.88830150342435e-13	5.4588540003082e-12	Up	T0
evm.TU.Chr7.2338	22132.5533723031	-0.376105584924926	0.051145279150784	-7.35367156401885	1.9283521848555e-13	5.5658843439173e-12	Down	T0
evm.TU.Chr7.2791	1359.40828723455	-0.538066783834393	0.0732038788051456	-7.35024964000366	1.97837010596777e-13	5.70130294174348e-12	Down	T0
evm.TU.Chr1.176	4863.55907367453	-0.438064064407211	0.0596176076136262	-7.34789740719296	2.01348942077923e-13	5.79342981071156e-12	Down	T0
evm.TU.Chr1.518	2755.45807805322	-0.417297595210119	0.0568038846558819	-7.34628622211507	2.03789743430832e-13	5.85449722299887e-12	Down	T0
evm.TU.Chr7.705	1850.7021568916	-0.526868576080082	0.0717599345937723	-7.3420994467546	2.10269060189813e-13	6.03121207589687e-12	Down	T0
evm.TU.Chr6.2550	3860.21414474627	-0.430885503233176	0.0587173842568092	-7.33829527127152	2.1633149976012e-13	6.1954376239713e-12	Down	T0
evm.TU.Chr5.501	374.152691287544	-0.869084258689856	0.118447654855022	-7.33728548491397	2.17969353964694e-13	6.23263536857677e-12	Down	T0
evm.TU.Chr5.720	709.711922818525	-0.773062672464974	0.105521444007537	-7.32611915744593	2.36913162058024e-13	6.76379720124042e-12	Down	T0
evm.TU.Chr6.2609	2949.16155658035	-0.448944311711427	0.0613628508447234	-7.31622317951728	2.55047352798622e-13	7.27023353264414e-12	Down	T0
evm.TU.Chr6.1037	397.382976649266	0.922660905761118	0.12624987782112	7.30821226669552	2.70719902521008e-13	7.70504044543537e-12	Up	T0
evm.TU.Chr1.1261	1316.52390768186	0.649777238599553	0.0889566016392715	7.30442965025203	2.78445305360695e-13	7.91136063787786e-12	Up	T0
evm.TU.Chr4.334	6093.63014694773	-0.329411003525931	0.0450985749948083	-7.30424417099325	2.78829636318114e-13	7.91136063787786e-12	Down	T0
evm.TU.Chr3.2282	216.201078992856	1.08912981877149	0.149119430315632	7.30374181598061	2.79873183098228e-13	7.92873396678587e-12	Up	T0
evm.TU.Chr4.1804	126.064302676744	2.17857179827263	0.298361504911352	7.30178579478582	2.83973117255461e-13	8.03250728285987e-12	Up	T0
evm.TU.Chr5.376	1391.81685350749	-0.486926169052478	0.0667433654727042	-7.29549919462204	2.97553755412563e-13	8.40372249925558e-12	Down	T0
evm.TU.Chr1.1413	1306.0793778544	0.790061570447582	0.108408339008587	7.28783023218355	3.14986525703074e-13	8.88242678155938e-12	Up	T0
evm.TU.Chr3.3092	2014.3427492419	-0.408179599960391	0.0560339318819412	-7.28450755196674	3.22847392766233e-13	9.09015645237359e-12	Down	T0
evm.TU.Chr4.593	2704.60947101173	-0.370014161083087	0.0507994903697519	-7.2838164003198	3.24506578454764e-13	9.12290206646681e-12	Down	T0
evm.TU.Chr1.2774	2076.37248160617	0.45141216447395	0.0620080132737135	7.27990046191841	3.34066570484444e-13	9.3773251372931e-12	Up	T0
evm.TU.Chr1.4959	340.210395759584	0.811807652163515	0.111743530913059	7.26491856423558	3.73263075103741e-13	1.04616080775265e-11	Up	T0
evm.TU.Chr5.1293	382.609704675522	0.985736071645005	0.135708912623172	7.26360599750835	3.76904826762649e-13	1.05475983940001e-11	Up	T0
evm.TU.Chr6.2487	3090.88749093999	-0.382092406487137	0.0526674452323399	-7.25481186341115	4.02220510449254e-13	1.1238945752462e-11	Down	T0
evm.TU.Chr1.2789	752.245222186052	0.827584811389774	0.11408493657242	7.25411115835114	4.04307988557816e-13	1.12801315290197e-11	Up	T0
evm.TU.Chr3.3230	1234.71667190562	-0.463337721135987	0.0638862998571315	-7.25253649330367	4.0903798483618e-13	1.13948066503e-11	Down	T0
evm.TU.Chr8.2778	3588.31581444375	-0.397454451643629	0.0548039776741743	-7.25229205089113	4.0977709963646e-13	1.1398126707891e-11	Down	T0
evm.TU.Chr4.2228	2197.90723454504	-0.444900385489036	0.0613569338883671	-7.25102050077157	4.13643061785238e-13	1.14882799607e-11	Down	T0
evm.TU.Chr6.3195	1416.07048029965	-0.437506926993471	0.0603931481092281	-7.24431397750931	4.34633495538622e-13	1.20530489426442e-11	Down	T0
evm.TU.Chr2.2414	3052.74275784988	-0.462538802048014	0.0638629841906909	-7.24267442102145	4.39922114742117e-13	1.21813373518804e-11	Down	T0
evm.TU.Chr1.1793	2213.27519388495	-0.425031807021872	0.0587637626471997	-7.23288958832738	4.72823806392279e-13	1.30726894801932e-11	Down	T0
evm.TU.Chr5.166	2657.65427049771	0.469361865557697	0.065029874335979	7.21763451568003	5.28996594073748e-13	1.46038008688287e-11	Up	T0
evm.TU.Chr8.2263	158.71667579031	1.37539364666057	0.190790520272852	7.20892025816381	5.63972743159273e-13	1.55460312679556e-11	Up	T0
evm.TU.Chr2.1860	5533.41388382046	-0.390383676103008	0.0541919353739772	-7.20372272016085	5.85904538818453e-13	1.61264084591558e-11	Down	T0
evm.TU.Chr1.522	258.796179404205	1.09017960739774	0.151433489535513	7.19906548242141	6.06266321357197e-13	1.66619022189438e-11	Up	T0
evm.TU.Chr5.1189	2238.21011448632	-0.367039907560892	0.0511213564693345	-7.17977637743365	6.98255339945667e-13	1.91613771346881e-11	Down	T0
evm.TU.Chr2.1703	2685.72746744643	-0.545276511673575	0.0759846214067545	-7.1761430349787	7.17055357290606e-13	1.96479579719003e-11	Down	T0
evm.TU.Chr7.1790	11795.8772407043	-0.3449608432178	0.0480972493799482	-7.17215324503804	7.38272321341209e-13	2.01992186014575e-11	Down	T0
evm.TU.Chr6.1116	10405.2118788267	-0.313508215654298	0.0437155656839988	-7.17154658184032	7.4155196062086e-13	2.02588028944653e-11	Down	T0
evm.TU.Chr1.3020	1162.66349278755	-0.476096924514282	0.0664203202719138	-7.16794081337188	7.61342017623076e-13	2.0768596937712e-11	Down	T0
evm.TU.Chr7.2115	646.26483960036	0.632340054566188	0.088247237195451	7.16555072614538	7.74744623387633e-13	2.11028957712667e-11	Up	T0
evm.TU.Chr5.1530	1472.13061897679	-0.532828166516486	0.0743625614994296	-7.16527451142969	7.76308369292906e-13	2.1114209582573e-11	Down	T0
evm.TU.Chr1.2860	234.219331137205	1.46436534674742	0.204413272153126	7.16374886680776	7.85001540479296e-13	2.13191112603432e-11	Up	T0
evm.TU.Chr7.2785	3872.80795750577	-0.363100329217327	0.0507249238939596	-7.15822324300353	8.17293854152498e-13	2.21633699151148e-11	Down	T0
evm.TU.Chr6.2959	2399.37154984139	-0.420062273678837	0.0587495669446259	-7.1500488518454	8.67470235246009e-13	2.34894075776629e-11	Down	T0
evm.TU.Chr1.599	532.125519383572	0.878492568895143	0.122943504955433	7.14549800100132	8.96701964098408e-13	2.42452386939902e-11	Up	T0
evm.TU.Chr8.1460	1938.44219804498	0.484924549846245	0.0678879515307814	7.14301343481211	9.13066979111357e-13	2.46514676621753e-11	Up	T0
evm.TU.Chr1.5774	1559.20289111653	-0.668193135720564	0.0935997953612459	-7.13883116027862	9.41278651694685e-13	2.53758787244259e-11	Down	T0
evm.TU.Chr1.382	3485.20096154453	-0.424550660310415	0.0594917819217614	-7.13629087238887	9.58830021147424e-13	2.58111987830403e-11	Down	T0
evm.TU.Chr3.2958	2222.41191734405	-0.513736381067409	0.0720135956152961	-7.13388043851943	9.75780989305585e-13	2.62291071189656e-11	Down	T0
evm.TU.Chr7.2716	5535.10539440229	0.294528026551767	0.0412908376210093	7.13301166847503	9.81962286944518e-13	2.63567278945429e-11	Up	T0
evm.TU.Chr1.3256	3845.06012275021	0.343971465591621	0.0483158816637848	7.11922154262259	1.08538328940122e-12	2.90901707856134e-11	Up	T0
evm.TU.Chr1.1634	599.445511919077	-0.918528487396513	0.129138749568227	-7.11272557979379	1.13773360959867e-12	3.04488648414572e-11	Down	T0
evm.TU.Chr2.1544	614.075402156034	0.693457636664163	0.09759573129981	7.10540950335102	1.1996629315521e-12	3.20595968888328e-11	Up	T0
evm.TU.Chr6.2474	398.30675999066	-0.75761305376796	0.106748135239941	-7.09720176436856	1.27308137209143e-12	3.39722410845763e-11	Down	T0
evm.TU.Chr1.1554	3497.53568811997	0.365737469139733	0.0515346821154814	7.09691908684274	1.275686933254e-12	3.39924347171131e-11	Up	T0
evm.TU.Chr7.1204	527.389599561652	-0.710188141977416	0.10009695915742	-7.09500216545563	1.29349460160126e-12	3.44170647540389e-11	Down	T0
evm.TU.Chr8.2767	2846.24905008482	-0.434052834964304	0.0612140058805189	-7.09074383747265	1.33393057834381e-12	3.54416873026434e-11	Down	T0
evm.TU.Chr7.1762	592.034896168804	0.747642692025791	0.105473601732978	7.08843425977392	1.35637784751576e-12	3.5986093945779e-11	Up	T0
evm.TU.Chr3.1974	9240.31794570575	-0.375627832143406	0.0530230505220294	-7.08423654326234	1.39812920126276e-12	3.70403508565089e-11	Down	T0
evm.TU.Chr5.1091	1174.75821543234	-0.595489530157543	0.0840829255406093	-7.08216949313855	1.41914928919464e-12	3.75431350088238e-11	Down	T0
evm.TU.Chr5.1838	76.7157981077415	1.83921394331902	0.259828902584042	7.07855794727887	1.45662215737996e-12	3.84791019907872e-11	Up	T0
evm.TU.Chr1.1189	2102.41834093274	-0.416051281201653	0.0588019176734611	-7.07547130540997	1.48941679332202e-12	3.92889772769278e-11	Down	T0
evm.TU.Chr1.2576	685.785065798742	0.703704295500504	0.0995128429333098	7.07149222911964	1.5327638870942e-12	4.0374494023086e-11	Up	T0
evm.TU.Chr6.3695	1906.364837204	0.410389577344715	0.0580367784601047	7.07119844060302	1.53601296883586e-12	4.04021952003091e-11	Up	T0
evm.TU.Chr4.1888	17836.8420606579	-0.36668742062285	0.051864914713117	-7.07004769314915	1.54880457107765e-12	4.06804583483337e-11	Down	T0
evm.TU.Chr6.1151	306.257725191736	0.978006934015053	0.138421145398754	7.06544459806107	1.60102553982335e-12	4.19920906921428e-11	Up	T0
evm.TU.Chr6.2298	538.108294536606	0.807301434761527	0.114387097911033	7.05762668609203	1.69370333392024e-12	4.43595861787144e-11	Up	T0
evm.TU.Chr7.2448	1158.07463908527	0.55498021630844	0.0787612203108393	7.04636385924638	1.83653635925325e-12	4.8032087483969e-11	Up	T0
evm.TU.Chr5.1562	43.2794201238696	-2.8886292935867	0.410445252204778	-7.0377943905306	1.95306591922513e-12	5.10072016915812e-11	Down	T0
evm.TU.Chr3.2330	140.991004278796	1.25405971348634	0.178331195027754	7.03219486243653	2.03309585336372e-12	5.30219863261636e-11	Up	T0
evm.TU.Chr6.3013	591.903822142814	0.717202377433865	0.102101197535083	7.02442669379491	2.14946991718572e-12	5.59775550954345e-11	Up	T0
evm.TU.Chr1.5680	5259.87301515768	-0.297797669688156	0.0424196969620571	-7.02026867269999	2.21442008569663e-12	5.75874507717372e-11	Down	T0
evm.TU.Chr1.1247	849.035230746472	0.711162148377058	0.101317457778301	7.01914718323465	2.23226538765239e-12	5.79695359002498e-11	Up	T0
evm.TU.Chr4.1081	5242.29845895343	0.306370021409852	0.0436655682554099	7.01628385133621	2.27846940042283e-12	5.90859497830384e-11	Up	T0
evm.TU.Chr5.2291	3610.25639067442	-0.364815761489835	0.0520192303138947	-7.01309418244871	2.33104416853484e-12	6.03641944826501e-11	Down	T0
evm.TU.Chr3.659	6032.9261214072	-0.42979125835785	0.0613000312605754	-7.01127306984371	2.36159293942591e-12	6.10692655193879e-11	Down	T0
evm.TU.Chr6.551	130.458435272944	1.19874712951604	0.171042380861137	7.0084801408913	2.40920810175175e-12	6.22130620207973e-11	Up	T0
evm.TU.Chr7.1065	13256.1855829103	-0.305632629760313	0.043628343841827	-7.00536859405833	2.4633644172585e-12	6.35223256321385e-11	Down	T0
evm.TU.Chr3.2101	371.46836220475	0.726303191472476	0.103788564878416	6.99791149750759	2.59806110605672e-12	6.68904633257968e-11	Up	T0
evm.TU.Chr5.2241	568.473014382432	0.659505452861093	0.0942455020010283	6.99773929639526	2.6012553724543e-12	6.68904633257968e-11	Up	T0
evm.TU.Chr3.831	121.957646389099	-1.43039542851241	0.204582690714001	-6.99177151067999	2.71436700855656e-12	6.97016086862025e-11	Down	T0
evm.TU.Chr7.2094	293.296076610272	0.843597857741482	0.120671012408172	6.99089069451074	2.73146514848884e-12	7.00428427058799e-11	Up	T0
evm.TU.Chr2.1453	228.348817538287	-1.05824752300215	0.151443454391709	-6.9877402575947	2.79348938912992e-12	7.15335597612015e-11	Down	T0
evm.TU.Chr4.1727	1713.82859232435	0.555152193471219	0.0794660073200318	6.98603355313255	2.82766477072477e-12	7.23079895334432e-11	Up	T0
evm.TU.Chr1.752	2101.67544863658	0.640635194408211	0.0917981198119734	6.97873982299855	2.97839456234781e-12	7.6056614476843e-11	Up	T0
evm.TU.Chr1.3616	1381.44034502856	-0.503975042948007	0.0723121399480319	-6.96943892561049	3.18207474944323e-12	8.11451128200598e-11	Down	T0
evm.TU.Chr1.2627	473.539768800158	-0.799692607939523	0.114954530169031	-6.95659933335068	3.48584502590119e-12	8.86455693585329e-11	Down	T0
evm.TU.Chr8.2497	313.679212204124	1.30916147358274	0.188189600640038	6.95660902159446	3.4856054256075e-12	8.86455693585329e-11	Up	T0
evm.TU.Chr1.1194	2754.52776430977	-0.367008029851017	0.0527774824164589	-6.95387527118126	3.55385848792865e-12	9.02503344738344e-11	Down	T0
evm.TU.Chr6.385	1146.83500698459	-0.514541939831809	0.0740159290607744	-6.95177303535998	3.60723432118878e-12	9.14794623853475e-11	Down	T0
evm.TU.Chr2.2924	976.861095080923	0.545376815888782	0.0784974750192369	6.94769883687507	3.7129255303849e-12	9.40300947681222e-11	Up	T0
evm.TU.Chr6.36	6882.80448619617	-0.320684072739208	0.0461830656786353	-6.94375888709266	3.81801936199647e-12	9.65586024617154e-11	Down	T0
evm.TU.Chr4.220	4142.8634145538	-0.363709188569135	0.0524251580973037	-6.93768415336149	3.98579587995053e-12	1.00663245946113e-10	Down	T0
evm.TU.Chr5.377	1180.45187587953	-0.492041612548056	0.0709865631123072	-6.93147535216773	4.16474026424269e-12	1.05038291492958e-10	Down	T0
evm.TU.Chr1.2271	10043.0076434384	-0.376811989592515	0.0543765562717948	-6.92967733574492	4.21801573098575e-12	1.0623621538343e-10	Down	T0
evm.TU.Chr1.2558	3640.28910766871	-0.389650807720675	0.0562549076463272	-6.92652115208147	4.31315419059318e-12	1.08483793362854e-10	Down	T0
evm.TU.Chr3.770	4251.67541438789	-0.335922512363911	0.0485102277251781	-6.92477706489013	4.36662624917975e-12	1.09678675160408e-10	Down	T0
evm.TU.Chr7.74	2188.73076510807	-0.554156269863363	0.0800309017526751	-6.92427871893671	4.38202407360895e-12	1.09915272329296e-10	Down	T0
evm.TU.Chr5.355	407.765644240016	0.698796674178634	0.100934924026573	6.92323971031737	4.41429859318934e-12	1.10573969937846e-10	Up	T0
evm.TU.Chr8.1941	2253.65783996205	-0.439420566359612	0.0634955564340526	-6.92049319728382	4.50073932737497e-12	1.12585841187913e-10	Down	T0
evm.TU.Chr4.1336	2244.14508627298	-0.492606308993571	0.0711866440071432	-6.91992600387428	4.51879617550687e-12	1.12883949025638e-10	Down	T0
evm.TU.Chr1.2724	2111.34035192729	-0.395209625408578	0.0571137787257714	-6.91968968304748	4.5263404928917e-12	1.12918990912221e-10	Down	T0
evm.TU.Chr8.1603	1013.54627205054	-0.529407781104897	0.0765334161641559	-6.9173415697187	4.60197581975699e-12	1.14650308159962e-10	Down	T0
evm.TU.Chr3.1491	312.558022724011	1.37088291992668	0.19826213536286	6.91449689784527	4.69526683983401e-12	1.16816205841933e-10	Up	T0
evm.TU.Chr5.1961	1707.223530158	-0.421158676239613	0.0609727449800373	-6.90732681261935	4.93871307845213e-12	1.22555832077228e-10	Down	T0
evm.TU.Chr5.422	1035.42700839116	0.541909460086077	0.0784544854768604	6.90731010205795	4.9392946573059e-12	1.22555832077228e-10	Up	T0
evm.TU.Chr1.772	645.556595553044	-0.701945370465505	0.101659183804135	-6.90488890622939	5.02427309501266e-12	1.24496341138683e-10	Down	T0
evm.TU.Chr2.3034	4872.38844625395	0.413588049567081	0.0599504967905122	6.89882605997913	5.24340244578105e-12	1.29751275058049e-10	Up	T0
evm.TU.Chr1.3759	771.64580947891	-0.601473031088403	0.0872132853053063	-6.89657577951381	5.32709545577436e-12	1.3164513044337e-10	Down	T0
evm.TU.Chr1.3213	384.08738381143	-0.866649204201937	0.125847796681273	-6.88648690764805	5.7187020798541e-12	1.41132961664695e-10	Down	T0
evm.TU.Chr8.2725_evm.TU.Chr8.2726	1013.93065459247	-0.563024407316425	0.0817785617591068	-6.88474332643454	5.78918208389829e-12	1.42680833504764e-10	Down	T0
evm.TU.Chr6.1173	2915.68089847618	0.387185279088743	0.0562425224860999	6.88420899301653	5.81095113009898e-12	1.43025632500669e-10	Up	T0
evm.TU.Chr2.2416	771.514715732268	-0.539030175262731	0.078331903902709	-6.88136185138849	5.92830494088749e-12	1.45719003533633e-10	Down	T0
evm.TU.Chr5.1294	446.350275218519	0.695958148383449	0.101200260437991	6.87703910416207	6.11093404730943e-12	1.50007521220068e-10	Up	T0
evm.TU.Chr1.2065	1276.73336950838	-0.724270665861536	0.105406441121998	-6.87121828753576	6.36558988129166e-12	1.56050314076571e-10	Down	T0
evm.TU.Chr8.1379	3664.22639908244	-0.343501309037394	0.0500165669893879	-6.8677506217145	6.5222104723378e-12	1.59676913108393e-10	Down	T0
evm.TU.Chr4.197	938.548243807643	0.496370446766402	0.072314624680679	6.8640395903074	6.69400656770879e-12	1.63664899938689e-10	Up	T0
evm.TU.Chr3.2753	885.99932151947	-0.774023617706486	0.112884666194833	-6.85676490702965	7.04374030211689e-12	1.71986997602551e-10	Down	T0
evm.TU.Chr8.1396	5832.01448880322	-0.326686245262889	0.0477148454760153	-6.84663739353624	7.56060317900091e-12	1.84362400595637e-10	Down	T0
evm.TU.Chr7.984	2889.02748781176	0.555981523074646	0.0813082490787495	6.83794731007134	8.03359313556037e-12	1.95636613762136e-10	Up	T0
evm.TU.Chr5.867	1365.77720620855	-0.456596735205838	0.0668079042963308	-6.83447175921839	8.23077478178506e-12	2.00173313674471e-10	Down	T0
evm.TU.Chr4.1339	4081.87031710753	-0.298200641722263	0.0436716272909006	-6.82824662648639	8.59587214040779e-12	2.08776360863326e-10	Down	T0
evm.TU.Chr4.1733	1428.18997856702	0.45958783324892	0.0673332540078664	6.82556992114518	8.75769330070894e-12	2.12426054125112e-10	Up	T0
evm.TU.Chr1.4309	6748.17717546419	-0.315811316509784	0.0463040360556342	-6.82038421295149	9.0797344057295e-12	2.1994729484024e-10	Down	T0
evm.TU.Chr4.1389	398.101623405602	-0.907817491181606	0.1331949313441	-6.81570598836316	9.38019614456973e-12	2.26926692518499e-10	Down	T0
evm.TU.Chr3.2470	400.923687339525	0.769268376770845	0.112900332581081	6.81369451430429	9.51235907487371e-12	2.29821595204505e-10	Up	T0
evm.TU.Chr3.205	298.029306162593	-0.983701874170081	0.144398190173952	-6.81242523181937	9.59669367012877e-12	2.31554868528855e-10	Down	T0
evm.TU.Chr4.2131	11700.9232573391	-0.363413900706457	0.0533769938157909	-6.80843701990098	9.86647635641867e-12	2.37752338517842e-10	Down	T0
evm.TU.Chr7.2076	81.2871416338993	2.04912826334768	0.301188537027506	6.80347361015451	1.0212620525571e-11	2.45771257831347e-10	Up	T0
evm.TU.Chr7.2528	814.985404571822	0.624554745642998	0.0918251666386975	6.8015639775577	1.03489420898387e-11	2.48726338906895e-10	Up	T0
evm.TU.Chr3.2961	4010.50086997611	-0.332576216156423	0.0488985793020374	-6.80134721506247	1.03645281622408e-11	2.48775737325011e-10	Down	T0
evm.TU.Chr2.3007	1008.33664547213	-0.616036165650272	0.090608663957549	-6.79886601063768	1.05445828260775e-11	2.52767535645712e-10	Down	T0
evm.TU.Chr5.1908	3146.78501392326	-0.317748763607943	0.0467397550902327	-6.79825478320367	1.05894063269659e-11	2.53511490530722e-10	Down	T0
evm.TU.Chr7.1792	1156.94732340766	0.631201365523509	0.0928632226791637	6.79710812647831	1.06739988745054e-11	2.55204347602933e-10	Up	T0
evm.TU.Chr2.1820	313.712823673915	0.778650402176706	0.114593730173932	6.79487787852668	1.08404316457056e-11	2.58846982127198e-10	Up	T0
evm.TU.Chr8.1646	1077.33372649651	0.456100341841682	0.067140814428969	6.79319048660347	1.09680404005354e-11	2.61554333079433e-10	Up	T0
evm.TU.Chr1.3155	1373.39891223405	-0.438647103203145	0.0645930627798718	-6.79093209588189	1.1141135915541e-11	2.64994728257616e-10	Down	T0
evm.TU.Chr3.2399	2225.29245513637	-0.378661092499309	0.0557593905814002	-6.7909833402236	1.1137178756589e-11	2.64994728257616e-10	Down	T0
evm.TU.Chr3.338	2106.14545285249	0.422168284990827	0.0622292471106273	6.78408151460232	1.16827355707099e-11	2.7751779871198e-10	Up	T0
evm.TU.Chr1.4961	1445.4560136766	-0.490068739662166	0.0722461858949571	-6.7833164282846	1.17448003319363e-11	2.78632127616749e-10	Down	T0
evm.TU.Chr4.73	2985.21360067297	-0.397433406195581	0.058596088304369	-6.78259279239206	1.18037997274549e-11	2.7967095591364e-10	Down	T0
evm.TU.Chr6.3602	3004.84931397961	-0.396011979606638	0.0585005142887334	-6.76937603748392	1.29338976701458e-11	3.06052307031274e-10	Down	T0
evm.TU.Chr1.2	2193.73334559006	-0.36815858190387	0.0543937169688832	-6.76840272038186	1.30211892905263e-11	3.07721833284854e-10	Down	T0
evm.TU.Chr1.1188	1765.68474666241	0.415725278315873	0.0614474052431599	6.76554651365283	1.32806918799055e-11	3.13451605781699e-10	Up	T0
evm.TU.Chr3.2215	1221.83694904055	0.505742374417506	0.0748406703083253	6.75758744989818	1.40308358457651e-11	3.30315099808582e-10	Up	T0
evm.TU.Chr4.1787	487.733609729395	0.765278401875104	0.113247329006313	6.75758455930068	1.40311156831558e-11	3.30315099808582e-10	Up	T0
evm.TU.Chr8.2293	752.724140249792	-0.639366656050158	0.0946765320654418	-6.75316936628201	1.44649916119868e-11	3.40093779767249e-10	Down	T0
evm.TU.Chr1.1797	1590.45073821227	-0.466137437005261	0.0691180878995399	-6.7440730953491	1.54006997508503e-11	3.61631246001449e-10	Down	T0
evm.TU.Chr3.3006	529.872517597904	-0.732891383405965	0.108758526264873	-6.73870278106808	1.59806915350246e-11	3.74771676738471e-10	Down	T0
evm.TU.Chr2.1903	5138.8418261313	-0.290266165130381	0.0431389767630409	-6.72862888530692	1.71269254363222e-11	4.01140956779899e-10	Down	T0
evm.TU.Chr3.1467	3882.30942804787	-0.29379096013914	0.0436705377361391	-6.72744086446219	1.72672972191702e-11	4.03914156070818e-10	Down	T0
evm.TU.Chr6.1960	1848.65161833665	0.431217867180864	0.0641411313500219	6.72295386914339	1.78076976145299e-11	4.16025830166133e-10	Up	T0
evm.TU.Chr3.450	4232.06029216068	-0.379862036416658	0.0565075715223333	-6.72232103031584	1.7885235282329e-11	4.1730702525495e-10	Down	T0
evm.TU.Chr4.1128	5597.08953384384	-0.353350381627342	0.0525805222622378	-6.7201763395399	1.81504770308994e-11	4.22959024955787e-10	Down	T0
evm.TU.Chr2.2109	3030.70086712944	-0.386060897776973	0.0575265872365841	-6.71099949296934	1.93295780787082e-11	4.49865345006493e-10	Down	T0
evm.TU.Chr8.1104	3910.70757459255	-0.305005783021659	0.0455154627638322	-6.70114647859901	2.06790621303386e-11	4.80664015585847e-10	Down	T0
evm.TU.Chr6.86	1530.30319327595	0.481025171466196	0.0718089167660779	6.69868302056646	2.10306213247703e-11	4.88218438986397e-10	Up	T0
evm.TU.Chr4.63	2442.02918759253	-0.367846531017202	0.0549552817532517	-6.69356100599806	2.17804168279772e-11	5.04987066581575e-10	Down	T0
evm.TU.Chr5.319	4180.72543916154	-0.341020354072429	0.0509927049730459	-6.6876302061773	2.2681338394093e-11	5.25212956818379e-10	Down	T0
evm.TU.Chr8.1212	376.37137242797	-0.693292743659542	0.103671563223845	-6.68739548339404	2.27177346435413e-11	5.2539404925302e-10	Down	T0
evm.TU.Chr3.863	2564.61399130782	-0.452314368796729	0.0676472184689421	-6.68637054167117	2.28773337713738e-11	5.2842042552824e-10	Down	T0
evm.TU.Chr6.3545	1045.3294887099	-0.460583266271025	0.0689289746170083	-6.68199793817005	2.35706343783304e-11	5.43751171493077e-10	Down	T0
evm.TU.Chr1.3088	1096.38911943053	-0.567578181097496	0.0849904960541137	-6.67813705589055	2.41998674317806e-11	5.57567371680098e-10	Down	T0
evm.TU.Chr1.1734	1670.9500781301	0.394275052597172	0.0591041964502987	6.67084701724557	2.5433123385812e-11	5.85248318612689e-10	Up	T0
evm.TU.Chr7.479	3299.59353422796	-0.373341948231969	0.0559830877967842	-6.66883451636647	2.57842782525063e-11	5.92587174938226e-10	Down	T0
evm.TU.Chr2.433	3529.19439201842	-0.325961540022726	0.0488829270946073	-6.66820829677128	2.58945102728528e-11	5.94377610332922e-10	Down	T0
evm.TU.Chr7.1403	3154.92580038525	-0.434894760539043	0.0652582083470414	-6.66421545357611	2.66082881328695e-11	6.09999982058527e-10	Down	T0
evm.TU.Chr8.2661	782.980132803848	-0.527179075272261	0.0791709804111844	-6.65874127785573	2.76182608774738e-11	6.32365310701412e-10	Down	T0
evm.TU.Chr1.3065	251.859336391603	-1.00011921006738	0.150246641330801	-6.65651625360061	2.80394138512311e-11	6.41209779936237e-10	Down	T0
evm.TU.Chr6.291	5517.62629902244	-0.342081625940022	0.0513925364404161	-6.65625107522427	2.80900241751276e-11	6.41569173271921e-10	Down	T0
evm.TU.Chr7.2581	5424.98487647429	-0.297611094897823	0.0447515873685841	-6.65029136165901	2.92513380107809e-11	6.67264392886126e-10	Down	T0
evm.TU.Chr1.5522	5218.72902920898	-0.311637257926535	0.0468867358805117	-6.64659742407163	2.99945942742218e-11	6.8337126434429e-10	Down	T0
evm.TU.Chr1.1463	2300.83030676001	-0.47076051215801	0.0709498732561546	-6.63511420884988	3.24251373460855e-11	7.37832395105356e-10	Down	T0
evm.TU.Chr7.2199	2175.43580780428	-0.399787772306313	0.0602654296829064	-6.63378282391486	3.27191136270382e-11	7.43601511924258e-10	Down	T0
evm.TU.Chr5.2555	74.281055240231	1.52206508415341	0.229750266605274	6.62486754267153	3.47559693735364e-11	7.88917596175111e-10	Up	T0
evm.TU.Chr7.1864	1378.08425258384	-0.50570437097515	0.0763893438254778	-6.62009052114	3.58978975444165e-11	8.13833223491545e-10	Down	T0
evm.TU.Chr1.2014	10255.8021035728	-0.363832917960288	0.0549847253851563	-6.61698163283922	3.66607024486916e-11	8.29855998931413e-10	Down	T0
evm.TU.Chr3.647	1973.18230457881	0.360471218820142	0.0544778203437533	6.61684363554894	3.66949269624301e-11	8.29855998931413e-10	Up	T0
evm.TU.Chr6.2621	1739.06743698136	-0.416853650107667	0.0630046837190257	-6.61623272273944	3.68468145450468e-11	8.312460518101e-10	Down	T0
evm.TU.Chr6.3002	38.7828824659662	3.46408331875582	0.523570250028089	6.6162722549075	3.68369673099908e-11	8.312460518101e-10	Up	T0
evm.TU.Chr2.2346	3780.46349225885	-0.427487804140963	0.0646179546187962	-6.61561955439262	3.69998814854752e-11	8.3367625121562e-10	Down	T0
evm.TU.Chr1.2414	754.911517193689	-0.697050563238039	0.105501330630308	-6.60703101158608	3.92103927523146e-11	8.82401812905822e-10	Down	T0
evm.TU.Chr6.2639	512.546116179118	0.588751529156142	0.0891289885685572	6.60561214271246	3.9587809850188e-11	8.89806200373541e-10	Up	T0
evm.TU.Chr7.2373	713.003882442696	0.567614914717834	0.08595283832118	6.60379489269252	4.00763910742537e-11	8.99688066289656e-10	Up	T0
evm.TU.Chr7.174	57.8168831113588	-3.06879934769288	0.464753616639672	-6.60306716896869	4.02736951777139e-11	9.01914932445125e-10	Down	T0
evm.TU.Chr7.1745	661.901948279991	0.585544289505351	0.0886773554659473	6.60308695978427	4.02683168413722e-11	9.01914932445125e-10	Up	T0
evm.TU.Chr3.1115	1035.45404789963	-0.450155119219896	0.068295077684216	-6.59132597083104	4.35915594902677e-11	9.7502969925555e-10	Down	T0
evm.TU.Chr5.503	2949.33485950141	-0.378602504938104	0.0574463972505489	-6.59053523037925	4.3824378713444e-11	9.79046205377135e-10	Down	T0
evm.TU.Chr6.2693	1336.09758766263	-0.399187765071276	0.0605977486197308	-6.58750158485755	4.47289212021351e-11	9.98041195658321e-10	Down	T0
evm.TU.Chr2.2915	3205.89346061819	-0.449899336247651	0.0683121838385436	-6.58593110287605	4.52043421362069e-11	1.00742670850461e-09	Down	T0
evm.TU.Chr2.3030	1405.25952034597	0.643149008662109	0.0976669109172805	6.58512696492292	4.54496833953054e-11	1.01068894153642e-09	Up	T0
evm.TU.Chr7.898	1123.44557053337	0.455815432523239	0.0692193057374582	6.5850910763552	4.54606632574035e-11	1.01068894153642e-09	Up	T0
evm.TU.Chr4.940	537.220956891448	-0.615475038152841	0.0935380878944442	-6.57994034309737	4.7063706462559e-11	1.04506438045967e-09	Down	T0
evm.TU.Chr5.2140_evm.TU.Chr5.2141	1059.97752304371	0.523275610012329	0.0796287781702055	6.5714383924595	4.9831504277236e-11	1.10385787667622e-09	Up	T0
evm.TU.Chr7.1088	4111.85693030947	-0.349923711060105	0.0532482189493026	-6.57155709552026	4.97917861258733e-11	1.10385787667622e-09	Down	T0
evm.TU.Chr1.2551	801.472285262218	0.476480582050923	0.0726404700334557	6.55943693414252	5.40113296733546e-11	1.19357248482488e-09	Up	T0
evm.TU.Chr8.1747	2866.83985815297	-0.315251968628167	0.0480607276643833	-6.5594505940407	5.40063826421611e-11	1.19357248482488e-09	Down	T0
evm.TU.Chr6.2484_evm.TU.Chr6.2485	10523.6425713511	-0.36191071785537	0.0551886565597449	-6.55770117294994	5.46435684079854e-11	1.20609441626557e-09	Down	T0
evm.TU.Chr1.5279	6931.49519128425	-0.280705396486591	0.0428174741957042	-6.55586070312279	5.53218540058636e-11	1.21960144814366e-09	Down	T0
evm.TU.Chr8.2233	1684.27084273927	-0.438434288100219	0.0669696800914731	-6.54675798811292	5.87995321003343e-11	1.29471640382844e-09	Down	T0
evm.TU.Chr4.686	4870.80798730123	-0.349240821332415	0.0533732223451434	-6.5433714883095	6.01471724100677e-11	1.3228061147506e-09	Down	T0
evm.TU.Chr5.1569	411.148372146529	-0.692234358744846	0.10582687261269	-6.54119640555117	6.10286196045241e-11	1.34058805262698e-09	Down	T0
evm.TU.Chr5.1138	236.530922668954	0.823621621563629	0.125945113060733	6.53952822422304	6.1713195153879e-11	1.35400812183678e-09	Up	T0
evm.TU.Chr3.2941	773.915983188556	-0.523663815238526	0.0801644410327505	-6.53237031896209	6.47368444574905e-11	1.41865509200884e-09	Down	T0
evm.TU.Chr7.927	5491.13522401974	-0.402070093858978	0.0615537256824281	-6.5320188079819	6.48890044790015e-11	1.42029670994157e-09	Down	T0
evm.TU.Chr3.2860	302.944212027668	0.812261670925353	0.124359995172792	6.53153507924116	6.50989701753256e-11	1.42319817555712e-09	Up	T0
evm.TU.Chr5.1061	1695.84499839119	0.389001444661279	0.059559475205769	6.53131081691599	6.51965380385973e-11	1.42363841850077e-09	Up	T0
evm.TU.Chr2.2116	1112.80473916816	-0.425746042455229	0.0652265115266702	-6.52719319936568	6.70135851788494e-11	1.46157980675958e-09	Down	T0
evm.TU.Chr7.305	506.570484896751	0.572509926309924	0.0877202543031034	6.52654202679015	6.73054379597187e-11	1.4662059032315e-09	Up	T0
evm.TU.Chr7.977	563.103463014794	0.548694369785613	0.0841466855476203	6.52068903504341	6.9985143579735e-11	1.52277733710888e-09	Up	T0
evm.TU.Chr1.512	770.425195403388	0.575692072759641	0.0882900030259826	6.52046724463496	7.00887125489878e-11	1.52322821386015e-09	Up	T0
evm.TU.Chr7.1529	1168.40751874042	-0.458741117133741	0.0703744818168608	-6.51857186426676	7.09799295146202e-11	1.54077566004227e-09	Down	T0
evm.TU.Chr7.432	3201.67206848637	-0.447612355036713	0.0687219356807244	-6.51338398144484	7.34763615083497e-11	1.59308535694872e-09	Down	T0
evm.TU.Chr6.924	7491.20897067618	-0.338164591534221	0.0519202237191216	-6.51315744253388	7.35873075100228e-11	1.59361158525239e-09	Down	T0
evm.TU.Chr4.454	562.867677495276	-1.78454182155474	0.274249204883162	-6.50700818737107	7.66622356001396e-11	1.65824925146373e-09	Down	T0
evm.TU.Chr8.2310	8552.70178020603	-0.270921839765214	0.0416369464512902	-6.50676533357597	7.67862188562492e-11	1.65897934182256e-09	Down	T0
evm.TU.Chr6.691	1074.84753082296	-0.448870318467382	0.0689904414518088	-6.50626824559352	7.70406070903476e-11	1.66252183329006e-09	Down	T0
evm.TU.Chr1.1527	513.663527840082	0.751749512930634	0.115553914616107	6.50561701373851	7.73751269320253e-11	1.66778321661456e-09	Up	T0
evm.TU.Chr2.2507	158.000086876442	1.22627578862588	0.188617734471161	6.50138117745961	7.95858859205171e-11	1.71342634488832e-09	Up	T0
evm.TU.Chr1.1077	1421.36503961785	0.403317558764587	0.0620827319500587	6.49645313754923	8.2235715757134e-11	1.7684045262113e-09	Up	T0
evm.TU.Chr1.3445	1488.50081467627	0.440126608504559	0.0678373942302456	6.48796454372546	8.70037474062182e-11	1.86875105118076e-09	Up	T0
evm.TU.Chr2.2852	5093.95231224424	-0.36332517531555	0.0560063958139096	-6.48720864886141	8.74412085283293e-11	1.87595572929039e-09	Down	T0
evm.TU.Chr3.307	1006.71007092197	0.446908342821537	0.0689164374534744	6.48478591371246	8.88578675398348e-11	1.90412675126737e-09	Up	T0
evm.TU.Chr2.3147	1681.13549518073	-0.41421207677394	0.0638784657255731	-6.48437735736214	8.90989659340907e-11	1.90707053278719e-09	Down	T0
evm.TU.Chr1.5537	1041.27599391404	0.594207050403576	0.0916406488917376	6.48409911529064	8.92635289149974e-11	1.90837121236179e-09	Up	T0
evm.TU.Chr4.493	912.820077326103	-0.621331003577912	0.0958541674521388	-6.48204475708529	9.04877861543458e-11	1.93229783534704e-09	Down	T0
evm.TU.Chr3.1826	3957.03926866633	0.396604691428681	0.0611931789662346	6.48119117406078	9.1001277315553e-11	1.9410086829742e-09	Up	T0
evm.TU.Chr3.1805	1271.34565162139	-0.426617778722092	0.0658326422186861	-6.48033808676449	9.15173164026153e-11	1.94975362616279e-09	Down	T0
evm.TU.Chr7.1196	4605.56322510776	-0.516167405353977	0.0796589356333417	-6.47971757656692	9.18944640812576e-11	1.95552270439584e-09	Down	T0
evm.TU.Chr5.212	2092.42519184853	-0.367241427962676	0.0566779527946532	-6.47944059118029	9.20633066630543e-11	1.95685081653979e-09	Down	T0
evm.TU.Chr4.2629	2766.78950125207	-0.341927092539381	0.0527745428469027	-6.47901571656055	9.23228880207543e-11	1.96010233158151e-09	Down	T0
evm.TU.Chr2.2804	386.709321123939	-0.804621097681014	0.124255943560515	-6.47551396436136	9.44897477153009e-11	2.00379296596715e-09	Down	T0
evm.TU.Chr3.622	1408.85229759523	0.455136547101883	0.0703239228938267	6.47200167984139	9.67130464921428e-11	2.04857842489002e-09	Up	T0
evm.TU.Chr1.4340	1778.18412171285	0.59585380755058	0.0920744698835475	6.4714334853537	9.70774910983221e-11	2.05393181971663e-09	Up	T0
evm.TU.Chr1.5484	1109.82652545346	0.664909342702468	0.102843743480057	6.46523862515178	1.01139079271093e-10	2.13740587526242e-09	Up	T0
evm.TU.Chr1.5299	976.351891001678	0.463750382393155	0.0717900727806208	6.45981212207854	1.04833051347477e-10	2.21292822281827e-09	Up	T0
evm.TU.Chr5.1342	1963.64455527796	-0.361375885793065	0.0559623645720662	-6.45748064000582	1.06460366182701e-10	2.24470217045315e-09	Down	T0
evm.TU.Chr4.2501	6180.59250263599	-0.401418956575525	0.0622592735667859	-6.44753678574358	1.13682585189232e-10	2.39022324727267e-09	Down	T0
evm.TU.Chr7.2038	572.182166401477	-0.662153049350091	0.102700082787086	-6.44744416343697	1.1375205816184e-10	2.39022324727267e-09	Down	T0
evm.TU.Chr7.2696	2022.39076616355	0.446411690753808	0.0692383779929001	6.44746026256688	1.13739979750249e-10	2.39022324727267e-09	Up	T0
evm.TU.Chr5.1738	306.135723165081	0.875215616101732	0.135848472581813	6.44258709331198	1.17453922277161e-10	2.46519156962087e-09	Up	T0
evm.TU.Chr6.2708	2548.88912664409	-0.34864895831765	0.0541192064827061	-6.44224076768498	1.1772232955269e-10	2.46800769801114e-09	Down	T0
evm.TU.Chr8.212	2312.87290537251	-0.342249689112202	0.0531553060407462	-6.43867404036487	1.20521711368377e-10	2.52381797860931e-09	Down	T0
evm.TU.Chr5.700	2389.36676233678	0.330107592663117	0.0512806185063845	6.43727790884616	1.21635108316253e-10	2.54423561035566e-09	Up	T0
evm.TU.Chr1.3579	6119.95563522893	-0.30862257066102	0.0479625829865932	-6.43465283650983	1.23755857476112e-10	2.58271872367286e-09	Down	T0
evm.TU.Chr4.2067	2375.54676875966	-0.446716137313876	0.069422459736707	-6.43474948897086	1.23677136736997e-10	2.58271872367286e-09	Down	T0
evm.TU.Chr2.2390	1616.40026567645	0.470551525249671	0.0731508428084068	6.43261932719104	1.25423494812141e-10	2.61455371385036e-09	Up	T0
evm.TU.Chr1.1381	1084.01500645818	0.639212711877017	0.0994258448703866	6.42903978045454	1.28412521573689e-10	2.67080613309259e-09	Up	T0
evm.TU.Chr2.3138	1344.70015074246	0.662180452322903	0.102996675076725	6.42914396828468	1.28324546047243e-10	2.67080613309259e-09	Up	T0
evm.TU.Chr2.2365	5003.27279132683	-0.305005114959644	0.0474791539125108	-6.42397957473448	1.32757024281692e-10	2.75804593044427e-09	Down	T0
evm.TU.Chr5.2284	1756.59907102008	0.414498006484859	0.0645620526848171	6.42014913169476	1.36140908682841e-10	2.82515434203467e-09	Up	T0
evm.TU.Chr3.3234	2648.68480431837	0.367597655663646	0.0572778917683662	6.41779304919644	1.38264033841379e-10	2.86597804532987e-09	Up	T0
evm.TU.Chr1.637	1326.91372501456	0.473227074938652	0.0739820674954739	6.39651054585091	1.58967858564254e-10	3.29142235085852e-09	Up	T0
evm.TU.Chr1.1808	468.793366866808	0.626306820882404	0.0979433446828428	6.39458273464615	1.60986364330732e-10	3.32946602315505e-09	Up	T0
evm.TU.Chr6.1704	317.756734241434	-0.913300547800248	0.142887129164835	-6.39176217717038	1.63984813548652e-10	3.38766829427587e-09	Down	T0
evm.TU.Chr3.2031	2057.48702627463	-0.40093578720644	0.0627287660995151	-6.39157777422851	1.64182735994502e-10	3.387950374854e-09	Down	T0
evm.TU.Chr2.2449	463.345058164455	-0.799703311981912	0.12512196685006	-6.39139019401955	1.64384308131675e-10	3.38830705079482e-09	Down	T0
evm.TU.Chr6.155	556.852850737593	0.591451968294967	0.0925627980486623	6.3897373541369	1.66170920496806e-10	3.42129736198686e-09	Up	T0
evm.TU.Chr4.2741	1749.4673456175	-0.405761268564171	0.0635140918597031	-6.38852350216171	1.67495085227613e-10	3.44470317337236e-09	Down	T0
evm.TU.Chr8.230	440.389880099161	0.690448315380719	0.108103307317275	6.3869305437095	1.69248461770506e-10	3.4768739867179e-09	Up	T0
evm.TU.Chr2.2805	274.151716497886	-0.863440608174018	0.135264455812625	-6.38335180507509	1.73253255997613e-10	3.55517228211173e-09	Down	T0
evm.TU.Chr1.2809	807.256538979894	0.564888595338715	0.0885067288408462	6.38243671116243	1.74292067977945e-10	3.57250162970177e-09	Up	T0
evm.TU.Chr3.890	3143.16548080801	-0.428949256374341	0.0672235025214733	-6.38094178799031	1.76002206133536e-10	3.60353737413273e-09	Down	T0
evm.TU.Chr8.2045	430.439905516664	-0.707187100448969	0.110951994333928	-6.37381152717789	1.8438716774433e-10	3.7710149790292e-09	Down	T0
evm.TU.Chr5.1507_evm.TU.Chr5.1508	2496.46839755052	-0.30094558115121	0.0472209238714451	-6.37314047413618	1.85196108145698e-10	3.78335071596312e-09	Down	T0
evm.TU.Chr4.509	4486.72471767551	-0.289164502571221	0.0453794441464587	-6.37214730171584	1.86399723781931e-10	3.80371289839576e-09	Down	T0
evm.TU.Chr4.206	52008.2143119073	0.676915614120366	0.106275821227513	6.36942256763406	1.89741181742381e-10	3.86760683760023e-09	Up	T0
evm.TU.Chr1.4905	1996.51774503657	-0.383643859016851	0.0602455592011084	-6.36800229102683	1.91506057776065e-10	3.89925844769739e-09	Down	T0
evm.TU.Chr1.5925	803.694739613004	0.866210212162897	0.136087937747108	6.36507707077296	1.95191699308058e-10	3.96990551269685e-09	Up	T0
evm.TU.Chr1.3242	3053.00886881907	0.89800034525922	0.141161521551134	6.36150939286901	1.99780689455481e-10	4.0587489020204e-09	Up	T0
evm.TU.Chr8.848	823.993873871744	0.54913810740754	0.0863685512592467	6.35807940970584	2.04291860433836e-10	4.14581693811977e-09	Up	T0
evm.TU.Chr6.1325	222.944778178159	-0.938404219290279	0.147657644898607	-6.35527012458216	2.0806067473046e-10	4.21764450451405e-09	Down	T0
evm.TU.Chr2.2092_evm.TU.Chr2.2093	933.68368890348	-0.552899111654754	0.0870287570812894	-6.35306225433413	2.11070243680366e-10	4.2739399783119e-09	Down	T0
evm.TU.Chr4.676	544.077798767946	-0.730029926763901	0.114991053066325	-6.34858023556697	2.17311089532763e-10	4.39546940830514e-09	Down	T0
evm.TU.Chr3.43	1027.88276743625	-0.585038541225307	0.0921696248652031	-6.34741154779482	2.18967797295141e-10	4.42411200117413e-09	Down	T0
evm.TU.Chr3.465	812.80478263959	0.488015063252099	0.0768983502881591	6.34623579600049	2.20646966506116e-10	4.45314503422771e-09	Up	T0
evm.TU.Chr2.2981	728.331975201063	0.627032163262088	0.0988996227181432	6.34008650416275	2.2963619063605e-10	4.62948574674826e-09	Up	T0
evm.TU.Chr3.3021	3215.12059871962	-0.408566616882835	0.064477741907817	-6.33655281332521	2.34962665834357e-10	4.73167970868619e-09	Down	T0
evm.TU.Chr1.5293	250.239944463765	0.830436831578619	0.131077996260652	6.33544038869249	2.36664305040832e-10	4.76073294582138e-09	Up	T0
evm.TU.Chr1.1603	2494.84202006878	-0.331430744315084	0.0523596050802792	-6.32989389066103	2.45329849873185e-10	4.92965532215123e-09	Down	T0
evm.TU.Chr1.1806	12866.6485908843	-0.246786095203743	0.0389997095279065	-6.3278957251503	2.48526986968807e-10	4.98844670568611e-09	Down	T0
evm.TU.Chr3.2249	3626.93337140173	-0.319365071502187	0.0505286837459217	-6.32047082619611	2.60767559850456e-10	5.22843223054578e-09	Down	T0
evm.TU.Chr6.381	3834.81761053024	0.390770182324338	0.0618346714835932	6.31959664292907	2.62246901686772e-10	5.2523655058965e-09	Up	T0
evm.TU.Chr1.3617	1037.0953195592	-0.447320097492365	0.0708097423399854	-6.31721120159717	2.66325501727408e-10	5.32824882998925e-09	Down	T0
evm.TU.Chr6.1607	2160.26091154659	-0.343543573572467	0.0544861247373728	-6.30515705105424	2.87901814263457e-10	5.75365517070427e-09	Down	T0
evm.TU.Chr5.1139_evm.TU.Chr5.1140	843.209612696293	0.603451592830737	0.0957200224497359	6.30434027684875	2.89424011910417e-10	5.77779574699774e-09	Up	T0
evm.TU.Chr6.2640	251.115480105869	0.762824490400392	0.121133406840269	6.29739153135751	3.02696029949606e-10	6.0361921981057e-09	Up	T0
evm.TU.Chr1.5003	1001.88311003825	0.535163247834303	0.0850006800657874	6.29598783703973	3.05448323898619e-10	6.08447766327194e-09	Up	T0
evm.TU.Chr6.742	2192.94220769575	-0.362354771082168	0.0575584859771968	-6.29541873679103	3.06571136053399e-10	6.10023474835259e-09	Down	T0
evm.TU.Chr3.2237	847.936564858202	-0.614434972117138	0.0976226322420001	-6.29398079119598	3.09426132724862e-10	6.15038797435602e-09	Down	T0
evm.TU.Chr2.2064	692.855672760278	0.549933902730126	0.0874201447397592	6.29069997958963	3.16037621524373e-10	6.27501912456492e-09	Up	T0
evm.TU.Chr1.3131	1165.86334204371	-0.417881358304194	0.0664705818138164	-6.28671130748753	3.24261558710656e-10	6.43136247945428e-09	Down	T0
evm.TU.Chr6.1735	662.896708765029	0.709798984745523	0.112943711100628	6.28453747294634	3.28831213926753e-10	6.5149684259238e-09	Up	T0
evm.TU.Chr7.2670	1079.44065137422	0.458991558109083	0.0730430368110659	6.28385097536835	3.30287332136994e-10	6.53677383064669e-09	Up	T0
evm.TU.Chr4.1681	1921.70397493538	-0.548126216637372	0.0872384718242495	-6.28307907251776	3.31932121794116e-10	6.56226235624368e-09	Down	T0
evm.TU.Chr8.1727	1912.32638333644	0.396841691727428	0.0631621270342236	6.28290575952903	3.32302519320997e-10	6.56252859316417e-09	Up	T0
evm.TU.Chr2.1867	94.108619433641	1.36112908133113	0.21665547430047	6.28245875496981	3.33259703115693e-10	6.57437006597117e-09	Up	T0
evm.TU.Chr8.2583	5593.55982341518	-0.274472489519685	0.043691883493875	-6.28200177175154	3.34241037190519e-10	6.58666206836536e-09	Down	T0
evm.TU.Chr8.2073	273.260106155677	-0.914919402596859	0.145693110500002	-6.27977122224214	3.39071599267446e-10	6.67470066823475e-09	Down	T0
evm.TU.Chr1.3141	304.297814601043	0.749486162017932	0.11939731227998	6.27724483663776	3.44625179630709e-10	6.76952836825878e-09	Up	T0
evm.TU.Chr4.1038	2506.46386331137	-0.309776060806172	0.049348710009554	-6.27728791180557	3.44529750431868e-10	6.76952836825878e-09	Down	T0
evm.TU.Chr1.5156	279.411738893476	-0.746539524436723	0.11896127430034	-6.27548358764169	3.48549247349156e-10	6.83930252055665e-09	Down	T0
evm.TU.Chr7.2855	310.66175586161	0.938055780444497	0.149505313470064	6.27439760281379	3.50990530747659e-10	6.87986343105166e-09	Up	T0
evm.TU.Chr8.1286	470.193439577047	-0.697816267271076	0.111275884009673	-6.27104671853622	3.58628983374251e-10	7.02210062653779e-09	Down	T0
evm.TU.Chr1.1165	1593.44086553487	-0.537663890737449	0.0857604784991164	-6.26936673100522	3.62519411368541e-10	7.09072542278935e-09	Down	T0
evm.TU.Chr2.1744	6326.48623185681	-0.288764070267203	0.0460699290204857	-6.26795127335229	3.65829211309937e-10	7.14785959526514e-09	Down	T0
evm.TU.Chr5.937	1443.77697220029	-0.388885537212943	0.0620596927430136	-6.26631425365415	3.6969389389033e-10	7.21570268903143e-09	Down	T0
evm.TU.Chr4.1850	569.68153671219	-0.603981620023187	0.0966190163837509	-6.25116713695672	4.07396605571816e-10	7.94315375402269e-09	Down	T0
evm.TU.Chr1.1932	86.9898751601167	1.47529761388666	0.236152597162244	6.24722163387044	4.17817995353317e-10	8.13771362559967e-09	Up	T0
evm.TU.Chr1.1975	4604.10842313459	-0.327608321224857	0.0524729973615135	-6.24336968913352	4.28243103866781e-10	8.33193408221655e-09	Down	T0
evm.TU.Chr7.1855	4883.13657091478	-0.359433708018523	0.057614387888697	-6.23861020120354	4.4147556040747e-10	8.58030618779253e-09	Down	T0
evm.TU.Chr2.467	13312.7666947966	0.365342388658033	0.0585682838963739	6.23788788663231	4.43518327283827e-10	8.61090598251367e-09	Up	T0
evm.TU.Chr3.766	2411.09917477498	-0.360173822916205	0.0577855470654742	-6.23293957065266	4.5776279014485e-10	8.87808719367427e-09	Down	T0
evm.TU.Chr6.242	53824.3035678032	-0.256033375092377	0.0411236215712514	-6.22594424590669	4.7866427819814e-10	9.27367905052792e-09	Down	T0
evm.TU.Chr8.2679	1406.12579433655	-0.55429192770945	0.0891079187165386	-6.22045644981014	4.95710648180241e-10	9.5938273446757e-09	Down	T0
evm.TU.Chr3.1898	1142.03120560311	0.493026757991603	0.0792921566154912	6.21785027720233	5.04012126246306e-10	9.74423444076191e-09	Up	T0
evm.TU.Chr5.139	3513.32551316922	0.351022708916817	0.0564725757013238	6.21580837348966	5.10610875735604e-10	9.8614407156248e-09	Up	T0
evm.TU.Chr4.911	2333.39029772015	0.384869351239959	0.0619483580150507	6.21274499554052	5.20669094112136e-10	1.00451437191456e-08	Up	T0
evm.TU.Chr4.2713	2694.49813744457	-0.329554344210914	0.0531041499244497	-6.20581149834363	5.44153717100207e-10	1.04872224765245e-08	Down	T0
evm.TU.Chr5.840	583.021680961719	-0.600419919340115	0.0967836831417485	-6.20373083405748	5.51400631998772e-10	1.0615761277413e-08	Down	T0
evm.TU.Chr2.3120	1994.06372087871	-0.473735940764768	0.0763724703657399	-6.20296735847479	5.54083352129564e-10	1.06562515818558e-08	Down	T0
evm.TU.Chr7.2745	252.910498646861	-0.992203236859481	0.159995227566151	-6.20145520558887	5.59434440897413e-10	1.07479222887564e-08	Down	T0
evm.TU.Chr5.2303	656.239410381107	0.557650389812368	0.0899696354031455	6.19820662064028	5.71101375890439e-10	1.09606157589996e-08	Up	T0
evm.TU.Chr6.666	1020.89958491686	-0.470747140084377	0.075963720013919	-6.19699956766364	5.75496591251782e-10	1.10334518527166e-08	Down	T0
evm.TU.Chr1.4872	1614.37109071981	0.362208762065931	0.0585424461355012	6.18711355565106	6.12758259618917e-10	1.17355972514098e-08	Up	T0
evm.TU.Chr1.1658	3982.19140093499	-0.299340475853468	0.0484236431571785	-6.1817008456352	6.34146123118804e-10	1.21325812899712e-08	Down	T0
evm.TU.Chr7.2360	2450.21672973264	-0.3771016999568	0.0610153650213442	-6.18043831787097	6.39238691218094e-10	1.22172999758169e-08	Down	T0
evm.TU.Chr6.3544	15873.8336578509	-0.299880688280796	0.0485391069932463	-6.1781253685306	6.48671974448701e-10	1.23847174685502e-08	Down	T0
evm.TU.Chr4.255_evm.TU.Chr4.256	125.643283997713	1.23651905613113	0.200187600786824	6.17680141662657	6.54132643644822e-10	1.24760194876076e-08	Up	T0
evm.TU.Chr1.1559	11575.4891217281	0.34718105389047	0.0562117075841382	6.17631217430651	6.56161861773978e-10	1.25017533581102e-08	Up	T0
evm.TU.Chr3.1419	408.383775028172	0.60225327312906	0.0975164750909603	6.17591307076365	6.57821760808352e-10	1.25204046524041e-08	Up	T0
evm.TU.Chr1.1869	711.426190066073	0.493796220566126	0.0799727705235267	6.17455438061709	6.63503416386053e-10	1.26024522868533e-08	Up	T0
evm.TU.Chr7.2337	489.245835038899	0.680013674863821	0.110130064719415	6.17464156219587	6.63137414861826e-10	1.26024522868533e-08	Up	T0
evm.TU.Chr1.2470	4821.95937913071	-0.319384867203228	0.0517656671203083	-6.16982036493315	6.83676202328806e-10	1.29722091393369e-08	Down	T0
evm.TU.Chr1.1240	2311.45468403172	-0.468455341801085	0.0759762240511823	-6.16581499872255	7.01210288745392e-10	1.32911880091472e-08	Down	T0
evm.TU.Chr5.192	1184.83497336783	0.409764299549044	0.066486502841495	6.16312006251749	7.13253850772583e-10	1.35055461383159e-08	Up	T0
evm.TU.Chr6.2896	1293.15661773322	0.546121515310468	0.0886202279658101	6.16249278348914	7.16085954411506e-10	1.35452225903395e-08	Up	T0
evm.TU.Chr1.754	6316.57709031709	-0.325618548595086	0.0528515699952748	-6.16100048918505	7.22867681798385e-10	1.36594503571892e-08	Down	T0
evm.TU.Chr8.1623	2511.69098692801	-0.481733280264376	0.0782039471559089	-6.15996120124197	7.27627692106126e-10	1.37352800277857e-08	Down	T0
evm.TU.Chr3.2850	156.672352178878	0.962573350258098	0.156344247433687	6.15675578768172	7.42502093932543e-10	1.40016856400449e-08	Up	T0
evm.TU.Chr7.1743	551.627913049848	0.676234638989516	0.109861051902191	6.15536286318803	7.49057891266083e-10	1.41108385131334e-08	Up	T0
evm.TU.Chr1.1643	673.312512417689	-0.50553567007219	0.0821441282541788	-6.15425205448537	7.54326346861998e-10	1.41955416718574e-08	Down	T0
evm.TU.Chr8.2236	2967.06249407502	-0.36209966414885	0.058855176534898	-6.1523843010503	7.63266510393539e-10	1.43490982209566e-08	Down	T0
evm.TU.Chr1.2265	909.785530697769	0.533667914839851	0.0867547696702626	6.15145330761888	7.67761306335763e-10	1.44188553404385e-08	Up	T0
evm.TU.Chr1.1617	767.215841934183	-0.576836873483005	0.09378432200532	-6.15067487986193	7.71539332074701e-10	1.44750226117607e-08	Down	T0
evm.TU.Chr6.687	4734.6477325955	-0.321464736419862	0.0522665283702413	-6.15048954739632	7.72441494952043e-10	1.44771756638005e-08	Down	T0
evm.TU.Chr8.218	6702.07437827754	-0.328552897531772	0.0534232413390277	-6.14999931297227	7.74832825657935e-10	1.450720604129e-08	Down	T0
evm.TU.Chr1.2396	1820.02038597037	-0.387417659546205	0.0630612588284819	-6.14351293874308	8.07160938997312e-10	1.50971119271664e-08	Down	T0
evm.TU.Chr4.1418	562.476452727682	-0.611701909449206	0.0996115477473952	-6.14087345576057	8.20689452472134e-10	1.5334549058082e-08	Down	T0
evm.TU.Chr1.2735	4067.97933002561	-0.340398353461801	0.0554464026964899	-6.13923242820854	8.29211666239032e-10	1.54780565436252e-08	Down	T0
evm.TU.Chr6.487	2072.65950596268	-0.33944772681987	0.0552966323128892	-6.13866907661115	8.32157127589442e-10	1.55172829085796e-08	Down	T0
evm.TU.Chr5.2120	479.221535277071	-0.62349362426904	0.101674019835644	-6.13228064826116	8.66281067439537e-10	1.61372276655961e-08	Down	T0
evm.TU.Chr5.2429	5852.69873666228	-0.261098003257853	0.0425860469389572	-6.13106925918977	8.72903915824273e-10	1.62441410894181e-08	Down	T0
evm.TU.Chr2.2745	1880.73154871131	0.369691242313873	0.0603565272812626	6.12512447230611	9.06127413703398e-10	1.68453575615275e-08	Up	T0
evm.TU.Chr4.2856	2012.81016588443	-0.357097817615303	0.0583075526066714	-6.12438357727339	9.10353486172135e-10	1.69068274714756e-08	Down	T0
evm.TU.Chr8.2026	397.527636616971	-0.664134911446836	0.108477930599427	-6.1223043966359	9.22316074716011e-10	1.71117087282831e-08	Down	T0
evm.TU.Chr4.125	951.551344387514	-0.451038881440061	0.0736733644262373	-6.12214312394607	9.23250338942731e-10	1.71117749312511e-08	Down	T0
evm.TU.Chr7.2960	488.410404229257	-0.63464261532159	0.103680320557221	-6.12114827491618	9.29034010344667e-10	1.72016307293022e-08	Down	T0
evm.TU.Chr4.451	1587.20640048509	-0.442389465022999	0.0722854845397228	-6.12003181330125	9.35566770522697e-10	1.73051616125053e-08	Down	T0
evm.TU.Chr1.111	3928.37407906456	-0.32979497802334	0.0539145614810565	-6.11699268182339	9.5357743802452e-10	1.7620577663838e-08	Down	T0
evm.TU.Chr7.893	9492.00899482084	-0.326127935392329	0.0533428484700603	-6.11380803136854	9.72813209445343e-10	1.79405694270741e-08	Down	T0
evm.TU.Chr8.2286	1138.78083627133	-0.556312243987249	0.0909928364234294	-6.11380264484212	9.72846063243386e-10	1.79405694270741e-08	Down	T0
evm.TU.Chr2.693	605.724506763019	0.535988723111023	0.0876783432000608	6.11312558550549	9.76984247357406e-10	1.79988300319772e-08	Up	T0
evm.TU.Chr6.1253	1091.6406012574	0.422213547147366	0.0691328402399184	6.10727905409524	1.01343961116016e-09	1.86517524432339e-08	Up	T0
evm.TU.Chr2.1896	2937.21799066821	-0.339555739287585	0.0556009619149914	-6.10701195793579	1.01513636163877e-09	1.86642971450904e-08	Down	T0
evm.TU.Chr5.2364	198.596329290987	0.860138666678422	0.140864315913913	6.1061501708075	1.02062984457884e-09	1.87465537686579e-08	Up	T0
evm.TU.Chr1.1365	1631.72118787955	-0.424191086771424	0.0694796610048843	-6.10525556164708	1.02636321520923e-09	1.88330479788792e-08	Down	T0
evm.TU.Chr2.3139	2792.09180601569	-0.306447981258783	0.0502145188866776	-6.10277640915698	1.04241620254016e-09	1.91085386838518e-08	Down	T0
evm.TU.Chr1.1224	476.098917393147	-0.599199437848843	0.0982105036610819	-6.10117467594548	1.05291763735476e-09	1.92818164147456e-08	Down	T0
evm.TU.Chr4.459	6952.05549825657	0.457293168870947	0.0749861940795168	6.09836483214529	1.07158953817329e-09	1.9604224128213e-08	Up	T0
evm.TU.Chr7.2707	754.563944459164	-0.505856290675578	0.082971029571938	-6.09678213329856	1.08224858066989e-09	1.97795451333962e-08	Down	T0
evm.TU.Chr3.1245	216.749473494834	-0.893405713585172	0.14657998824839	-6.09500467465747	1.09434253472011e-09	1.99807168255849e-08	Down	T0
evm.TU.Chr3.1492	2527.8084183588	-0.33450965215832	0.0549061524990012	-6.09238923023071	1.1123781340427e-09	2.02898654489177e-08	Down	T0
evm.TU.Chr5.1037_evm.TU.Chr5.1038	32691.7794961828	-0.239390852196028	0.0393005639933626	-6.09128286903105	1.12009431486852e-09	2.04103608257409e-08	Down	T0
evm.TU.Chr1.4317	571.885480276359	0.733776430659001	0.120473360769479	6.09077746293682	1.12363654886727e-09	2.0434403152793e-08	Up	T0
evm.TU.Chr8.393	12030.8855594115	0.461351609855719	0.07574531349904	6.0908271224142	1.12328801776938e-09	2.0434403152793e-08	Up	T0
evm.TU.Chr2.1786	2123.42306987557	0.459332830450751	0.0754199131292852	6.09033889582132	1.12671917811133e-09	2.04702162141847e-08	Up	T0
evm.TU.Chr1.5708	5370.69101045923	0.40454639364351	0.0664400550469538	6.08889311361366	1.13693989348575e-09	2.06355151842339e-08	Up	T0
evm.TU.Chr1.3184	5421.63468900521	-0.255003073271107	0.0418936262185598	-6.0869181373976	1.15104785449326e-09	2.08709722413344e-08	Down	T0
evm.TU.Chr3.372	737.649352847129	0.546198278225542	0.089810554790478	6.08167135254632	1.1893616491939e-09	2.15444367311124e-08	Up	T0
evm.TU.Chr5.844	2224.07528488745	0.302576806497857	0.0497757281183683	6.07880221818794	1.21083596281398e-09	2.19118405632853e-08	Up	T0
evm.TU.Chr1.2154	83.7315611938453	-1.4663012155567	0.241289788678831	-6.07693024883213	1.22505016706412e-09	2.21472688020069e-08	Down	T0
evm.TU.Chr6.3096	197.818764992276	0.843196000027259	0.138760708487428	6.07661930541131	1.22742691816896e-09	2.21684394081085e-08	Up	T0
evm.TU.Chr3.71	3117.27569991433	-0.304105857055453	0.050055592173381	-6.07536228923435	1.23708104585576e-09	2.23208754750776e-08	Down	T0
evm.TU.Chr3.2439	45.2307924738019	1.93017742066891	0.317763389528775	6.07425991877558	1.24560835753639e-09	2.24527012369256e-08	Up	T0
evm.TU.Chr3.2997	506.262602393109	-0.680298179777271	0.112059276767796	-6.07087783715536	1.27212934973857e-09	2.29082960081228e-08	Down	T0
evm.TU.Chr6.3526	742.105518379084	0.467768432082561	0.077054548115471	6.07061417557833	1.27421985784151e-09	2.29234895364717e-08	Up	T0
evm.TU.Chr6.2395	756.477156058098	-0.547010420094947	0.0901480423908605	-6.0679123538062	1.2958358489952e-09	2.32895776340428e-08	Down	T0
evm.TU.Chr2.990	5760.67135152685	-0.279898023811544	0.0461564206029278	-6.06411892766636	1.32678955321343e-09	2.37993685125679e-08	Down	T0
evm.TU.Chr7.3022	944.122254282528	0.443568402523457	0.0731454924222806	6.0641932651525	1.32617610536103e-09	2.37993685125679e-08	Up	T0
evm.TU.Chr3.1659	466.145640020681	-0.748651594801183	0.123481399123379	-6.06286938855584	1.33714249676201e-09	2.39383660617977e-08	Down	T0
evm.TU.Chr5.1803	6316.58845176018	-0.271455227372367	0.0447733391562043	-6.0628765351925	1.33708306064588e-09	2.39383660617977e-08	Down	T0
evm.TU.Chr1.4198	2831.85613111292	-0.312957310568957	0.0516203689559899	-6.06267093588144	1.3387939883952e-09	2.39446169947803e-08	Down	T0
evm.TU.Chr6.1936	609.06209975799	-0.563102056135011	0.0930169372610739	-6.05375830161482	1.41504878458582e-09	2.52593077217426e-08	Down	T0
evm.TU.Chr8.1482	4050.53188883257	-0.315693185981059	0.0521482679375392	-6.0537616773616	1.41501911608079e-09	2.52593077217426e-08	Down	T0
evm.TU.Chr1.2224	6155.62159897536	-0.282778948065969	0.0467240632190507	-6.05210524479112	1.42965012320565e-09	2.54951960865753e-08	Down	T0
evm.TU.Chr3.673	4628.04192333481	0.308856957994142	0.0510382571796503	6.0514793227949	1.43521709153632e-09	2.55696719428167e-08	Up	T0
evm.TU.Chr2.2907	3131.90112735833	-0.317212063446644	0.0524602074042421	-6.04671767692999	1.47826463453364e-09	2.63111070382725e-08	Down	T0
evm.TU.Chr8.2744_evm.TU.Chr8.2745	416.821674976318	0.675599348362278	0.111739035805014	6.04622496959083	1.48279013059851e-09	2.63661308908939e-08	Up	T0
evm.TU.Chr6.376	1743.18457504824	0.372571638297759	0.0616809710944035	6.04030111211338	1.53826888637186e-09	2.73261949225441e-08	Up	T0
evm.TU.Chr1.2580	259.502796511487	0.85435306482761	0.141525898883166	6.03672593899511	1.57272492165902e-09	2.79113131367015e-08	Up	T0
evm.TU.Chr1.2469	1026.64345922534	-0.471505549815692	0.0781095786252286	-6.03646259670643	1.57529243740161e-09	2.79299197242681e-08	Down	T0
evm.TU.Chr5.1026	1761.59336010414	-0.375274932653924	0.0622119306412177	-6.03220200347376	1.61740417574712e-09	2.86489336948811e-08	Down	T0
evm.TU.Chr3.1530	326.101393002426	0.738261044047754	0.122412079186303	6.0309493062704	1.62999317486584e-09	2.88441333138435e-08	Up	T0
evm.TU.Chr7.1933	3286.592200864	0.310636644384368	0.0515144954135931	6.03008224947886	1.63876254091721e-09	2.89714308435613e-08	Up	T0
evm.TU.Chr8.1475	2507.49730689139	0.3147332994391	0.0522391809548912	6.02485134119683	1.69265128951745e-09	2.98953761854638e-08	Up	T0
evm.TU.Chr2.1758	2797.83515264921	-0.311672137996519	0.0517994796055433	-6.01689708796157	1.77792029611476e-09	3.13445120432052e-08	Down	T0
evm.TU.Chr4.301	35.9859094979521	3.78885413646687	0.629704139476028	6.01687983124828	1.77810976074529e-09	3.13445120432052e-08	Up	T0
evm.TU.Chr6.3601	1605.29194471309	0.404320683827701	0.0672088841680414	6.01588151377106	1.78910402612591e-09	3.15081097934396e-08	Up	T0
evm.TU.Chr8.151	489.540246546916	-0.680286077367418	0.113159875882146	-6.01172519909727	1.83559290765655e-09	3.22958958853334e-08	Down	T0
evm.TU.Chr5.1872	93.6403122148279	1.32076789951705	0.219745261975484	6.01044995302062	1.85009117433259e-09	3.25198626494064e-08	Up	T0
evm.TU.Chr1.3304	484.34189668501	0.664316326497771	0.11057532614514	6.00781702082249	1.88037882689195e-09	3.30206734586776e-08	Up	T0
evm.TU.Chr7.1267	4805.84344717761	-0.333209002628333	0.0554810432024883	-6.00581718357792	1.90370603198948e-09	3.33984151757238e-08	Down	T0
evm.TU.Chr1.5205	1685.75546903829	-0.394398132087372	0.065748173166201	-5.99861734698537	1.9900468459499e-09	3.48798868537987e-08	Down	T0
evm.TU.Chr1.3756	1648.83419210299	0.326799559861233	0.0545027108725117	5.99602395238021	2.02207209011431e-09	3.5407445189373e-08	Up	T0
evm.TU.Chr6.2583	4455.97785312789	0.330608954812617	0.0551394629482973	5.99586824272518	2.02401080926923e-09	3.54076714930772e-08	Up	T0
evm.TU.Chr4.2036	31534.0027137319	-0.294004694409686	0.0490572246023961	-5.99309677203642	2.0588225084225e-09	3.59824245626008e-08	Down	T0
evm.TU.Chr4.1141	5173.91501952843	-0.353166297783434	0.0589343895631716	-5.99253339860042	2.06596988979857e-09	3.60730507063974e-08	Down	T0
evm.TU.Chr1.1100	14887.9601999216	0.321323078160345	0.0536324829820914	5.99120272443173	2.08294793980394e-09	3.63210054391635e-08	Up	T0
evm.TU.Chr1.2278	2536.8595577376	-0.404355578556275	0.0674925852953406	-5.99111112408655	2.08412165442823e-09	3.63210054391635e-08	Down	T0
evm.TU.Chr1.3624	371.81050732442	0.707234590536572	0.118123199789408	5.98726238196598	2.13402376998928e-09	3.71554555255898e-08	Up	T0
evm.TU.Chr2.2335	3519.07345262519	0.298915026916557	0.0499374405424378	5.98578989370778	2.15342203626126e-09	3.74577271132446e-08	Up	T0
evm.TU.Chr8.220	928.233367372003	-0.577064424676554	0.096420683136136	-5.98486140013963	2.16574201657265e-09	3.76364203371501e-08	Down	T0
evm.TU.Chr6.2296	412.520377123312	0.771186921950865	0.128891973614402	5.98320361093995	2.18790981831038e-09	3.79857506321574e-08	Up	T0
evm.TU.Chr6.3687	1787.48155337768	-0.348249229656073	0.0582304096725582	-5.98053889049298	2.22400618084122e-09	3.85760166424026e-08	Down	T0
evm.TU.Chr8.2477	4117.84096500941	-0.293087917257128	0.0490637848070578	-5.97361003456398	2.3206013848216e-09	4.0213550481932e-08	Down	T0
evm.TU.Chr1.5466	226.175170652895	-0.827873863550455	0.138618762964804	-5.97230739795777	2.33921232132678e-09	4.0497888643987e-08	Down	T0
evm.TU.Chr5.1729	1023.51735249012	0.596963381226595	0.0999925966173986	5.97007579981901	2.37143385906807e-09	4.10171052989892e-08	Up	T0
evm.TU.Chr1.2756	2320.09012073012	-0.366668688024965	0.0614413333967152	-5.9677853287697	2.40495490599089e-09	4.15578015991997e-08	Down	T0
evm.TU.Chr1.4561	8282.6099890775	0.308953141896597	0.051783118597374	5.96629075778114	2.42707630457239e-09	4.19006806909559e-08	Up	T0
evm.TU.Chr8.1903	262.628579164622	0.715759944150602	0.119974069146481	5.96595538721541	2.43206733903887e-09	4.19474578757681e-08	Up	T0
evm.TU.Chr7.2899	585.521941422455	0.514512632354003	0.0862790359711768	5.96335629579689	2.47108781341692e-09	4.25805253397221e-08	Up	T0
evm.TU.Chr1.784	4909.89980451297	0.720783901983905	0.120937065255457	5.95999167386265	2.52250785605378e-09	4.34258702634876e-08	Up	T0
evm.TU.Chr1.2155	2602.84645297772	0.43095225571766	0.0723142858389076	5.95943458084727	2.53112162179372e-09	4.35333976971931e-08	Up	T0
evm.TU.Chr4.2253	2644.12045937674	0.502096568969161	0.0842634013895228	5.95865536744866	2.54321788433435e-09	4.37005645059546e-08	Up	T0
evm.TU.Chr1.5782	918.598627835922	-0.587447472832883	0.0987805491305651	-5.94699541562999	2.73109056929126e-09	4.68849964584399e-08	Down	T0
evm.TU.Chr1.1765	770.30503533389	-0.464425899014481	0.0781335066958083	-5.94400429027969	2.78142315659306e-09	4.77045206689552e-08	Down	T0
evm.TU.Chr1.2878	218.736721514032	0.925092723272734	0.155693995583013	5.94173667268687	2.82018191752932e-09	4.82792036645197e-08	Up	T0
evm.TU.Chr1.4580	1204.87009470736	-0.504785542994068	0.0849547005282684	-5.94182005062924	2.81874752998441e-09	4.82792036645197e-08	Down	T0
evm.TU.Chr7.2998	1370.85316829253	0.415250143267253	0.0698968459286268	5.94089958925006	2.8346220800908e-09	4.84812665716739e-08	Up	T0
evm.TU.Chr4.2099_evm.TU.Chr4.2100	2909.93301173218	0.309798914884589	0.0521508113114535	5.94044286357154	2.84253118912918e-09	4.85713554306032e-08	Up	T0
evm.TU.Chr4.923	770.886482175361	-0.498066049883145	0.0838942713536485	-5.93683027275597	2.9058521345849e-09	4.96072398760242e-08	Down	T0
evm.TU.Chr6.3627	1303.58818028168	-0.363877568282389	0.0613086872525	-5.93517141842815	2.93538644316943e-09	5.00649491132775e-08	Down	T0
evm.TU.Chr2.1724	3144.80515798563	-0.361660947209819	0.0609770576476672	-5.93109869780106	3.00914253169809e-09	5.12753425280825e-08	Down	T0
evm.TU.Chr3.3069	580.908130659552	0.514217446867178	0.0868391077981769	5.9214962003326	3.19025678453665e-09	5.43111678152694e-08	Up	T0
evm.TU.Chr3.764	176.013327214104	0.908381498166061	0.153423610941018	5.92074122486451	3.20493819157655e-09	5.45106323684797e-08	Up	T0
evm.TU.Chr2.3062	2009.03407442491	0.383661018309875	0.0648175195000648	5.91909442491842	3.23719079553251e-09	5.50083086568028e-08	Up	T0
evm.TU.Chr8.1011	1153.47825736359	0.492654063140578	0.0832581888038482	5.91718448621606	3.27499285167999e-09	5.55992784588996e-08	Up	T0
evm.TU.Chr1.2494	4133.81654749237	-0.27443917905803	0.046386215381898	-5.9163951358948	3.29074110538235e-09	5.58150977523615e-08	Down	T0
evm.TU.Chr2.1855	1430.7654156436	-0.400940400112388	0.0677810941233373	-5.91522466991784	3.31422876032904e-09	5.61616681911611e-08	Down	T0
evm.TU.Chr1.5544	4665.94156327354	0.480211576954822	0.0812947051455383	5.90704617348843	3.48296156278932e-09	5.89666034009618e-08	Up	T0
evm.TU.Chr4.552	947.398021818709	0.52464083230152	0.0888318023263884	5.90600233882309	3.50508998242751e-09	5.92866461977113e-08	Up	T0
evm.TU.Chr1.3134_evm.TU.Chr1.3135	1857.66909363817	-0.37779032245409	0.0640294470707192	-5.90025901733665	3.62931353691129e-09	6.13313958544586e-08	Down	T0
evm.TU.Chr4.2785	524.482010761017	-0.556269517158267	0.0943005971058439	-5.89889708263358	3.65939390625309e-09	6.17829351334888e-08	Down	T0
evm.TU.Chr2.2584	29.6394131386402	2.29314803563468	0.38888720593557	5.89669189583627	3.70861408278645e-09	6.25564940606529e-08	Up	T0
evm.TU.Chr5.189	986.076470388294	0.429151569661232	0.0727849723950869	5.89615624681064	3.72066680251687e-09	6.27022729890698e-08	Up	T0
evm.TU.Chr2.3073	1528.06359745372	-0.425587070947426	0.0722547529687114	-5.890091010784	3.85982989727093e-09	6.49879418417797e-08	Down	T0
evm.TU.Chr8.2387	6113.54703648152	-0.270196940583503	0.0458895079365454	-5.88798949330907	3.9092196430765e-09	6.57592976739291e-08	Down	T0
evm.TU.Chr6.3658	314.713479993973	0.637456474606033	0.108268327422257	5.88774658095429	3.91496806273549e-09	6.57957978075454e-08	Up	T0
evm.TU.Chr1.4714	901.262095109059	-0.466760467649794	0.0792910983555564	-5.88666921420045	3.94056282087994e-09	6.61654685157064e-08	Down	T0
evm.TU.Chr5.171	6594.37051425361	0.340686276643016	0.0579097913599703	5.88305135698542	4.02770878457609e-09	6.75670198113285e-08	Up	T0
evm.TU.Chr8.163	492.747902561793	0.654981828093302	0.111392642039531	5.87993799321916	4.10420199491779e-09	6.87874729977744e-08	Up	T0
evm.TU.Chr5.1157	1679.62059405378	0.346495365380896	0.0589603062776952	5.87675653767721	4.18382827249189e-09	7.00581663187941e-08	Up	T0
evm.TU.Chr3.2155	1976.70111155465	-0.505399117765375	0.0860406293497635	-5.87395886786089	4.25508991506757e-09	7.11866088975726e-08	Down	T0
evm.TU.Chr1.495	3196.55525844292	-0.346549933562813	0.0589998536624826	-5.87374225613004	4.26065640983758e-09	7.12149352284307e-08	Down	T0
evm.TU.Chr1.1405	5002.64948132966	-0.285208296117146	0.048591272915086	-5.86953744997691	4.37012635702931e-09	7.2921591029987e-08	Down	T0
evm.TU.Chr6.3092	3722.15217694922	-0.285030142105084	0.0485610990055203	-5.86951588704124	4.37069473050395e-09	7.2921591029987e-08	Down	T0
evm.TU.Chr3.365	682.21431252742	-0.818415434906336	0.139453176008579	-5.86874719049776	4.39100372362585e-09	7.31940112988077e-08	Down	T0
evm.TU.Chr3.2963	1351.60145708206	-0.405900787395951	0.0691746973041696	-5.86776383872207	4.4171178413108e-09	7.35626165129894e-08	Down	T0
evm.TU.Chr1.1540	167.947434091067	0.952717343666087	0.162522879951215	5.86205058605942	4.57185688444001e-09	7.60707336446281e-08	Up	T0
evm.TU.Chr2.2022	9498.25453327333	-0.284389801025872	0.0485470006618509	-5.85803030359711	4.68389197085332e-09	7.7864410285813e-08	Down	T0
evm.TU.Chr6.2315	187.83824044932	0.927866865387339	0.158454673966569	5.85572417752159	4.74935892193458e-09	7.88814030159793e-08	Up	T0
evm.TU.Chr1.5612	3599.15773458961	-0.313277004340339	0.05354689953913	-5.85051622104484	4.90049665866061e-09	8.13107850278288e-08	Down	T0
evm.TU.Chr2.749	558.894081331152	0.498008403453244	0.0851240934718947	5.85038128620624	4.90447408875569e-09	8.13107850278288e-08	Up	T0
evm.TU.Chr6.855	1132.11305203625	-0.5079231288708	0.0868258599697154	-5.84990611147373	4.91850568222695e-09	8.14699508769592e-08	Down	T0
evm.TU.Chr1.1578	2072.46375779398	-0.364036711075281	0.0622592694505715	-5.84710861993482	5.00190909634212e-09	8.27768682676384e-08	Down	T0
evm.TU.Chr5.419	1288.60076113621	-0.391771907330525	0.0670604917317194	-5.84206732181205	5.15569615908382e-09	8.51685800367611e-08	Down	T0
evm.TU.Chr6.1470	939.253741612697	0.433221436572994	0.0741547557420386	5.84212613524123	5.15387578442988e-09	8.51685800367611e-08	Up	T0
evm.TU.Chr6.22	1299.14129754278	-0.367611231575943	0.0629920367301966	-5.83583657011238	5.35213381046752e-09	8.83342300172853e-08	Down	T0
evm.TU.Chr3.1405	3280.56981885253	-0.382335648292137	0.0655518860309007	-5.83256518526266	5.45816705498256e-09	9.0003461410681e-08	Down	T0
evm.TU.Chr8.2769_evm.TU.Chr8.2770	929.998810169284	0.443555081393575	0.0761187669590518	5.82714485682862	5.63836690138449e-09	9.28915894703004e-08	Up	T0
evm.TU.Chr1.2634	1962.86368964102	-0.436016759341654	0.0748463011026444	-5.8254950868407	5.69435347417607e-09	9.37299758068051e-08	Down	T0
evm.TU.Chr3.2973_evm.TU.Chr3.2974	12794.933721023	-0.264386409403062	0.0453994607006183	-5.82355837102404	5.76076811207952e-09	9.4738356447848e-08	Down	T0
evm.TU.Chr3.2676	502.22901820097	-0.555513902922536	0.0954045906075589	-5.82271669932121	5.78986539608027e-09	9.51317829958283e-08	Down	T0
evm.TU.Chr5.2423	66.1092156824237	1.43671456404237	0.246772430533359	5.82202218026195	5.81398310847753e-09	9.54427619932748e-08	Up	T0
evm.TU.Chr6.535	7104.09585066209	-0.24723846695209	0.0424753271384436	-5.82075486190473	5.85824383134663e-09	9.60835602882597e-08	Down	T0
evm.TU.Chr2.1613	282.76757632052	0.694887693791633	0.119551456075687	5.81245696707958	6.15625123878377e-09	1.00878548379375e-07	Up	T0
evm.TU.Chr8.527	2444.75408998482	-0.344901883930227	0.05933987302781	-5.81231246936755	6.16156911944076e-09	1.00878548379375e-07	Down	T0
evm.TU.Chr1.2272	3252.78148262198	-0.291607955340746	0.0501834383558662	-5.81084048631472	6.21599704564649e-09	1.01679111816064e-07	Down	T0
evm.TU.Chr3.2364	476.102328665477	0.715337693851861	0.123187919152819	5.80688186610619	6.36470098031966e-09	1.04019015310362e-07	Up	T0
evm.TU.Chr5.942	4138.85115182488	-0.294568649862238	0.0507602959114747	-5.8031310608583	6.50878753319595e-09	1.06279367304921e-07	Down	T0
evm.TU.Chr1.2619	132.489731054328	0.992892461114239	0.171131974419662	5.80191086137647	6.55634154301781e-09	1.06960865669854e-07	Up	T0
evm.TU.Chr5.1132	8055.51217758816	-0.218788980454962	0.037715773500442	-5.8009941239147	6.5922910714477e-09	1.07452006772728e-07	Down	T0
evm.TU.Chr3.335	122.372770559945	1.17786403402317	0.20318021286557	5.79713948229042	6.74555858207648e-09	1.09852825589068e-07	Up	T0
evm.TU.Chr7.252	1104.57516046534	0.436143436835409	0.0752815671894641	5.79349571373494	6.89362455590865e-09	1.12164762022068e-07	Up	T0
evm.TU.Chr6.420	1622.31229674107	-0.530559197160884	0.091610427220638	-5.79147170532308	6.97723146703954e-09	1.1342473718213e-07	Down	T0
evm.TU.Chr7.2522	212.78292863902	0.852626550574845	0.147279712109256	5.78916497298924	7.07371963708143e-09	1.14891704282137e-07	Up	T0
evm.TU.Chr1.758	11379.74289457	0.344239815754	0.0594919522011264	5.78632576369686	7.1942633886426e-09	1.16746448952853e-07	Up	T0
evm.TU.Chr3.210	10036.2891382047	-1.19736613342705	0.206974620156642	-5.78508675373271	7.24749171740477e-09	1.1750651033175e-07	Down	T0
evm.TU.Chr8.2413	929.362504905814	0.445158149330765	0.0769873094980909	5.78222764547713	7.37178575298594e-09	1.19416434232951e-07	Up	T0
evm.TU.Chr2.2577	2489.56267886225	-0.488966173460979	0.0846030242606312	-5.77953539763131	7.49071933071396e-09	1.21236237336714e-07	Down	T0
evm.TU.Chr1.2744	1790.85655159161	0.42179217967294	0.0731430050733767	5.76667829343079	8.08491717403052e-09	1.30738159333092e-07	Up	T0
evm.TU.Chr2.2223_evm.TU.Chr2.2224	10377.7558875462	-0.229186395086882	0.0397614826679355	-5.76403040603169	8.21286091297455e-09	1.32690387298726e-07	Down	T0
evm.TU.Chr3.2604	1309.40048616148	0.435899799986488	0.075629861792635	5.76359376646299	8.23414719114317e-09	1.32917498030165e-07	Up	T0
evm.TU.Chr2.2830	776.423997412339	-0.494935954356139	0.0859150894807498	-5.76075701424992	8.37375155896991e-09	1.35052452774755e-07	Down	T0
evm.TU.Chr1.5538	310.535463922662	0.737075890464588	0.128017741228636	5.75760737059243	8.53145043077145e-09	1.37475238930906e-07	Up	T0
evm.TU.Chr2.2760	232.033147366711	-1.08852167195353	0.1890632188117	-5.75744811071716	8.5395006047284e-09	1.37484464201871e-07	Down	T0
evm.TU.Chr1.4818	6778.31866645412	-0.223049086937784	0.0387543246062836	-5.7554631438892	8.64045725992863e-09	1.38988142765571e-07	Down	T0
evm.TU.Chr2.1906	2472.25737851153	-0.331163372817972	0.0575620602773949	-5.753153574109	8.75938434097454e-09	1.40778007424089e-07	Down	T0
evm.TU.Chr4.1855	4474.38761894973	0.320036143606713	0.0556305002308132	5.75288991252766	8.77306189505225e-09	1.40874686465005e-07	Up	T0
evm.TU.Chr1.697	218.164003480939	1.11798334060213	0.194433325562764	5.74995740759082	8.92659341765766e-09	1.43214962109122e-07	Up	T0
evm.TU.Chr1.1000	304.396391048247	-0.702987276900934	0.12231586425828	-5.74731071201456	9.06740165850024e-09	1.45347207404695e-07	Down	T0
evm.TU.Chr1.1102	198.331236519012	-0.919321995485899	0.160037906791142	-5.74440152285711	9.22466612924951e-09	1.47739295690228e-07	Down	T0
evm.TU.Chr8.682	1395.60658442569	-0.44256604486733	0.0770466295953372	-5.74413244540049	9.23934511588245e-09	1.47845604265113e-07	Down	T0
evm.TU.Chr7.2534	158.991411379145	0.941919654643596	0.164007100984682	5.7431638568599	9.29237275724824e-09	1.48564839578057e-07	Up	T0
evm.TU.Chr5.154	2245.17826643402	0.276975497080635	0.0482296814402982	5.74284317891449	9.30999412025704e-09	1.48717247519588e-07	Up	T0
evm.TU.Chr6.2555	67.3629303234993	-1.65038031916725	0.2874154919333	-5.74214113535065	9.3486851287158e-09	1.49205663868549e-07	Down	T0
evm.TU.Chr1.2083	589.011924665972	0.555083492341332	0.096718336350776	5.73917535479691	9.5138671303119e-09	1.51605217006571e-07	Up	T0
evm.TU.Chr8.903	2930.77194057879	-0.358012794767006	0.0623808495602564	-5.73914586432789	9.51552379123152e-09	1.51605217006571e-07	Down	T0
evm.TU.Chr1.3580	528.977525095401	-0.637012932059523	0.111035551377116	-5.7370177763697	9.63581468504281e-09	1.53256132179236e-07	Down	T0
evm.TU.Chr8.2017	1007.32778375712	0.480459110468762	0.0837467405072327	5.73704848163336	9.6340685955016e-09	1.53256132179236e-07	Up	T0
evm.TU.Chr6.3645	2045.94409614218	1.76941159192465	0.30847113653654	5.73606857286971	9.68994421179115e-09	1.53983849851333e-07	Up	T0
evm.TU.Chr2.1466	1755.84999487642	-0.394712859510202	0.0688324098681663	-5.73440418933741	9.78557212876093e-09	1.55369196165284e-07	Down	T0
evm.TU.Chr1.3920	689.300006320365	-0.627033474653594	0.109350172029724	-5.73417913309869	9.79857303629707e-09	1.55441383818255e-07	Down	T0
evm.TU.Chr7.2744	2388.65801161536	-0.338469307414692	0.0590505095236539	-5.73186091271763	9.93347146871386e-09	1.57445522779115e-07	Down	T0
evm.TU.Chr7.1543	1302.34928604872	0.498481082746814	0.0869825125521213	5.73081954200985	9.99465532423887e-09	1.58278839613657e-07	Up	T0
evm.TU.Chr2.3158	581.492184156161	0.576865119412596	0.100666208042661	5.73047431336768	1.0015019335458e-08	1.5846484122352e-07	Up	T0
evm.TU.Chr8.1992	647.734944353775	0.483454703523026	0.084371415791533	5.73007693408343	1.00385094870799e-08	1.58699944479322e-07	Up	T0
evm.TU.Chr1.3101	1579.37085980473	-0.416561061106007	0.0727240396191981	-5.7279692284316	1.01639996821771e-08	1.60545788794251e-07	Down	T0
evm.TU.Chr8.1657	1834.83676071979	-0.372138026609753	0.0649780209107709	-5.72713698253106	1.02139693304132e-08	1.61196600951911e-07	Down	T0
evm.TU.Chr4.1959	4005.37223272567	-0.286058916644929	0.0499645554809303	-5.72523689826697	1.03289505794094e-08	1.62871428261596e-07	Down	T0
evm.TU.Chr6.3197	375.736145263429	-0.616981565230558	0.107817518326421	-5.72246119932595	1.04991827645441e-08	1.65413859733425e-07	Down	T0
evm.TU.Chr3.1711	373.297397845843	0.607361721699569	0.106165364670037	5.72090270294135	1.0595956634731e-08	1.66795598190209e-07	Up	T0
evm.TU.Chr6.659	3219.22153498376	-0.301533761269679	0.0527346305208445	-5.7179458411203	1.07819493569798e-08	1.69578204343396e-07	Down	T0
evm.TU.Chr7.2609	609.512388741283	0.5458138763927	0.0954654132847066	5.71739918796475	1.08166807725263e-08	1.69979053575785e-07	Up	T0
evm.TU.Chr1.1626	584.824643268964	0.536256937749969	0.0938560944816327	5.7136080582909	1.10605584205496e-08	1.73663046217101e-07	Up	T0
evm.TU.Chr1.874	1844.31402556612	0.406753937190693	0.0711950409782083	5.7132341185841	1.10849009181536e-08	1.73896747680182e-07	Up	T0
evm.TU.Chr2.2634	3139.23426604685	-0.321786224122083	0.0563369791290606	-5.71181183472605	1.11779643851748e-08	1.75207206467028e-07	Down	T0
evm.TU.Chr7.1550	953.039509834999	0.518786579362946	0.0908382954876614	5.71109988995129	1.12248333714972e-08	1.75791981574401e-07	Up	T0
evm.TU.Chr5.1984	1465.10728782091	0.564324532086034	0.0988281688815161	5.71015873786548	1.12870848035265e-08	1.76616460593734e-07	Up	T0
evm.TU.Chr2.2926	1154.87061064643	0.413633361773669	0.0724418946994764	5.709863932875	1.13066532556371e-08	1.76772216631074e-07	Up	T0
evm.TU.Chr5.2207	376.384048286782	0.760235132439531	0.133275978294654	5.70421723529773	1.16878940520527e-08	1.82577417197147e-07	Up	T0
evm.TU.Chr1.3314	1882.69464825367	0.380320051040987	0.0666760702037325	5.70399619951953	1.17030687150426e-08	1.82659271133085e-07	Up	T0
evm.TU.Chr1.745	1037.0585300949	-0.40006767814394	0.0701690448655347	-5.70148387954535	1.18768969078145e-08	1.85215120056893e-07	Down	T0
evm.TU.Chr2.2053	1513.71642948008	-0.362103233526023	0.0635499231750336	-5.6979334582151	1.21268361477126e-08	1.88952550349021e-07	Down	T0
evm.TU.Chr4.1987	4002.86721064481	-0.295508166302309	0.0518688254792548	-5.69722108746224	1.21775969768299e-08	1.89582809497031e-07	Down	T0
evm.TU.Chr4.1507	832.698819319947	-0.544205760776917	0.0956537520197294	-5.68932999789355	1.27538789076797e-08	1.98386478508121e-07	Down	T0
evm.TU.Chr2.2946	1096.99753430872	-0.383948005366928	0.0675827786477205	-5.6811515159547	1.33790885964333e-08	2.07935691406613e-07	Down	T0
evm.TU.Chr1.360	496.157644185552	-0.552762119807406	0.097309827343644	-5.68043469911172	1.34352840057252e-08	2.08456651248323e-07	Down	T0
evm.TU.Chr4.690	2899.09395746623	-0.420047520458934	0.073945421508053	-5.68050748636532	1.34295673489973e-08	2.08456651248323e-07	Down	T0
evm.TU.Chr6.1333	829.99086229381	-0.583865163974859	0.102800360401659	-5.67960230580514	1.350082790048e-08	2.092969829496e-07	Down	T0
evm.TU.Chr6.571	8519.31734298342	-0.220548820751172	0.0388342712010321	-5.67923161502025	1.35301165229885e-08	2.09574323834597e-07	Down	T0
evm.TU.Chr2.1325	3664.55464709742	0.25889830352184	0.0455916555255576	5.67863352487185	1.35775023699369e-08	2.10131278260656e-07	Up	T0
evm.TU.Chr1.768	565.145235272274	-0.559785439168634	0.0985901742106929	-5.67790293150655	1.36356050561848e-08	2.10853014771247e-07	Down	T0
evm.TU.Chr1.4615	1062.15525426586	-0.456871887133236	0.0804859386381765	-5.67641869950847	1.37543879439045e-08	2.12511072887922e-07	Down	T0
evm.TU.Chr1.953	3110.53071580921	-0.37861526862995	0.0667039259984184	-5.67605673823348	1.37835077710134e-08	2.1261186417991e-07	Down	T0
evm.TU.Chr6.3541	5063.76652841755	-0.35260603469053	0.0621217265383186	-5.67605014121802	1.37840390570245e-08	2.1261186417991e-07	Down	T0
evm.TU.Chr2.1373	1988.69554032245	-0.319994290474739	0.0563796073207204	-5.6757098121387	1.38114742232946e-08	2.12856466948445e-07	Down	T0
evm.TU.Chr3.633	1175.6700776747	-0.36125887424124	0.0636923553901957	-5.67193459918503	1.41193882436988e-08	2.17419658499704e-07	Down	T0
evm.TU.Chr8.109	4804.75161970944	0.236967499829343	0.0418018990325103	5.66882140079445	1.43783147734954e-08	2.21221502448106e-07	Up	T0
evm.TU.Chr2.2107	979.808405052439	-0.49717535882171	0.0877401142221149	-5.66645442885003	1.45782580003104e-08	2.24110243807447e-07	Down	T0
evm.TU.Chr4.623	5039.33881631739	-0.297039812858007	0.0524618995281785	-5.66201024990451	1.49609885457042e-08	2.29801783961e-07	Down	T0
evm.TU.Chr1.648	2582.51497353184	-0.365294343175417	0.0645281550664433	-5.66100708751522	1.50487210957658e-08	2.3095641574854e-07	Down	T0
evm.TU.Chr5.620	726.195008559229	0.561125115369429	0.099138040510035	5.66003839174762	1.51339134911097e-08	2.32070169681021e-07	Up	T0
evm.TU.Chr5.1331	3306.01757788557	-0.283205204338978	0.0500403294490968	-5.65953916484637	1.51780009659309e-08	2.32552271466338e-07	Down	T0
evm.TU.Chr5.1305	2645.11006260409	-0.326329766451717	0.0576666620871606	-5.65889813352617	1.52347943700372e-08	2.33228084335973e-07	Down	T0
evm.TU.Chr8.1580	1159.79821312295	0.39649768617713	0.0700951601828069	5.65656295160852	1.54434351216331e-08	2.36225456028574e-07	Up	T0
evm.TU.Chr1.3191	1107.21148573561	0.509405606085226	0.090063333883018	5.65608204940411	1.54867454579844e-08	2.36691024098505e-07	Up	T0
evm.TU.Chr1.1083	2380.77049081625	0.368329465720691	0.0651538460202819	5.65322675818758	1.5746334723371e-08	2.40458563308886e-07	Up	T0
evm.TU.Chr7.730	974.087177114721	0.384489864492101	0.0680451157055388	5.65051378788094	1.59968974440409e-08	2.44082121498868e-07	Up	T0
evm.TU.Chr6.590	10075.0044463468	-0.247383065202733	0.0438027846213921	-5.6476561328459	1.62650097455924e-08	2.4796722154433e-07	Down	T0
evm.TU.Chr6.3199	1304.17797853884	-0.408241250507232	0.0723027805141936	-5.64627318069865	1.63963238871606e-08	2.49762063785696e-07	Down	T0
evm.TU.Chr8.1602	634.672584648626	0.541946868487319	0.0960127967697019	5.64452746634641	1.6563553842046e-08	2.52100580248227e-07	Up	T0
evm.TU.Chr4.210	2081.1336443263	-0.385137502503646	0.0682451270384073	-5.64344326426261	1.66682471190121e-08	2.53484194814025e-07	Down	T0
evm.TU.Chr2.617	1386.50456362012	-0.359082681554685	0.0636498485229433	-5.64153238204879	1.68543332779064e-08	2.56102290617841e-07	Down	T0
evm.TU.Chr1.2053	2483.17604925945	-0.334615497567479	0.0593205510977275	-5.64080224096734	1.69259675306248e-08	2.56978397207323e-07	Down	T0
evm.TU.Chr1.1034	935.679173293164	0.484168861805465	0.0858441074017057	5.64009431118908	1.69957049039526e-08	2.57824282478607e-07	Up	T0
evm.TU.Chr3.822	4056.15820040206	-0.280352163005288	0.049762749167274	-5.63377561924692	1.76306382298879e-08	2.6723570856943e-07	Down	T0
evm.TU.Chr1.635	371.982292833494	-0.610421447344318	0.108385232975811	-5.63196138980067	1.78171577192094e-08	2.69840413365226e-07	Down	T0
evm.TU.Chr5.1158	369.22470289115	-0.663524362298705	0.117913269271454	-5.62722386037126	1.83132998337613e-08	2.77126198142827e-07	Down	T0
evm.TU.Chr2.41	2718.21512605516	0.362921207886156	0.0645234114831101	5.62464382375622	1.85891121935547e-08	2.81068599334454e-07	Up	T0
evm.TU.Chr2.2445	2911.06877870046	-0.281524540263966	0.0500648794935487	-5.62319420543583	1.87458453813963e-08	2.83205516172844e-07	Down	T0
evm.TU.Chr1.5059	2890.98388378864	-0.333585938344116	0.0593475496336262	-5.62088814792628	1.89978247291324e-08	2.86776687577856e-07	Down	T0
evm.TU.Chr1.5055	580.375073742048	-0.589922079864373	0.104986815324373	-5.61901109240923	1.92053527648168e-08	2.89671547115604e-07	Down	T0
evm.TU.Chr7.976	395.900128928098	0.605017162114779	0.107717111790059	5.61672284060086	1.94613213309958e-08	2.93291683599745e-07	Up	T0
evm.TU.Chr8.386	300.905138169078	0.728183677375031	0.129693702445604	5.61464175703092	1.96969895252453e-08	2.96600204267944e-07	Up	T0
evm.TU.Chr6.2421	35.1232751151348	2.71654858609831	0.484319904398878	5.6089963708388	2.03503290767581e-08	3.06187520789914e-07	Up	T0
evm.TU.Chr5.439	5811.22024291504	-0.341618298388263	0.0609975323436886	-5.60052653381821	2.13701692369437e-08	3.2101751492857e-07	Down	T0
evm.TU.Chr8.254	4858.70347606245	0.310975254017504	0.0555261336569997	5.60052057538319	2.1370903854703e-08	3.2101751492857e-07	Up	T0
evm.TU.Chr4.2757	843.278975180278	0.462319518509733	0.0825647347770029	5.59947924205655	2.14996674726072e-08	3.22688070327638e-07	Up	T0
evm.TU.Chr1.465	427.962663591537	0.563683799249128	0.100678534546008	5.59884787547772	2.15781040269748e-08	3.23601158760163e-07	Up	T0
evm.TU.Chr1.139	1594.15323238316	0.3958672578314	0.0707342644581582	5.5965416600263	2.18669794978023e-08	3.27666083982554e-07	Up	T0
evm.TU.Chr2.2855	2695.65149813427	-0.373570407902321	0.0667624606221307	-5.59551586956471	2.19966725267883e-08	3.29341059509389e-07	Down	T0
evm.TU.Chr7.211	73.681455397378	-4.58640228269665	0.820121485146006	-5.5923449949371	2.24023124152762e-08	3.35141510225605e-07	Down	T0
evm.TU.Chr2.3110	642.733386485573	0.520729201376337	0.09311893008786	5.59208746153995	2.24355748118407e-08	3.35366242675206e-07	Up	T0
evm.TU.Chr1.4592	361.563567768104	0.686984554128462	0.123057054144008	5.58265073796186	2.36880145522144e-08	3.53800028884658e-07	Up	T0
evm.TU.Chr1.1356	230.654605488604	0.688913522147959	0.123426297401536	5.58157812922762	2.38345941932845e-08	3.55700364316339e-07	Up	T0
evm.TU.Chr7.122	789.328228895929	-0.45377608947359	0.081309455673376	-5.58085262920011	2.39342376540218e-08	3.56897723849834e-07	Down	T0
evm.TU.Chr7.1985	4611.32096482404	0.420981230942693	0.0754677773612268	5.57829110201119	2.4289293560145e-08	3.61898664016877e-07	Up	T0
evm.TU.Chr2.2055	1953.42480119891	-0.418554577431622	0.0750534639256565	-5.57675229815132	2.4505041050508e-08	3.64817558505782e-07	Down	T0
evm.TU.Chr4.117	2071.05448246375	-0.359906367262815	0.0646098420533549	-5.57045731462405	2.54071559603692e-08	3.77941722886204e-07	Down	T0
evm.TU.Chr4.404	3698.22061526381	-0.300946146447525	0.0540322040832431	-5.56975514054325	2.55097581711944e-08	3.79161207546952e-07	Down	T0
evm.TU.Chr6.486	1605.24013890735	-0.345421924750157	0.0620758079566549	-5.56451758133139	2.62878625871987e-08	3.90410857454149e-07	Down	T0
evm.TU.Chr1.5703	222.362385114539	0.817989690838136	0.147095629621915	5.56093809816542	2.68328367487678e-08	3.98182838145961e-07	Up	T0
evm.TU.Chr2.2415	2353.204651509	-0.366293786018929	0.0658713848249302	-5.56074214915092	2.68629842580246e-08	3.98308732716161e-07	Down	T0
evm.TU.Chr1.2515	7211.52578322981	0.199668014457742	0.0359111248764242	5.56006015252461	2.69681685546015e-08	3.99546129770269e-07	Up	T0
evm.TU.Chr3.1116	1095.24008531968	-0.393983391972912	0.0708925912119084	-5.55746919724287	2.73714267880716e-08	4.05194084481067e-07	Down	T0
evm.TU.Chr4.224	631.98806968357	0.478810363874808	0.086176877540059	5.55613498124522	2.75813613395615e-08	4.07973378591455e-07	Up	T0
evm.TU.Chr3.1866	39548.3804512448	-0.294329542617176	0.0529795520805341	-5.55553097485169	2.76769127472009e-08	4.09057650940543e-07	Down	T0
evm.TU.Chr5.2592	171.808058258395	-0.965196756898961	0.173742177804715	-5.55533934876676	2.77072942915846e-08	4.09177761321345e-07	Down	T0
evm.TU.Chr1.1282	733.934328015454	0.482807147451613	0.0869199461446689	5.5546185756723	2.78218600072786e-08	4.10539902161977e-07	Up	T0
evm.TU.Chr1.4682	451.763844393541	0.592500164165756	0.106710561373625	5.55240415324251	2.81767216445578e-08	4.15442826108132e-07	Up	T0
evm.TU.Chr2.2773	26820.7782103458	-0.298437019524999	0.0537637994245631	-5.55089154262138	2.84216381748152e-08	4.18718140610699e-07	Down	T0
evm.TU.Chr1.1355	12468.6866959744	0.190428786990066	0.0343166665640834	5.54916330915932	2.87039961681635e-08	4.22539370334551e-07	Up	T0
evm.TU.Chr3.132	2713.21974167203	-0.304444499655859	0.0549619201070586	-5.53918966191212	3.03874412627245e-08	4.46962796045161e-07	Down	T0
evm.TU.Chr6.3757	3308.69309231741	-0.308248592258489	0.0556757949065138	-5.53649198500129	3.08589954338997e-08	4.5353596326753e-07	Down	T0
evm.TU.Chr2.1922	1826.37837765985	-0.30941608653534	0.0559333875829328	-5.53186745709915	3.16839287736833e-08	4.65288110569442e-07	Down	T0
evm.TU.Chr8.2542	2290.39436728464	-0.297134574500858	0.0537149173188628	-5.53169565052118	3.17149845542157e-08	4.65372470880934e-07	Down	T0
evm.TU.Chr3.1806	450.494710291565	0.676186122651522	0.122251951518916	5.53108653277321	3.18253268764641e-08	4.66619186563531e-07	Up	T0
evm.TU.Chr1.514	3229.22225480143	-0.356640565269268	0.0644914512743448	-5.53004403253587	3.20150416123022e-08	4.69026737118556e-07	Down	T0
evm.TU.Chr1.4846	3769.1498293005	-0.316157159179146	0.0572289941599964	-5.52442278288621	3.30570578600624e-08	4.83906899534321e-07	Down	T0
evm.TU.Chr6.552	168.861042198345	0.952724085710986	0.17258853074454	5.52020508895332	3.38604229440051e-08	4.95272662091071e-07	Up	T0
evm.TU.Chr2.1610	11837.3850038573	0.308732247484818	0.0559361178338922	5.51937208802422	3.40213130859694e-08	4.97230415261235e-07	Up	T0
evm.TU.Chr4.1153	1209.29772845382	0.348531940309107	0.0632189347287772	5.51309416718874	3.52579461573821e-08	5.14894835623214e-07	Up	T0
evm.TU.Chr6.24	22282.1166995508	-0.231907279078005	0.0420672049531031	-5.51278078342825	3.5320806031805e-08	5.15403444206958e-07	Down	T0
evm.TU.Chr4.966	977.621280753654	-0.453873342013373	0.082342446423412	-5.5120215845849	3.5473540395601e-08	5.17221660359651e-07	Down	T0
evm.TU.Chr4.1106	14136.3583207163	-0.247902041298997	0.0450005738302799	-5.50886400324499	3.61156783267397e-08	5.25750484335261e-07	Down	T0
evm.TU.Chr6.3692	557.981491364212	0.6304317768033	0.11443829534981	5.50892317013482	3.61035429239998e-08	5.25750484335261e-07	Up	T0
evm.TU.Chr5.1353	8955.42242201461	-0.273821259766406	0.0497103323289473	-5.50833693797204	3.62239565841263e-08	5.26493016407704e-07	Down	T0
evm.TU.Chr7.2494	858.791253484409	0.399879406630296	0.072594406239078	5.50840522496124	3.62099102354842e-08	5.26493016407704e-07	Up	T0
evm.TU.Chr3.2182	1145.50915231126	-0.378290227292294	0.0686925727488032	-5.50700333609042	3.64993346538002e-08	5.30076435185442e-07	Down	T0
evm.TU.Chr5.2111	5260.74726413155	-0.254884255016452	0.0462927941798056	-5.50591640734533	3.67252774430546e-08	5.3269443245901e-07	Down	T0
evm.TU.Chr8.2102	1219.28460142782	-0.354970883651019	0.0644714977163563	-5.50585756845173	3.67375470661387e-08	5.3269443245901e-07	Down	T0
evm.TU.Chr1.5510	177.050382408165	0.926558631475363	0.168477386443128	5.4996023563562	3.80648691909262e-08	5.51505661894696e-07	Up	T0
evm.TU.Chr5.1442	1857.17147175086	-0.288953556797152	0.0525472614565443	-5.49892703801723	3.82109190186282e-08	5.5318579297362e-07	Down	T0
evm.TU.Chr2.2563	2421.46791406315	0.425185488810675	0.0773764531621311	5.49502427979945	3.90656663169253e-08	5.64670865489771e-07	Up	T0
evm.TU.Chr2.392	143.692212725099	-0.98963691457292	0.180095946702212	-5.49505379046247	3.9059134116462e-08	5.64670865489771e-07	Down	T0
evm.TU.Chr2.2504	706.852342486624	-0.452140771338566	0.0823057694641173	-5.49342742656315	3.94207145641074e-08	5.69355269423157e-07	Down	T0
evm.TU.Chr2.1476	239.896648059626	0.78429602400637	0.14286583926626	5.48973798099261	4.02530428355775e-08	5.80920286950493e-07	Up	T0
evm.TU.Chr8.2491	833.007095136414	0.483152801679849	0.0880977415897033	5.48428135570185	4.15153590334293e-08	5.98667757795005e-07	Up	T0
evm.TU.Chr4.866	2876.18152950042	0.37425966296179	0.0682560635277417	5.48317092458281	4.17769018810508e-08	6.01967177104232e-07	Up	T0
evm.TU.Chr8.1676	11539.5777964852	-0.386277629563406	0.0704704006677254	-5.48141667853914	4.21933428442188e-08	6.07491622187789e-07	Down	T0
evm.TU.Chr2.2133	1891.57675375585	0.427906619811875	0.078068438304242	5.48117304645281	4.22514960982583e-08	6.07852900831438e-07	Up	T0
evm.TU.Chr5.1857	2135.49584447406	-0.419553807772471	0.0765618127261219	-5.47993566026585	4.25480531353202e-08	6.11640738816261e-07	Down	T0
evm.TU.Chr1.1747	440.21637208505	0.558639930115204	0.102059846729347	5.47365049054662	4.40858158544312e-08	6.31770701714397e-07	Up	T0
evm.TU.Chr1.4954	5328.69113061331	0.278425496525156	0.0508652007206444	5.4737913658159	4.40507655705309e-08	6.31770701714397e-07	Up	T0
evm.TU.Chr3.1427	3355.32876617542	-0.343180274669513	0.0626955491014111	-5.47375817882085	4.4059020183248e-08	6.31770701714397e-07	Down	T0
evm.TU.Chr6.1298	6578.04834811573	0.886095380117395	0.161880426486018	5.47376479882161	4.4057373468451e-08	6.31770701714397e-07	Up	T0
evm.TU.Chr1.1454	26.6339403380105	2.15412198653222	0.393672929739969	5.47185702597095	4.45344065053862e-08	6.3770217913398e-07	Up	T0
evm.TU.Chr1.1731	1201.18459182953	0.566519386225622	0.103537731673244	5.47162253866551	4.4593383804007e-08	6.38049770132663e-07	Up	T0
evm.TU.Chr7.146	2922.58441907814	-0.269549160954467	0.0492796867279889	-5.46978235560443	4.50588553596148e-08	6.44208487279843e-07	Down	T0
evm.TU.Chr1.1549_evm.TU.Chr1.1550	395.084183104277	0.576338281042272	0.105395081703285	5.46836030418212	4.54217842087883e-08	6.48892715200297e-07	Up	T0
evm.TU.Chr2.2428	153.15093043362	-1.19644343854812	0.218903494283816	-5.46562055787419	4.61290147245741e-08	6.58484522302809e-07	Down	T0
evm.TU.Chr4.1598	2599.60550088366	-0.326640245440991	0.0597902879808728	-5.4630987150536	4.67894234508529e-08	6.67393591596107e-07	Down	T0
evm.TU.Chr1.1787	820.794858578826	-0.452587778553563	0.0828630075155729	-5.46187969907447	4.71119308438693e-08	6.71472837593319e-07	Down	T0
evm.TU.Chr6.298	2291.0947513927	-0.301092694860516	0.0551928700133133	-5.45528244477753	4.88950627456378e-08	6.96347500884041e-07	Down	T0
evm.TU.Chr6.2364	3146.41505989282	0.316764307878821	0.0580702346414574	5.4548480789619	4.90147327508318e-08	6.97511514208045e-07	Up	T0
evm.TU.Chr2.3121	205.310051202529	0.817200911625371	0.149924602078604	5.45074591024706	5.0158992142364e-08	7.13243023611372e-07	Up	T0
evm.TU.Chr8.2032	1175.30086475483	0.356381024521905	0.0653972461760741	5.44948060293537	5.05171322138675e-08	7.17780520003221e-07	Up	T0
evm.TU.Chr7.1062	965.547772052708	0.591527930710486	0.108574423985142	5.44813326194974	5.09012161724009e-08	7.2267935177279e-07	Up	T0
evm.TU.Chr6.1974	847.351200721829	-0.489862281437901	0.0899321509626748	-5.44702062826466	5.1220524944173e-08	7.26651675635466e-07	Down	T0
evm.TU.Chr2.149	2051.31101290709	-0.341060230697643	0.0626300179223178	-5.44563520835444	5.16208337074981e-08	7.31766112988481e-07	Down	T0
evm.TU.Chr5.568	5804.70236450845	0.292115627437966	0.0536564002224528	5.4441898119682	5.20417039005174e-08	7.3716391981118e-07	Up	T0
evm.TU.Chr7.1729	1168.35472647759	-0.363576334033604	0.0668412027733438	-5.43940442344341	5.34589785827714e-08	7.56656489778934e-07	Down	T0
evm.TU.Chr4.332	3934.69720049157	-0.239216495915414	0.0439835142210431	-5.43877632681213	5.36477546809117e-08	7.58744321202495e-07	Down	T0
evm.TU.Chr7.87_evm.TU.Chr7.88	77.000128522466	-1.4921202427562	0.274593915835475	-5.43391589073013	5.51305751061406e-08	7.79116644044198e-07	Down	T0
evm.TU.Chr3.668	223.036686221249	-0.761066801898989	0.14018519130649	-5.42900997463456	5.6667517271226e-08	8.00221945121937e-07	Down	T0
evm.TU.Chr5.960	2711.28304521169	-0.303317399215797	0.0559020325202648	-5.42587425789649	5.76715500550089e-08	8.13151165116099e-07	Down	T0
evm.TU.Chr6.717_evm.TU.Chr6.718	5860.63036643134	-0.213869607641956	0.0394160584959132	-5.42595114283511	5.76467271976364e-08	8.13151165116099e-07	Down	T0
evm.TU.Chr5.2306	253.016961041289	0.66326751640141	0.122350972696244	5.42102364848442	5.92587193876829e-08	8.3488951315091e-07	Up	T0
evm.TU.Chr8.1397	615.579170174421	0.491313449745744	0.0907233850268657	5.41551056103399	6.11140644766259e-08	8.603382028929e-07	Up	T0
evm.TU.Chr8.703	2682.58680384438	0.265628929293834	0.0490508363580274	5.41538022624077	6.11586006298826e-08	8.603382028929e-07	Up	T0
evm.TU.Chr4.1223	8932.64040943931	0.363133906094102	0.0671046914169259	5.41145333398416	6.25152868355264e-08	8.78750813270633e-07	Up	T0
evm.TU.Chr8.2377	334.430066370275	0.62097392531266	0.114764793980651	5.41083989064935	6.27298391748633e-08	8.81093065751747e-07	Up	T0
evm.TU.Chr5.2514	344.237806125897	-0.782038611018344	0.144649835140064	-5.40642587156149	6.4294819031244e-08	9.02385147105689e-07	Down	T0
evm.TU.Chr3.751	142.88126098171	1.06094494713389	0.196456348714645	5.4004105954088	6.64885410912716e-08	9.32462483984836e-07	Up	T0
evm.TU.Chr1.5571	723.919021501211	0.406470527867638	0.0752831843660792	5.39922070632793	6.69309929687954e-08	9.37237804055043e-07	Up	T0
evm.TU.Chr7.955	9508.87962888406	-0.238405168097394	0.0441548169311273	-5.39930147302521	6.69008704274328e-08	9.37237804055043e-07	Down	T0
evm.TU.Chr1.4768	6651.66343085727	-0.242507927543194	0.0449345754962006	-5.39691150667929	6.77978056359871e-08	9.48653313868538e-07	Down	T0
evm.TU.Chr8.2591	1669.49622074279	0.345397195582215	0.0640407779069288	5.39339475363939	6.91388291954084e-08	9.66681759381581e-07	Up	T0
evm.TU.Chr6.1364	1165.0639509563	0.436107312784864	0.0809054625423713	5.39033211208042	7.03275910835995e-08	9.82555539257645e-07	Up	T0
evm.TU.Chr5.587	35.2437665346703	2.46487929761533	0.457471737464227	5.38804716391485	7.12273631279278e-08	9.94370765732787e-07	Up	T0
evm.TU.Chr6.1134	16780.9340479177	-0.27577898490079	0.0512274561788946	-5.38342142029705	7.3083160366758e-08	1.01950454211169e-06	Down	T0
evm.TU.Chr1.4537	9516.25240814361	-0.267047891665126	0.0496095547531577	-5.38299311481178	7.32573415199721e-08	1.02115957633526e-06	Down	T0
evm.TU.Chr7.482	94.4451417696254	1.25225926036471	0.232780987306403	5.37955988096397	7.4668156013713e-08	1.04003690641525e-06	Up	T0
evm.TU.Chr5.2583	10704.0586326167	-0.30282895502717	0.0563029037809377	-5.37856726191977	7.50809319210543e-08	1.04499471180962e-06	Down	T0
evm.TU.Chr4.2147	2841.79729005288	0.270772097355652	0.0503536037299705	5.37741248486824	7.55639218454502e-08	1.05092153332106e-06	Up	T0
evm.TU.Chr2.2770	1230.55872859124	-0.391821270211958	0.0728909337337757	-5.37544589074729	7.63933916851706e-08	1.06165449699437e-06	Down	T0
evm.TU.Chr7.2739	998.634345660809	0.343359171959053	0.0638999999297058	5.37338297866621	7.72729613642489e-08	1.07306696951894e-06	Up	T0
evm.TU.Chr7.2667	3338.46392156267	0.323857755723883	0.0603055294671251	5.37028293401239	7.86132060790708e-08	1.09085464676966e-06	Up	T0
evm.TU.Chr1.3442	4810.32884970847	0.369833095120178	0.0688809874711645	5.3691607611607	7.91038832588204e-08	1.09683559396431e-06	Up	T0
evm.TU.Chr1.5763	1134.35843036774	0.368550502163432	0.068776988122935	5.35863102211845	8.38549134415666e-08	1.16183605014065e-06	Up	T0
evm.TU.Chr1.3078	425.398993465424	0.517903265111797	0.0966871914842306	5.35648266498946	8.48576374359116e-08	1.1739597606446e-06	Up	T0
evm.TU.Chr6.202	549.249656846891	0.465071460016296	0.086822951413135	5.35654976531859	8.48261441247872e-08	1.1739597606446e-06	Up	T0
evm.TU.Chr1.1212	355.270369286756	0.819939292244705	0.153101875741344	5.35551434804065	8.53133761939189e-08	1.17937724413639e-06	Up	T0
evm.TU.Chr8.16	8101.83540027074	-0.256925065565875	0.0479760922413252	-5.35527287786409	8.54273928872814e-08	1.18006614998163e-06	Down	T0
evm.TU.Chr1.1001	888.955586261556	0.364911786268276	0.0681519455439819	5.35438545966057	8.58476802827235e-08	1.18409261041122e-06	Up	T0
evm.TU.Chr1.979	888.955586261556	0.364911786268276	0.0681519455439819	5.35438545966057	8.58476802827235e-08	1.18409261041122e-06	Up	T0
evm.TU.Chr1.5655	2430.60370324467	0.333540873120263	0.0623598334819892	5.34864919446259	8.86131115148372e-08	1.22131984131319e-06	Up	T0
evm.TU.Chr5.2201	1730.34620825825	0.340811689715843	0.0637298665641064	5.34775464142887	8.90520733344358e-08	1.22645050211756e-06	Up	T0
evm.TU.Chr1.1838	1251.11953973075	0.394640039211154	0.0738537186529781	5.34353647194772	9.11504786906708e-08	1.25441070449601e-06	Up	T0
evm.TU.Chr2.1395	309.219824482089	0.611299877413474	0.114419478689589	5.34262071820728	9.16123208644592e-08	1.25982358370527e-06	Up	T0
evm.TU.Chr4.2490	907.275264931264	0.609563614116406	0.114136665721709	5.34064676116139	9.26155644653824e-08	1.27266798823656e-06	Up	T0
evm.TU.Chr1.3398	376.813256564241	-0.603393312151953	0.112992541877718	-5.34011627780664	9.28869853571528e-08	1.27544444568828e-06	Down	T0
evm.TU.Chr7.726	1622.12763147661	-0.300898776765026	0.0564017958237065	-5.33491482621469	9.55894165194656e-08	1.31157239710962e-06	Down	T0
evm.TU.Chr1.4616	937.956329086924	-0.392933308100445	0.0737031542955197	-5.33129568003212	9.75144945425606e-08	1.33698843897056e-06	Down	T0
evm.TU.Chr2.2157	14041.629322469	-0.238388019221833	0.0447173544810374	-5.33099558299951	9.76757949160132e-08	1.33820206060046e-06	Down	T0
evm.TU.Chr3.2577	214.21108016068	-0.777364221148133	0.145834708945631	-5.33044723556137	9.79711957739364e-08	1.34124974348443e-06	Down	T0
evm.TU.Chr3.21	342.732764666062	-0.613554461085636	0.115117259809804	-5.32982162795872	9.83092737149935e-08	1.34487671616359e-06	Down	T0
evm.TU.Chr1.1930	2361.07657922812	-0.28798348599725	0.0540360873750591	-5.32946591781129	9.85020025466211e-08	1.34651138945887e-06	Down	T0
evm.TU.Chr7.1889	40.4003995017165	1.69117590481563	0.317349026038191	5.3290723022799	9.87156953280581e-08	1.34842999576647e-06	Up	T0
evm.TU.Chr4.484	1035.36855572156	-0.425870533613187	0.0801004660394237	-5.31670481671833	1.05663272450587e-07	1.44226052507534e-06	Down	T0
evm.TU.Chr2.1575	67.6677308464337	-1.42789585782345	0.268691466927748	-5.31425829837544	1.07092622510489e-07	1.45960337841205e-06	Down	T0
evm.TU.Chr2.3050	514.15404883471	0.469998434759266	0.0884393137785262	5.31436094061356	1.07032280691619e-07	1.45960337841205e-06	Up	T0
evm.TU.Chr7.1386	3356.4755547385	-0.365821848751382	0.0688942290034489	-5.3099055471405	1.09682062489866e-07	1.49378844513976e-06	Down	T0
evm.TU.Chr2.901	150.112523593744	0.838677639174286	0.157981043610626	5.30872324936253	1.10395807801701e-07	1.50239624148192e-06	Up	T0
evm.TU.Chr6.3397	4299.53124513584	0.357399562307954	0.0673285601541442	5.30829059005142	1.10658123089013e-07	1.50485225674156e-06	Up	T0
evm.TU.Chr3.2561	471.071750768637	0.501058550466829	0.0944121712128105	5.30713936593423	1.11359035315231e-07	1.51326476223639e-06	Up	T0
evm.TU.Chr6.3251	6164.06081743772	-0.354970996762426	0.0668917749552336	-5.30664640009905	1.11660485059397e-07	1.51624053050375e-06	Down	T0
evm.TU.Chr6.44	1728.20181112288	-0.352154847907273	0.066391025199386	-5.30425380312594	1.1313481655826e-07	1.53512674335068e-06	Down	T0
evm.TU.Chr2.1850	1250.91763429908	-0.455841361730317	0.085987226588775	-5.30126833733493	1.1500091073557e-07	1.55929700942787e-06	Down	T0
evm.TU.Chr6.1036	345.599237376057	0.594649641852051	0.112180224549404	5.30084196426413	1.15269838086108e-07	1.56179163084096e-06	Up	T0
evm.TU.Chr4.2625	2019.93593430881	-0.274157740431257	0.0517259417132665	-5.30019814720825	1.15677067970976e-07	1.56615506017258e-06	Down	T0
evm.TU.Chr1.1216	1076.98608664219	0.341031197299682	0.0643643162400569	5.29845133486312	1.16788994255831e-07	1.58004595172017e-06	Up	T0
evm.TU.Chr8.2596	1293.45022529382	0.330687386833643	0.062424724833159	5.2973783659834	1.17477108145629e-07	1.588186845857e-06	Up	T0
evm.TU.Chr4.2576	1756.2987400131	0.313955820684631	0.0592855733246122	5.29565294014444	1.18591888520992e-07	1.60090342316223e-06	Up	T0
evm.TU.Chr6.382	2240.07572228666	0.345049562380076	0.065156103602229	5.29573659724292	1.18537603194784e-07	1.60090342316223e-06	Up	T0
evm.TU.Chr6.2464	640.690481351695	-0.683830109099297	0.129276886644563	-5.28965483968868	1.22547400036398e-07	1.6530862047463e-06	Down	T0
evm.TU.Chr5.120	3352.88080006371	-0.236554037303789	0.0447602402827623	-5.28491437511093	1.25763567196639e-07	1.69398457617393e-06	Down	T0
evm.TU.Chr6.995	2115.60531751438	-0.329497615355496	0.0623453340932959	-5.2850404949699	1.25676953436568e-07	1.69398457617393e-06	Down	T0
evm.TU.Chr1.5864	4583.3086489285	0.269207494606981	0.0509573985434625	5.28299132808691	1.27091409642967e-07	1.71061687971859e-06	Up	T0
evm.TU.Chr8.1050	4271.15488440927	-0.243912444210861	0.0462110157141323	-5.27823161732122	1.30436530164331e-07	1.75435701799662e-06	Down	T0
evm.TU.Chr3.3192	2355.2858143297	-0.301411979523924	0.0571227582171488	-5.2765655744095	1.31627425779298e-07	1.76908029998405e-06	Down	T0
evm.TU.Chr2.2714	12350.5771451341	-0.22307594957476	0.0423222702857903	-5.27088807071055	1.35765247781906e-07	1.82336000417686e-06	Down	T0
evm.TU.Chr1.1512	138.416727699482	-0.917930072299152	0.174169149128404	-5.27033677831438	1.36173672338264e-07	1.82751032088418e-06	Down	T0
evm.TU.Chr1.5652	837.221281785595	-0.389498790871474	0.0739133674111254	-5.26966642860391	1.36671901825445e-07	1.83285892557449e-06	Down	T0
evm.TU.Chr5.308	1651.36370396518	-0.494279475171536	0.0938008893004923	-5.26945404097508	1.36830123928992e-07	1.83364333714173e-06	Down	T0
evm.TU.Chr1.2217	716.320159076464	0.503230529483824	0.0955343592657075	5.26753445934777	1.38268212342779e-07	1.85156544219543e-06	Up	T0
evm.TU.Chr7.1838	806.803726153413	-0.418187598286239	0.0794555048907649	-5.26316708780797	1.41594784559223e-07	1.89473195699117e-06	Down	T0
evm.TU.Chr1.3588	3544.4367875617	-0.264425932505278	0.050259015323656	-5.2612636917464	1.43068678034091e-07	1.91306233769804e-06	Down	T0
evm.TU.Chr5.1563	257.984765609762	-0.827458896005548	0.157320291737322	-5.25970862924129	1.44283843570537e-07	1.92790897375573e-06	Down	T0
evm.TU.Chr1.2342	4401.061555118	-0.266462137785363	0.0506743352143471	-5.25832527764314	1.45373215067375e-07	1.94105441701434e-06	Down	T0
evm.TU.Chr5.1186	613.418102689314	0.48916839411424	0.0930413222105494	5.25753915026345	1.45995820602406e-07	1.9479529445543e-06	Up	T0
evm.TU.Chr8.1150	794.659047683086	-0.427764759231241	0.0814378457474418	-5.25265317746544	1.4992368646076e-07	1.99891000672048e-06	Down	T0
evm.TU.Chr3.1165	607.350209964268	-0.470905168706816	0.0896653529839399	-5.25180744887226	1.5061386951793e-07	2.00665696011353e-06	Down	T0
evm.TU.Chr3.2489	1474.69676884336	0.336905728894254	0.064173456106788	5.24992340031718	1.52162470962593e-07	2.02582128248967e-06	Up	T0
evm.TU.Chr6.2957	668.886998224685	-0.485999314903972	0.0925805064820276	-5.24947781527116	1.52530966764115e-07	2.02925785450435e-06	Down	T0
evm.TU.Chr4.1379	947.955589626475	0.354089154100662	0.0674784262300548	5.2474423883785	1.54225254842362e-07	2.05031492084719e-06	Up	T0
evm.TU.Chr7.1831	403.106955165282	-0.617603497136574	0.117775269318312	-5.24391496373805	1.57204674714692e-07	2.08841412521989e-06	Down	T0
evm.TU.Chr6.3720	131.513611154545	0.866862564195458	0.165409989152781	5.24069053287212	1.59976810553137e-07	2.1237065984332e-06	Up	T0
evm.TU.Chr1.1254	922.557319544467	0.440848018472743	0.084154238706641	5.23857176118633	1.61824051973805e-07	2.1452429448019e-06	Up	T0
evm.TU.Chr5.1822	327.703042948795	-0.793904803886367	0.151550135578343	-5.23856214880099	1.61832479301655e-07	2.1452429448019e-06	Down	T0
evm.TU.Chr1.373	5918.52796871211	-0.215113786850989	0.0410717294885509	-5.23751469757205	1.62753343194791e-07	2.15589551007163e-06	Down	T0
evm.TU.Chr4.688	2653.07431558576	-0.280463733894389	0.0535543876685337	-5.23698890238975	1.63217502605688e-07	2.16048740310165e-06	Down	T0
evm.TU.Chr1.3221	2697.4936382787	-0.340931715650559	0.0651267136566017	-5.23489819320861	1.65075826460112e-07	2.18351377359397e-06	Down	T0
evm.TU.Chr4.1684	3002.29877001299	-0.270511762074326	0.0516824771673643	-5.23410983568613	1.65781854847913e-07	2.19127619211626e-06	Down	T0
evm.TU.Chr8.2241	217.581445997291	0.711249769964214	0.135902113446963	5.23354458532234	1.66289871728606e-07	2.19641205574867e-06	Up	T0
evm.TU.Chr7.2915	903.084785204231	-0.434969408961386	0.0831801705945034	-5.22924401155446	1.7020459569352e-07	2.24650516613141e-06	Down	T0
evm.TU.Chr2.927	8187.50751514379	-0.315595985197408	0.0603701385020497	-5.22768363678166	1.71646883962789e-07	2.26391650540878e-06	Down	T0
evm.TU.Chr1.4496	419.513389901523	0.524765995834899	0.100389443427214	5.2273025720615	1.72000901522679e-07	2.26695955225519e-06	Up	T0
evm.TU.Chr1.5834	4056.59423709647	0.763977150320213	0.146175284771534	5.22644543853139	1.72799779164547e-07	2.27585726340929e-06	Up	T0
evm.TU.Chr2.1160	1641.63617151556	-0.307020627097425	0.0587846539878217	-5.22280231777889	1.76235501112025e-07	2.3194459008201e-06	Down	T0
evm.TU.Chr8.2521	2309.32360394553	0.251622387897996	0.048182024799209	5.22232905210176	1.76686642234118e-07	2.32372003155687e-06	Up	T0
evm.TU.Chr4.184	565.983730997393	0.487022958939652	0.0932684795373978	5.22173151481868	1.77257840363285e-07	2.32956587056424e-06	Up	T0
evm.TU.Chr1.4721	2468.34632165236	-0.269947185724676	0.051698872191575	-5.22152948954788	1.77451363967744e-07	2.33044341279353e-06	Down	T0
evm.TU.Chr3.2931	603.726425196788	-0.500858850494326	0.0959401651688292	-5.22053354414127	1.78408387216088e-07	2.34133947705567e-06	Down	T0
evm.TU.Chr1.596	1282.81440451559	0.36251842421525	0.0694625019811742	5.21890824366649	1.7998089505596e-07	2.36029153815897e-06	Up	T0
evm.TU.Chr6.2854	1516.36307450028	0.335107726770504	0.0642429886064186	5.21625369615857	1.82578073198596e-07	2.39264465704162e-06	Up	T0
evm.TU.Chr6.3339	424.348688658246	0.565186793797621	0.108392083246443	5.21428112524231	1.84531439311008e-07	2.41652068602008e-06	Up	T0
evm.TU.Chr2.3211	7919.03531165433	-0.229084211847337	0.0439835233069082	-5.20840975491738	1.90465947639879e-07	2.4924604365173e-06	Down	T0
evm.TU.Chr1.5497	478.454928964941	0.50059639825934	0.0961763651840085	5.20498354560997	1.94013796496713e-07	2.53708226343426e-06	Up	T0
evm.TU.Chr8.110	876.091305352876	-0.483249908044038	0.0928849573297741	-5.20267136828552	1.96444071835858e-07	2.56703674824029e-06	Down	T0
evm.TU.Chr6.3383	409.017862175737	0.624699275796295	0.120198815341164	5.19721657840964	2.0229462915097e-07	2.63973672929008e-06	Up	T0
evm.TU.Chr7.2777	3921.51872318579	0.264495770773421	0.0508910268812078	5.19729679243491	2.02207387744456e-07	2.63973672929008e-06	Up	T0
evm.TU.Chr1.1545	4999.13907523659	0.327691686274041	0.0630579225805303	5.19667748101835	2.02881900248495e-07	2.64364749678868e-06	Up	T0
evm.TU.Chr3.215	603.93104887256	0.468423449398435	0.090137405935127	5.19677091368222	2.02780000545314e-07	2.64364749678868e-06	Up	T0
evm.TU.Chr6.2020	3620.18986331188	-0.271277007228679	0.0522309196233555	-5.19380108918042	2.06043282094495e-07	2.68294035735791e-06	Down	T0
evm.TU.Chr3.1075	228.640000078259	0.898383918918803	0.173179734141288	5.18758111838801	2.13043135235777e-07	2.77212390972752e-06	Up	T0
evm.TU.Chr1.5553	123.607887109666	0.972638940254224	0.187510390047886	5.18712024440797	2.13570841880495e-07	2.77515207222608e-06	Up	T0
evm.TU.Chr4.1677	1453.22915743294	-0.443581820822979	0.0855161079558068	-5.1871142341068	2.13577732089628e-07	2.77515207222608e-06	Down	T0
evm.TU.Chr5.701	800.080565168018	0.471453712635732	0.0908936993892385	5.18686901076392	2.13859039377637e-07	2.77684484321839e-06	Up	T0
evm.TU.Chr6.2188	1008.68167624174	0.41577345362239	0.0801627491217358	5.1866167038632	2.1414884625082e-07	2.77864550964543e-06	Up	T0
evm.TU.Chr1.5245	825.081753224797	0.491508538465481	0.0947837417976074	5.18557855117182	2.15345296374817e-07	2.79219930828447e-06	Up	T0
evm.TU.Chr5.2075	2443.79731404348	-0.417117724000997	0.0804879181585772	-5.18236442864868	2.19090606883946e-07	2.83875961815943e-06	Down	T0
evm.TU.Chr6.777	190.644777962497	0.701588425504787	0.135492640000517	5.17805561617301	2.24210397744116e-07	2.90305096684741e-06	Up	T0
evm.TU.Chr3.3243	1009.71942438022	-0.478516956437549	0.0924244140029086	-5.17738696641874	2.25015187594374e-07	2.91142099867006e-06	Down	T0
evm.TU.Chr6.823	3236.61112303096	0.260671797453513	0.0503727558425299	5.17485678703779	2.28085862712463e-07	2.94907642182232e-06	Up	T0
evm.TU.Chr4.1592	3989.02894079849	-0.273641307858087	0.0528807903556408	-5.17468264028882	2.28298693360918e-07	2.9497538834391e-06	Down	T0
evm.TU.Chr7.883	255.682301606106	0.654463273057653	0.126499562603585	5.17364060070756	2.29576220213219e-07	2.96417723654511e-06	Up	T0
evm.TU.Chr1.4590	1084.45356832781	-0.388576953657185	0.0751211657461701	-5.17266937749826	2.30773144276989e-07	2.97754037240472e-06	Down	T0
evm.TU.Chr5.502	2808.35975335618	0.409675165404161	0.0792304449937914	5.17067858745793	2.33245444870546e-07	3.00732871626217e-06	Up	T0
evm.TU.Chr1.3576	32372.4098285442	-0.319960905471177	0.0619501644636928	-5.16481123562952	2.4068168779041e-07	3.1010325940536e-06	Down	T0
evm.TU.Chr6.2327	4208.84943076009	-0.369869685577916	0.0716307950908428	-5.16355689070384	2.42300893673946e-07	3.11970884530054e-06	Down	T0
evm.TU.Chr3.1828	11250.5092959188	0.255837557475564	0.0495511711534792	5.16309809677628	2.42895765031413e-07	3.12517952125092e-06	Up	T0
evm.TU.Chr1.3593	2569.35586708306	-0.33933494992075	0.0657342637228789	-5.16222333228393	2.44033895089957e-07	3.13762740917759e-06	Down	T0
evm.TU.Chr5.788	449.289688143588	0.589884590849972	0.114295146799879	5.16106420408917	2.45549941063531e-07	3.15491349852836e-06	Up	T0
evm.TU.Chr4.1829	1104.24257770326	0.34176637354742	0.0662271650772409	5.16051643081532	2.46269546202111e-07	3.16194963440784e-06	Up	T0
evm.TU.Chr8.1724	17776.4933833568	-0.242751228440906	0.0470502754090786	-5.15940079692002	2.47741450267422e-07	3.1764116489657e-06	Down	T0
evm.TU.Chr8.394	929.566786178195	0.381498893411075	0.073940862444959	5.15951370860814	2.47592095324627e-07	3.1764116489657e-06	Up	T0
evm.TU.Chr2.2130	101865.28475089	-0.244918044253812	0.0474736416587938	-5.15903216387117	2.48229669087057e-07	3.18045344657466e-06	Down	T0
evm.TU.Chr1.1101	204.139709540405	-0.737301350501368	0.142951585557974	-5.1576997038788	2.50002146786663e-07	3.20093277912228e-06	Down	T0
evm.TU.Chr2.1159	1118.76913117723	-0.359387767440798	0.0697439419105238	-5.15296035176597	2.56406191238453e-07	3.28064316778719e-06	Down	T0
evm.TU.Chr2.2526	240.424741663681	0.683553738107778	0.132696751409675	5.15124696608012	2.58760171491266e-07	3.30845932756497e-06	Up	T0
evm.TU.Chr4.804	2665.17192235356	0.245276416072982	0.047631018989609	5.14951015695236	2.61167631721122e-07	3.3369201367787e-06	Up	T0
evm.TU.Chr6.1204	4074.20030937155	-0.286037917183964	0.0555506917485456	-5.1491333083436	2.61692845691224e-07	3.34130879227697e-06	Down	T0
evm.TU.Chr3.3090	819.830318522601	-0.381852861897322	0.0742165793847075	-5.14511535108561	2.67356478636178e-07	3.41125344636e-06	Down	T0
evm.TU.Chr4.884	595.808953153393	0.529873203453297	0.103052774108785	5.14176554717442	2.72168624403061e-07	3.4702443330615e-06	Up	T0
evm.TU.Chr7.424	1447.10069378761	-0.313438120676585	0.0609686944785868	-5.14096821913531	2.73326288277231e-07	3.48258983802159e-06	Down	T0
evm.TU.Chr3.265	1288.32526117064	-0.419211897685774	0.0815550067585393	-5.14023496959467	2.74395111446418e-07	3.49280242663161e-06	Down	T0
evm.TU.Chr6.131	787.874687606824	0.433394307062875	0.0843153691419043	5.14015785584078	2.74507750814896e-07	3.49280242663161e-06	Up	T0
evm.TU.Chr4.1343	644.104477802547	0.4587756077867	0.0892864919818655	5.13824205211108	2.77320527795753e-07	3.52615160722871e-06	Up	T0
evm.TU.Chr1.1199	904.837454292044	0.381087698265852	0.074178547285884	5.1374381436339	2.78509096249514e-07	3.53637309643892e-06	Up	T0
evm.TU.Chr3.2126	953.386114353602	-0.368592445105424	0.071745000274844	-5.13753493195907	2.78365735864993e-07	3.53637309643892e-06	Down	T0
evm.TU.Chr4.1580	920.755312256199	0.468892416756189	0.0913033327194701	5.13554547014032	2.8132684803934e-07	3.56968628574969e-06	Up	T0
evm.TU.Chr5.2292	1187.59003376572	0.315144161488363	0.0613937570130432	5.13316299280087	2.84912962744746e-07	3.61095202304732e-06	Up	T0
evm.TU.Chr6.2360	1820.32606212218	-0.296868051046506	0.0578337952405924	-5.13312415018789	2.84971792964302e-07	3.61095202304732e-06	Down	T0
evm.TU.Chr1.3596	3512.93205120201	-0.255162778349131	0.0497579338699052	-5.12808226756898	2.92708536996969e-07	3.70388104695546e-06	Down	T0
evm.TU.Chr2.1564	5022.17822201031	0.24082029756198	0.0469603385646633	5.12816357212537	2.92582181551542e-07	3.70388104695546e-06	Up	T0
evm.TU.Chr7.2299	337.470782353592	0.563256557155276	0.109874944471029	5.12634213256682	2.95425548655351e-07	3.73569060356072e-06	Up	T0
evm.TU.Chr6.1345	532.417458150016	-0.499268951666532	0.097396196647867	-5.12616476669642	2.95703847825602e-07	3.73663982551307e-06	Down	T0
evm.TU.Chr7.990	696.477510227464	0.432005250707743	0.0842795973212521	5.12585803015943	2.96185735993078e-07	3.74015861398951e-06	Up	T0
evm.TU.Chr7.2307	7343.93341605074	-0.317164889558138	0.061880087613788	-5.12547576754671	2.96787338307929e-07	3.74518325472174e-06	Down	T0
evm.TU.Chr2.105	450.988038080591	0.492357227910789	0.0960780354614827	5.12455552974095	2.98240445623189e-07	3.76093884309188e-06	Up	T0
evm.TU.Chr8.743	5215.07489593189	-0.243072789362083	0.0474530241843695	-5.12238774114102	3.01690710207995e-07	3.80184057428663e-06	Down	T0
evm.TU.Chr8.2121	2868.24537712116	0.307205278319115	0.0600163041639088	5.11869703739363	3.07653708931848e-07	3.87432951535682e-06	Up	T0
evm.TU.Chr3.1330	13.8627280951968	-6.82297174269639	1.3330198782324	-5.1184321060116	3.08086103489095e-07	3.87711916410027e-06	Down	T0
evm.TU.Chr1.809	11144.6998486253	-0.241061822049457	0.0471363162907648	-5.11414215235752	3.15169952789928e-07	3.96355318193955e-06	Down	T0
evm.TU.Chr2.1350	1961.14304397434	-0.309680976989471	0.0605803453843771	-5.11190510758186	3.18926028904557e-07	4.00804782463375e-06	Down	T0
evm.TU.Chr6.2272	89.7208043460033	1.0145487919014	0.198485091170737	5.11146094609535	3.1967691647427e-07	4.01474029118574e-06	Up	T0
evm.TU.Chr2.1577	2084.11557681552	-0.288750282241741	0.056539878938827	-5.10701981789089	3.27279435477531e-07	4.10741276497603e-06	Down	T0
evm.TU.Chr1.827	1702.43846316251	-0.298614571207294	0.0584755825071813	-5.10665406660329	3.27913265698355e-07	4.11256023405863e-06	Down	T0
evm.TU.Chr6.237	950.787040043279	0.39948206582418	0.0782344309845049	5.10621807811578	3.28670362076757e-07	4.11924558769138e-06	Up	T0
evm.TU.Chr4.1535	68.5023427819641	3.36220198763956	0.658540069478719	5.10553896940695	3.29853000476525e-07	4.13125154411538e-06	Up	T0
evm.TU.Chr6.1993	1790.04720129518	-0.312347049449088	0.0612048169242537	-5.10330828757555	3.33766615100443e-07	4.17742204577042e-06	Down	T0
evm.TU.Chr2.1726	554.790755743151	-0.465737976139539	0.0913793960574161	-5.09675042989892	3.45533371092221e-07	4.32175276251808e-06	Down	T0
evm.TU.Chr7.1246	671.179584935003	0.437983685665722	0.0859541968111041	5.0955474184495	3.47734965297599e-07	4.34633247584069e-06	Up	T0
evm.TU.Chr2.3035	3203.20276248467	-0.268800403803672	0.0527689149837979	-5.09391568665387	3.50742795872901e-07	4.37797491168985e-06	Down	T0
evm.TU.Chr6.2297	2466.47465852534	-0.326853428682692	0.0641654111544464	-5.09391933756888	3.50736038060557e-07	4.37797491168985e-06	Down	T0
evm.TU.Chr1.2559	3401.66326099563	-0.305957981990121	0.0600716460182754	-5.09321788680536	3.52036727606561e-07	4.39114469048455e-06	Down	T0
evm.TU.Chr4.1990	1397.99922251215	0.389385357031763	0.076455244995492	5.09298422959369	3.52471027459753e-07	4.39358122771188e-06	Up	T0
evm.TU.Chr1.2909	701.933444556216	0.461585340200702	0.0906936133775676	5.08950214916535	3.59004791030253e-07	4.47199328447306e-06	Up	T0
evm.TU.Chr1.2852	2394.13984793645	-0.302525662715572	0.0594504352334452	-5.08870391827476	3.60518976477291e-07	4.48781442214724e-06	Down	T0
evm.TU.Chr8.2301	5153.63965543026	-0.267977566821729	0.0526728342054639	-5.0875858659212	3.62650206911735e-07	4.51129005702244e-06	Down	T0
evm.TU.Chr7.2761	659.281900913942	0.480034147630238	0.0943622191565675	5.08714347671028	3.634968420404e-07	4.51876466379634e-06	Up	T0
evm.TU.Chr5.91	7690.27396537108	0.246390672564703	0.0484407806320628	5.08643067576038	3.64865000002994e-07	4.53270803382098e-06	Up	T0
evm.TU.Chr4.2786	319.365806343877	0.623209600245472	0.122574492301446	5.08433352277586	3.68919181904395e-07	4.57997844597853e-06	Up	T0
evm.TU.Chr1.890	2080.88555783105	0.316452260981289	0.0623004482991684	5.07945399464345	3.78521170934703e-07	4.69284575104885e-06	Up	T0
evm.TU.Chr3.1257	3541.17263919359	-0.25700827521808	0.0505964180352768	-5.07957450740661	3.78281146105558e-07	4.69284575104885e-06	Down	T0
evm.TU.Chr3.2518	2193.02938337939	0.286354942613165	0.0563865523787952	5.07842615894446	3.80574288647447e-07	4.71512053306736e-06	Up	T0
evm.TU.Chr1.1163_evm.TU.Chr1.1164	628.149840282587	0.485876503545993	0.095680408190074	5.07811905004392	3.8118982585178e-07	4.71956642297026e-06	Up	T0
evm.TU.Chr6.690	1068.53133198173	-0.414223470570032	0.0815896340292327	-5.07691296202678	3.83616492072791e-07	4.74641508967048e-06	Down	T0
evm.TU.Chr2.1599	700.038387212171	0.593477846558823	0.116909974442091	5.07636623300086	3.8472142289735e-07	4.75688505809729e-06	Up	T0
evm.TU.Chr7.227	1754.32285857845	-0.276324395191048	0.0544378366931302	-5.07596208770579	3.85540167780214e-07	4.76380478817676e-06	Down	T0
evm.TU.Chr5.1344	677.508351308703	0.410262376753405	0.0808437191899924	5.07475881693715	3.87987802965689e-07	4.79082857308741e-06	Up	T0
evm.TU.Chr1.420	342.713534920362	-0.596070368343365	0.117500211828537	-5.07293015959142	3.9173630279386e-07	4.83386823031403e-06	Down	T0
evm.TU.Chr5.1922	2035.73398421695	0.28358232313151	0.0559190643882859	5.07129949747364	3.95108395954624e-07	4.87220856339485e-06	Up	T0
evm.TU.Chr6.3172	515.957955857324	0.600692569852688	0.118473090862785	5.07028697806498	3.97216291166535e-07	4.89491871942889e-06	Up	T0
evm.TU.Chr4.1701	2955.51057017084	-0.279164244091698	0.055063528545153	-5.06985751671869	3.98113631172995e-07	4.90269070512169e-06	Down	T0
evm.TU.Chr7.2680	4555.88985882537	-0.211078423160303	0.0416411304990228	-5.06898877697992	3.99934807757915e-07	4.9218215364371e-06	Down	T0
evm.TU.Chr3.412	2603.55010894727	-0.246816649945066	0.0486987837196906	-5.06823027379366	4.01531461866145e-07	4.93816552365949e-06	Down	T0
evm.TU.Chr3.2542	168.801101105942	-0.869672329278291	0.17165488623707	-5.06640007950139	4.05409398557563e-07	4.98252486756641e-06	Down	T0
evm.TU.Chr6.1049	1431.77851873148	-0.359119027480701	0.0708934733321898	-5.0656147964137	4.07084365037988e-07	4.99976829364626e-06	Down	T0
evm.TU.Chr7.1941	408.511609871285	0.59403623698767	0.117271355034182	5.06548454918526	4.07362820153313e-07	4.99984833867744e-06	Up	T0
evm.TU.Chr8.1668	80.4326585635579	1.47715867278322	0.291623020054399	5.06530202076527	4.07753356311938e-07	5.00130300810627e-06	Up	T0
evm.TU.Chr7.1341	412.390934315242	0.50060913095296	0.0988464871620584	5.06451109519161	4.09449791702046e-07	5.01541896751088e-06	Up	T0
evm.TU.Chr7.1395	412.390934315242	0.50060913095296	0.0988464871620584	5.06451109519161	4.09449791702046e-07	5.01541896751088e-06	Up	T0
evm.TU.Chr1.2202	1318.16436108571	-0.342540529140041	0.0676525841762502	-5.0632290445498	4.12214103511897e-07	5.04591778107173e-06	Down	T0
evm.TU.Chr6.3725	1632.00611698006	0.319525495750339	0.0631101004618972	5.06298505963008	4.12742210649342e-07	5.04902081503579e-06	Up	T0
evm.TU.Chr7.2045	825.016468565871	0.413949692271732	0.0818302709157502	5.0586376855323	4.22262304617899e-07	5.1620443701494e-06	Up	T0
evm.TU.Chr3.1248	2211.74932710242	-0.275883750090144	0.054549831115691	-5.05746295538553	4.24870927773688e-07	5.1873149790492e-06	Down	T0
evm.TU.Chr5.2574	8299.75082192333	0.226064172322067	0.0446992162265604	5.05745271183836	4.24893742980969e-07	5.1873149790492e-06	Up	T0
evm.TU.Chr2.2656	200.30541935867	-0.803245603232028	0.158849763130844	-5.05663708525898	4.2671416741867e-07	5.20608273534151e-06	Down	T0
evm.TU.Chr7.2479	1495.44939437339	-0.328461942255533	0.0649689388700345	-5.05567657357921	4.28867614971892e-07	5.22888592100346e-06	Down	T0
evm.TU.Chr3.1939	289.263545181798	-0.665761481834428	0.13172476095265	-5.05418629739433	4.32229551079004e-07	5.26638338378964e-06	Down	T0
evm.TU.Chr4.774	118.947683279089	0.961166433466946	0.190198500125462	5.05349113075511	4.33806470376608e-07	5.28209653267836e-06	Up	T0
evm.TU.Chr2.1053	589.355127580262	-0.469766686707572	0.0930171814855171	-5.05032166321569	4.41066718117916e-07	5.36339462917726e-06	Down	T0
evm.TU.Chr6.107	3751.54165112314	-0.255074954760188	0.0505056407948096	-5.05042507621053	4.40827992641117e-07	5.36339462917726e-06	Down	T0
evm.TU.Chr1.4176	10210.5648008088	0.270345904707567	0.0535398250453753	5.04943571403991	4.4311701976651e-07	5.38120840516978e-06	Up	T0
evm.TU.Chr4.1950_evm.TU.Chr4.1951	1788.66950003786	-0.280965590791667	0.0556428730113225	-5.04944435084246	4.43096987799985e-07	5.38120840516978e-06	Down	T0
evm.TU.Chr1.2289	229.983876101424	0.775845994362053	0.153730774380173	5.04678388234358	4.49309097680723e-07	5.45280334650679e-06	Up	T0
evm.TU.Chr7.1877	45043.6038543906	0.248412911827435	0.0492518063925821	5.04373199730698	4.56538629657271e-07	5.53688604543442e-06	Up	T0
evm.TU.Chr1.1228	790.090790273491	-0.443591737524069	0.0879879788111922	-5.04150389084336	4.61887463151438e-07	5.59806387442475e-06	Down	T0
evm.TU.Chr7.2802	148.924770991314	-0.984703343671954	0.195387045546963	-5.03975757919567	4.66121894891167e-07	5.64566347791107e-06	Down	T0
evm.TU.Chr2.1017	2722.13167565613	1.02240875125499	0.202909205118883	5.03874997024389	4.68582140249083e-07	5.67172562911102e-06	Up	T0
evm.TU.Chr6.1605	185.420815753879	0.76125708658221	0.151178405726149	5.03548825591655	4.7663235247046e-07	5.76537002139598e-06	Up	T0
evm.TU.Chr4.1960	1844.18708607323	0.329082970227367	0.0653672648615086	5.03436958735513	4.79423924938679e-07	5.79532431553094e-06	Up	T0
evm.TU.Chr3.2432	489.531591461748	0.511938387728179	0.101706473108835	5.03348874540521	4.81633105143152e-07	5.81820385753088e-06	Up	T0
evm.TU.Chr5.1126	2258.57374867006	-0.339835265055892	0.0675405908765823	-5.03157080276181	4.86477382306673e-07	5.87286483984931e-06	Down	T0
evm.TU.Chr4.2363	1084.48539708091	0.416752212994217	0.0828464974803648	5.0304143888882	4.89420887278685e-07	5.90452259416398e-06	Up	T0
evm.TU.Chr6.532	1633.88872771954	-0.295805512530438	0.0588080903790002	-5.03001390835958	4.90444258243718e-07	5.91298893906164e-06	Down	T0
evm.TU.Chr5.2504	100.848275012062	0.965627135233473	0.192181165591469	5.02456696139602	5.04569733399937e-07	6.07930479573475e-06	Up	T0
evm.TU.Chr7.2046	303.893596466217	-0.685309916157771	0.136425334322202	-5.02333323618063	5.07823201931704e-07	6.11449730891704e-06	Down	T0
evm.TU.Chr3.3025	795.641084165632	0.357356269618246	0.0711554544432263	5.0221908132619	5.10853929519498e-07	6.14696357862925e-06	Up	T0
evm.TU.Chr5.2109	1008.06002987348	0.597446136923954	0.118979095257955	5.02143788897241	5.12860886204107e-07	6.167076686559e-06	Up	T0
evm.TU.Chr6.1588	1760.00373684536	-0.324942426666451	0.0647765571660882	-5.0163584000504	5.26600546572673e-07	6.32815532633017e-06	Down	T0
evm.TU.Chr2.1795	6515.37457689641	-0.245183738553386	0.0488938061625582	-5.01461755172463	5.3139056843359e-07	6.3815460425996e-06	Down	T0
evm.TU.Chr7.1633	1058.21478346667	0.350820224964379	0.0699687665441474	5.01395468709636	5.33225491423817e-07	6.39940201391534e-06	Up	T0
evm.TU.Chr1.3196	1168.66984908175	0.47151959033495	0.0940519278635559	5.01339633376785	5.34775848296895e-07	6.41382175263321e-06	Up	T0
evm.TU.Chr4.1097	88.0914124927116	1.02565388361471	0.204623894049909	5.01238571564153	5.37593050227819e-07	6.44340666329118e-06	Up	T0
evm.TU.Chr5.1990	976.587740519544	-0.508181938021652	0.101392242102933	-5.01203965393869	5.38561017636474e-07	6.45080317281057e-06	Down	T0
evm.TU.Chr6.723	1069.6268165509	-0.352218792102104	0.0703097333728097	-5.00953104507597	5.45628250265785e-07	6.53119857381948e-06	Down	T0
evm.TU.Chr1.297	1014.09752565997	0.331883741976499	0.0662543453991931	5.00923735608352	5.46461451854382e-07	6.53658849698647e-06	Up	T0
evm.TU.Chr2.1602	6101.84190606288	-0.274352042910023	0.0547704873071006	-5.00912181722463	5.46789574043576e-07	6.53658849698647e-06	Down	T0
evm.TU.Chr5.141	1611.62771494507	-0.330420800314895	0.0659704127501292	-5.00862108543118	5.48213813826016e-07	6.54935619298579e-06	Down	T0
evm.TU.Chr5.1955	241.417985482912	0.649049363610186	0.129615069005583	5.00751470172214	5.51373413067226e-07	6.58282569652859e-06	Up	T0
evm.TU.Chr8.231_evm.TU.Chr8.233	344.729870292992	0.744172884865537	0.148664796887813	5.00571016437141	5.56564497836844e-07	6.64048984894757e-06	Up	T0
evm.TU.Chr3.339	942.571974083392	-0.376502633999428	0.0752574064676662	-5.00286485638047	5.64845399764578e-07	6.73492057073381e-06	Down	T0
evm.TU.Chr5.2464	3560.13848555193	-0.318573814144551	0.0637132840451378	-5.00011604987833	5.72958176614726e-07	6.82722555751028e-06	Down	T0
evm.TU.Chr6.2513	2513.35320758228	-0.327441513633287	0.0655043418371072	-4.99877572157814	5.76954624761411e-07	6.87039360807209e-06	Down	T0
evm.TU.Chr1.4002	368.384814107973	0.643550067808373	0.128787689137862	4.99698435554253	5.82337907963995e-07	6.93000956364143e-06	Up	T0
evm.TU.Chr5.1025	1501.75828604582	0.373653430208057	0.0747968358566755	4.9955780338629	5.86597979061006e-07	6.97619045473198e-06	Up	T0
evm.TU.Chr6.2299	8733.39236653068	0.283667163129583	0.0568151217007244	4.99281097422987	5.95067913119849e-07	7.07234560479738e-06	Up	T0
evm.TU.Chr7.2283	6945.75122555856	0.263268118046213	0.0527600083856424	4.98991804781169	6.04049138185164e-07	7.1744492601243e-06	Up	T0
evm.TU.Chr1.4677	1727.42540631787	0.295756125180732	0.0592771893092857	4.98937497926208	6.05749623363403e-07	7.1900016624658e-06	Up	T0
evm.TU.Chr3.1470_evm.TU.Chr3.1471	1103.47170111693	-0.348399418205288	0.0699264385789933	-4.98237040646242	6.28100553085871e-07	7.45048823808827e-06	Down	T0
evm.TU.Chr2.1394	735.962331062874	0.452482668609566	0.0908211007229627	4.98213152018276	6.28876663310829e-07	7.45488480440548e-06	Up	T0
evm.TU.Chr1.639	7326.30952257757	-0.237325847077686	0.0476399871760814	-4.98165220323233	6.30436690053708e-07	7.46583474407279e-06	Down	T0
evm.TU.Chr8.1504	85.2931812439238	-1.19077100217463	0.239033928543378	-4.98159825858588	6.30612496331178e-07	7.46583474407279e-06	Down	T0
evm.TU.Chr5.1390	1016.50792403401	0.427826249190492	0.0858934137192911	4.9808970288301	6.32902116544064e-07	7.48811989368029e-06	Up	T0
evm.TU.Chr3.382	2106.266893857	-0.281713039312491	0.0565771390273857	-4.97927332762673	6.38234540258205e-07	7.546353863143e-06	Down	T0
evm.TU.Chr8.420	875.765011725393	0.37745055677961	0.0758387925146116	4.97701168840324	6.45734238079862e-07	7.63012191602592e-06	Up	T0
evm.TU.Chr1.3318	3152.44048521707	-0.285109377112382	0.0573026817169187	-4.97549797967314	6.5080113275344e-07	7.68505435247575e-06	Down	T0
evm.TU.Chr3.1841	4657.7365027712	-0.235003329272928	0.0472401846782887	-4.97464882648805	6.53660288983809e-07	7.71386269143538e-06	Down	T0
evm.TU.Chr5.1537	2628.37649263149	-0.259881383083664	0.0522503566538933	-4.97377242427492	6.56623887207934e-07	7.74386580513476e-06	Down	T0
evm.TU.Chr6.646	2673.55939615481	-0.291243388352241	0.0585654913170835	-4.97295219082855	6.59409275429579e-07	7.77173008849247e-06	Down	T0
evm.TU.Chr3.2055	539.356257969211	0.591802382838236	0.119124832190205	4.96791787201272	6.76756113823712e-07	7.97106848735604e-06	Up	T0
evm.TU.Chr1.4543	2905.26501065551	0.38138702681077	0.0767802869467279	4.9672519077115	6.79083511141446e-07	7.99336071437043e-06	Up	T0
evm.TU.Chr4.723	2396.89244658771	-0.305281148436233	0.0614784258691048	-4.96566306180667	6.84667367421326e-07	8.05393104120825e-06	Down	T0
evm.TU.Chr1.3170	2122.36875293878	-0.260423235545028	0.0524809682639101	-4.96224144027683	6.96842972089806e-07	8.19191488800715e-06	Down	T0
evm.TU.Chr3.2528	27513.5550417158	0.216718888807929	0.0436884068522924	4.96055829045542	7.02908639702253e-07	8.25794137352436e-06	Up	T0
evm.TU.Chr1.2906	2738.69443159616	-0.300298151041034	0.0605570447764713	-4.95893008236279	7.08824699752165e-07	8.31681616441819e-06	Down	T0
evm.TU.Chr4.85	6076.8759096274	0.21513953804987	0.0433833695848589	4.95903246125342	7.08451299041728e-07	8.31681616441819e-06	Up	T0
evm.TU.Chr7.2913	27.4225249529369	1.93946717043546	0.391335309483324	4.95602396061862	7.19503470740205e-07	8.43672883484018e-06	Up	T0
evm.TU.Chr1.729	2519.45594441706	-0.337019404668067	0.0680340535430893	-4.95368697169596	7.28203196774603e-07	8.5332976264486e-06	Down	T0
evm.TU.Chr4.1224	306.14686569175	0.594720374421341	0.120068201354442	4.9531880024231	7.30073755589706e-07	8.54976819762569e-06	Up	T0
evm.TU.Chr6.2396	1759.73837157541	-0.311552376058449	0.0629125204058673	-4.95215219559687	7.3397162604783e-07	8.58994418619695e-06	Down	T0
evm.TU.Chr3.2870	4196.25428227411	-0.246592156337683	0.049801629179325	-4.95148774048652	7.36482601195943e-07	8.61384803154491e-06	Down	T0
evm.TU.Chr4.767	195.652792435367	0.797216340934851	0.161015700376627	4.95117146383928	7.37680715498451e-07	8.62237611897935e-06	Up	T0
evm.TU.Chr5.832	1166.2107403922	-0.359651795563152	0.0726808342028212	-4.94837187145538	7.48368280628663e-07	8.74174028439555e-06	Down	T0
evm.TU.Chr6.3234	24870.4339409213	-0.176594756183769	0.0356892351030628	-4.94812387191268	7.49322189045639e-07	8.74732556685278e-06	Down	T0
evm.TU.Chr1.2839	578.754279388172	-0.505438490887558	0.102194698263048	-4.94583867341696	7.58167304196196e-07	8.84496450187263e-06	Down	T0
evm.TU.Chr4.627	3912.42190390602	-0.232399067164445	0.0469972817503241	-4.94494699500024	7.61645852697061e-07	8.87991163455178e-06	Down	T0
evm.TU.Chr7.2308	3319.59774616108	-0.258206934008454	0.0522224098146335	-4.94437033689128	7.63903648770298e-07	8.90059092920831e-06	Down	T0
evm.TU.Chr3.425	199.439535066317	-0.726223455702845	0.146961637129579	-4.94158523195084	7.74899275717363e-07	9.02298801984765e-06	Down	T0
evm.TU.Chr2.1347	78.8521661505246	-1.20973439535776	0.24485297531647	-4.94065630117089	7.78600493067542e-07	9.06034725667077e-06	Down	T0
evm.TU.Chr1.1840	1088.0594929114	0.3740060067118	0.0757274696175958	4.93884198957703	7.85878577600128e-07	9.13925586828333e-06	Up	T0
evm.TU.Chr7.2644	142.42970731453	0.878138518878794	0.177840786332805	4.93777910560673	7.90172715074023e-07	9.17818337757512e-06	Up	T0
evm.TU.Chr7.2961	6632.3556724089	-0.205783473880062	0.0416754173007066	-4.93776636704662	7.90224316692125e-07	9.17818337757512e-06	Down	T0
evm.TU.Chr4.275	489.340615729236	-0.751599004310721	0.152223403750728	-4.93747338314348	7.91412038071055e-07	9.18617533584243e-06	Down	T0
evm.TU.Chr5.72	315.965332789687	-0.589657207341676	0.119503746999624	-4.93421522041087	8.04736658857291e-07	9.33494524274457e-06	Down	T0
evm.TU.Chr8.475	5801.89111338596	0.308362019805674	0.0624986092734876	4.93390210422624	8.06028503171995e-07	9.34403534635581e-06	Up	T0
evm.TU.Chr3.974	667.238461910091	-0.450632660378835	0.0913426094109376	-4.93343318397553	8.07966894936355e-07	9.36060449294255e-06	Down	T0
evm.TU.Chr6.225	3840.69339469941	-0.230355983019431	0.0467043211834486	-4.93221991418358	8.13003089636495e-07	9.41301939927997e-06	Down	T0
evm.TU.Chr3.850	1616.89349444385	-0.390167839047876	0.0791726037423986	-4.92806628309652	8.30474456909315e-07	9.60925321883868e-06	Down	T0
evm.TU.Chr1.2365	5059.07812672853	-0.231728712532302	0.0470402308459275	-4.92618144862619	8.38521364432047e-07	9.69626025562743e-06	Down	T0
evm.TU.Chr1.2464	2312.21359592849	0.240217779969934	0.0487743212583427	4.92508709034767	8.432278997318e-07	9.74455572876737e-06	Up	T0
evm.TU.Chr2.2318	3109.33414418585	0.302970464605305	0.0615518238012144	4.92220125895486	8.55761390554649e-07	9.88318399920715e-06	Up	T0
evm.TU.Chr5.1320	1656.4015112446	0.306948845939119	0.0624064157471052	4.918546310735	8.7189290792643e-07	1.00631657282708e-05	Up	T0
evm.TU.Chr4.1729	3865.70855713607	-0.240249847323714	0.048858989063307	-4.91720872514206	8.77869362344675e-07	1.01257880150999e-05	Down	T0
evm.TU.Chr6.1175	962.151762116134	-0.364929299910707	0.0742589514807556	-4.91428026700968	8.91092016165108e-07	1.02718606954305e-05	Down	T0
evm.TU.Chr1.4104	4815.49415532376	-0.203234787196917	0.0413570795515002	-4.9141474543394	8.91696218980919e-07	1.02723851392125e-05	Down	T0
evm.TU.Chr2.2528_evm.TU.Chr2.2529	1167.79360738069	0.330463995331222	0.0672550240179456	4.91359567789381	8.94210634328102e-07	1.02949008908932e-05	Up	T0
evm.TU.Chr1.189	885.432706882338	-0.438603556017451	0.0892681034437885	-4.9133289394194	8.95428593620946e-07	1.03024719163421e-05	Down	T0
evm.TU.Chr5.315	340.97023646373	0.573114746558867	0.116686798767284	4.91156456954367	9.0352523445376e-07	1.03891275551387e-05	Up	T0
evm.TU.Chr1.4600	1342.43007185027	-0.368528743058006	0.0750518462675226	-4.91032214909655	9.09268912636031e-07	1.04486363923288e-05	Down	T0
evm.TU.Chr1.3601	2075.31486766738	-0.288024021350071	0.0586741030122025	-4.9088781347057	9.15988733132676e-07	1.05127146363155e-05	Down	T0
evm.TU.Chr3.397	4023.00958094854	0.247568655121169	0.0504326714115811	4.90889433757654	9.15913067383379e-07	1.05127146363155e-05	Up	T0
evm.TU.Chr1.328	656.155277825653	-0.554537994145575	0.112969693140636	-4.90873241069383	9.16669519890535e-07	1.05139649361868e-05	Down	T0
evm.TU.Chr5.938	965.675260470883	-0.403460375236109	0.0822537166467436	-4.90507166951321	9.33932320127114e-07	1.07052865572675e-05	Down	T0
evm.TU.Chr1.2101	1260.09822995913	0.406500082412047	0.082890861899716	4.90403975897661	9.38854732967995e-07	1.07550050594078e-05	Up	T0
evm.TU.Chr5.1095	320.351523221579	-0.655332116673305	0.13363805835671	-4.90378358329689	9.40080605189548e-07	1.07623424701214e-05	Down	T0
evm.TU.Chr1.1528	1774.97947502016	-0.350566043785857	0.0714965082521063	-4.9032610452767	9.42585874886687e-07	1.07843085847334e-05	Down	T0
evm.TU.Chr3.518	2342.44624821656	-0.348920827756939	0.0711765250010954	-4.9021897002076	9.47742473608484e-07	1.08365628854264e-05	Down	T0
evm.TU.Chr2.91	2646.5325751739	-0.318340225949521	0.0649560017225116	-4.90085931257673	9.54183706802337e-07	1.09034317173821e-05	Down	T0
evm.TU.Chr6.2434	2276.4458654467	0.262443142143956	0.0535634056791228	4.89967243151321	9.59965689545846e-07	1.09620820054118e-05	Up	T0
evm.TU.Chr6.302	2522.00066328175	-0.249361008122184	0.050894558201461	-4.89956130742138	9.60508762684565e-07	1.09620820054118e-05	Down	T0
evm.TU.Chr1.3286	2053.55508248698	-0.308531361246415	0.0629766604284545	-4.89913817511689	9.62579355728756e-07	1.09788982843852e-05	Down	T0
evm.TU.Chr1.3301	2183.88501805952	0.26336380020384	0.0537758811260772	4.89743347182699	9.70964914708325e-07	1.10676757109902e-05	Up	T0
evm.TU.Chr4.192	611.26794455372	0.554326851527104	0.113227011029829	4.89571213163148	9.79503647497937e-07	1.11580880191432e-05	Up	T0
evm.TU.Chr7.2970	4954.57949360939	-0.207902177161549	0.0424715987355282	-4.89508714885356	9.82621734194029e-07	1.11866769070535e-05	Down	T0
evm.TU.Chr1.2985	825.212778856777	-0.411538598836804	0.0842267501390651	-4.88607951936078	1.02863666600049e-06	1.1703288206117e-05	Down	T0
evm.TU.Chr8.1785	893.55488144301	0.382144926426873	0.078219714671955	4.88553209417277	1.03149900988907e-06	1.17285966578976e-05	Up	T0
evm.TU.Chr6.252	1321.6048171856	-0.37347854675136	0.0764609016713287	-4.8845689573055	1.03655362150657e-06	1.17787854666377e-05	Down	T0
evm.TU.Chr2.1932	3485.56101943189	-0.244342606848044	0.0500254204949877	-4.88436887547054	1.03760665192964e-06	1.17834687476087e-05	Down	T0
evm.TU.Chr6.1473	75.0912217267969	1.31635865817224	0.26960643819704	4.88251937518714	1.04738944158982e-06	1.18872236253521e-05	Up	T0
evm.TU.Chr1.3835	81.1737389071018	-1.54546523740954	0.316801847631435	-4.87833404054992	1.06985627377201e-06	1.21347177357015e-05	Down	T0
evm.TU.Chr7.1850	6818.43629439718	-0.197558230502468	0.0405022499506767	-4.87771002211118	1.07324547661545e-06	1.21656543360368e-05	Down	T0
evm.TU.Chr5.270	1297.55532062951	-0.309766300011699	0.0635566823406205	-4.87385887059936	1.09439185154033e-06	1.23977132362418e-05	Down	T0
evm.TU.Chr6.370	3421.7734951511	-0.219452982933958	0.0450460156745488	-4.87175124475992	1.10613383758688e-06	1.25230152326801e-05	Down	T0
evm.TU.Chr4.2256	666.228411992595	0.426113010100367	0.0875091450564407	4.86935405237404	1.11963642473952e-06	1.26645030676465e-05	Up	T0
evm.TU.Chr6.3218	609.408629019249	0.423962591302823	0.0870686971254662	4.86928833552995	1.12000881039884e-06	1.26645030676465e-05	Up	T0
evm.TU.Chr4.1330	175.925036690255	0.683564448693069	0.140444458639365	4.86715143705552	1.13218273772343e-06	1.27942912205182e-05	Up	T0
evm.TU.Chr2.3029	4845.54496108597	-0.278209851041074	0.0571687958581126	-4.86646337158411	1.1361296801653e-06	1.28310075549872e-05	Down	T0
evm.TU.Chr7.2864	1904.59273828473	0.320331432016287	0.0658415605636243	4.86518589890867	1.14349277037839e-06	1.29062357742032e-05	Up	T0
evm.TU.Chr1.1669	169.020102333749	0.766676960970061	0.157618539943148	4.86412931655498	1.14961736729008e-06	1.29674017883407e-05	Up	T0
evm.TU.Chr5.2345	4161.94581096955	-0.254448420019017	0.0523179308639469	-4.86350312057853	1.15326206553519e-06	1.30005373003863e-05	Down	T0
evm.TU.Chr4.2889	1150.70128760119	-0.414276711700957	0.0851902712568521	-4.86295800669417	1.15644388497543e-06	1.30284174443371e-05	Down	T0
evm.TU.Chr7.423	4530.58978868783	-0.248931562185607	0.0512040252127446	-4.86156237036709	1.16462873127306e-06	1.31125926841313e-05	Down	T0
evm.TU.Chr1.3045	776.469329522056	-0.41586254444371	0.0855604088953415	-4.86045531821147	1.1711607604101e-06	1.31780671608935e-05	Down	T0
evm.TU.Chr2.1998	32.8892520873425	-2.01628302827856	0.414853158866374	-4.86023303712633	1.17247654606114e-06	1.31848035326484e-05	Down	T0
evm.TU.Chr1.2916	1217.02273474474	-0.331825960842914	0.0682833132127216	-4.85954686775645	1.17654728152695e-06	1.32224928595077e-05	Down	T0
evm.TU.Chr1.2614	958.849233810447	0.340918579103957	0.0701779991486149	4.85791249736259	1.1862981105301e-06	1.33239322298146e-05	Up	T0
evm.TU.Chr6.3597	449.795611066582	0.531788450535639	0.109507068544552	4.85620204799187	1.19658608216155e-06	1.34312769881698e-05	Up	T0
evm.TU.Chr4.476	4856.94119012408	-0.667250140609858	0.137486311670635	-4.85321143975654	1.21478051430063e-06	1.3627183975553e-05	Down	T0
evm.TU.Chr8.1656	2971.73755499842	-0.34984606292277	0.0721267680200682	-4.85043309892149	1.23192181360941e-06	1.38110454055016e-05	Down	T0
evm.TU.Chr2.3137	457.216004126979	0.636602312670471	0.131263830880485	4.84979227255751	1.23590836409386e-06	1.3838861864939e-05	Up	T0
evm.TU.Chr4.2143	817.87946962235	0.355099905104036	0.0732181413868838	4.84988963633605	1.23530187009696e-06	1.3838861864939e-05	Up	T0
evm.TU.Chr1.1699	5492.56581538803	-0.203542458207588	0.0419764552029185	-4.84896728948746	1.24105882032617e-06	1.38880751494322e-05	Down	T0
evm.TU.Chr5.1281	5546.62394572167	0.21938376136291	0.0452656972827602	4.84657863530722	1.25608814558732e-06	1.40477108544821e-05	Up	T0
evm.TU.Chr5.51	172.760874711819	0.752270060862467	0.155316730434905	4.84345800195525	1.27598701763787e-06	1.42615789095987e-05	Up	T0
evm.TU.Chr1.3011	906.659918000955	0.38471767168928	0.0794484734747652	4.84235448288979	1.28309596464084e-06	1.43323222392992e-05	Up	T0
evm.TU.Chr8.2349	316.249770669107	-0.630906515595782	0.130353076896508	-4.83998176810725	1.29851040624058e-06	1.44956966175709e-05	Down	T0
evm.TU.Chr8.2280	2320.81179263471	-0.254335589197522	0.052554301911091	-4.83948183019909	1.30178091685204e-06	1.4523388311433e-05	Down	T0
evm.TU.Chr5.348	159.550460764761	0.845701705106821	0.174781034148745	4.83863543447797	1.30733596659433e-06	1.45765185456661e-05	Up	T0
evm.TU.Chr6.808	106.615947200841	-0.991162431462478	0.204893809213614	-4.83744450487098	1.31519088072538e-06	1.46552118381921e-05	Down	T0
evm.TU.Chr8.1827	223.360139191925	0.802747319231857	0.165960390687201	4.83698137795337	1.31825773000969e-06	1.46804885669038e-05	Up	T0
evm.TU.Chr7.2424	397.030229629232	0.749133350542233	0.154931426096885	4.83525756791118	1.32973344635782e-06	1.47993215161834e-05	Up	T0
evm.TU.Chr3.2163	1022.3391913668	0.424378656824392	0.0877780552463964	4.83467827617215	1.33361142113749e-06	1.48335024737048e-05	Up	T0
evm.TU.Chr7.1997	3400.43930717672	-0.29066651825438	0.0601314525799491	-4.83385159984149	1.33916431416763e-06	1.48862606289516e-05	Down	T0
evm.TU.Chr1.4670	2644.43259824159	0.664730043753488	0.137526187236417	4.8334797692804	1.34166919296652e-06	1.48960928634556e-05	Up	T0
evm.TU.Chr7.1588	3735.76582672231	-0.235865581323359	0.0487981688287601	-4.83349246466697	1.34158359480129e-06	1.48960928634556e-05	Down	T0
evm.TU.Chr1.5847	2563.00284288803	-0.260863423940591	0.0539725146806926	-4.83326421760943	1.34312334394364e-06	1.49032382629739e-05	Down	T0
evm.TU.Chr6.2320	1095.14889028808	0.425124992576779	0.087964923175193	4.83289221693617	1.34563649456143e-06	1.49221185699677e-05	Up	T0
evm.TU.Chr3.204	108.344987882239	-0.967301654758237	0.200243261525601	-4.83063273834345	1.36099844519493e-06	1.50833739682665e-05	Down	T0
evm.TU.Chr1.4835	344.840608419114	-0.531628903933471	0.110066840026366	-4.83005511747335	1.36495261522248e-06	1.51089818082363e-05	Down	T0
evm.TU.Chr1.5807	922.421191818142	0.373721307802447	0.0773732625655429	4.83010920582375	1.36458187886174e-06	1.51089818082363e-05	Up	T0
evm.TU.Chr5.1737	118.185702954231	0.974185473868653	0.201819202044122	4.82702073936291	1.38590693879189e-06	1.53316997452634e-05	Up	T0
evm.TU.Chr4.754	2617.75211332789	0.270475289182018	0.0560427429718237	4.82623217279003	1.39140293499134e-06	1.53832437539091e-05	Up	T0
evm.TU.Chr3.2366	19.4452990143603	2.95560234029013	0.612425380239942	4.82606115888299	1.39259759664978e-06	1.53871991658671e-05	Up	T0
evm.TU.Chr1.3157	2511.13305431236	-0.314579387952786	0.0652241354978851	-4.82305185881668	1.41378193968759e-06	1.56060658477978e-05	Down	T0
evm.TU.Chr4.1085	527.619486826086	0.436638680531259	0.0905324673096786	4.82300652469437	1.41410343209132e-06	1.56060658477978e-05	Up	T0
evm.TU.UTG1115.3	66.8842996591366	1.43754165604032	0.298166345241519	4.82127402700628	1.42644246550691e-06	1.57327961432574e-05	Up	T0
evm.TU.Chr7.1063	2499.80486422268	-0.280784541019491	0.0582434157629988	-4.82088039207806	1.42926037484744e-06	1.57544252109982e-05	Down	T0
evm.TU.Chr1.816	1241.81537508915	-0.339532723611231	0.0704822230370401	-4.81728170566922	1.45527162159935e-06	1.60315302784456e-05	Down	T0
evm.TU.Chr1.5651	2493.10366687796	-0.286269189974662	0.0594330767574521	-4.81666448370046	1.45977837981301e-06	1.6071548078588e-05	Down	T0
evm.TU.Chr6.693	5520.49797061368	-0.301668558206567	0.0626430801452708	-4.81567249737704	1.46704967690049e-06	1.61419361816232e-05	Down	T0
evm.TU.Chr5.1008	1761.1196995889	0.276342825754437	0.0573968668678795	4.81459774434281	1.47496695962487e-06	1.62193436122385e-05	Up	T0
evm.TU.Chr4.716	6298.47563036129	-0.185857796814399	0.038605179367781	-4.81432284108261	1.47699865234079e-06	1.62319768212419e-05	Down	T0
evm.TU.Chr2.2095	4124.9752402164	-0.260956380640655	0.054247721711274	-4.81045788484094	1.50584931191497e-06	1.65292808649962e-05	Down	T0
evm.TU.Chr8.141	1053.86953105169	-0.347704463146808	0.0722797868077815	-4.81053526169746	1.5052664395149e-06	1.65292808649962e-05	Down	T0
evm.TU.Chr6.2348	4487.9729255918	0.243877256038565	0.0507157650742798	4.80870702988262	1.51909648981924e-06	1.66647422803201e-05	Up	T0
evm.TU.Chr3.3223	7429.74280501224	-0.208206789278269	0.0433043712693898	-4.80798550296568	1.52458818608585e-06	1.67150139471523e-05	Down	T0
evm.TU.Chr1.4744	2800.80921661261	-0.269423660164061	0.0560571165167664	-4.8062347281719	1.53799317073573e-06	1.68519323224953e-05	Down	T0
evm.TU.Chr3.611	133.59536143846	0.94893888973641	0.197478176545986	4.80528484885739	1.54531335956303e-06	1.69220556455782e-05	Up	T0
evm.TU.Chr4.84	954.074859446811	0.494595762254195	0.102933758773679	4.8049907838464	1.54758633595283e-06	1.69368585552552e-05	Up	T0
evm.TU.Chr1.2850	258.454985075744	-0.712356567417242	0.148327119408042	-4.80260501424273	1.5661463423281e-06	1.71297838489259e-05	Down	T0
evm.TU.Chr5.412	1842.37763617694	-0.296274597450197	0.0616948401839203	-4.80225893392323	1.56885636903286e-06	1.71492230683936e-05	Down	T0
evm.TU.Chr3.2283	141.812364465299	0.841845484607529	0.175392293627753	4.79978605214113	1.5883521975057e-06	1.73417122941447e-05	Up	T0
evm.TU.Chr6.2278	1517.65326300293	0.307791676371997	0.0641247687867467	4.79988750361953	1.58754780824546e-06	1.73417122941447e-05	Up	T0
evm.TU.Chr2.2612	60.2415655659549	-1.39318119846754	0.290287803010168	-4.7993101467606	1.59213079236004e-06	1.73726508892176e-05	Down	T0
evm.TU.Chr7.722	256.941105040407	0.584644058866085	0.12182612206483	4.79900409663342	1.59456533369617e-06	1.73888957445657e-05	Up	T0
evm.TU.Chr4.1268	460.635384805585	-0.529321496036435	0.11031178938434	-4.79841274437324	1.59927951316652e-06	1.74299662887253e-05	Down	T0
evm.TU.Chr4.1676	427.903303858417	-0.513223317330357	0.106985849404512	-4.79711401261924	1.60967989218101e-06	1.75329232805924e-05	Down	T0
evm.TU.Chr8.2529	765.821748319088	-0.499717904030356	0.104287900112446	-4.79171508383568	1.65361620012041e-06	1.80008214656092e-05	Down	T0
evm.TU.Chr1.224	1745.15326464358	-0.374123018554258	0.0781239285758066	-4.78884031275043	1.67747897236236e-06	1.8249780109973e-05	Down	T0
evm.TU.Chr1.5042	9689.58012551045	-0.227738417653095	0.0475677679891796	-4.78766247146385	1.6873512256174e-06	1.8346327400474e-05	Down	T0
evm.TU.Chr2.3171	1921.88384272192	0.302522731446707	0.063212531862456	4.785803107918	1.70304950654735e-06	1.85060686923047e-05	Up	T0
evm.TU.Chr4.2830	5205.8230638123	-0.215182907138412	0.0449642216792587	-4.78564732362914	1.70437112001574e-06	1.8509490497702e-05	Down	T0
evm.TU.Chr1.2325	3305.11617617674	-0.228536896605225	0.0477722491997664	-4.78388395843716	1.71939971842341e-06	1.86616784078706e-05	Down	T0
evm.TU.Chr4.1380	2936.33026400148	-0.228275522724944	0.0477444568787332	-4.78119425056493	1.74256878949022e-06	1.89019880611015e-05	Down	T0
evm.TU.Chr1.5482	1610.1866164065	0.302611720392154	0.0633085479165926	4.77995042297981	1.75338426545433e-06	1.90080914532095e-05	Up	T0
evm.TU.Chr8.2229	396.393635513679	-0.510961196908731	0.10690143617036	-4.77974118228358	1.75521000705981e-06	1.90166712962885e-05	Down	T0
evm.TU.Chr3.988	99.6005533998667	0.936780038039406	0.195995284257584	4.77960498686414	1.75639936939117e-06	1.90183502977775e-05	Up	T0
evm.TU.Chr8.1764	1309.26902962248	0.312448362231376	0.0654060091611756	4.77705896198973	1.77877629101904e-06	1.92493118815044e-05	Up	T0
evm.TU.Chr3.506	1389.7631707522	-0.498549156481471	0.104394225846577	-4.77563919305424	1.79137330649775e-06	1.93742291842751e-05	Down	T0
evm.TU.Chr4.1399	1189.62312346055	-0.35694607695149	0.0747660363832383	-4.77417413331695	1.80446202075504e-06	1.95043143524998e-05	Down	T0
evm.TU.Chr6.1812	4919.03059576409	-0.236257970102483	0.0495077291980804	-4.77214313662448	1.82275885268006e-06	1.96905077939927e-05	Down	T0
evm.TU.Chr3.929	398.118189105253	0.508573875143733	0.106596896575851	4.77100076531634	1.83312843915279e-06	1.9790898110548e-05	Up	T0
evm.TU.Chr8.1677	170.104571029724	-0.749605006457163	0.157148750638525	-4.77003478176809	1.84194111975426e-06	1.98743717299307e-05	Down	T0
evm.TU.Chr1.589	1328.25231879974	-0.302411533121503	0.0634257427921663	-4.76796202627766	1.86098849073421e-06	2.00681140121051e-05	Down	T0
evm.TU.Chr4.1724	1434.44948937987	0.879663047631061	0.184506898835659	4.76764312436134	1.863935753616e-06	2.00881141652894e-05	Up	T0
evm.TU.Chr7.2789	1405.3754173425	-0.307533750524913	0.0645224686900812	-4.76630477364529	1.87635364837931e-06	2.02100985231997e-05	Down	T0
evm.TU.Chr5.70_evm.TU.Chr5.71	2343.764907033	-0.239967256804813	0.0503682424344818	-4.7642571034111	1.8955069376053e-06	2.04044441187419e-05	Down	T0
evm.TU.Chr2.1799	2895.48771855721	-0.285934485783416	0.060029933655913	-4.76319843067577	1.9054829663144e-06	2.0499830204012e-05	Down	T0
evm.TU.Chr4.1190	155.672122379259	-0.965639401520046	0.20274629375729	-4.7627968118422	1.90928066154948e-06	2.0517713507206e-05	Down	T0
evm.TU.Chr6.1355	277.721388423292	0.665629718847137	0.139756359433149	4.76278662056545	1.90937712448762e-06	2.0517713507206e-05	Up	T0
evm.TU.Chr8.1248	532.294873946323	0.425762663106376	0.0894177131423194	4.76150248249719	1.92156934468062e-06	2.06366670393095e-05	Up	T0
evm.TU.Chr7.1827	428.789924586003	-0.509805095378935	0.107071145745942	-4.76136770394331	1.92285332510488e-06	2.06384011881951e-05	Down	T0
evm.TU.Chr6.2475	260.585074535861	-0.625199762523765	0.131326855623982	-4.7606390905593	1.92980881308353e-06	2.06768443108122e-05	Down	T0
evm.TU.Chr7.1779	1177.90158286314	-0.347162495371137	0.0729209650000297	-4.76080500814815	1.92822280860347e-06	2.06768443108122e-05	Down	T0
evm.TU.Chr8.906	2663.10029067751	-0.264388493364402	0.0555355010569619	-4.76071140680306	1.92911738885196e-06	2.06768443108122e-05	Down	T0
evm.TU.Chr3.580	2805.24556890177	0.234632877158663	0.0492950116609033	4.75976917852632	1.93814482573791e-06	2.07540656761894e-05	Up	T0
evm.TU.Chr1.1918	3505.52378913184	-0.253814477373789	0.0533333114665555	-4.75902340196807	1.94531882976073e-06	2.08187613527246e-05	Down	T0
evm.TU.Chr3.2451	1754.90263349979	-0.257340622520584	0.0540882547723914	-4.75779119891182	1.9572279465788e-06	2.09340273564851e-05	Down	T0
evm.TU.Chr1.2292_evm.TU.Chr1.2293	3219.82812788616	-0.249198096895241	0.0523908722352081	-4.75651742877022	1.96961241577039e-06	2.10542406257874e-05	Down	T0
evm.TU.Chr1.867	389.113554362703	-0.729902593421644	0.153495043623757	-4.75521929692246	1.98231118365278e-06	2.11776719480768e-05	Down	T0
evm.TU.Chr6.3030	102.808426950571	-1.14268177608756	0.240406502109579	-4.75312342245517	2.00297990215039e-06	2.13860560284188e-05	Down	T0
evm.TU.Chr2.1964_evm.TU.Chr2.1965	693.121557632212	0.494572478260172	0.104099861105956	4.75094272946995	2.0247047575131e-06	2.15938169862283e-05	Up	T0
evm.TU.Chr6.1076	66.078356877674	1.14649132846459	0.241319120093564	4.75093448053378	2.02478736453049e-06	2.15938169862283e-05	Up	T0
evm.TU.Chr4.1877	1264.20095160656	0.41015499930801	0.0863367343182594	4.75064296265913	2.02770878099009e-06	2.16124368969761e-05	Up	T0
evm.TU.Chr1.3019	1211.46025674157	0.326283185113597	0.068699712356607	4.74941122635163	2.04009725686104e-06	2.17318819030401e-05	Up	T0
evm.TU.Chr5.541	382.852203305504	-0.549340851727299	0.115681559214289	-4.74873312097825	2.0469484565758e-06	2.17922375927057e-05	Down	T0
evm.TU.Chr1.738	923.913180600712	-0.366897337196872	0.077291612652433	-4.74692304385918	2.06534487229213e-06	2.19753650590065e-05	Down	T0
evm.TU.Chr7.2477	446.732927242483	-0.495175620458767	0.104400136310606	-4.74305530584313	2.10518765690427e-06	2.23863390745182e-05	Down	T0
evm.TU.Chr3.187	4337.29972787031	0.243443892040537	0.0513529567929257	4.74060126707394	2.13084916146417e-06	2.26461229379655e-05	Up	T0
evm.TU.Chr1.5241	381.664574956246	-0.548852893400435	0.115816753771027	-4.73897666382131	2.14800237409004e-06	2.28152349220216e-05	Down	T0
evm.TU.Chr2.2364	1952.27141765288	0.302888555828916	0.0639276460356672	4.73799012808833	2.158483246244e-06	2.29133215735809e-05	Up	T0
evm.TU.Chr1.2022	2151.44625705841	-0.353443791425731	0.074617240167886	-4.73675776041161	2.17164482490674e-06	2.30264485298359e-05	Down	T0
evm.TU.Chr8.866	7151.79024165539	1.01931866131494	0.215188331349796	4.73686772382654	2.17046730061212e-06	2.30264485298359e-05	Up	T0
evm.TU.Chr5.1085_evm.TU.Chr5.1086	266.204035392492	-0.690615239113734	0.145921727444036	-4.7327786698427	2.21466940586215e-06	2.34691133695571e-05	Down	T0
evm.TU.Chr8.1291	776.073527596108	0.373254025542697	0.0788792204260673	4.73196899673399	2.22352380185881e-06	2.3549371325447e-05	Up	T0
evm.TU.Chr1.671	457.083014558703	0.599560180055048	0.126747669269073	4.73034481432745	2.24138808346108e-06	2.37249057585005e-05	Up	T0
evm.TU.Chr1.5	1712.20485425239	0.295707955941914	0.062515323855965	4.73016754457233	2.24334618383306e-06	2.37319694683284e-05	Up	T0
evm.TU.Chr3.3236_evm.TU.Chr3.3237	844.197024292502	0.410540925060694	0.0868184257314775	4.72873035420458	2.25928197244591e-06	2.38868075591664e-05	Up	T0
evm.TU.Chr3.449	3715.88673008756	-0.211058684005903	0.0446429017769968	-4.72770979494562	2.27066403169244e-06	2.39933499348834e-05	Down	T0
evm.TU.Chr7.83	6588.78712737127	0.298376249447653	0.0631149513353018	4.72750502274036	2.27295443112029e-06	2.40037565597804e-05	Up	T0
evm.TU.Chr5.1954	1361.94589268752	-0.351724838675167	0.0744048348704982	-4.72717719604304	2.27662582776417e-06	2.40287270202481e-05	Down	T0
evm.TU.Chr2.2482	1272.18205744325	-0.32480027919664	0.0687392718674782	-4.72510502908468	2.29996452980134e-06	2.42611289988109e-05	Down	T0
evm.TU.Chr7.1402	895.917870170801	0.397108439140484	0.0840705923848552	4.72351184731298	2.31806448533089e-06	2.4438035336751e-05	Up	T0
evm.TU.Chr6.688	903.57499160839	-0.375809783383294	0.0796553321726949	-4.71794885706494	2.3823436085373e-06	2.51013006226744e-05	Down	T0
evm.TU.Chr1.1604	343.921412628813	-0.633005179137781	0.134195951587524	-4.71702142761682	2.39322493747356e-06	2.52015084194668e-05	Down	T0
evm.TU.Chr7.1460	1217.65227455133	-0.285369784979102	0.0605042874855022	-4.7165217018295	2.39910787768657e-06	2.5248996816912e-05	Down	T0
evm.TU.Chr2.377	1417.92898822835	-0.349882305836906	0.0742049883397033	-4.71507797070432	2.41618206524795e-06	2.54141438510577e-05	Down	T0
evm.TU.Chr8.1599	2059.38400641269	0.328286110209657	0.0696466313992381	4.7135963881413	2.43382515941998e-06	2.5585082550655e-05	Up	T0
evm.TU.Chr1.3359	261.984030951824	-0.674741123904099	0.143165584305902	-4.71301204947677	2.44081757881317e-06	2.56439268594623e-05	Down	T0
evm.TU.Chr6.3078	501.740283979401	-0.448723748424726	0.0952297811337751	-4.71201070801975	2.45284487684193e-06	2.57555716194264e-05	Down	T0
evm.TU.Chr8.98	2826.83123440297	0.234798950120162	0.0498726279594779	4.70797228313171	2.50193109926951e-06	2.6255996113681e-05	Up	T0
evm.TU.Chr3.1192	1054.92618894588	-0.369303139997945	0.0784503703070039	-4.70747478377389	2.50804293989998e-06	2.63051212167718e-05	Down	T0
evm.TU.Chr1.4990	948.549901238424	0.389848709100827	0.0828437942118212	4.70582875651533	2.52836690655726e-06	2.65031664446761e-05	Up	T0
evm.TU.Chr1.2138	2875.82393193459	-0.215419570459437	0.0458161490556572	-4.70182620974422	2.57844920709418e-06	2.70127447986516e-05	Down	T0
evm.TU.Chr3.2223	2655.68053215862	-0.272730749956598	0.0580275259706785	-4.70002374553086	2.60131241495384e-06	2.72367483265042e-05	Down	T0
evm.TU.Chr1.1456	303.134430176629	0.756097809261172	0.160938974093625	4.6980404437108	2.62669426590031e-06	2.74868530295065e-05	Up	T0
evm.TU.Chr6.2224	7450.79935992695	-0.241528727667299	0.0514321174653456	-4.69606812960868	2.65217112764706e-06	2.77376668674169e-05	Down	T0
evm.TU.Chr5.2475	820.785148454949	0.409252511238601	0.0871522726364301	4.69583292389706	2.65522511724215e-06	2.77538197871598e-05	Up	T0
evm.TU.Chr1.519	862.15292616471	-0.362719718421631	0.0772514028425681	-4.69531561984478	2.66195384509999e-06	2.7781928456434e-05	Down	T0
evm.TU.Chr3.765	11107.2122813807	-0.203421692260836	0.0433247411956564	-4.6952777246187	2.66244740238424e-06	2.7781928456434e-05	Down	T0
evm.TU.Chr6.2560	3850.0493744177	0.22371565243152	0.047646069767631	4.69536424562565	2.6613206589047e-06	2.7781928456434e-05	Up	T0
evm.TU.Chr1.322	82.7543952894746	-1.09160239226098	0.232513394042663	-4.69479359137774	2.66876061310046e-06	2.78162316510573e-05	Down	T0
evm.TU.Chr1.4979	982.455204008029	0.960739058970313	0.204638073850122	4.69482066995003	2.66840712319336e-06	2.78162316510573e-05	Up	T0
evm.TU.Chr3.3135	1892.60722802304	-0.268134704905624	0.0571226750401238	-4.69401520004591	2.67894114782931e-06	2.79065223478696e-05	Down	T0
evm.TU.Chr7.539	3664.59887020488	-0.209804837550999	0.0447047096351357	-4.69312605457799	2.69061583321343e-06	2.80122665398993e-05	Down	T0
evm.TU.Chr3.230	1463.51729449656	-0.303746870477833	0.0647322160469071	-4.6923601419381	2.70071157432846e-06	2.81014618028314e-05	Down	T0
evm.TU.Chr6.683	468.584483055836	-0.516516042731788	0.110102689324207	-4.69122094929816	2.71579491518883e-06	2.82424238182476e-05	Down	T0
evm.TU.Chr4.939	2489.81047153038	0.26437860294334	0.0564468346990284	4.68367454708476	2.81777287339812e-06	2.92863606841707e-05	Up	T0
evm.TU.Chr4.1706	423.736616431701	0.463258475817588	0.0989738769209068	4.68061361471969	2.86017550133817e-06	2.97102750099455e-05	Up	T0
evm.TU.Chr2.1942	43.5924090457951	1.91497126689101	0.409188013708471	4.67993001440982	2.86972860037971e-06	2.97875164326323e-05	Up	T0
evm.TU.Chr7.1843	1205.31990213019	-0.326187644286061	0.0697004516762348	-4.67984979209651	2.87085168707845e-06	2.97875164326323e-05	Down	T0
evm.TU.Chr4.1583	3333.93142719429	-0.334586693947052	0.07150124170943	-4.67945291505232	2.8764140454638e-06	2.98283974280302e-05	Down	T0
evm.TU.Chr1.1286	1243.44863388507	-0.318521738788391	0.0680820738911837	-4.6784964173901	2.88986218946408e-06	2.9950961790015e-05	Down	T0
evm.TU.Chr5.699	5913.64065069311	0.341578645818204	0.0730267690047584	4.677444319027	2.90472412669945e-06	3.00880325597161e-05	Up	T0
evm.TU.Chr8.444	2659.45675602758	0.246755556368137	0.0527785529184005	4.67529977090579	2.93524541193916e-06	3.03870620179692e-05	Up	T0
evm.TU.Chr2.3033	3132.01304483098	-0.252024099591621	0.0539078540399092	-4.67509056110899	2.93823931110037e-06	3.04009386459715e-05	Down	T0
evm.TU.Chr1.2221	9699.66602776294	-0.17135130493145	0.0366538095733247	-4.67485663635229	2.94159036338252e-06	3.04184929252818e-05	Down	T0
evm.TU.Chr3.2035	1755.66079379261	-0.322414994457194	0.0689983272786934	-4.67279435854897	2.97129228101696e-06	3.07083641814378e-05	Down	T0
evm.TU.Chr5.1254	591.714652559544	-0.431029624682783	0.0922911960355166	-4.6703222322193	3.00727629186832e-06	3.10627988215118e-05	Down	T0
evm.TU.Chr4.2187	434.114278307441	0.460697465874339	0.0986507864677978	4.66998269724614	3.01225106097994e-06	3.10967142095324e-05	Up	T0
evm.TU.Chr7.2438	267.05774683584	-0.693878963349528	0.148587364130677	-4.66983829620457	3.01436917559445e-06	3.11011176557124e-05	Down	T0
evm.TU.Chr8.1173	4006.26076892516	0.344885424964488	0.0738794250806807	4.66822020593492	3.03820169497807e-06	3.13294314996449e-05	Up	T0
evm.TU.Chr3.674_evm.TU.Chr3.675	747.370510678394	0.361079112647899	0.0773601761337445	4.66750634103581	3.04877343415466e-06	3.14208230719549e-05	Up	T0
evm.TU.Chr4.1358	707.743266351098	-0.581264039609189	0.124664333831355	-4.66263302217233	3.12189163932534e-06	3.21563583645018e-05	Down	T0
evm.TU.Chr8.1234	249.772502944006	0.676167599337097	0.14503345536151	4.66214914104945	3.12924279909366e-06	3.22140302934692e-05	Up	T0
evm.TU.Chr6.3111	3833.11299002317	0.270567502602177	0.0580463216131761	4.66123425365786	3.14318723957696e-06	3.23394743071416e-05	Up	T0
evm.TU.Chr6.2271	392.541012283989	0.565825436083355	0.121418613535515	4.66012104410869	3.16023484126971e-06	3.24966878028998e-05	Up	T0
evm.TU.Chr1.109	146.068648126698	0.791786127764476	0.169939278658666	4.65922966140648	3.17394930840091e-06	3.26194700862265e-05	Up	T0
evm.TU.Chr1.4932	87.6978797421739	1.13379872686481	0.243398903206437	4.65819160205165	3.1899924384692e-06	3.27479806422361e-05	Up	T0
evm.TU.Chr3.604	67.5631748746683	1.25121115094269	0.26860457137495	4.65819008417435	3.19001595400004e-06	3.27479806422361e-05	Up	T0
evm.TU.Chr7.1101	3550.25589585452	-0.255817135259913	0.0549238501254895	-4.65766938543864	3.19809263551881e-06	3.28125732124156e-05	Down	T0
evm.TU.Chr3.1839_evm.TU.Chr3.1840	7953.34463101059	-0.198937173337242	0.0427162776746359	-4.65717483280072	3.2057819172647e-06	3.28731212107244e-05	Down	T0
evm.TU.Chr8.956	10465.8461480863	-0.211239550607769	0.0453632747034421	-4.65662040469358	3.21442322232827e-06	3.29433586208069e-05	Down	T0
evm.TU.Chr5.1712	974.40474105659	-0.388249716514456	0.0833866686121033	-4.6560166388288	3.22385891540429e-06	3.30216546064753e-05	Down	T0
evm.TU.Chr4.1826	821.237657260716	-0.371004872655688	0.0797230217549603	-4.65367298540217	3.26073800925462e-06	3.33808068141177e-05	Down	T0
evm.TU.Chr5.686	295.780934198858	0.519199804747839	0.111609444635267	4.65193430936382	3.28835841509882e-06	3.36448290595475e-05	Up	T0
evm.TU.Chr5.2180	452.138632714476	0.433494236356996	0.0932105214987661	4.65070068686114	3.30809153119971e-06	3.3827903722268e-05	Up	T0
evm.TU.Chr1.5188	23812.3303366944	-0.186592192635064	0.0401387454370505	-4.64868023659822	3.3406563460558e-06	3.41419163860933e-05	Down	T0
evm.TU.Chr1.1632	848.197552102792	0.381714873245103	0.0821252068157926	4.64796239845449	3.35230001914905e-06	3.4241882306708e-05	Up	T0
evm.TU.Chr7.1728	355.394012901516	-0.508066534701914	0.109379008579383	-4.64500950685778	3.40060794890554e-06	3.47160342857175e-05	Down	T0
evm.TU.Chr1.1990	1158.25620571651	-0.300433668501563	0.0646852368613819	-4.64454770638594	3.40822289475691e-06	3.47551781159182e-05	Down	T0
evm.TU.Chr7.2859	633.758163655555	0.430049385191025	0.092590900867261	4.6446182201807	3.40705908739364e-06	3.47551781159182e-05	Up	T0
evm.TU.Chr3.2673	259.743193979133	-0.75148572348004	0.161812921997436	-4.64416385418184	3.41456494018435e-06	3.48005493293954e-05	Down	T0
evm.TU.Chr8.1954	3154.17034125274	-0.223400994175118	0.0481203160496572	-4.64255043430267	3.44134599494594e-06	3.50540650764965e-05	Down	T0
evm.TU.Chr8.154	556.001170173662	-0.647424116480089	0.139550637092964	-4.63934905613363	3.49508301239491e-06	3.55817255071389e-05	Down	T0
evm.TU.Chr3.701	3480.77105203083	0.226786792499343	0.0488952150509062	4.63822057563769	3.51421630802211e-06	3.5736936415539e-05	Up	T0
evm.TU.Chr6.2319	2453.04623892553	-0.271100689505856	0.0584490227692662	-4.63824161057499	3.51385874554595e-06	3.5736936415539e-05	Down	T0
evm.TU.Chr4.136	538.262710664068	-0.592664171894074	0.127796346612112	-4.63756740787695	3.52533656007892e-06	3.58302034237762e-05	Down	T0
evm.TU.Chr6.990	5163.99985496186	-0.266260496472922	0.0574368068736931	-4.63571202797614	3.55710895034245e-06	3.61331520226499e-05	Down	T0
evm.TU.Chr5.819	1571.54989348379	-0.287263614472572	0.0620087241601301	-4.63263223624385	3.61045572917004e-06	3.66547979218776e-05	Down	T0
evm.TU.Chr1.1045	1863.19734516914	-0.308313086169145	0.0665765128298631	-4.63095877305923	3.63976348062793e-06	3.69115782431468e-05	Down	T0
evm.TU.Chr1.2585	133.673169342172	0.818600534718783	0.176762720312053	4.63107002015834	3.63780812787909e-06	3.69115782431468e-05	Up	T0
evm.TU.Chr1.2109	1497.19159156676	0.414124574285772	0.0894285372584554	4.63078774383752	3.64277156908368e-06	3.69217188914953e-05	Up	T0
evm.TU.Chr7.2327	1431.08275050735	-0.328149485557092	0.070885937412273	-4.62926071850574	3.66973497514596e-06	3.7174516392856e-05	Down	T0
evm.TU.Chr3.520	1685.0496652489	-0.287259548258022	0.0620700867697907	-4.62798689686752	3.69237372323966e-06	3.73832507023592e-05	Down	T0
evm.TU.Chr7.2709	1926.4317064712	0.280744797797468	0.0606767984277653	4.62688877910541	3.71199721381897e-06	3.75612442340537e-05	Up	T0
evm.TU.Chr1.2603	594.749495509838	-0.539171783366285	0.116542144085691	-4.62641036507656	3.72057775954756e-06	3.76273612139941e-05	Down	T0
evm.TU.Chr3.652	1418.74357379825	0.299576961976392	0.0647669652119552	4.6254593062374	3.73769188332909e-06	3.77796607844358e-05	Up	T0
evm.TU.Chr5.630	4704.66292231779	-0.247170553439704	0.0534741744029196	-4.62224159979194	3.7961552479973e-06	3.834951120312e-05	Down	T0
evm.TU.Chr1.5086	1413.02788251606	-0.332003055184908	0.0718429159410379	-4.62123580086011	3.81460900422321e-06	3.85147727356661e-05	Down	T0
evm.TU.Chr1.4878	1559.58233096502	-0.36449923945129	0.0788941424354077	-4.62010522200318	3.83545479540086e-06	3.87039911461252e-05	Down	T0
evm.TU.Chr7.962	612.089842018578	-1.01152618128792	0.218977425469202	-4.61931716988877	3.85004956048368e-06	3.88299567849988e-05	Down	T0
evm.TU.Chr7.2993	4809.62775462023	-0.23891987592063	0.0517488506573515	-4.61691173592643	3.89492828696959e-06	3.92610479628415e-05	Down	T0
evm.TU.Chr3.2449	846.405330961247	-0.357407612386662	0.0774350177822013	-4.61558120115539	3.91996731976689e-06	3.94917913102652e-05	Down	T0
evm.TU.Chr2.1016	1202.91588664646	0.343540299786757	0.0744438823504167	4.61475528868403	3.93558751026118e-06	3.96274435726517e-05	Up	T0
evm.TU.Chr2.2195	6681.64255700485	-0.197178050670891	0.0427360368250981	-4.61385905945991	3.95260506542384e-06	3.97770097060114e-05	Down	T0
evm.TU.Chr4.284	10568.2631229576	-0.218167706904499	0.0472934604087215	-4.61306288478452	3.96778192686869e-06	3.99078985270283e-05	Down	T0
evm.TU.Chr3.2459	8698.44316857697	-0.209721565067074	0.0454666705416323	-4.61264399985126	3.97578921300611e-06	3.99665721543633e-05	Down	T0
evm.TU.Chr7.2983	1531.02500272599	-0.392898645253078	0.0851934865520664	-4.61183901674169	3.99122054370354e-06	4.00997709926412e-05	Down	T0
evm.TU.Chr6.2192	1010.17853929306	-0.362519471590417	0.0786207390493567	-4.61099038210304	4.00755081499523e-06	4.02418510565277e-05	Down	T0
evm.TU.Chr6.2255	484.564325871096	-0.450856262924786	0.0977821485689409	-4.61082385203381	4.01076285939077e-06	4.02521211423355e-05	Down	T0
evm.TU.Chr1.2449	2077.65954796745	-0.275600079175145	0.059795061131247	-4.60907763887418	4.04459287266247e-06	4.05573208634942e-05	Down	T0
evm.TU.Chr1.670	197.511809827937	0.639826214796373	0.138820246679537	4.60902663768777	4.04558503555142e-06	4.05573208634942e-05	Up	T0
evm.TU.Chr7.764	638.087380936801	0.441922824423597	0.0959561867958659	4.60546463110013	4.11545932516229e-06	4.12353325081384e-05	Up	T0
evm.TU.Chr3.1329	4659.28335701974	-0.241668380790838	0.0524789578086837	-4.60505297517263	4.12360875217905e-06	4.12944828527037e-05	Down	T0
evm.TU.Chr1.4938	911.779024121981	0.382970767394446	0.0831990932618731	4.60306419673382	4.16319831042522e-06	4.16682439496342e-05	Up	T0
evm.TU.Chr3.3026	1026.47435536807	-0.342222309341853	0.0744193934402114	-4.59856353998364	4.25413971846967e-06	4.25552844743109e-05	Down	T0
evm.TU.Chr3.1317	84.9646914389614	-0.984017328297837	0.213991627748825	-4.59839171583309	4.25764909107724e-06	4.25672301188397e-05	Down	T0
evm.TU.Chr7.2839	1958.32916915362	-0.290300598263042	0.0631627011527354	-4.59607637046836	4.30520956997031e-06	4.30193386703664e-05	Down	T0
evm.TU.Chr2.2174	4969.78914255341	-0.247496281603696	0.0538666723933003	-4.59460869972875	4.3356207746853e-06	4.32996868893883e-05	Down	T0
evm.TU.Chr7.1656	1001.71092571654	-0.416142069100719	0.090578048046831	-4.59429274613606	4.34219443387327e-06	4.33417952558056e-05	Down	T0
evm.TU.Chr3.2526	4601.00704244183	0.197795656414209	0.0430584286144826	4.59365710219348	4.35544844231687e-06	4.34505019318709e-05	Up	T0
evm.TU.Chr6.847	870.552637223828	-0.352704385761456	0.0768069165107344	-4.59209146499408	4.38825954854192e-06	4.37540889693556e-05	Down	T0
evm.TU.Chr6.1951	6172.86146307085	-0.215056719891403	0.0468455271547534	-4.59076315185796	4.41628261956151e-06	4.40096326521723e-05	Down	T0
evm.TU.Chr1.311	3000.27580144074	-0.266838848178765	0.0581507653158046	-4.58874181155862	4.45925551187574e-06	4.44137983972629e-05	Down	T0
evm.TU.Chr1.5385	547.663483622245	-0.450471865338529	0.0982031156767302	-4.5871443307503	4.49350043825162e-06	4.47306437778529e-05	Down	T0
evm.TU.Chr8.1119	242.374130752787	0.610540780636091	0.133132035246842	4.58597947146289	4.5186300172427e-06	4.49564564377837e-05	Up	T0
evm.TU.Chr1.4357	1509.59319322217	-0.323584987476282	0.0705667897723056	-4.58551378800676	4.52871385737784e-06	4.50324137272845e-05	Down	T0
evm.TU.Chr7.2067	1005.65314238164	-0.321327231091326	0.0700917795263932	-4.58437827178193	4.55339260871484e-06	4.52533386507195e-05	Down	T0
evm.TU.Chr6.2207	2672.33107876475	-0.228007147018532	0.0497637293845912	-4.5817938052113	4.61004335073509e-06	4.57916029425258e-05	Down	T0
evm.TU.Chr2.3009	2614.28338828347	-0.220139144795465	0.0480524362857062	-4.58122754664466	4.622545429879e-06	4.58909936683344e-05	Down	T0
evm.TU.Chr1.1521	3942.73011840017	0.212335776944535	0.0463572127753404	4.5804258761969	4.64030057592233e-06	4.60423995622817e-05	Up	T0
evm.TU.Chr1.685	2510.43504276428	0.294441944506489	0.0642868036745535	4.58013041054392	4.64686091742695e-06	4.60656431264699e-05	Up	T0
evm.TU.Chr4.304	249.038539090891	-0.619964751630998	0.135360683616938	-4.58009471483949	4.64765408460794e-06	4.60656431264699e-05	Down	T0
evm.TU.Chr1.2194	1273.04072545093	0.354120519117823	0.0773492343503865	4.57820328917132	4.68986801442777e-06	4.64160247173783e-05	Up	T0
evm.TU.Chr1.3081	332.196691054148	-0.545208818031314	0.119088768522363	-4.57817160086705	4.6905783707652e-06	4.64160247173783e-05	Down	T0
evm.TU.Chr8.1097	813.2303237161	0.443945379770375	0.0969670411972019	4.57831211810952	4.68742918200171e-06	4.64160247173783e-05	Up	T0
evm.TU.Chr3.3074	442.130333952417	0.472435268963591	0.103268592483137	4.57482045221769	4.76628560835577e-06	4.71398209764547e-05	Up	T0
evm.TU.Chr7.807	7752.55821263972	-0.2387004810336	0.0522092763639128	-4.571993669665	4.83105537442353e-06	4.77547226420167e-05	Down	T0
evm.TU.Chr5.276	29007.6739762055	-0.582599568384641	0.127477507542967	-4.57021461757299	4.87224992470819e-06	4.81360489606044e-05	Down	T0
evm.TU.Chr2.1750	4243.62521154748	0.599938431431169	0.131327385282172	4.56826601810529	4.91775640327762e-06	4.85595430884331e-05	Up	T0
evm.TU.Chr1.3239	477.219493190898	0.421754885099063	0.0923514925188048	4.56684427718571	4.9512154761019e-06	4.88636863894844e-05	Up	T0
evm.TU.Chr8.2097	1541.4405673957	-0.262215591657859	0.0574218076641589	-4.56648096471415	4.95980053672586e-06	4.89221527190137e-05	Down	T0
evm.TU.Chr1.5291	4526.54805115278	-0.203952097026223	0.0446850798381964	-4.5642101964398	5.0137825851376e-06	4.94281000591635e-05	Down	T0
evm.TU.Chr4.219	789.94588114745	0.389277045215563	0.0852923641616639	4.56403159933196	5.01805208478717e-06	4.94436793305986e-05	Up	T0
evm.TU.UTG195_2.13	3907.1915699975	-0.225586854679362	0.049430260299872	-4.56373997043155	5.02503118062928e-06	4.94859257027584e-05	Down	T0
evm.TU.Chr1.5368	1337.73083253414	-0.314560234646176	0.0689326071314266	-4.56330099406275	5.03555404103021e-06	4.95630067443155e-05	Down	T0
evm.TU.Chr1.593	1463.6188004521	0.301417536798834	0.0660679581562336	4.56223478385785	5.06120049297883e-06	4.97887813076024e-05	Up	T0
evm.TU.Chr1.551	3545.63431458809	-0.245173284770988	0.0537479950530994	-4.56153358890454	5.07813505499022e-06	4.99286583535028e-05	Down	T0
evm.TU.Chr7.1832	1073.22182490692	-0.37063272826861	0.0812883708262427	-4.55948033527272	5.12803582730582e-06	5.03923392414991e-05	Down	T0
evm.TU.Chr5.1531	634.062851587992	0.436424951067478	0.0957455558512046	4.55817449893668	5.16001582410963e-06	5.06795143921365e-05	Up	T0
evm.TU.Chr8.497	1404.24654996222	-0.307014687290488	0.0673807787877813	-4.55641345816801	5.20344634917846e-06	5.10787851446851e-05	Down	T0
evm.TU.Chr7.485	949.861271877087	0.443479406653961	0.0974376185829463	4.55141877545414	5.32853686626541e-06	5.22788040678526e-05	Up	T0
evm.TU.Chr5.724	10020.0197190906	-0.198707816324554	0.0436671545014064	-4.55050984185731	5.35160837749376e-06	5.24771582019202e-05	Down	T0
evm.TU.Chr3.206	614.5237597685	0.398906805553487	0.0876771283588925	4.54972480303672	5.37161200790875e-06	5.26452336766579e-05	Up	T0
evm.TU.Chr7.1206	3011.84185284715	0.348146486264205	0.0765345971204082	4.54887723151509	5.39328939981888e-06	5.28295252557645e-05	Up	T0
evm.TU.Chr6.2865	341.4417489962	-0.534119162231367	0.117430656944271	-4.54837924039583	5.40606499800055e-06	5.2926470209392e-05	Down	T0
evm.TU.Chr2.2254	5154.75046125958	-0.18771193987313	0.0412759032650006	-4.54773669440925	5.42259185932364e-06	5.30600180550955e-05	Down	T0
evm.TU.Chr8.2522	4422.77685278094	-0.238571105129583	0.052480660760287	-4.54588607828875	5.47046208620613e-06	5.34999552749925e-05	Down	T0
evm.TU.Chr8.900	3640.37881666126	0.337750643802776	0.0743160059079543	4.54479004457135	5.49900386952928e-06	5.3750497153198e-05	Up	T0
evm.TU.Chr6.2881	1604.83112321493	0.285545807431026	0.0628409321553386	4.54394608159496	5.52107857910071e-06	5.39375933875375e-05	Up	T0
evm.TU.Chr2.2771	1352.75869068215	-0.334199458868387	0.0735761079710858	-4.54222801510134	5.56627876425929e-06	5.43502928091722e-05	Down	T0
evm.TU.Chr7.1293	833.213822527315	-0.386953634043245	0.0852133925537306	-4.54099552249671	5.59892208766348e-06	5.46400114138964e-05	Down	T0
evm.TU.Chr6.1160	445.527163127247	-0.517821409115454	0.114058981068258	-4.53994419611347	5.62691186717741e-06	5.48840326736996e-05	Down	T0
evm.TU.Chr1.3498	86247.3180164288	0.181509234384902	0.0399835193683069	4.5396012470272	5.63607124121926e-06	5.49303410150735e-05	Up	T0
evm.TU.Chr2.3091	529.121695722252	-0.528630649379119	0.116450197233526	-4.53954275679771	5.63763480340714e-06	5.49303410150735e-05	Down	T0
evm.TU.Chr1.2136	7892.15997241386	0.188470018882729	0.0415250831800698	4.53870298261524	5.66012949415325e-06	5.51203076692275e-05	Up	T0
evm.TU.Chr1.4751	1725.5011714901	-0.266828994979584	0.0588037812739828	-4.53761627566696	5.68936622237507e-06	5.53171271097769e-05	Down	T0
evm.TU.Chr6.3644	1516.99541322044	0.737682185248787	0.162569817330577	4.53763310657322	5.68891230411343e-06	5.53171271097769e-05	Up	T0
evm.TU.Chr7.2884	909.346263027132	-0.410475522993982	0.0904605450277535	-4.53761938829848	5.68928227417633e-06	5.53171271097769e-05	Down	T0
evm.TU.Chr6.3292	1417.25974238496	-0.268920831931947	0.059277572549104	-4.5366370512082	5.71583501543223e-06	5.55451070791422e-05	Down	T0
evm.TU.Chr5.1523	1142.14725651146	-0.347964839575912	0.0767354730789496	-4.53460212876915	5.77121718839749e-06	5.60536710120846e-05	Down	T0
evm.TU.Chr6.2463	872.352751605086	-0.342336397963356	0.0755169156887307	-4.53324125914271	5.80854063325045e-06	5.63863928632221e-05	Down	T0
evm.TU.Chr6.680	14.5548515391234	2.4390816541559	0.538062337224096	4.53308378122004	5.8128745340081e-06	5.63986866397219e-05	Up	T0
evm.TU.Chr1.4834	1031.60813275405	-0.333526406444199	0.0735801253484292	-4.53283281137166	5.81978779413982e-06	5.6435980159839e-05	Down	T0
evm.TU.Chr3.693	1193.26260133298	-0.332020192307172	0.0732556041788661	-4.53235211188059	5.83305120550579e-06	5.65347809512016e-05	Down	T0
evm.TU.Chr1.1894	1036.25796691209	-0.323943059974597	0.0714941493515794	-4.53104293026239	5.86932086671011e-06	5.68563400713024e-05	Down	T0
evm.TU.Chr3.3205	299.95085271192	0.523025006596018	0.115486149532172	4.52889812947062	5.92920748763212e-06	5.74062184663529e-05	Up	T0
evm.TU.Chr3.3038	2797.05945035861	-0.282949550440712	0.0624819488597336	-4.52850072067868	5.94036787053778e-06	5.74840019303725e-05	Down	T0
evm.TU.Chr4.211	207.023271870893	0.594590073193453	0.131320926365731	4.5277633173064	5.96112956417075e-06	5.76545650535736e-05	Up	T0
evm.TU.Chr2.2002	9204.72468462689	-0.206453248457289	0.0456360025329871	-4.52391175822331	6.07070427001544e-06	5.86834746101492e-05	Down	T0
evm.TU.Chr3.629	3562.82501728459	-0.231113845716066	0.0511057014649134	-4.52227127485448	6.11795810853949e-06	5.91091843319007e-05	Down	T0
evm.TU.Chr6.430	2762.53550925569	-0.268180239818524	0.0593168598275629	-4.52114694874505	6.15054719385443e-06	5.93928365053611e-05	Down	T0
evm.TU.Chr1.4617	1636.56910634694	-0.320157570834431	0.0708196803423334	-4.52074295290278	6.16229770828381e-06	5.94750685902919e-05	Down	T0
evm.TU.Chr6.103	2544.22349408693	0.239433127383512	0.0530022652192939	4.51741310287156	6.25997043184934e-06	6.03860526547649e-05	Up	T0
evm.TU.Chr1.3310	427.081404584906	0.440870531443111	0.0976404562865032	4.51524448174924	6.3243761013043e-06	6.09753429462931e-05	Up	T0
evm.TU.Chr4.2374	5901.55971025581	-0.211042148934896	0.046755722371192	-4.51371806983197	6.37008853445899e-06	6.13838824919093e-05	Down	T0
evm.TU.Chr4.1675	480.030375480985	-0.430821708394521	0.095462907988917	-4.51297490795627	6.39245874073064e-06	6.15671798884618e-05	Down	T0
evm.TU.Chr8.1636	1781.260946853	0.435553356138949	0.0965410958914027	4.51158495889559	6.43450005317652e-06	6.19396429202636e-05	Up	T0
evm.TU.Chr8.1186	4278.44578104121	-0.26856967123768	0.0595320213996783	-4.51134809339988	6.44169077324042e-06	6.19764136874926e-05	Down	T0
evm.TU.Chr7.983	725.006110522915	0.367620367363532	0.0814983393086569	4.51077126824942	6.45923410044012e-06	6.21126977880189e-05	Up	T0
evm.TU.Chr6.684	307.713358676593	0.511461554964301	0.113397789787961	4.51033089728351	6.47265812559448e-06	6.22092484564454e-05	Up	T0
evm.TU.Chr4.1270	392.857628522018	-0.526965069847305	0.116846399223964	-4.50989566941854	6.48595159491544e-06	6.23044441087332e-05	Down	T0
evm.TU.Chr3.2859	750.572547544875	0.337240690589366	0.0748034610182993	4.50835677919857	6.53316476966978e-06	6.27252049374144e-05	Up	T0
evm.TU.Chr1.5203	1987.19790042767	-0.270967808361015	0.0601312258830033	-4.50627447523247	6.59757358901448e-06	6.33105365384239e-05	Down	T0
evm.TU.Chr5.2128	44.2461897166719	1.71604905382778	0.381012601881886	4.50391678740263	6.67123372495152e-06	6.39839870980483e-05	Up	T0
evm.TU.Chr7.2460	394.992504137418	0.445266414982537	0.0989032434312231	4.5020405755669	6.73041281629916e-06	6.45179197291326e-05	Up	T0
evm.TU.Chr1.2816	1209.58439391275	-0.314238106683782	0.0698111466208049	-4.5012597829203	6.75518810826481e-06	6.47017825614959e-05	Down	T0
evm.TU.Chr3.2557	401.79404886604	-0.618805322123076	0.137475194253954	-4.50121438621118	6.75663126933929e-06	6.47017825614959e-05	Down	T0
evm.TU.Chr7.2693	8714.14542936653	-0.211982698515894	0.0471351992060148	-4.49733324748192	6.88110907611327e-06	6.58594854104209e-05	Down	T0
evm.TU.Chr8.833	209.579813432302	0.654146929542889	0.145469602433175	4.49679464713864	6.89855569558499e-06	6.59921149942901e-05	Up	T0
evm.TU.Chr5.1402	1122.61405957297	0.31267387357862	0.0695655998736133	4.49466222021638	6.96804664374816e-06	6.66222077961277e-05	Up	T0
evm.TU.Chr4.491	440.423568536221	-0.559486795395393	0.124483028959756	-4.49448250151648	6.97393376101097e-06	6.66438389448792e-05	Down	T0
evm.TU.Chr3.2569	780.89523567393	0.391343843564239	0.0871225866152273	4.4918758586977	7.05985733121389e-06	6.74298892943889e-05	Up	T0
evm.TU.Chr2.3099	583.142936462697	-1.74562688922967	0.388897324244154	-4.48865749493751	7.1673425289204e-06	6.84209552111788e-05	Down	T0
evm.TU.Chr6.2628	2153.73048522268	-0.301968253502302	0.0673018111211919	-4.48677752458312	7.23085103226864e-06	6.89913996259944e-05	Down	T0
evm.TU.Chr7.2948	9389.53532122521	-0.177691013667946	0.0396100368514512	-4.48600980439219	7.25694034278641e-06	6.92044113809497e-05	Down	T0
evm.TU.Chr3.444	20281.7653188596	-0.196844297211568	0.0438855984415187	-4.48539621657158	7.27785649885461e-06	6.9367895068917e-05	Down	T0
evm.TU.Chr3.199	2397.14241740715	-0.292709939017119	0.0652775927463968	-4.48407986112931	7.32292347923629e-06	6.97612803571184e-05	Down	T0
evm.TU.Chr3.293	918.629633227159	0.417015346437293	0.0930458368328743	4.48182702882582	7.40067170063806e-06	7.04654323603995e-05	Up	T0
evm.TU.Chr1.2621	615.162670621767	0.371749600487365	0.082999791601892	4.47892209501512	7.50209049368041e-06	7.13941179176025e-05	Up	T0
evm.TU.Chr6.35	5004.67765623951	-0.200645941915505	0.0448014520107079	-4.47855890625038	7.51486342903907e-06	7.1478675119665e-05	Down	T0
evm.TU.Chr6.501	387.887262997477	0.529576538975447	0.118260806139368	4.47803931212299	7.5331731234274e-06	7.16157813067923e-05	Up	T0
evm.TU.Chr2.1943	1508.34992625458	0.309379116674838	0.069094484685137	4.47762390999333	7.54784192847033e-06	7.17181507477289e-05	Up	T0
evm.TU.Chr1.1674	722.946827837625	0.498003381065884	0.111295947351059	4.47458683733595	7.6559207697784e-06	7.27075202857157e-05	Up	T0
evm.TU.Chr1.2847	1516.76296168725	-0.292920245734395	0.0654678130493358	-4.47426349057443	7.66751432138694e-06	7.27633764430085e-05	Down	T0
evm.TU.Chr1.4545	4508.87118490869	-0.202607670377018	0.0452846469619353	-4.47409186047808	7.67367491150841e-06	7.27633764430085e-05	Down	T0
evm.TU.Chr6.2813	1255.30402006766	-0.347402233619031	0.0776457030830673	-4.47419779620479	7.66987183433638e-06	7.27633764430085e-05	Down	T0
evm.TU.Chr7.1566	943.645149756197	0.433632461283121	0.0969655726148405	4.47202496297901	7.7482379932365e-06	7.34325277029105e-05	Up	T0
evm.TU.Chr1.238	782.231077642861	0.546541969885158	0.122248680622053	4.47073921046937	7.79497030323743e-06	7.3837364242825e-05	Up	T0
evm.TU.Chr6.2804	489.406529898622	0.420786795303212	0.0941896419828175	4.46744234764131	7.91603353192671e-06	7.49455162296625e-05	Up	T0
evm.TU.Chr1.2404	1242.90793461945	0.355989410075959	0.079693090976378	4.46700467649672	7.93223965180492e-06	7.50602976006615e-05	Up	T0
evm.TU.Chr3.2478	8859.34783133504	-0.299536942697446	0.0670580439895569	-4.46683089569528	7.93868321346189e-06	7.50826283758798e-05	Down	T0
evm.TU.Chr8.2464	297.841621786108	0.736154182313344	0.164858804906859	4.46536163312146	7.99336187931798e-06	7.55609005208948e-05	Up	T0
evm.TU.Chr1.5770	2814.87957266445	0.339483142426327	0.0760459050346077	4.46418702324381	8.03733380890698e-06	7.59375228214613e-05	Up	T0
evm.TU.Chr2.3045	493.885502941239	0.416428958442214	0.0932964452277469	4.46350294939603	8.06304880020424e-06	7.61413534877016e-05	Up	T0
evm.TU.Chr2.165	3390.29614030785	-0.252854947478992	0.056655559902486	-4.46302089175711	8.08121702746231e-06	7.62737455169004e-05	Down	T0
evm.TU.Chr8.2337	61.8445887073999	1.18823047876532	0.266250478580243	4.46282945706409	8.08844284311604e-06	7.63027758407037e-05	Up	T0
evm.TU.Chr1.521	1972.10824576159	-0.463079356952072	0.103793149197386	-4.46155994430253	8.13651787123625e-06	7.67169320925896e-05	Down	T0
evm.TU.Chr4.277	304.648742912043	0.612827649601108	0.137431243150492	4.45915816194752	8.22821888322415e-06	7.75417900496972e-05	Up	T0
evm.TU.Chr7.1655	248.846163704108	-0.662052575132355	0.148489036838332	-4.458595659511	8.24983778444129e-06	7.77056954430008e-05	Down	T0
evm.TU.Chr1.3308	952.358322960941	-0.328337236209839	0.0736645119133966	-4.4571969280927	8.30383145116097e-06	7.81742166211191e-05	Down	T0
evm.TU.Chr6.3723	1383.60440977677	-0.338828199044618	0.0760495587065189	-4.45536048870687	8.37523449307818e-06	7.88060703120447e-05	Down	T0
evm.TU.Chr3.2487	17332.1283173648	0.251966966110354	0.0565916040369014	4.4523736409036	8.49262181096827e-06	7.98697414917967e-05	Up	T0
evm.TU.Chr6.2274	3177.72189960708	-0.304433059285705	0.0683786275092897	-4.45216685936472	8.50080655254884e-06	7.99058431877111e-05	Down	T0
evm.TU.Chr1.1638	42.5303950470806	1.5661654345832	0.351802854695395	4.45182696410821	8.51427652933378e-06	7.99915627329233e-05	Up	T0
evm.TU.Chr1.1358	589.982628359289	0.403848175151932	0.090764329414367	4.44941507040989	8.61044699014489e-06	8.08492516694743e-05	Up	T0
evm.TU.Chr2.2205	1627.50507152595	-0.304767428231103	0.0684975696231898	-4.44931739779457	8.61436332103232e-06	8.08492516694743e-05	Down	T0
evm.TU.Chr6.3221_evm.TU.Chr6.3222	4107.18405857067	0.20041325293232	0.0450538096366145	4.44830869018118	8.65490867394646e-06	8.11883422852957e-05	Up	T0
evm.TU.Chr2.3159	896.708570336987	0.32593057429819	0.0733935573435603	4.44086083431664	8.95997276354103e-06	8.40071694189013e-05	Up	T0
evm.TU.Chr4.1968	583.369910470394	-0.612670078474935	0.138070589357345	-4.437368460051	9.10653367153647e-06	8.53377818985064e-05	Down	T0
evm.TU.Chr8.2049	939.952586669228	0.370856350463894	0.083581602658512	4.43705718325473	9.11970730972717e-06	8.5417696687032e-05	Up	T0
evm.TU.Chr2.2469	2272.94411508767	0.317122788722984	0.0715251327905539	4.43372527041105	9.26186355077162e-06	8.66167971742049e-05	Up	T0
evm.TU.Chr3.2113	406.292605182764	0.603019362289328	0.136005954656537	4.43377176986232	9.25986516154377e-06	8.66167971742049e-05	Up	T0
evm.TU.Chr6.3353	444.838530553321	0.488054774255497	0.110075586415091	4.43381489166055	9.25801230058923e-06	8.66167971742049e-05	Up	T0
evm.TU.Chr5.1521	414.994698504951	0.480545053656641	0.108420126607967	4.43224951575853	9.3255009777631e-06	8.71675958195995e-05	Up	T0
evm.TU.Chr4.141	2673.86523861847	0.326142353489999	0.0735919993970393	4.43176372652162	9.34654039365453e-06	8.73198636573842e-05	Up	T0
evm.TU.Chr6.1534	1707.18587743731	-0.265608851863309	0.0599374446885375	-4.43143436033241	9.36083095307161e-06	8.74089577974477e-05	Down	T0
evm.TU.Chr7.1059	491.697783646146	0.445954199186776	0.100649308577668	4.43077260528467	9.38960634852972e-06	8.76331483878515e-05	Up	T0
evm.TU.Chr7.869	482.948565932764	0.423081668020057	0.0954947620053775	4.43041753427515	9.40508087911423e-06	8.77330375664101e-05	Up	T0
evm.TU.Chr2.2955	560.323737964681	0.438495002908486	0.099068888463953	4.42616253909052	9.59242563799294e-06	8.9435262565993e-05	Up	T0
evm.TU.Chr8.236	299.063473499393	0.624151077817557	0.14103919349892	4.42537327627542	9.62756609144457e-06	8.97173999783577e-05	Up	T0
evm.TU.Chr1.5309	1661.01057098789	-0.245326788776073	0.0554446574014152	-4.42471466637308	9.65698355784965e-06	8.9945947160397e-05	Down	T0
evm.TU.Chr7.1298	120.627701891716	0.921925258257822	0.208365647674974	4.42455495205196	9.66413028188617e-06	8.99669363862072e-05	Up	T0
evm.TU.Chr6.3235	25068.0657000517	0.20567982181609	0.0464937545345794	4.42381614208242	9.69725554455107e-06	9.02296257298158e-05	Up	T0
evm.TU.Chr1.4152	1182.37213821701	0.283527872792636	0.0641202345973002	4.42181589904187	9.78748358217794e-06	9.10231022468e-05	Up	T0
evm.TU.Chr5.1060	708.920324531875	0.368385874595198	0.0833336624993026	4.42061303375789	9.84212860254503e-06	9.14850235017153e-05	Up	T0
evm.TU.Chr8.1422	110.840969335038	-0.901073592314565	0.203847574587924	-4.42033021062956	9.85501923679883e-06	9.15585566891275e-05	Down	T0
evm.TU.Chr2.1949	533.824007952385	0.589973286996023	0.133484069508993	4.41980297099253	9.87909305749359e-06	9.17358610884228e-05	Up	T0
evm.TU.Chr4.704	615.747011303817	-0.456385909415528	0.103306221813158	-4.41779692844597	9.97120362837318e-06	9.25178077750557e-05	Down	T0
evm.TU.Chr5.61	1544.0643553871	-0.331479761585194	0.0750336159598335	-4.41775006235392	9.97336533287069e-06	9.25178077750557e-05	Down	T0
evm.TU.Chr1.1929	63.0762368989138	-1.19553180184686	0.270635136947302	-4.41750400680477	9.98472202272421e-06	9.25764493745876e-05	Down	T0
evm.TU.Chr3.769	2207.35878252005	-0.250333103417772	0.0566772222587169	-4.41682025761717	1.00163453420374e-05	9.27974411638423e-05	Down	T0
evm.TU.Chr6.2880	594.601954888605	0.367073120277958	0.0831089416502611	4.41677048208211	1.0018651186241e-05	9.27974411638423e-05	Up	T0
evm.TU.Chr6.2622	1537.37827652883	-0.30756677099524	0.0696550708965818	-4.41556898925406	1.00744642275967e-05	9.32674215954649e-05	Down	T0
evm.TU.Chr4.1444	1225.58616785726	0.285831875759806	0.0647447572551871	4.41474936160805	1.01127087107543e-05	9.35743645475233e-05	Up	T0
evm.TU.Chr8.2716	1533.79344431679	-0.711509329014089	0.161230804029911	-4.41298629809036	1.01954451330963e-05	9.42924820005581e-05	Down	T0
evm.TU.Chr8.1621	150.102288639764	-0.816265642514316	0.18505592671739	-4.41091326818668	1.02935545471599e-05	9.51519828577588e-05	Down	T0
evm.TU.Chr8.2403	4866.95282650538	-0.196553067047598	0.0445786759331872	-4.4091275241594	1.03787899487884e-05	9.58916743710675e-05	Down	T0
evm.TU.Chr3.2884	1472.1472966967	-0.292915418475103	0.0664379201633559	-4.408858943129	1.03916677626135e-05	9.59624326888057e-05	Down	T0
evm.TU.Chr2.1698	833.480918056908	-0.484875221086886	0.109996948526279	-4.40807883839654	1.04291584886396e-05	9.62119959719658e-05	Down	T0
evm.TU.Chr8.1013	1244.30531057155	-0.296091196721	0.0671699689952708	-4.40808892947155	1.04286727023414e-05	9.62119959719658e-05	Down	T0
evm.TU.Chr1.1772	1002.89140721508	0.328606952786617	0.0746086707169046	4.40440701635718	1.06073625293541e-05	9.78069044456893e-05	Up	T0
evm.TU.Chr3.702	1694.43185513342	-0.262306570468668	0.0596000735415929	-4.40111152355563	1.07697749078337e-05	9.92546774212687e-05	Down	T0
evm.TU.Chr1.1393	2318.14299932121	-0.237024138847396	0.0538573892077357	-4.40095857474932	1.07773700773744e-05	9.92749129471974e-05	Down	T0
evm.TU.Chr6.1670	3873.61534834844	0.659256147946303	0.149830278582221	4.40001950329773	1.08241149362648e-05	9.96555719670327e-05	Up	T0
evm.TU.Chr7.1619	527.283071711892	0.499263064515337	0.113472579549317	4.3998564807311	1.08322495268892e-05	9.96805504511438e-05	Up	T0
evm.TU.Chr3.68	2435.67149681208	0.361172078933228	0.0820962480368907	4.39937375421752	1.08563711287655e-05	9.98026197867416e-05	Up	T0
[truncated: 5,407 more rows]

## Sheet: S8
GeneID	baseMean	log2FoldChange	lfcSE	stat	pvalue	padj	Up_Down	Transition
evm.TU.Chr3.2492	4794.22108406031	-1.80321371324972	0.0609761194464167	-29.5724577034507	3.37851250502603e-192	6.21173309174086e-188	Up	T0vsT1
evm.TU.Chr4.1743	23713.6772659795	-1.79759763359928	0.0657471542045694	-27.3410713413714	1.37898751914054e-164	1.2677032263459e-160	Up	T0vsT1
evm.TU.Chr1.1685	6272.62847205719	-1.6271302692742	0.0610495245434555	-26.6526280334255	1.66846165983052e-156	1.02254453592146e-152	Up	T0vsT1
evm.TU.Chr1.3050	3706.89248432346	-1.73868682838883	0.0657695642925015	-26.4360399387206	5.28068122338117e-154	2.42726512432715e-150	Up	T0vsT1
evm.TU.Chr5.40	1599.48020318803	-1.75786882668415	0.0671271122025292	-26.1871659454153	3.72104737133555e-151	1.36830353938751e-147	Up	T0vsT1
evm.TU.Chr8.2796	16490.1562872736	-1.45927958417519	0.064366768547003	-22.6713196439179	8.59778990158228e-114	2.63464941884153e-110	Up	T0vsT1
evm.TU.Chr1.940	8773.02777342212	-1.26097299122258	0.0563017473210713	-22.3966937301545	4.23893419361909e-111	1.11338634405544e-107	Up	T0vsT1
evm.TU.Chr5.2259	3157.34442225171	-1.41474486249575	0.0635017021747544	-22.2788494488292	5.92606282693673e-110	1.36195738920073e-106	Up	T0vsT1
evm.TU.Chr1.1012	2878.05401329414	-1.39074197204372	0.0634233592431151	-21.9279140783557	1.40732555205938e-106	2.87500973335154e-103	Up	T0vsT1
evm.TU.Chr6.350	946.61329787466	-2.08776393049406	0.0977309393987225	-21.3623642966983	2.99273818833691e-101	5.50244843307625e-98	Up	T0vsT1
evm.TU.Chr7.2650	4557.90555142149	-1.89338633114594	0.0892208281892533	-21.2213489783992	6.06585612188186e-100	1.01388027869927e-96	Up	T0vsT1
evm.TU.Chr2.405	16620.2935436781	-1.11261537810591	0.0530871991944089	-20.9582610307136	1.57745574594712e-97	2.41692511208197e-94	Up	T0vsT1
evm.TU.Chr2.69	3146.63023646617	-1.89270466396157	0.0904890307438466	-20.9163989093813	3.79727874896856e-97	5.37052054450276e-94	Up	T0vsT1
evm.TU.Chr1.955	6461.09867655782	-0.995835474665849	0.0492410818806092	-20.2236717113643	6.06005782261953e-91	7.95858736619162e-88	Up	T0vsT1
evm.TU.Chr1.5072	8636.05179116194	-1.11289992703387	0.0550390092996728	-20.2202027470085	6.50154107241901e-91	7.96915561049973e-88	Up	T0vsT1
evm.TU.Chr1.3188	4624.56018897476	-1.28322823161521	0.0654665072434956	-19.6012936331303	1.5074265473973e-85	1.73222153127792e-82	Up	T0vsT1
evm.TU.Chr1.2843	16879.3859912807	-0.870718463180696	0.0457936428891018	-19.0139593237714	1.30704772272072e-80	1.41361055470254e-77	Up	T0vsT1
evm.TU.Chr4.188	1962.1978341538	2.08256771644251	0.110308405092216	18.8795016544887	1.68165213322416e-79	1.71771422896997e-76	Down	T0vsT1
evm.TU.Chr1.1514	4138.8522274214	-1.06197291800055	0.057722652048484	-18.3978538808048	1.36671496586082e-75	1.32254849275353e-72	Up	T0vsT1
evm.TU.Chr6.2563	6965.47755660064	1.06679079032164	0.0581568161046798	18.3433492714157	3.73087246052028e-75	3.42979105295629e-72	Down	T0vsT1
evm.TU.Chr1.4566	3191.26797597412	-1.51315851706327	0.0842342554153403	-17.9636955250833	3.7498986741922e-72	3.28312557255704e-69	Up	T0vsT1
evm.TU.Chr1.5688	12435.4141464428	-1.16949611122854	0.0654933814334219	-17.8567068249087	2.56323421864971e-71	2.14216474291335e-68	Up	T0vsT1
evm.TU.Chr8.727	27058.0509140659	-1.03863192911169	0.0582113811756872	-17.8424202988245	3.3104148742954e-71	2.64631686429545e-68	Up	T0vsT1
evm.TU.Chr6.2707	1802.9707999455	-1.39890264492939	0.0790553445758678	-17.6952317700278	4.5634900933271e-70	3.49601370232967e-67	Up	T0vsT1
evm.TU.Chr1.2927	3321.15488769375	-1.23416511672716	0.071508377745514	-17.2590283213995	9.57079034218087e-67	7.0387420492535e-64	Up	T0vsT1
evm.TU.Chr4.1605	723.504607946146	-1.69934541787148	0.0990562360761018	-17.1553602800527	5.73135231602018e-66	4.05294783393643e-63	Up	T0vsT1
evm.TU.Chr2.2546	5349.36320493366	-1.07986503631179	0.0647862345817368	-16.6681246916641	2.23497112336395e-62	1.52193255830258e-59	Up	T0vsT1
evm.TU.Chr6.3557	4426.10403514822	1.23694966297324	0.0745809260745553	16.5853352603414	8.89678295532105e-62	5.84200897916189e-59	Down	T0vsT1
evm.TU.Chr8.239	3120.25461244273	1.1142395686091	0.0676732825149151	16.4649848093821	6.54790806931245e-61	4.15137371594409e-58	Down	T0vsT1
evm.TU.Chr3.1466	4312.50655308192	-1.03635446516474	0.0630519088771537	-16.436527991308	1.04750796205166e-60	6.41982713009395e-58	Up	T0vsT1
evm.TU.Chr8.1733	24129.8855956892	-0.919311945308476	0.0561056705562787	-16.3853659744843	2.43300213928258e-60	1.4430057204145e-57	Up	T0vsT1
evm.TU.Chr8.2410	1842.65655511093	-1.14469100867737	0.0702279188646202	-16.2996572756771	9.92470722749354e-60	5.70236459639676e-57	Up	T0vsT1
evm.TU.Chr3.512	3924.62680102224	1.11056339342879	0.0682383067477626	16.2747794656439	1.49055524547494e-59	8.304651134334e-57	Down	T0vsT1
evm.TU.Chr1.4289	851.004000266253	2.04646199974933	0.126010791842041	16.2403709224734	2.61339180306235e-59	1.41323004973836e-56	Down	T0vsT1
evm.TU.Chr1.4963	4906.81388171372	-1.14827916734543	0.0718883792088882	-15.9730846623881	1.96807378781141e-57	1.03385727607716e-54	Up	T0vsT1
evm.TU.Chr5.592	16847.7588874598	-0.843785898682727	0.0529720755327598	-15.9288812114017	3.99440097416048e-57	2.04002934196985e-54	Up	T0vsT1
evm.TU.Chr8.461	7371.01109478098	-0.952917822586251	0.0609436707305132	-15.6360424497559	4.13649636865458e-55	2.05550330362387e-52	Up	T0vsT1
evm.TU.Chr5.648	815.482563847476	1.90740486953977	0.122244284668798	15.6032232893962	6.92097492393219e-55	3.34865907766887e-52	Down	T0vsT1
evm.TU.Chr7.924	23211.0832350131	-0.81323194193248	0.0521430300688201	-15.5961773003822	7.72854021545301e-55	3.64351129234151e-52	Up	T0vsT1
evm.TU.Chr1.3332	5084.24621381149	-0.831818143537751	0.0534989751073109	-15.5483005397627	1.63383972995651e-54	7.50994431874508e-52	Up	T0vsT1
evm.TU.Chr7.2769	6310.04206284877	0.923116289865283	0.0598461705436162	15.4248180206035	1.11468916316493e-53	4.9987012082806e-51	Down	T0vsT1
evm.TU.Chr8.2663	4834.48279819712	-1.31183843337387	0.0861876987197317	-15.2207154020872	2.5769759220227e-52	1.12810188815022e-49	Up	T0vsT1
evm.TU.Chr2.1974	4159.53857412843	-1.24772005826879	0.0825451956308622	-15.1155987787409	1.27804055538987e-51	5.46466363986002e-49	Up	T0vsT1
evm.TU.Chr6.1194	1510.08271402291	-1.53010030390092	0.102975914954806	-14.8588172736552	6.0992471039732e-50	2.54865357394662e-47	Up	T0vsT1
evm.TU.Chr1.3578	5326.89055290773	-1.06497202282974	0.0717953944812381	-14.8334308979672	8.9062155797838e-50	3.63888176999789e-47	Up	T0vsT1
evm.TU.Chr8.2385	3873.27749136792	1.17143832479683	0.0792227274464273	14.7866447237505	1.78639611447645e-49	7.14014760016607e-47	Down	T0vsT1
evm.TU.Chr3.3189	5462.84891888738	1.16649514221282	0.0796849397034931	14.6388407464866	1.58751891282603e-48	6.21023887898287e-46	Down	T0vsT1
evm.TU.Chr1.2264	44052.8027000301	-1.01630450265031	0.069445894561125	-14.634479245649	1.69266707480344e-48	6.483620174445e-46	Up	T0vsT1
evm.TU.Chr2.2733	28273.5225047997	-1.09155723189731	0.0753862855847101	-14.4795200271639	1.63233016737048e-47	6.12490254230074e-45	Up	T0vsT1
evm.TU.Chr8.1133	3052.60270409351	-0.873660002643914	0.0611861179820766	-14.2787290885138	2.96967856813303e-46	1.09201020307388e-43	Up	T0vsT1
evm.TU.Chr1.1520	15996.7952873258	-0.781536396219797	0.0548207815451514	-14.2562067557557	4.10150434071937e-46	1.4786325256562e-43	Up	T0vsT1
evm.TU.Chr4.22	6922.8720069079	-0.712597106211021	0.0499947399062437	-14.2534416130051	4.26721998602834e-46	1.50879051275225e-43	Up	T0vsT1
evm.TU.Chr6.649	6935.87477325464	-0.88360548473582	0.0626026343049441	-14.1145096296057	3.09158950788539e-45	1.07248989984869e-42	Up	T0vsT1
evm.TU.Chr4.1462	3447.73024942792	-0.83966992792135	0.0598257123655646	-14.0352683607101	9.48367556724782e-45	3.22901590702627e-42	Up	T0vsT1
evm.TU.Chr1.4725	216.803332581513	2.69833859257114	0.192417168010003	14.023377542023	1.12147655431903e-44	3.74899416867449e-42	Down	T0vsT1
evm.TU.Chr6.2284	2638.71410465742	-1.15508313357123	0.0826375374209563	-13.9777051642673	2.13254031507266e-44	6.78795411827428e-42	Up	T0vsT1
evm.TU.Chr7.28	9345.24032202998	-0.735488363023544	0.0526146378756701	-13.9787783917001	2.10062739749832e-44	6.78795411827428e-42	Up	T0vsT1
evm.TU.Chr8.2615_evm.TU.Chr8.2616	6747.91691837613	-0.674371597515237	0.0482472397675086	-13.9774130243484	2.14131044740514e-44	6.78795411827428e-42	Up	T0vsT1
evm.TU.Chr7.2952	36989.0253491466	-0.651409847084271	0.0467798982834535	-13.9249949441357	4.46573103262037e-44	1.39164289433488e-41	Up	T0vsT1
evm.TU.Chr1.4149	1574.09759490072	-1.05305696372166	0.0764289586329843	-13.7782456094749	3.44543685217304e-43	1.05579669940089e-40	Up	T0vsT1
evm.TU.Chr1.3763	14664.7620914186	-0.68565086406908	0.0497822583405772	-13.7729963831353	3.70520724735269e-43	1.11678590901355e-40	Up	T0vsT1
evm.TU.Chr2.2566	5954.17864672826	-0.964218713348631	0.0707208077285832	-13.6341586630228	2.50867317979406e-42	7.43942985220863e-40	Up	T0vsT1
evm.TU.Chr1.1259	4002.87107486318	-0.985054738646231	0.0728527897454365	-13.5211670285822	1.1730007609265e-41	3.42330031593565e-39	Up	T0vsT1
evm.TU.Chr8.1329	1719.14593877689	-1.60128639440883	0.118575135746139	-13.5044027934918	1.473033840098e-41	4.23175002875654e-39	Up	T0vsT1
evm.TU.Chr1.2004	7240.26447621179	-0.811353060155226	0.060117532921691	-13.4961137079942	1.64845146357834e-41	4.66283517066943e-39	Up	T0vsT1
evm.TU.Chr1.1062	1863.12447697994	-1.02540260002494	0.0761634667436497	-13.4631818096757	2.57580893398841e-41	7.17557925156226e-39	Up	T0vsT1
evm.TU.Chr2.339	6780.46830990599	-0.728571779929638	0.0543420778859887	-13.4071387821828	5.4916957014579e-41	1.50701965920903e-38	Up	T0vsT1
evm.TU.Chr8.237	346.385404014201	2.11319356350475	0.15929470820838	13.2659369998681	3.6483198589072e-40	9.86441307733351e-38	Down	T0vsT1
evm.TU.Chr1.5199	3830.20405095008	0.698578707707106	0.0526681824101688	13.2637709474521	3.7552715712127e-40	1.00064381316401e-37	Down	T0vsT1
evm.TU.Chr8.2039	1527.46697888321	-1.38774160197772	0.104704567537474	-13.2538783609516	4.28475139029041e-40	1.12542055802685e-37	Up	T0vsT1
evm.TU.Chr1.5664	4634.68646453047	-0.873865532383844	0.0660766292947805	-13.2250319320219	6.29105119033296e-40	1.62911643923186e-37	Up	T0vsT1
evm.TU.Chr4.1667	4277.06888170203	-1.13174884409193	0.0856138629779133	-13.2192241387811	6.7961340224257e-40	1.73546833522665e-37	Up	T0vsT1
evm.TU.Chr7.2548	10301.1682285468	-0.809528832961194	0.0612505129368126	-13.2166865899772	7.0292848432447e-40	1.77041686476571e-37	Up	T0vsT1
evm.TU.Chr2.1928	2758.41092899573	-0.971597093527908	0.0735366951646038	-13.2124117265957	7.4401816001434e-40	1.84858349865184e-37	Up	T0vsT1
evm.TU.Chr6.3275	11589.0928408125	-0.610826416224184	0.0462759674983948	-13.1996465821135	8.81476328875691e-40	2.16090983769446e-37	Up	T0vsT1
evm.TU.Chr1.1814	1350.39207545868	-1.23605664212895	0.0936648842968822	-13.1965853735656	9.18029648373216e-40	2.22090698881447e-37	Up	T0vsT1
evm.TU.Chr3.1900	2118.93684921438	-0.94332841768462	0.0715540129048273	-13.1834453357539	1.09283668932285e-39	2.60946693115454e-37	Up	T0vsT1
evm.TU.Chr7.1839	3163.59783592573	-0.750957909229058	0.0570717842071677	-13.1581291817182	1.5282313076029e-39	3.60231548994704e-37	Up	T0vsT1
evm.TU.Chr4.1834	922.929099936647	-1.51029507798067	0.115189692571492	-13.1113734594205	2.8341878516471e-39	6.59612377726373e-37	Up	T0vsT1
evm.TU.Chr1.3036	1820.64202950394	-1.42310395198302	0.109304147819063	-13.019670162369	9.45785565027279e-39	2.17365167482394e-36	Up	T0vsT1
evm.TU.Chr2.2931	2669.1125916387	-0.869597338388441	0.0668010513691163	-13.017719340724	9.70257159149917e-39	2.20236396643585e-36	Up	T0vsT1
evm.TU.Chr7.1495	1687.89543326196	-0.869908148517012	0.0668437146777988	-13.0140605247652	1.01786418414557e-38	2.28225010850005e-36	Up	T0vsT1
evm.TU.Chr3.200	1751.48893744865	-0.986553658451395	0.0765333861232092	-12.8905005831464	5.09122637329599e-38	1.12779865180024e-35	Up	T0vsT1
evm.TU.Chr4.1631	1432.11824385409	-1.08635017624519	0.0852666613307836	-12.7406205343353	3.51587176822652e-37	7.69557361078724e-35	Up	T0vsT1
evm.TU.Chr1.5214	1256.90646054488	-1.0919226811709	0.0859528253772694	-12.7037439011244	5.63672153058349e-37	1.21925602425068e-34	Up	T0vsT1
evm.TU.Chr8.97	482.111270015033	-1.84156336884607	0.145176659494489	-12.6849823880676	7.16299514515373e-37	1.53138172952089e-34	Up	T0vsT1
evm.TU.Chr2.2337	3145.45374454085	-0.857936374347892	0.0677502491025749	-12.6632209580361	9.45393489042469e-37	1.99793157350975e-34	Up	T0vsT1
evm.TU.Chr5.1359	7000.93262645528	-0.725841141577199	0.0573382423972985	-12.6589360125102	9.98433550146994e-37	2.08604536965939e-34	Up	T0vsT1
evm.TU.Chr3.2315	1191.22430053781	-1.19384898539235	0.0943744898593801	-12.6501238541391	1.11698598213295e-36	2.30751733342656e-34	Up	T0vsT1
evm.TU.Chr2.2572	3478.00387482183	-0.963342491993206	0.0763389943870148	-12.6192714448053	1.65343846521257e-36	3.37779106904425e-34	Up	T0vsT1
evm.TU.Chr5.1993	2294.91737939189	-1.06618755561629	0.0845030717526292	-12.6171455487133	1.69867487817994e-36	3.4320699241996e-34	Up	T0vsT1
evm.TU.Chr1.2184	461.219993970803	-2.32088977402897	0.184369758949401	-12.5882345741197	2.45093732046455e-36	4.89814495370231e-34	Up	T0vsT1
evm.TU.Chr7.1265	12485.4731562813	-0.801659310167855	0.0637432163581236	-12.576386256758	2.84760948717363e-36	5.62969333668542e-34	Up	T0vsT1
evm.TU.Chr6.2767	1432.58878932225	-1.25514584857474	0.100065823789007	-12.5432020748789	4.33133571830531e-36	8.47190835284697e-34	Up	T0vsT1
evm.TU.Chr1.3599	1587.41321773199	-1.17180755423306	0.0934824725319083	-12.535050929821	4.80052963624054e-36	9.29079346230722e-34	Up	T0vsT1
evm.TU.Chr5.310	4356.09231118863	-0.75257625503136	0.0601700948605409	-12.5074799495604	6.79457510468231e-36	1.30130268619468e-33	Up	T0vsT1
evm.TU.Chr1.1538	1856.88859052124	-1.46533511547283	0.117795187334073	-12.4396857684607	1.5912869186874e-35	3.01622693680274e-33	Up	T0vsT1
evm.TU.Chr1.5787	12047.2577439718	-0.83174085087166	0.0669657782470789	-12.4203865413591	2.02580330159363e-35	3.80065505133679e-33	Up	T0vsT1
evm.TU.Chr3.91	1162.87700864119	-1.39138963847393	0.112311091754359	-12.3887108275743	3.00840682485943e-35	5.5871280688753e-33	Up	T0vsT1
evm.TU.Chr4.83	6290.92156164638	-0.85536565005542	0.0691045780680455	-12.3778434652067	3.44474781567952e-35	6.33351333390836e-33	Up	T0vsT1
evm.TU.Chr5.1040	19171.9271434956	-0.528209819977799	0.0429761649666655	-12.2907621093577	1.01544164468673e-34	1.84850594843665e-32	Up	T0vsT1
evm.TU.Chr3.151	1105.03654919717	-1.13404541096609	0.0931778071427332	-12.1707673290585	4.44880509764709e-34	8.01918926719013e-32	Up	T0vsT1
evm.TU.Chr4.1316	1744.95257026348	1.24510806231134	0.102383816263768	12.1611804262463	5.00304764749533e-34	8.93068291716982e-32	Down	T0vsT1
evm.TU.Chr8.2665	4400.46944380473	-0.911491057547546	0.0750270179449357	-12.1488376122921	5.81869738290016e-34	1.02867855848079e-31	Up	T0vsT1
evm.TU.Chr8.1197	7027.57716211866	-1.05872111405076	0.0876782459708596	-12.0750717846549	1.4303936741327e-33	2.50468743739084e-31	Up	T0vsT1
evm.TU.Chr6.2938	4730.94456649566	-0.762530693258682	0.0632510298396806	-12.0556249469998	1.81153209182075e-33	3.14215368303927e-31	Up	T0vsT1
evm.TU.Chr1.2237	4194.50328709951	-0.636864545266048	0.0533671036927916	-11.9336539028269	7.90269495672795e-33	1.35793410723738e-30	Up	T0vsT1
evm.TU.Chr3.1418	1821.97517074061	-1.11433208836009	0.0935800918120787	-11.907790073532	1.07796434855625e-32	1.83513449190325e-30	Up	T0vsT1
evm.TU.Chr5.600	2420.19114225087	0.765898572419162	0.0644245377983055	11.8883052730152	1.36140979025962e-32	2.29641104621223e-30	Down	T0vsT1
evm.TU.Chr1.3594	12201.6178865957	-0.569998032261275	0.0480978904628553	-11.8507906849152	2.13169875678504e-32	3.56303757656816e-30	Up	T0vsT1
evm.TU.Chr5.1276	10265.293895199	-0.778901993337404	0.0663902241859798	-11.732178990019	8.71849496444447e-32	1.44412836411059e-29	Up	T0vsT1
evm.TU.Chr3.2766	3741.63547230979	-0.669887944442508	0.0575177905773447	-11.6466216403376	2.38736796939016e-31	3.91912031117924e-29	Up	T0vsT1
evm.TU.Chr1.2880	9630.412562653	-0.559000120659662	0.0481444438971843	-11.6108957838093	3.62794805384274e-31	5.90296043521704e-29	Up	T0vsT1
evm.TU.Chr8.39	3061.47184609846	-0.648843798593968	0.0562822560893887	-11.5283900056078	9.49018480364499e-31	1.53058366491067e-28	Up	T0vsT1
evm.TU.Chr1.3252	2113.7380038453	-0.952500664949382	0.0828582877007313	-11.4955388456691	1.38911451878405e-30	2.22089213411856e-28	Up	T0vsT1
evm.TU.Chr3.2903	411.660959043754	1.84912312937061	0.161984656762559	11.4154214746468	3.50202211249519e-30	5.55070504830488e-28	Down	T0vsT1
evm.TU.Chr1.1618	1545.51225163207	-0.793264354982279	0.0699387678574717	-11.3422695206595	8.10157466559344e-30	1.27312437437266e-27	Up	T0vsT1
evm.TU.Chr8.1049	3229.70588318416	-0.697577453918773	0.0615790437002581	-11.3281631542428	9.51798318440624e-30	1.4830308375296e-27	Up	T0vsT1
evm.TU.Chr5.508	1339.11640522137	-0.970420024840859	0.0858643145828711	-11.3017850262377	1.28577532885541e-29	1.98657690725509e-27	Up	T0vsT1
evm.TU.Chr1.1853	14339.4936584345	-0.616282333935585	0.0546160024306756	-11.2839150891323	1.57573675072343e-29	2.41429132490008e-27	Up	T0vsT1
evm.TU.Chr1.5298	391.497054770058	1.81156368691361	0.160693719365422	11.2733944678576	1.77588708924959e-29	2.69846777049116e-27	Down	T0vsT1
evm.TU.Chr2.2827	4314.69463068961	-0.638959841298221	0.057142043133589	-11.181956511503	4.99758814980096e-29	7.5316111247738e-27	Up	T0vsT1
evm.TU.Chr5.1476	3009.17167480896	-0.838780409053873	0.0750893259829609	-11.1704346533115	5.69017505170787e-29	8.50565516265861e-27	Up	T0vsT1
evm.TU.Chr7.2511	37363.4729730657	-0.530754698113258	0.0477822952482537	-11.1077690043082	1.14996727643984e-28	1.70510470521152e-26	Up	T0vsT1
evm.TU.Chr1.2775	533.711414727867	1.20397965583475	0.108468928454837	11.0997653704678	1.25773631812e-28	1.84997919559634e-26	Down	T0vsT1
evm.TU.Chr1.3044	4013.90815384102	1.07284231166204	0.0967070260033667	11.0937369909885	1.34547045205068e-28	1.96331902630188e-26	Down	T0vsT1
evm.TU.Chr1.2560	2958.03056205394	-0.836915067712105	0.0762102121234573	-10.9816656376227	4.68210226934904e-28	6.77835687592531e-26	Up	T0vsT1
evm.TU.Chr7.1695	525.96824131411	1.19357045235219	0.10939762141208	10.9103876020872	1.02817025016729e-27	1.47687017340436e-25	Down	T0vsT1
evm.TU.Chr1.798	1924.16092328558	0.848026545750923	0.0777377375438355	10.9088143358009	1.04611819428123e-27	1.49100225736858e-25	Down	T0vsT1
evm.TU.Chr3.1070	2443.0012655822	-1.0106105829114	0.0927981417665304	-10.8904183173622	1.28050736730747e-27	1.81103141963963e-25	Up	T0vsT1
evm.TU.Chr2.2362	12453.8022173671	-0.696383273011731	0.0640328115820616	-10.8754130235134	1.50970484441067e-27	2.11888803582707e-25	Up	T0vsT1
evm.TU.Chr5.725	405.577959589489	-1.5269923183019	0.140496193473504	-10.8685671871237	1.62736391653569e-27	2.26672067950191e-25	Up	T0vsT1
evm.TU.Chr7.1772	6011.4071626833	-0.504466829224975	0.0464957875211153	-10.8497319030435	2.00011145895971e-27	2.76496611161152e-25	Up	T0vsT1
evm.TU.Chr7.1090	3267.77403768823	-0.745992773714195	0.0687893546839804	-10.8445961899381	2.11568061940478e-27	2.90290327375942e-25	Up	T0vsT1
evm.TU.Chr5.631	5058.47726433875	-0.619570520622254	0.0572183432331481	-10.8281800138407	2.53136521323042e-27	3.44753191188551e-25	Up	T0vsT1
evm.TU.Chr6.509	3918.77905266085	-1.02281748143704	0.0948017853729198	-10.7890107492554	3.87942855368646e-27	5.24464510206466e-25	Up	T0vsT1
evm.TU.Chr1.5139	3276.53831938698	0.782747721429792	0.0726181103401385	10.7789602037764	4.32749740252832e-27	5.80769103962669e-25	Down	T0vsT1
evm.TU.Chr4.1349	762.176163689026	0.945585390812215	0.0880116186880911	10.7438700129278	6.33326712482291e-27	8.43793111282566e-25	Down	T0vsT1
evm.TU.Chr1.2486	12102.8704545394	-0.688633940382016	0.0641652138353103	-10.7322005058613	7.18641529328064e-27	9.5057145023207e-25	Up	T0vsT1
evm.TU.Chr6.3338	2114.43794768242	-0.715763280402333	0.0667062993575966	-10.7300702826475	7.35402214811477e-27	9.65793222965987e-25	Up	T0vsT1
evm.TU.Chr5.950	3774.33601774801	-1.06119419430111	0.100607227898038	-10.5478921989242	5.19494233286092e-26	6.77405742780006e-24	Up	T0vsT1
evm.TU.Chr5.41	1285.53879642868	-0.785965904015053	0.0745318162039948	-10.5453743655441	5.33599201008726e-26	6.90898233080735e-24	Up	T0vsT1
evm.TU.Chr5.1835	803.778939733785	1.23027306163531	0.117428675527347	10.4767686096298	1.10453408782656e-25	1.41027525963744e-23	Down	T0vsT1
evm.TU.Chr5.1870	803.778939733785	1.23027306163531	0.117428675527347	10.4767686096298	1.10453408782656e-25	1.41027525963744e-23	Down	T0vsT1
evm.TU.Chr6.448	5614.28847353587	-0.494032473770253	0.0472069696695649	-10.4652443744713	1.24754212448667e-25	1.5818834138491e-23	Up	T0vsT1
evm.TU.Chr7.1184	1783.42225617821	-0.92894275787208	0.0889361531609226	-10.4450521509654	1.54370520509347e-25	1.94401122608551e-23	Up	T0vsT1
evm.TU.Chr6.2418	1731.58530989261	-0.710118015108739	0.0680591960220156	-10.4338290284686	1.73742618353492e-25	2.17308284424986e-23	Up	T0vsT1
evm.TU.Chr1.1032	4883.31855281543	-0.554163238583643	0.0531383586181169	-10.4286856612599	1.83407634454988e-25	2.27846808587122e-23	Up	T0vsT1
evm.TU.Chr6.2568	60197.1182069601	-0.697596228900901	0.0672455257715918	-10.3738683116313	3.26052586541387e-25	4.02335762157714e-23	Up	T0vsT1
evm.TU.Chr2.1467	1597.57369169848	-0.731618322188392	0.0705451983110765	-10.3709159475638	3.36285778725487e-25	4.12196688509786e-23	Up	T0vsT1
evm.TU.Chr4.955	678.818113359922	1.06001415113689	0.10260640256441	10.3308772614991	5.10911671272185e-25	6.22094171391417e-23	Down	T0vsT1
evm.TU.Chr1.913	3463.09730438065	-0.525195827541461	0.0508550705587035	-10.3273050606667	5.3029526165756e-25	6.41447939528678e-23	Up	T0vsT1
evm.TU.Chr7.1506	1636.54960438374	-0.723801905625159	0.0701092604279296	-10.3239130067448	5.49375175874704e-25	6.60183789779889e-23	Up	T0vsT1
evm.TU.Chr1.5018	6538.51574237367	-0.631043611547185	0.0611326086315538	-10.3225369516044	5.57307872524701e-25	6.65367697677867e-23	Up	T0vsT1
evm.TU.Chr1.1635	276.895348253463	-1.49757997483114	0.145244547352682	-10.3107483353212	6.30087635553207e-25	7.47405888211694e-23	Up	T0vsT1
evm.TU.Chr5.1965	957.988456526214	-1.01229605305615	0.0983134164324037	-10.2966216594879	7.2979383294392e-25	8.60127526442751e-23	Up	T0vsT1
evm.TU.Chr3.2571	1562.48563549664	0.830990938961061	0.0807970939027282	10.2849112365538	8.2417980328689e-25	9.65182793836482e-23	Down	T0vsT1
evm.TU.Chr4.330	2024.05974900906	-1.02173688212579	0.0994374899315067	-10.2751676739786	9.11857376124625e-25	1.06110188084983e-22	Up	T0vsT1
evm.TU.Chr5.872	15175.7212767166	-0.540724727140061	0.0528386668709978	-10.2335043474925	1.40346927018782e-24	1.62290477997945e-22	Up	T0vsT1
evm.TU.Chr5.1445	2352.4435667694	-0.736211950495171	0.0720033693342833	-10.2246875014588	1.53722952147649e-24	1.76646887386667e-22	Up	T0vsT1
evm.TU.Chr7.713	805.695305313905	1.08105551547298	0.105754457760084	10.2223162821702	1.57530932141751e-24	1.79898367599891e-22	Down	T0vsT1
evm.TU.Chr7.2012	2401.96371684895	0.936954306401841	0.0917858084995892	10.2080520040964	1.82491733554312e-24	2.0711685266232e-22	Down	T0vsT1
evm.TU.Chr3.2423	3452.80973622602	-0.881441723571737	0.0865444064793022	-10.1848491361777	2.31719027389007e-24	2.613733765383e-22	Up	T0vsT1
evm.TU.Chr2.1382	1441.96333025643	-0.723216088471061	0.0711884836853443	-10.1591725379024	3.01625396196906e-24	3.38151496004653e-22	Up	T0vsT1
evm.TU.Chr1.5868	1650.13816777249	-0.680893334734996	0.0672932677563233	-10.1182979729947	4.58315991674394e-24	5.10702898359115e-22	Up	T0vsT1
evm.TU.Chr2.2381	1481.65154325134	0.724426177620417	0.0717353344172661	10.0985962288349	5.6038584493664e-24	6.20677960542474e-22	Down	T0vsT1
evm.TU.Chr1.5317	385.566056663729	1.65793985996284	0.164722680724223	10.0650369012543	7.88577548215462e-24	8.68190826436496e-22	Down	T0vsT1
evm.TU.Chr7.198	2313.18749289373	-0.78829088556246	0.078328621341387	-10.063893275062	7.97795442085932e-24	8.73111130844759e-22	Up	T0vsT1
evm.TU.Chr2.1812	9009.37634454499	-0.850200221656561	0.0846321771594376	-10.0458271332767	9.58402283548507e-24	1.04267363226762e-21	Up	T0vsT1
evm.TU.Chr5.2103_evm.TU.Chr5.2104	1472.49047698268	-1.89504865706823	0.188799206010145	-10.0373762004402	1.04414555887657e-23	1.12927413208851e-21	Up	T0vsT1
evm.TU.Chr1.2967	359.346662384193	1.65930521123301	0.166260375663259	9.98016036360788	1.8616565740745e-23	2.00166185794934e-21	Down	T0vsT1
evm.TU.Chr6.2614	1776.02504786667	-0.716594349314018	0.0719274120241531	-9.96274339848885	2.21854671394187e-23	2.3715232489846e-21	Up	T0vsT1
evm.TU.Chr7.602	6318.31557032802	-0.580175549557896	0.0583064866932934	-9.95044603887322	2.51055419681534e-23	2.66815314812988e-21	Up	T0vsT1
evm.TU.Chr2.3097	9614.20456004963	-0.619446997910841	0.0623514053987878	-9.93477202236221	2.93847341708114e-23	3.10498691071574e-21	Up	T0vsT1
evm.TU.Chr2.2446	13209.7251935213	-0.571164321549356	0.057706976257045	-9.89766504148839	4.26107160302479e-23	4.47680357104079e-21	Up	T0vsT1
evm.TU.Chr3.2762	1172.74320460626	0.932241695343378	0.0943737603176067	9.87818745598352	5.17606475077096e-23	5.40722309702698e-21	Down	T0vsT1
evm.TU.Chr3.686	736.037223066575	-0.93347562122557	0.0947343988868358	-9.85360789949854	6.61266717763628e-23	6.86895473039665e-21	Up	T0vsT1
evm.TU.Chr8.1666	11157.0163989401	-0.536386767027682	0.0544945074580239	-9.84295100640832	7.35220305414097e-23	7.59424749176606e-21	Up	T0vsT1
evm.TU.Chr2.3088	1443.79889147462	0.665895398571429	0.0676637128823874	9.84124828811691	7.47771997822811e-23	7.6807463418828e-21	Down	T0vsT1
evm.TU.Chr5.677	401.367512353817	1.23708781426877	0.125765325593367	9.83647764940081	7.84080047850043e-23	8.0089420887616e-21	Down	T0vsT1
evm.TU.Chr4.1082	572.145608034626	1.04287935497366	0.106064198288593	9.83252946612629	8.1544428470888e-23	8.28329205450689e-21	Down	T0vsT1
evm.TU.Chr3.3060	2124.58830245213	-0.625581383641585	0.0636748692469035	-9.82461983888575	8.8206201042722e-23	8.91076490314004e-21	Up	T0vsT1
evm.TU.Chr6.1132	17746.5100188901	-0.401817137058429	0.0409876803054355	-9.80336369524046	1.08897599251386e-22	1.09409358460982e-20	Up	T0vsT1
evm.TU.Chr1.3787	244.592775724117	-1.524808185364	0.156198003621558	-9.76202096064147	1.63856873273684e-22	1.63732199565759e-20	Up	T0vsT1
evm.TU.Chr2.2731	3083.32273710326	-0.943851831224403	0.0968761523717159	-9.7428707490655	1.97883620341327e-22	1.96664229383548e-20	Up	T0vsT1
evm.TU.Chr5.57	361.143305324958	1.34127236218552	0.138646804351083	9.6740229135692	3.88787582221194e-22	3.84314434769831e-20	Down	T0vsT1
evm.TU.Chr2.2829	4483.69841281821	-0.587348669098965	0.0607700352054934	-9.6651033212808	4.24191660278563e-22	4.17068869833244e-20	Up	T0vsT1
evm.TU.Chr3.3204	19660.9303167186	-0.470216085248365	0.0487576497053495	-9.64394485972884	5.21446737079456e-22	5.09963814252281e-20	Up	T0vsT1
evm.TU.Chr1.2782	3235.67548937074	-0.81481575388461	0.0845243863866654	-9.64000791626161	5.4183797536213e-22	5.27102275926356e-20	Up	T0vsT1
evm.TU.Chr4.2492	2728.98651851387	-0.637268001841332	0.0661531343136904	-9.63322461517065	5.78839127873972e-22	5.60133484478466e-20	Up	T0vsT1
evm.TU.Chr1.2602	4011.07284467575	-0.560418209356193	0.0582330164608189	-9.62371938491732	6.34928507618562e-22	6.1119348382591e-20	Up	T0vsT1
evm.TU.Chr6.2670	393.157742796093	-1.28789051917191	0.134006141996683	-9.61068276410636	7.20694924685854e-22	6.90140462774694e-20	Up	T0vsT1
evm.TU.Chr4.2443	677.233587913963	1.17491074823235	0.122626210737462	9.58123667987908	9.58897951755637e-22	9.13486929584412e-20	Down	T0vsT1
evm.TU.Chr7.2003	1163.09460282875	-0.836776946851484	0.0875537566882181	-9.55729346750107	1.20876422772356e-21	1.14558448922295e-19	Up	T0vsT1
evm.TU.Chr4.2324	1380.58780071101	-0.768229456213607	0.0804441731314578	-9.54984589074221	1.29889360116643e-21	1.22469014107928e-19	Up	T0vsT1
evm.TU.Chr3.174	516.295240388618	-1.30466240322627	0.136639902875874	-9.54818011259453	1.31994514174762e-21	1.23818935592713e-19	Up	T0vsT1
evm.TU.Chr7.1089	1040.7620867395	-0.81560275534277	0.0855564432252923	-9.53292031080671	1.52919766094737e-21	1.42719940071971e-19	Up	T0vsT1
evm.TU.Chr5.2374	1431.0461931465	-0.795224053679839	0.0835019292565927	-9.52342132402952	1.67569374700216e-21	1.55602551678696e-19	Up	T0vsT1
evm.TU.Chr8.1168	1356.66144399201	-0.760662437090594	0.0798835930646723	-9.52213599699723	1.69655426436439e-21	1.56747973389968e-19	Up	T0vsT1
evm.TU.Chr6.2374	5834.21156200322	-0.693803491612579	0.072882043305752	-9.51953952089351	1.73948122780796e-21	1.59910509272386e-19	Up	T0vsT1
evm.TU.Chr6.1833	4195.67696432438	-0.623036789623767	0.0658193287994612	-9.46586361465399	2.91145129152604e-21	2.66318126597004e-19	Up	T0vsT1
evm.TU.Chr7.2035	746.16463108285	-1.13447016858197	0.120269193849324	-9.43275773514583	3.994460549432e-21	3.63575008227014e-19	Up	T0vsT1
evm.TU.Chr1.494	1821.41340243811	-0.716553403947522	0.075991934434383	-9.42933495878101	4.12697251589863e-21	3.73785796439961e-19	Up	T0vsT1
evm.TU.Chr5.176	2529.26450796849	-0.610767545889475	0.0648982357650525	-9.41115792578096	4.90700889947342e-21	4.40318033056133e-19	Up	T0vsT1
evm.TU.Chr7.2850	2472.4969865973	-0.759282709262024	0.0806794378458781	-9.41110559932857	4.90945266923242e-21	4.40318033056133e-19	Up	T0vsT1
evm.TU.Chr1.2982	19139.3063977026	-0.471690005581205	0.0501689707870539	-9.40202675441221	5.35220006129483e-21	4.77696846247412e-19	Up	T0vsT1
evm.TU.Chr4.2233	518.170434152847	-1.04133148419681	0.110805883969588	-9.39779952915328	5.57160584675987e-21	4.94877029461483e-19	Up	T0vsT1
evm.TU.Chr8.1304	1365.70822989813	-0.946079851638748	0.100687729476759	-9.39617822901776	5.65809625717148e-21	5.00143066270936e-19	Up	T0vsT1
evm.TU.Chr3.2989	395.445881124813	-1.24915228374506	0.133218689504767	-9.37670448785158	6.80669479893142e-21	5.98793734799776e-19	Up	T0vsT1
evm.TU.Chr4.1108	8671.40304362794	-0.459912715167965	0.0490551415578955	-9.37542325966321	6.88987703384661e-21	6.03225138782399e-19	Up	T0vsT1
evm.TU.Chr1.5099	6370.02585144387	-0.443122346147738	0.0472895102553542	-9.37041520952456	7.22477486939618e-21	6.2954839217402e-19	Up	T0vsT1
evm.TU.Chr4.2312	1418.42250865912	-0.780355006557167	0.0838791677249159	-9.30332319362495	1.361231724775e-20	1.18054747602421e-18	Up	T0vsT1
evm.TU.Chr8.2624	512.638707184757	-1.17182787888944	0.12610234371243	-9.29267327149555	1.50460926961923e-20	1.29876741930607e-18	Up	T0vsT1
evm.TU.Chr4.1803	1158.85849500895	-0.688974460721906	0.0741501362257522	-9.29161422744125	1.51965829801693e-20	1.30562791903454e-18	Up	T0vsT1
evm.TU.Chr2.3047	5010.70891066755	-0.758111295018364	0.0816231241476554	-9.28794753857925	1.57292081839108e-20	1.34510335660179e-18	Up	T0vsT1
evm.TU.Chr4.2464	1520.84936418484	-0.690835389683301	0.0744765318180181	-9.27588023797004	1.76158408566588e-20	1.4994668981043e-18	Up	T0vsT1
evm.TU.Chr8.1499	262.515468644539	-1.81376677656365	0.195548693104109	-9.27526923229303	1.77171021826089e-20	1.50113659322326e-18	Up	T0vsT1
evm.TU.Chr1.4443	17601.0024326847	0.423487554006264	0.045697023119713	9.26728975095049	1.90935792832342e-20	1.61034196652084e-18	Down	T0vsT1
evm.TU.Chr6.3543	1938.62891099989	-0.863913100210207	0.093320490030685	-9.25748568107755	2.09302680713928e-20	1.75718679799374e-18	Up	T0vsT1
evm.TU.Chr6.667	4759.48987457385	-0.537818424626565	0.0585341220763803	-9.18811806769348	3.99773954352048e-20	3.34101996578034e-18	Up	T0vsT1
evm.TU.Chr1.2021	3589.36299471397	-0.547347578011111	0.0595797183087947	-9.18681043730809	4.0466202802734e-20	3.3665683471994e-18	Up	T0vsT1
evm.TU.Chr1.3451	2053.41596859593	-0.721663845249096	0.0785710098984068	-9.18486151803591	4.12057162684485e-20	3.41264999689952e-18	Up	T0vsT1
evm.TU.Chr3.1240	185.997654434995	2.2080827940726	0.240419463207771	9.18429300444936	4.14239435120704e-20	3.41533912741222e-18	Down	T0vsT1
evm.TU.Chr5.606	3524.11561578962	-0.703388533419769	0.0767324810659282	-9.16676384822511	4.8743207498422e-20	4.00085987975887e-18	Up	T0vsT1
evm.TU.Chr4.483	411.981873830859	-1.34451161267404	0.146980090655561	-9.14757642805389	5.82250944026912e-20	4.75789593639058e-18	Up	T0vsT1
evm.TU.Chr6.616	4551.55052715648	-0.539490132097673	0.0589815596476575	-9.1467593485229	5.86670188209053e-20	4.77279561080162e-18	Up	T0vsT1
evm.TU.Chr2.2749	12868.6027817482	0.477594111764683	0.0523049428257601	9.13095562221835	6.78972729902692e-20	5.49938000528234e-18	Down	T0vsT1
evm.TU.Chr6.506	202.547884276644	-1.84107965081461	0.202124108411554	-9.10865935431068	8.34062146593836e-20	6.72590641547117e-18	Up	T0vsT1
evm.TU.Chr5.1524	916.686793169117	-0.755735068598501	0.0831106146354441	-9.09312332622557	9.62339958994617e-20	7.7264552340939e-18	Up	T0vsT1
evm.TU.Chr7.1679	2355.65400694484	-0.563905641269916	0.0620740908678179	-9.08439629781628	1.04275746011764e-19	8.3357124616187e-18	Up	T0vsT1
evm.TU.Chr1.4632	16055.0601287056	-0.43323918203932	0.0477777254445765	-9.06780676576765	1.21436682616175e-19	9.66551881636797e-18	Up	T0vsT1
evm.TU.Chr6.3164	1399.95425248302	-0.673964053528819	0.074346037704805	-9.06523164294014	1.24339769892892e-19	9.85392676401168e-18	Up	T0vsT1
evm.TU.Chr1.1793	2213.27519388495	-0.610114556297907	0.0674077295684884	-9.05110675294309	1.41526505103437e-19	1.11678382954154e-17	Up	T0vsT1
evm.TU.Chr7.1412	1810.55567478344	-0.609869961644132	0.0677385263846659	-9.00329537995662	2.19042025435418e-19	1.72107123062205e-17	Up	T0vsT1
evm.TU.Chr2.2353	3541.40832984132	-0.563463745749069	0.0626588713307763	-8.99256136891684	2.41534571321335e-19	1.88972537375067e-17	Up	T0vsT1
evm.TU.Chr3.579	9451.22591182139	-0.41377498721812	0.0461082466610705	-8.9739909274727	2.85960853040629e-19	2.22782891695128e-17	Up	T0vsT1
evm.TU.Chr5.2239	3096.785910426	-0.703719052270895	0.0785113685945441	-8.96327582703478	3.15172923034675e-19	2.44505036409938e-17	Up	T0vsT1
evm.TU.Chr4.225	133.649624539044	1.84107482733399	0.205659449472847	8.95205560480249	3.48923115113004e-19	2.6955043674234e-17	Down	T0vsT1
evm.TU.Chr5.1220	5151.09024254302	-0.762543728866845	0.0852327318125043	-8.94660669265296	3.6657760510043e-19	2.82004010350482e-17	Up	T0vsT1
evm.TU.Chr1.2991	3061.4886955686	-0.699808399250936	0.078261284111703	-8.94194884730097	3.82366586102756e-19	2.92924668836886e-17	Up	T0vsT1
evm.TU.Chr4.142	1346.04149018107	0.641619315518315	0.0717615533724148	8.94098978304662	3.85700041373822e-19	2.9425232202071e-17	Down	T0vsT1
evm.TU.Chr8.1825	1837.90614683676	-0.597071537752308	0.0668447106694931	-8.93221814818629	4.17551115912262e-19	3.17235323023258e-17	Up	T0vsT1
evm.TU.Chr7.1671	1683.92802148074	0.92986122742029	0.104210028477998	8.922953395187	4.54015832506104e-19	3.4351996281717e-17	Down	T0vsT1
evm.TU.Chr3.2680	593.40631252818	1.02079929791646	0.114420255723359	8.92149114213228	4.60051585712006e-19	3.46660182577908e-17	Down	T0vsT1
evm.TU.Chr8.1711	2424.85650044734	0.664395800601464	0.0745152579678997	8.91623834795925	4.82394664722069e-19	3.62012583901223e-17	Down	T0vsT1
evm.TU.Chr5.1128	8415.13023677723	-0.462435122227463	0.0520936627181846	-8.87699382416507	6.86916138820633e-19	5.1340000521773e-17	Up	T0vsT1
evm.TU.Chr8.1157	82490.7641702937	-0.527461689332722	0.0595069694128015	-8.86386409083793	7.72879630266607e-19	5.75310319112625e-17	Up	T0vsT1
evm.TU.Chr3.1685	1011.45309840992	0.857092227482997	0.0967747621519508	8.8565676466064	8.25158211728112e-19	6.11748341969075e-17	Down	T0vsT1
evm.TU.Chr1.2742	9063.42963057075	-0.535947507635056	0.0605911771413295	-8.8453060811965	9.12777654229908e-19	6.73989154645425e-17	Up	T0vsT1
evm.TU.Chr3.424	851.736940211052	-0.834897242106319	0.0944024128241627	-8.84402439651017	9.23314406767914e-19	6.79042347313395e-17	Up	T0vsT1
evm.TU.Chr8.387	2232.06947232689	0.561118474216026	0.0636165196520778	8.82032650143097	1.14126452250593e-18	8.35987629912116e-17	Down	T0vsT1
evm.TU.Chr1.5004	2732.67338392355	-0.503797836246498	0.0571677379067583	-8.81262499957934	1.22248951336379e-18	8.91932229869314e-17	Up	T0vsT1
evm.TU.Chr3.2369	3840.54061422249	-0.619778078166033	0.0704252097729879	-8.80051447718588	1.36190345758877e-18	9.89721619416092e-17	Up	T0vsT1
evm.TU.Chr6.2441	939.450353647314	-1.14220945498484	0.129932502349205	-8.79079086705378	1.4851079032843e-18	1.07500763424351e-16	Up	T0vsT1
evm.TU.Chr7.3023_evm.TU.Chr7.3024	1843.34665372551	-0.587060480026629	0.066860568341472	-8.78036927577969	1.629387954638e-18	1.17482066407742e-16	Up	T0vsT1
evm.TU.Chr3.504	4776.5313410995	-0.453540592676813	0.0516752275419735	-8.77675076144409	1.68265337545131e-18	1.20848691254093e-16	Up	T0vsT1
evm.TU.Chr6.392	6289.91054211981	-0.428848635376605	0.0488858921951153	-8.77244162109117	1.74833166263462e-18	1.25077143771207e-16	Up	T0vsT1
evm.TU.Chr3.1036	1223.82094643873	-0.976830021210384	0.11143580592807	-8.76585414423179	1.85365875324042e-18	1.32098332701854e-16	Up	T0vsT1
evm.TU.Chr2.104	3008.62485418654	-0.655977381733639	0.0749343111348748	-8.75403232242892	2.05862098109903e-18	1.46138244627362e-16	Up	T0vsT1
evm.TU.Chr5.918	2108.62930129513	-0.640661038565071	0.0732243888411932	-8.7492848858666	2.14708995798456e-18	1.51832292182708e-16	Up	T0vsT1
evm.TU.Chr7.2813	433.058141776446	-1.0742932588443	0.123028668292438	-8.73205630650826	2.50083661789657e-18	1.76170046194047e-16	Up	T0vsT1
evm.TU.Chr3.2521	233.68305011079	1.2872411383993	0.147543719627587	8.72447259462079	2.67424043791017e-18	1.87666353784032e-16	Down	T0vsT1
evm.TU.Chr2.2426	8663.73273416087	-0.576020581221506	0.0663506650383965	-8.68145904623818	3.90723749681051e-18	2.73150070784631e-16	Up	T0vsT1
evm.TU.Chr2.1243	4926.87581793803	0.691767020845628	0.0798391896694309	8.66450453354856	4.5348083535449e-18	3.15821918137411e-16	Down	T0vsT1
evm.TU.Chr1.1016	1184.97734798186	-0.666629702676992	0.0770063021775183	-8.65682007610556	4.85107522937741e-18	3.36573091197483e-16	Up	T0vsT1
evm.TU.Chr1.1779	1793.46591784749	-0.582125321500508	0.067249551643482	-8.6561963206327	4.87768231528402e-18	3.37146868604557e-16	Up	T0vsT1
evm.TU.Chr1.5123	4027.0041622721	-0.594393403423301	0.0688766719664671	-8.62982177351258	6.14476473740961e-18	4.23137245176079e-16	Up	T0vsT1
evm.TU.Chr3.1847	4353.04758761367	-0.462484191235834	0.0536362794530858	-8.62260014959383	6.54506779691856e-18	4.49016480270889e-16	Up	T0vsT1
evm.TU.Chr4.1991	2525.82459716517	-0.716038256987065	0.0830461295817767	-8.62217493570212	6.56942419193241e-18	4.49016480270889e-16	Up	T0vsT1
evm.TU.Chr8.1707	1124.30725732013	0.689478049808365	0.079992488984659	8.6192848673654	6.73735532398477e-18	4.58788944395496e-16	Down	T0vsT1
evm.TU.Chr3.1626	712.897763209434	0.751850502864958	0.0873978339760494	8.60262169736376	7.79154652384488e-18	5.28617617665727e-16	Down	T0vsT1
evm.TU.Chr8.1885	608.106419016519	1.14067035208636	0.133002598794979	8.57630123336674	9.79727529611659e-18	6.62252586744116e-16	Down	T0vsT1
evm.TU.Chr1.5224	812.646823510954	0.886154804100299	0.103509020475954	8.56113602491445	1.11760750200262e-17	7.52686136696707e-16	Down	T0vsT1
evm.TU.Chr5.1894	9668.38369711267	-0.529827740925729	0.0621781904219715	-8.52111869660504	1.5801948470569e-17	1.06034534518205e-15	Up	T0vsT1
evm.TU.Chr3.1903	1477.31292323777	-0.602170506693397	0.0706778421982553	-8.51993337606821	1.59645131220674e-17	1.06735832095393e-15	Up	T0vsT1
evm.TU.Chr5.1820	177.129365883008	-1.92294899579892	0.226048027821487	-8.50681607059851	1.78774797157226e-17	1.19092515236694e-15	Up	T0vsT1
evm.TU.Chr4.1287	114.061122290175	1.93096356904944	0.227117848299924	8.50203356320758	1.86297927669769e-17	1.23656090185428e-15	Down	T0vsT1
evm.TU.Chr6.692	3970.05451799783	-0.470456755908902	0.0554567019545054	-8.48331652132591	2.18864223145936e-17	1.44749554200042e-15	Up	T0vsT1
evm.TU.Chr3.2565	2148.80713247153	-0.622004799329466	0.0734550485773248	-8.46782911966483	2.50008719423127e-17	1.64754850011241e-15	Up	T0vsT1
evm.TU.Chr4.187	2111.83714670744	0.737841420284401	0.0873044425991188	8.4513616755151	2.8792480770947e-17	1.89063768376654e-15	Down	T0vsT1
evm.TU.Chr4.410	2980.34510436168	-1.30310919765573	0.154799836628949	-8.41802695683235	3.82877698366535e-17	2.50519194383171e-15	Up	T0vsT1
evm.TU.Chr6.2039	2789.15766733162	-0.467232513415829	0.0555152922198665	-8.41628486013132	3.88611688016452e-17	2.53369308364202e-15	Up	T0vsT1
evm.TU.Chr3.785	664.090596187735	0.872022819147669	0.103695596477016	8.40944889439884	4.11941667297835e-17	2.66688714610493e-15	Down	T0vsT1
evm.TU.Chr4.1061	5863.61667792767	-0.477935936581862	0.0568309243755611	-8.40978642936499	4.10757961900028e-17	2.66688714610493e-15	Up	T0vsT1
evm.TU.Chr3.2413	1819.32943245483	-0.633793820272827	0.0754283635253025	-8.40259274696076	4.36727178031804e-17	2.81742662992728e-15	Up	T0vsT1
evm.TU.Chr3.2513	1897.83812091521	-0.543591307475085	0.0649403261114661	-8.3706279291244	5.73120040912359e-17	3.68440037490022e-15	Up	T0vsT1
evm.TU.Chr6.1504	3618.79178881246	-0.557986112163391	0.0667079721676368	-8.36460911690098	6.03145461329388e-17	3.8639137463422e-15	Up	T0vsT1
evm.TU.Chr4.240	2436.74457256466	0.916211926751175	0.110076468464653	8.32341316477993	8.54658932754068e-17	5.45616636722788e-15	Down	T0vsT1
evm.TU.Chr6.303	308.302473942658	1.08802203511799	0.130734878256775	8.32235475051284	8.62327627691051e-17	5.48607465838327e-15	Down	T0vsT1
evm.TU.Chr2.1985	1119.02367870518	-0.907131525735564	0.109076526210156	-8.31646878804896	9.06228438036717e-17	5.74548829715279e-15	Up	T0vsT1
evm.TU.Chr8.2608	684.15259635147	0.946606274352094	0.113871481087823	8.31293547171855	9.33632924047866e-17	5.89889173248937e-15	Down	T0vsT1
evm.TU.Chr6.2486	9614.7810350503	-0.373995725631865	0.0450143573407215	-8.30836532444586	9.70294153600773e-17	6.10953024250131e-15	Up	T0vsT1
evm.TU.Chr6.813	1685.25112459005	-0.570423213990036	0.0687113561734347	-8.3017312676849	1.02605085889579e-16	6.4385566865727e-15	Up	T0vsT1
evm.TU.Chr5.245	805.076954941245	-0.978979485916264	0.118004351767131	-8.29613036515956	1.07557500004428e-16	6.72636801048102e-15	Up	T0vsT1
evm.TU.Chr1.1137	2884.79877131415	0.555494234096149	0.0669958889635246	8.29146747196061	1.11859724938469e-16	6.9717047549786e-15	Down	T0vsT1
evm.TU.Chr5.490	3080.9497214697	-0.699632025968542	0.0843925149917439	-8.29021419775186	1.13044707542948e-16	7.01143165241814e-15	Up	T0vsT1
evm.TU.Chr6.236	1082.95687410048	-0.830413803759438	0.100170687435696	-8.28998806953898	1.1325982817188e-16	7.01143165241814e-15	Up	T0vsT1
evm.TU.Chr4.1728	28964.6926510184	-0.531588812875644	0.0642006149634323	-8.28012026330945	1.2305094724386e-16	7.59199569136108e-15	Up	T0vsT1
evm.TU.Chr3.2617	13536.8446090079	0.321558256733804	0.0389062544245427	8.26495023717728	1.39753028684952e-16	8.59364276054022e-15	Down	T0vsT1
evm.TU.Chr4.392	5132.61022593878	-0.669121326041443	0.081024660534404	-8.25824288097234	1.47832505508032e-16	9.0601614875689e-15	Up	T0vsT1
evm.TU.Chr7.1950	410.995210656694	-1.0221708803744	0.123863705587579	-8.25238414695798	1.55265390055451e-16	9.48408458989875e-15	Up	T0vsT1
evm.TU.Chr7.2301	6522.62531081575	-0.482468994490139	0.0585927742840601	-8.23427462490699	1.80648854312539e-16	1.09980458125508e-14	Up	T0vsT1
evm.TU.Chr6.869	15991.5562221791	-0.496838251311165	0.0605249003229021	-8.20882394949052	2.23365453447325e-16	1.35537862279951e-14	Up	T0vsT1
evm.TU.Chr3.334	1441.25948415907	0.639553880734383	0.0780819934434428	8.19079857634054	2.59498562699798e-16	1.56945413611792e-14	Down	T0vsT1
evm.TU.Chr7.755	200.774836557852	1.42244682365987	0.173768631257268	8.18586653625593	2.70351216836876e-16	1.62973031893862e-14	Down	T0vsT1
evm.TU.Chr1.4401	1803.18859696592	-0.740949541222768	0.0905946410990064	-8.17873477100065	2.86839690894099e-16	1.72347534535258e-14	Up	T0vsT1
evm.TU.Chr1.3722	2195.63884383784	0.534887419144722	0.0654062422951102	8.17792614856747	2.88770654398894e-16	1.72942581491142e-14	Down	T0vsT1
evm.TU.Chr1.895	554.738275474979	-0.889747077796723	0.108865948994951	-8.17286843141365	3.01142334718961e-16	1.79766330069572e-14	Up	T0vsT1
evm.TU.Chr8.2293	752.724140249792	-0.883001847741639	0.108115687465917	-8.16719449728332	3.15643788420754e-16	1.87813161615016e-14	Up	T0vsT1
evm.TU.Chr8.421	700.242197098548	-1.1312864284505	0.13949467476349	-8.10988971707034	5.06657253283987e-16	3.00496782544496e-14	Up	T0vsT1
evm.TU.Chr1.509	1034.67917406589	0.662791618879708	0.0817309587356429	8.1094315927884	5.08571018972712e-16	3.00661953531585e-14	Down	T0vsT1
evm.TU.Chr8.2015	3100.8517439173	-1.41799780168388	0.175194278461639	-8.09385908110214	5.78035583714971e-16	3.40633405198188e-14	Up	T0vsT1
evm.TU.Chr1.3677	305.301321562749	1.07180293061547	0.132635801222622	8.08079659289359	6.43450593525391e-16	3.77970690497055e-14	Down	T0vsT1
evm.TU.Chr2.2825	9001.90618342581	-0.351994951620095	0.0435739308011073	-8.07810874870968	6.57789350010722e-16	3.85162897748317e-14	Up	T0vsT1
evm.TU.Chr3.1065	202.855184001426	1.62921943461809	0.201705364046466	8.07722413491577	6.62576979704721e-16	3.86734614249238e-14	Down	T0vsT1
evm.TU.Chr3.375	2103.96849996556	-0.554950719463916	0.0687359209892207	-8.07366383511387	6.82195341110848e-16	3.96925428533673e-14	Up	T0vsT1
evm.TU.Chr5.501	374.152691287544	-1.08135403321318	0.134499589238321	-8.03983149195437	8.99620979776868e-16	5.21780168270583e-14	Up	T0vsT1
evm.TU.Chr5.2539	518.107940844555	0.961119863971106	0.119608499634405	8.03554820024379	9.31614277599642e-16	5.38637110312799e-14	Down	T0vsT1
evm.TU.Chr8.164	8125.31145299014	0.690380395115453	0.0859248217470866	8.03470267471182	9.38060985671508e-16	5.40664240832487e-14	Down	T0vsT1
evm.TU.Chr7.2355	548.488120593162	1.09676557959157	0.136577576160849	8.03034883486209	9.71959066227877e-16	5.58451230989555e-14	Down	T0vsT1
evm.TU.Chr1.3544	5229.42770663519	-0.48053675492238	0.0600344925184225	-8.00434441541952	1.20104800945701e-15	6.87927373890237e-14	Up	T0vsT1
evm.TU.Chr5.916	2831.98159777828	-0.489587211729729	0.0612003673111634	-7.99974302834658	1.24679136655412e-15	7.1191012625665e-14	Up	T0vsT1
evm.TU.Chr2.1797	3210.00822497993	-0.660172232428205	0.0825800605688577	-7.994329719312	1.30280679053571e-15	7.41591506216393e-14	Up	T0vsT1
evm.TU.Chr2.2776	833.446054932092	0.855428759321963	0.10710860510609	7.98655494089081	1.38761937802305e-15	7.87431169269501e-14	Down	T0vsT1
evm.TU.Chr7.1326	3666.153477307	-0.417635948088463	0.0523468171411888	-7.97824912567317	1.48423593309135e-15	8.39666518948232e-14	Up	T0vsT1
evm.TU.Chr8.24	1325.98776928391	-0.640581125819557	0.0803042578303539	-7.97692604510226	1.5002265251583e-15	8.46109352501853e-14	Up	T0vsT1
evm.TU.Chr4.1035	3383.20882706843	-0.492161439715851	0.0617200552621646	-7.97409266121564	1.53504342793395e-15	8.63098118226106e-14	Up	T0vsT1
evm.TU.Chr6.952	1578.44097106174	-0.648353729166488	0.0813258306162601	-7.97229766057695	1.5575111180756e-15	8.73060957833476e-14	Up	T0vsT1
evm.TU.Chr6.2924	553.991365248684	-0.84826584554298	0.106420699013597	-7.97087270996594	1.57557730932903e-15	8.80503477487035e-14	Up	T0vsT1
evm.TU.Chr6.754	2164.82571189741	-0.630204664461434	0.0790801852584664	-7.96918548434943	1.59723576816055e-15	8.89902328284847e-14	Up	T0vsT1
evm.TU.Chr3.2855	1277.7661759861	-0.593257070453841	0.074465756275518	-7.96684409218691	1.62777814661688e-15	9.04179123978789e-14	Up	T0vsT1
evm.TU.Chr1.1606	1897.27316222878	-0.939281667463429	0.117971974647897	-7.96190510726671	1.69410381268104e-15	9.38186527107034e-14	Up	T0vsT1
evm.TU.Chr3.2336	1925.13066258761	-0.524378810225599	0.0660031314288437	-7.94475654220919	1.94572547776874e-15	1.07429755658427e-13	Up	T0vsT1
evm.TU.Chr7.2718	235.156184238522	1.13750984685324	0.143239662007685	7.94130501922164	2.00065013900374e-15	1.10131597172823e-13	Down	T0vsT1
evm.TU.Chr4.678	7049.77049987841	-0.613327519388387	0.0774059198224882	-7.92352213880936	2.30875631145388e-15	1.26712816544451e-13	Up	T0vsT1
evm.TU.Chr4.1428	4295.47180396454	-0.496776372558102	0.0627857912671054	-7.91224196641402	2.52794446932665e-15	1.38329723253095e-13	Up	T0vsT1
evm.TU.Chr1.3435	5957.07970612171	0.666020435349254	0.0842742705697288	7.90301038320097	2.7224689898358e-15	1.48532091534484e-13	Down	T0vsT1
evm.TU.Chr6.1173	2915.68089847618	0.516266536237433	0.0653493423861943	7.90010300618572	2.78673037346465e-15	1.51588238599175e-13	Down	T0vsT1
evm.TU.Chr1.1554	3497.53568811997	0.472529586324279	0.0598378612321281	7.89683281779077	2.86079679752023e-15	1.54891531624495e-13	Down	T0vsT1
evm.TU.Chr5.818	2419.75020372579	-0.493773333650051	0.0625292319136136	-7.89667997732992	2.8643054907173e-15	1.54891531624495e-13	Up	T0vsT1
evm.TU.Chr1.5606	2596.34318448316	-0.562355337743224	0.0714637700149291	-7.86909699314415	3.57210157726083e-15	1.92600174778644e-13	Up	T0vsT1
evm.TU.Chr6.219	6119.86111777861	-0.391084580419223	0.0497226494252386	-7.86532063234574	3.68153263784945e-15	1.97920055788012e-13	Up	T0vsT1
evm.TU.Chr7.1484	2260.24487976328	0.578195746466779	0.0736053306503511	7.8553515262827	3.98652478022755e-15	2.13691675245667e-13	Down	T0vsT1
evm.TU.Chr2.3153	880.032154085737	-0.66617660774458	0.0850194517923519	-7.83557872581469	4.6668813146408e-15	2.49433953055191e-13	Up	T0vsT1
evm.TU.Chr8.2084	2771.63506353029	0.447277897562608	0.0570969375560126	7.83365827849917	4.73875634486988e-15	2.52541374367471e-13	Down	T0vsT1
evm.TU.Chr6.2298	538.108294536606	1.05109849242882	0.134218042260474	7.83127569681714	4.82944337957786e-15	2.56630479702076e-13	Down	T0vsT1
evm.TU.Chr2.1860	5533.41388382046	-0.488546088486718	0.0624454047650205	-7.82357149137068	5.13453751492398e-15	2.72056503600554e-13	Up	T0vsT1
evm.TU.Chr8.1540	687.709597720618	-0.700153030176718	0.0896009886244118	-7.81412170697815	5.53475961058408e-15	2.92419799425859e-13	Up	T0vsT1
evm.TU.Chr4.999	4824.66011450654	-0.412861626475285	0.0529535406676983	-7.79667650679177	6.35588985098952e-15	3.34840661318892e-13	Up	T0vsT1
evm.TU.Chr5.1091	1174.75821543234	-0.750746606786512	0.0964224955258643	-7.78601095825333	6.91579546121271e-15	3.63296615285305e-13	Up	T0vsT1
evm.TU.Chr3.1866	39548.3804512448	-0.475987089821147	0.0611525894025192	-7.78359664687458	7.04912562665187e-15	3.69245651771001e-13	Up	T0vsT1
evm.TU.Chr1.1387	4755.39616740617	-0.61875707690309	0.079615684689458	-7.77179872680314	7.73793368170349e-15	4.0417513827216e-13	Up	T0vsT1
evm.TU.Chr3.2958	2222.41191734405	-0.64346775731126	0.0828130942410558	-7.77012093568472	7.8411226319783e-15	4.0840476122253e-13	Up	T0vsT1
evm.TU.Chr4.119	349.126264800438	3.56005276349615	0.459327868854544	7.7505699194218	9.14810309619408e-15	4.75132834820973e-13	Down	T0vsT1
evm.TU.Chr5.993	4531.09701817416	-0.578606992871741	0.0747352854279879	-7.74208581071474	9.77989442043509e-15	5.06515883983435e-13	Up	T0vsT1
evm.TU.Chr3.152	221.139780078851	-1.27463694857304	0.164672933767786	-7.74041561906264	9.90923498456126e-15	5.11773018050964e-13	Up	T0vsT1
evm.TU.Chr4.632	1612.84468735676	-0.575409272107821	0.0743882335296087	-7.73521892919787	1.03225314058275e-14	5.31624824727018e-13	Up	T0vsT1
evm.TU.Chr1.291	1665.78684323751	-0.509123859746351	0.0659842250926471	-7.71584206727443	1.20186060935728e-14	6.17246066023548e-13	Up	T0vsT1
evm.TU.Chr3.521	2484.0210235041	-0.479006968158124	0.0621307337588574	-7.70966217809775	1.26151219331108e-14	6.46076968975416e-13	Up	T0vsT1
evm.TU.Chr2.1822	3033.6764261313	-0.546425278479697	0.0708886958177447	-7.70821457746324	1.27590094898629e-14	6.51630968001719e-13	Up	T0vsT1
evm.TU.Chr6.1716	34245.7924850711	-0.286938686692606	0.0372969773097055	-7.69334963286525	1.43332134100358e-14	7.30001279105036e-13	Up	T0vsT1
evm.TU.Chr3.138	1093.82363448066	-0.61937937163596	0.080622327111827	-7.68247945481468	1.56038574333288e-14	7.92520781130339e-13	Up	T0vsT1
evm.TU.Chr3.1031	899.239378350579	-0.644408639838118	0.0839757798184086	-7.67374403943141	1.67047260426814e-14	8.46096674988265e-13	Up	T0vsT1
evm.TU.Chr3.2816	1248.62840083613	0.813934605422885	0.106078635386697	7.67293623693204	1.68103066272446e-14	8.49105213320107e-13	Down	T0vsT1
evm.TU.Chr2.2815	2734.97616197809	-0.463776147448125	0.0606432344018004	-7.64761563302032	2.04740112912984e-14	1.03132923726524e-12	Up	T0vsT1
evm.TU.Chr2.3120	1994.06372087871	-0.670026842549754	0.0877672614346441	-7.63413181176549	2.27347222558646e-14	1.14207815135609e-12	Up	T0vsT1
evm.TU.Chr2.2994	1130.23637674971	-0.64964609450204	0.0851316803334464	-7.63107332026675	2.32807218397192e-14	1.16631975952337e-12	Up	T0vsT1
evm.TU.Chr1.2111	20180.8664276543	-0.332513074563379	0.0435778739447031	-7.63031888580228	2.34173739051364e-14	1.16997781690174e-12	Up	T0vsT1
evm.TU.Chr5.1221	767.503639103031	-0.831237652995149	0.108951248716607	-7.6294458557082	2.35764923898828e-14	1.17473547176256e-12	Up	T0vsT1
evm.TU.Chr1.811	3398.94323193892	-0.445845542255464	0.0584987042594575	-7.62146013145896	2.50822112141998e-14	1.24638252806561e-12	Up	T0vsT1
evm.TU.Chr3.633	1175.6700776747	-0.55463051976449	0.0728121433720292	-7.61728049853772	2.59075946076292e-14	1.28392731659264e-12	Up	T0vsT1
evm.TU.Chr1.698	221.975009538174	1.5294388161554	0.20089284544208	7.61320699495171	2.67377054572852e-14	1.32150390467109e-12	Down	T0vsT1
evm.TU.Chr6.1134	16780.9340479177	-0.449627039874585	0.0590997909350412	-7.60792944883319	2.7852179663084e-14	1.37289591229346e-12	Up	T0vsT1
evm.TU.Chr5.1836	1600.7987236218	0.841444784850005	0.110714837728006	7.60010855019441	2.95882455415785e-14	1.45069195340657e-12	Down	T0vsT1
evm.TU.Chr8.2021	3419.30708367129	0.635284061048033	0.0835868380693242	7.60028822386067	2.95471925249942e-14	1.45069195340657e-12	Down	T0vsT1
evm.TU.Chr2.2939	1769.68850097394	-0.507267366916362	0.0667525843230944	-7.59921690014424	2.9792807030658e-14	1.45683656932361e-12	Up	T0vsT1
evm.TU.Chr2.95	2838.85824058809	-0.436201644559721	0.0574116843629282	-7.59778517909821	3.01241844988412e-14	1.46913330555887e-12	Up	T0vsT1
evm.TU.Chr4.712	4298.57092973899	-0.48154663556446	0.0634208095797072	-7.59288061372431	3.12870790010517e-14	1.52181014421518e-12	Up	T0vsT1
evm.TU.Chr1.904	6516.37110137951	-0.397919875254227	0.0524294724963653	-7.58962194940666	3.20840190698519e-14	1.55645586970527e-12	Up	T0vsT1
evm.TU.Chr1.176	4863.55907367453	-0.520746097888385	0.0687033621899544	-7.57963047643289	3.46540540470427e-14	1.67670904660244e-12	Up	T0vsT1
evm.TU.Chr8.1479	757.10825904598	0.906531241348144	0.119681560873235	7.57452722653183	3.60437800235822e-14	1.73937254465507e-12	Down	T0vsT1
evm.TU.Chr6.2784	2436.90900784238	-0.502965578833276	0.0665165725792298	-7.56150774657217	3.98423684907953e-14	1.91764865725592e-12	Up	T0vsT1
evm.TU.Chr8.2116	806.878520336424	2.41133393462461	0.318917481813937	7.56099640856764	3.99993290743266e-14	1.92017666934874e-12	Down	T0vsT1
evm.TU.Chr1.1734	1670.9500781301	0.520854352554524	0.0689204635810506	7.55732514686292	4.11442560420318e-14	1.96999555101249e-12	Down	T0vsT1
evm.TU.Chr4.296	1234.12917935893	-0.645553863286731	0.085439610254007	-7.55567425187845	4.16695537241601e-14	1.98996471369456e-12	Up	T0vsT1
evm.TU.Chr4.638	464.01257396566	0.812303018094445	0.107618265096094	7.54800328149806	4.41981792385838e-14	2.10525316963887e-12	Down	T0vsT1
evm.TU.Chr7.1920	1055.15466447881	-0.573408086797569	0.076087816521127	-7.53613538953838	4.84103972915003e-14	2.29993169147680e-12	Up	T0vsT1
evm.TU.Chr4.21	3340.14786671737	-0.585075213430387	0.0777012803031879	-7.52980145433179	5.0817534213668e-14	2.40807006199098e-12	Up	T0vsT1
evm.TU.Chr2.1820	313.712823673915	1.0221303303081	0.135883606637702	7.5221018605529	5.39025617859491e-14	2.54769280461815e-12	Down	T0vsT1
evm.TU.Chr6.2259	599.660514297134	0.787035073401126	0.104787061323508	7.51080394335446	5.87653461048771e-14	2.76978489788265e-12	Down	T0vsT1
evm.TU.Chr6.2367	752.565243950982	-0.731491389196576	0.0973958538592561	-7.51049824208772	5.890274638704e-14	2.76978489788265e-12	Up	T0vsT1
evm.TU.Chr7.2844	1628.56014736929	-0.567090093881478	0.0756068024599033	-7.50051682429268	6.35666973110499e-14	2.98147269581878e-12	Up	T0vsT1
evm.TU.Chr4.1198	1291.55970504713	0.564959112528316	0.0753511222465517	7.49768677206624	6.49538864157943e-14	3.03878411104528e-12	Down	T0vsT1
evm.TU.Chr5.1222	969.341042964314	0.901771385090359	0.120286679489164	7.49685159587094	6.53689166928455e-14	3.05043883836208e-12	Down	T0vsT1
evm.TU.Chr7.308	628.021479579715	-0.820517303732748	0.109500304502565	-7.49328787221345	6.71693543371387e-14	3.1265208831459e-12	Up	T0vsT1
evm.TU.Chr3.834	3247.65018737986	-0.454257051767615	0.0606603535358107	-7.48853287674041	6.96477422386808e-14	3.2336954262636e-12	Up	T0vsT1
evm.TU.Chr1.4251	3117.63662014127	-0.738233810751913	0.0986984951157507	-7.47968659386482	7.45000636161165e-14	3.45027246762196e-12	Up	T0vsT1
evm.TU.Chr1.4505	1374.1727462748	0.544917209886119	0.0729022185399734	7.47463137335571	7.74205683896719e-14	3.57651902113695e-12	Down	T0vsT1
evm.TU.Chr3.3120	1485.13371700497	-0.672910300864897	0.0900423357312185	-7.47326571884555	7.82286553515548e-14	3.60479212354307e-12	Up	T0vsT1
evm.TU.Chr2.1994	2148.20166758436	0.513031088237659	0.0687095590662002	7.46666250242363	8.22543773794791e-14	3.78082245624776e-12	Down	T0vsT1
evm.TU.Chr4.960	1060.44038643278	0.592231708585938	0.0793872840469225	7.46003236785245	8.65012276084919e-14	3.96611364291704e-12	Down	T0vsT1
evm.TU.Chr1.958	1134.56169947914	-0.68779003117286	0.0922553750379788	-7.45528410555718	8.96743833707126e-14	4.1013761508804e-12	Up	T0vsT1
evm.TU.Chr7.2049	11362.6683725502	1.17560066389822	0.157739062735406	7.45281887385237	9.1366681720395e-14	4.16840647670269e-12	Down	T0vsT1
evm.TU.Chr5.207	2188.63892495643	0.577646808574697	0.077526236539774	7.4509847808534	9.26460508193929e-14	4.21631259991425e-12	Down	T0vsT1
evm.TU.Chr8.120	2060.23468393578	-0.588343870905	0.0789679627537968	-7.45041217207686	9.30490680570967e-14	4.22419793900686e-12	Up	T0vsT1
evm.TU.Chr8.1167	3505.2763302896	-0.578047446109913	0.0777663302599721	-7.4331326189304	1.06055472826701e-13	4.80279784086633e-12	Up	T0vsT1
evm.TU.Chr1.2778	817.318608516432	-0.941910528577126	0.126995404166945	-7.41688673504209	1.19905402959849e-13	5.40338416377398e-12	Up	T0vsT1
evm.TU.Chr6.1951	6172.86146307085	-0.400101516535876	0.053943514431296	-7.41704578861759	1.19761552159474e-13	5.40338416377398e-12	Up	T0vsT1
evm.TU.Chr5.1139_evm.TU.Chr5.1140	843.209612696293	0.829528074554636	0.111873707833955	7.41486172770672	1.21751764567615e-13	5.47317345559943e-12	Down	T0vsT1
evm.TU.Chr1.1768	6273.67606759489	-0.3681141182621	0.0496651399290044	-7.41192149641203	1.24482442355704e-13	5.58227850037066e-12	Up	T0vsT1
evm.TU.Chr3.1616	1931.60759471125	0.540056536806557	0.0729228130554908	7.40586538256005	1.3029795787515e-13	5.82885219827859e-12	Down	T0vsT1
evm.TU.Chr1.600_evm.TU.Chr1.601_evm.TU.Chr1.603_evm.TU.Chr1.604	684.88639967046	0.746701094861062	0.100942635990199	7.39728151079355	1.39000674229691e-13	6.20307377763858e-12	Down	T0vsT1
evm.TU.Chr2.1786	2123.42306987557	0.648059756762795	0.0876312340175879	7.39530561252541	1.41083410177358e-13	6.28077380029273e-12	Down	T0vsT1
evm.TU.Chr5.1562	43.2794201238696	-3.2747644164391	0.443802888644762	-7.378871341823	1.59636999623373e-13	7.08957940839454e-12	Up	T0vsT1
evm.TU.Chr4.613	686.220004001072	0.84690808434724	0.114972982277647	7.36614870354543	1.75627910733676e-13	7.78095124517922e-12	Down	T0vsT1
evm.TU.Chr2.1325	3664.55464709742	0.390280593648363	0.0529878555353133	7.36547251640074	1.76520492108564e-13	7.80169655747131e-12	Down	T0vsT1
evm.TU.Chr1.5346	1044.60874540175	-0.644846077127124	0.0877245954334805	-7.35080137948423	1.9702200597787e-13	8.68692230673649e-12	Up	T0vsT1
evm.TU.Chr2.1765	10203.8350152265	-0.325274773816809	0.0442523789692108	-7.35044717128368	1.97544846400878e-13	8.68913766968073e-12	Up	T0vsT1
evm.TU.Chr1.3694	1035.72945561498	0.608967387072059	0.0828643412337513	7.34896793971038	1.99743085800541e-13	8.76486008479413e-12	Down	T0vsT1
evm.TU.Chr3.1001	627.602803877302	-0.879694157566474	0.119815961187537	-7.34204482313982	2.1035491730361e-13	9.20853692748612e-12	Up	T0vsT1
evm.TU.Chr1.2726	9145.58249412813	-0.394118848170379	0.0536869442910696	-7.34105569565705	2.11915594393512e-13	9.25482213424965e-12	Up	T0vsT1
evm.TU.Chr5.2591	2194.79379025143	-0.807725092448384	0.110187155360182	-7.33048321111548	2.29324359387743e-13	9.99136889029157e-12	Up	T0vsT1
evm.TU.Chr5.2598	3714.77117285669	-0.357984257324114	0.0489179720209245	-7.31805188430517	2.51596593808768e-13	1.09358273611537e-11	Up	T0vsT1
evm.TU.Chr6.1116	10405.2118788267	-0.36892626920549	0.050423594569773	-7.31654044804348	2.54445353029256e-13	1.10335666528205e-11	Up	T0vsT1
evm.TU.Chr7.705	1850.7021568916	-0.603646504686669	0.0825170509088237	-7.31541539643318	2.56586400035027e-13	1.11002295318682e-11	Up	T0vsT1
evm.TU.Chr1.1582	1925.89577570607	-0.531542412079786	0.0728078578099644	-7.30061875281599	2.86447343519978e-13	1.23629597604655e-11	Up	T0vsT1
evm.TU.Chr6.2959	2399.37154984139	-0.493116480520765	0.0675796966574485	-7.29681405674694	2.94661563722747e-13	1.26876990880713e-11	Up	T0vsT1
evm.TU.Chr7.757	5163.66010720741	-0.445484550464783	0.0610735642217814	-7.29422879016949	3.00374633618903e-13	1.29034766675634e-11	Up	T0vsT1
evm.TU.Chr1.5535	7244.00749350189	-0.319899239845901	0.0439731572351989	-7.27487540034613	3.46740341568957e-13	1.48605312822537e-11	Up	T0vsT1
evm.TU.Chr1.1662	1345.621724146	0.648317332374584	0.0891878204100614	7.2691240731503	3.61825959381273e-13	1.54710048585676e-11	Down	T0vsT1
evm.TU.Chr1.5822	6097.94275438325	-0.385915588823688	0.0531267475265264	-7.26405448839115	3.75656569520738e-13	1.60251083229891e-11	Up	T0vsT1
evm.TU.Chr8.1790	901.016785113829	-0.652528879161277	0.0898624537248755	-7.26141844689743	3.83051928245572e-13	1.63027610016738e-11	Up	T0vsT1
evm.TU.Chr6.767	6631.58874140025	0.489861298797811	0.0674756130374827	7.25982731754795	3.87584805741208e-13	1.6457584846092e-11	Down	T0vsT1
evm.TU.Chr7.2880	2909.12664376088	-0.385634099450278	0.0532960605124067	-7.23569614231632	4.63147237618357e-13	1.96207951862929e-11	Up	T0vsT1
evm.TU.Chr6.2431	787.756849226537	-0.677312656559904	0.0936488607840445	-7.23247085858092	4.74284438024672e-13	2.00464222471761e-11	Up	T0vsT1
evm.TU.Chr1.1953	2867.18388466178	-0.512932721930452	0.0709452032619403	-7.22998452815235	4.83049064463972e-13	2.03700460991619e-11	Up	T0vsT1
evm.TU.Chr2.1755	929.871930393319	0.754558552380229	0.104746210063312	7.20368356930669	5.8607287827369e-13	2.46579769792679e-11	Down	T0vsT1
evm.TU.Chr6.2772	7335.63006136515	-0.417936398894939	0.0580429001855113	-7.20047409001222	6.00035593412015e-13	2.51877954805327e-11	Up	T0vsT1
evm.TU.Chr6.749	2836.09165265424	-0.480310179564386	0.0667323025556703	-7.19756641341269	6.1296695793094e-13	2.56720056686065e-11	Up	T0vsT1
evm.TU.Chr1.5862	2233.68879628521	-0.5276545728722	0.0733136784246864	-7.19721863927819	6.14531821089352e-13	2.56790501421564e-11	Up	T0vsT1
evm.TU.Chr6.130	1347.51338765751	-0.479822639682534	0.0667064961025875	-7.19304217305339	6.33633598124173e-13	2.64172048415216e-11	Up	T0vsT1
evm.TU.Chr1.3643	6928.46935822595	-1.05356842176666	0.146505815392102	-7.19130786001181	6.41735969490411e-13	2.66944740612007e-11	Up	T0vsT1
evm.TU.Chr5.355	407.765644240016	0.854560054719444	0.118915208092744	7.18629743348687	6.65719373050082e-13	2.7629608110381e-11	Down	T0vsT1
evm.TU.Chr7.2829	1715.53127631944	0.815282167113904	0.113468861807771	7.18507398527611	6.71708026807085e-13	2.78153688758447e-11	Down	T0vsT1
evm.TU.Chr1.1788	2943.40356086015	-0.483457673847159	0.0673910455299119	-7.17391561513278	7.28825442809566e-13	3.01127743629139e-11	Up	T0vsT1
evm.TU.Chr4.631	1581.50941796372	-0.575271942408145	0.0804742464587742	-7.14852226299315	8.77170259409503e-13	3.61606555818456e-11	Up	T0vsT1
evm.TU.Chr3.2600	1002.509031713	0.675701067274725	0.0945457030848467	7.1468194241291	8.881158134421e-13	3.65299716911554e-11	Down	T0vsT1
evm.TU.Chr3.2526	4601.00704244183	0.357045572015423	0.0500178768808799	7.13835920836354	9.44515439599766e-13	3.87630823046458e-11	Down	T0vsT1
evm.TU.Chr8.588	2347.90565079149	-0.478716407830854	0.0671775594724487	-7.1261357451842	1.03225917639187e-12	4.22697488132315e-11	Up	T0vsT1
evm.TU.Chr2.2816	347.880382196194	-1.02421366179975	0.143831086564587	-7.12094781638064	1.07187372105629e-12	4.37943783007577e-11	Up	T0vsT1
evm.TU.Chr8.1427	1413.34897988318	-0.53916908793016	0.0757772700904818	-7.11518226093875	1.11765041534196e-12	4.55634601695729e-11	Up	T0vsT1
evm.TU.Chr3.659	6032.9261214072	-0.502416120099242	0.0706825463775965	-7.10806480308818	1.17681306292391e-12	4.78692145462812e-11	Up	T0vsT1
evm.TU.Chr5.1370	3105.01528988062	-0.410004588746298	0.0576908733477369	-7.10692289705789	1.18658678009729e-12	4.81602307701296e-11	Up	T0vsT1
evm.TU.Chr1.2484	2048.49014725318	-0.598467959219069	0.0842357081619007	-7.10468247110615	1.20599487470128e-12	4.87351409872186e-11	Up	T0vsT1
evm.TU.Chr1.4197	680.109288484503	0.920361442382026	0.129543059437381	7.10467582268976	1.20605292881456e-12	4.87351409872186e-11	Down	T0vsT1
evm.TU.Chr4.1336	2244.14508627298	-0.581945963610232	0.0819156240289773	-7.10421205366599	1.21010934441646e-12	4.87918210667566e-11	Up	T0vsT1
evm.TU.Chr1.2576	685.785065798742	0.825490135629077	0.11621318567496	7.10323988482607	1.218656038934e-12	4.90289057589507e-11	Down	T0vsT1
evm.TU.Chr8.2754	1668.69159180738	-0.473721371502661	0.0667395447144846	-7.09806117990865	1.2651917968341e-12	5.07899920886282e-11	Up	T0vsT1
evm.TU.Chr1.2403	1170.1529324426	-0.710115057121577	0.100195098688083	-7.08732329644421	1.36730714485084e-12	5.47697367434149e-11	Up	T0vsT1
evm.TU.Chr6.768	928.54033532646	-0.621596214992588	0.0877453785075758	-7.0840906446021	1.3996027887393e-12	5.58519250083138e-11	Up	T0vsT1
evm.TU.Chr8.2675	996.33934747874	-0.724485981469	0.102270577043212	-7.08401186748841	1.40039907695163e-12	5.58519250083138e-11	Up	T0vsT1
evm.TU.Chr7.1196	4605.56322510776	-0.650369918967949	0.0918305003411628	-7.08228656657359	1.41795051567544e-12	5.64295198727461e-11	Up	T0vsT1
evm.TU.Chr7.510	200.105190354009	1.30035561488906	0.183707953262716	7.07838496806642	1.4584411209738e-12	5.79155474086918e-11	Down	T0vsT1
evm.TU.Chr8.1414	316.077586569948	-0.99569796742183	0.140750619014207	-7.07419956228631	1.50313842248108e-12	5.9561859990813e-11	Up	T0vsT1
evm.TU.Chr1.382	3485.20096154453	-0.483541784428203	0.0685304986241335	-7.05586263249398	1.71533217888268e-12	6.78238654643807e-11	Up	T0vsT1
evm.TU.Chr6.356	1076.82164543332	-0.70832039297411	0.100433823165767	-7.05260808209023	1.75594919873935e-12	6.92808625923213e-11	Up	T0vsT1
evm.TU.Chr8.1717	9949.12668340636	0.466894822015977	0.0662384311507896	7.04869988471053	1.8059718639382e-12	7.1101924390509e-11	Down	T0vsT1
evm.TU.Chr7.1569	1735.16926745181	0.686153395550763	0.0974191670585394	7.04331002069082	1.87725900101934e-12	7.37506068220976e-11	Down	T0vsT1
evm.TU.Chr5.1443	2888.29054259705	-0.384222307860438	0.0545760772924469	-7.04012319906349	1.92069931835955e-12	7.52963276489524e-11	Up	T0vsT1
evm.TU.Chr7.1730	1286.53077773877	-0.700501535890712	0.0995629234411458	-7.03576704740692	1.98167782045677e-12	7.75215498019536e-11	Up	T0vsT1
evm.TU.Chr1.3088	1096.38911943053	-0.68607866188701	0.0975287439300898	-7.03463034834943	1.9978995311828e-12	7.78249592803539e-11	Up	T0vsT1
evm.TU.Chr3.3006	529.872517597904	-0.874268400107066	0.124279150938657	-7.03471494215951	1.9966878291827e-12	7.78249592803539e-11	Up	T0vsT1
evm.TU.Chr5.1563	257.984765609762	-1.25338810603522	0.178273839275199	-7.0306900391615	2.05514597968031e-12	7.9885653239751e-11	Up	T0vsT1
evm.TU.Chr6.687	4734.6477325955	-0.423080743144277	0.0602130265963834	-7.02639888840414	2.11932030395273e-12	8.2206377865981e-11	Up	T0vsT1
evm.TU.Chr1.4913	4421.95158457453	-0.358222588000433	0.0510260870617295	-7.02038131136861	2.21263551463373e-12	8.56452980464332e-11	Up	T0vsT1
evm.TU.Chr3.2249	3626.93337140173	-0.408325562966073	0.0581720257094896	-7.0192770147845	2.23019229171349e-12	8.59806248040797e-11	Up	T0vsT1
evm.TU.Chr7.658	1759.1255535061	-0.665029797598057	0.0947437352500018	-7.01924824731928	2.23065147566333e-12	8.59806248040797e-11	Up	T0vsT1
evm.TU.Chr1.2224	6155.62159897536	-0.37749155686681	0.0538471611608519	-7.01042633871022	2.37593006468695e-12	9.13888078856367e-11	Up	T0vsT1
evm.TU.Chr6.1960	1848.65161833665	0.522611303224186	0.0745766152820044	7.00771014141606	2.42250016026347e-12	9.29855698258961e-11	Down	T0vsT1
evm.TU.Chr4.2036	31534.0027137319	-0.39676711355461	0.0566252548036043	-7.00689321276759	2.43668096374443e-12	9.33350337487606e-11	Up	T0vsT1
evm.TU.Chr7.2094	293.296076610272	0.997689449480671	0.142413113336088	7.00560100196796	2.45927844370522e-12	9.40047681205078e-11	Down	T0vsT1
evm.TU.Chr1.4423	777.559637907784	0.777614226342148	0.111163811451206	6.99521018747608	2.64861547569325e-12	1.01032041776133e-10	Down	T0vsT1
evm.TU.Chr5.2350	132.729758800546	-1.75673951690918	0.251227845924336	-6.99261465402314	2.69809850672606e-12	1.02706499264317e-10	Up	T0vsT1
evm.TU.Chr4.1507	832.698819319947	-0.765585604165156	0.109519806252425	-6.99038493914613	2.74133040888077e-12	1.04136572102648e-10	Up	T0vsT1
evm.TU.Chr4.89	867.385399678586	-0.878253831762203	0.125675616638999	-6.98825957850658	2.78317102106954e-12	1.05508004934814e-10	Up	T0vsT1
evm.TU.Chr7.2791	1359.40828723455	-0.58756390696697	0.0841116882334002	-6.985520315994	2.83802188150744e-12	1.07365988299168e-10	Up	T0vsT1
evm.TU.Chr6.22	1299.14129754278	-0.503916830501943	0.0721943356328473	-6.98000509437016	2.95169359995235e-12	1.1120868550968e-10	Up	T0vsT1
evm.TU.Chr7.1065	13256.1855829103	-0.351374499016794	0.0503388479766578	-6.98018554536105	2.94790472763164e-12	1.1120868550968e-10	Up	T0vsT1
evm.TU.Chr3.2399	2225.29245513637	-0.446725209888073	0.064125795204318	-6.96638861888128	3.25180116128243e-12	1.22265063704169e-10	Up	T0vsT1
evm.TU.Chr1.851	3694.22233656072	-0.368166834969196	0.0528837038629767	-6.96182014639382	3.35904177583273e-12	1.25782774114991e-10	Up	T0vsT1
evm.TU.Chr8.1464	772.137009899509	0.722514082109705	0.103782322219032	6.96182227051006	3.3589911172675e-12	1.25782774114991e-10	Down	T0vsT1
evm.TU.Chr6.3240	832.94656760504	1.0602708993944	0.152327560522806	6.96046661389071	3.39147530214187e-12	1.26739156311342e-10	Down	T0vsT1
evm.TU.Chr1.1102	198.331236519012	-1.2560585624161	0.180740171197783	-6.94952624030441	3.66514948817623e-12	1.36688516206102e-10	Up	T0vsT1
evm.TU.Chr2.1703	2685.72746744643	-0.608034625119591	0.0875205772789628	-6.94733334746575	3.72255397910729e-12	1.38548334939001e-10	Up	T0vsT1
evm.TU.Chr1.2983	2224.65566246178	-0.500717975645662	0.0720866795494857	-6.9460540945284	3.75644778984943e-12	1.39527371846811e-10	Up	T0vsT1
evm.TU.Chr3.707	149.186559547933	-1.44027754537262	0.207385483273722	-6.94492942628797	3.78649568010755e-12	1.403598983356e-10	Up	T0vsT1
evm.TU.Chr5.907	4014.36989992564	-0.53439442127772	0.0771123818617381	-6.93007281549006	4.20624059626029e-12	1.55605512279359e-10	Up	T0vsT1
evm.TU.Chr8.2725_evm.TU.Chr8.2726	1013.93065459247	-0.649443507454235	0.0938214548713463	-6.92212147365218	4.44929452977956e-12	1.64266524547243e-10	Up	T0vsT1
evm.TU.Chr1.5613	742.164146692645	-0.799033825028067	0.115482558643414	-6.9190866085269	4.54564907779816e-12	1.67487583054904e-10	Up	T0vsT1
evm.TU.Chr1.2558	3640.28910766871	-0.448271137254753	0.0648045612044392	-6.91727756385219	4.60405477070449e-12	1.69300302028345e-10	Up	T0vsT1
evm.TU.Chr1.1437	1964.997966627	-0.448521971182348	0.0648957598408103	-6.91142182913916	4.79819917806419e-12	1.76087205764248e-10	Up	T0vsT1
evm.TU.Chr3.1121	11382.180311095	-0.355582170597718	0.0514683932816791	-6.90874822246087	4.88948856453522e-12	1.79079953680368e-10	Up	T0vsT1
evm.TU.Chr4.1881	1011.26929610265	0.639062634873609	0.0925058364925799	6.90834934425862	4.90325327027324e-12	1.79227066853367e-10	Down	T0vsT1
evm.TU.Chr5.844	2224.07528488745	0.399779819736423	0.0579515835706111	6.8985141579317	5.25492537879795e-12	1.91700511933689e-10	Down	T0vsT1
evm.TU.Chr3.2127	2045.1915868836	0.740625488087721	0.107612388483796	6.88234411040177	5.88755798408277e-12	2.14353744743259e-10	Down	T0vsT1
evm.TU.Chr3.3123	746.764301256133	-0.680614192199624	0.0989855987518938	-6.87589104659128	6.160357140289e-12	2.2384254225564e-10	Up	T0vsT1
evm.TU.Chr5.1314	506.385545705572	-0.933670904110653	0.135860320830819	-6.87228543551959	6.31813711665935e-12	2.29122818593489e-10	Up	T0vsT1
evm.TU.Chr1.188	3968.28710526572	-0.456978615037123	0.0665047428751133	-6.87136879688815	6.3588761002844e-12	2.30146251928797e-10	Up	T0vsT1
evm.TU.Chr3.890	3143.16548080801	-0.531150572212138	0.0774208114788284	-6.86056580997458	6.85883369274318e-12	2.47753470087969e-10	Up	T0vsT1
evm.TU.Chr1.3617	1037.0953195592	-0.556011194385876	0.0811478233477797	-6.8518312808336	7.2910519988219e-12	2.62849572647724e-10	Up	T0vsT1
evm.TU.Chr7.2530	710.793767707981	-2.38983630373113	0.349121727730626	-6.84528092612749	7.63259400524089e-12	2.74624018356867e-10	Up	T0vsT1
evm.TU.Chr2.2009	4276.81033461587	-0.498889071536696	0.0729125581689826	-6.84229279653675	7.79355871574542e-12	2.79867911225967e-10	Up	T0vsT1
evm.TU.Chr7.2714	1507.16138673822	0.717619895919856	0.104929967388094	6.83903668115769	7.97274712935138e-12	2.85744500429346e-10	Down	T0vsT1
evm.TU.Chr5.381	2428.8586502578	-0.441946235027963	0.0646671472088385	-6.83416934414511	8.24815454412641e-12	2.95040018381922e-10	Up	T0vsT1
evm.TU.Chr1.2034	870.130017023798	0.728466769949641	0.106686098003773	6.82813209574767	8.60273574518186e-12	3.0707179404677e-10	Down	T0vsT1
evm.TU.Chr1.3465	2354.0250342842	-0.429298698339165	0.0628743851656086	-6.827879067261	8.6179182926212e-12	3.0707179404677e-10	Up	T0vsT1
evm.TU.Chr6.1345	532.417458150016	-0.757598894825453	0.11096334650914	-6.82746977861783	8.64253256434372e-12	3.07353198700239e-10	Up	T0vsT1
evm.TU.Chr4.2227	769.650147565662	0.583544652176467	0.0855153874884728	6.82385555763432	8.8628998167615e-12	3.14581613959415e-10	Down	T0vsT1
evm.TU.Chr6.964	792.139778495241	-0.757866191506323	0.111162649869991	-6.81763337229434	9.25524689607424e-12	3.27874700252834e-10	Up	T0vsT1
evm.TU.Chr5.119	703.654115281567	0.954081221280731	0.140026373228046	6.81358232228813	9.51978407048659e-12	3.36597595999935e-10	Down	T0vsT1
evm.TU.Chr6.374	298.858093846171	0.972942017675537	0.142832598981219	6.81176443343631	9.64088842355551e-12	3.40225287054687e-10	Down	T0vsT1
evm.TU.Chr7.2581	5424.98487647429	-0.351079523366275	0.0515788011605471	-6.8066631148228	9.98884646432007e-12	3.5182936990994e-10	Up	T0vsT1
evm.TU.Chr2.2534	8876.34815813039	-0.421886157445873	0.0619964419814504	-6.80500596424715	1.01045050547941e-11	3.55222619383257e-10	Up	T0vsT1
evm.TU.Chr8.1917	25420.8901013879	-0.325012234518247	0.0477850090998324	-6.80155221565892	1.03497872269554e-11	3.63151122051148e-10	Up	T0vsT1
evm.TU.Chr6.3332	1576.90465029681	-0.499191421649149	0.0734590240555607	-6.79550849016978	1.07931160368985e-11	3.77985202770316e-10	Up	T0vsT1
evm.TU.Chr1.2468	3767.93547635092	-0.409345494278191	0.0602682622880912	-6.79205735717845	1.10545577974203e-11	3.86405132439868e-10	Up	T0vsT1
evm.TU.Chr5.1921	3869.51451021595	-0.410898834746537	0.0605519221613709	-6.78589250480755	1.15371032160604e-11	4.02506982410792e-10	Up	T0vsT1
evm.TU.Chr2.689	8237.54694998132	-0.367276120306656	0.05418286659584	-6.77845495045947	1.21467838797742e-11	4.22974940177137e-10	Up	T0vsT1
evm.TU.Chr4.1153	1209.29772845382	0.500814269735976	0.0739020021176494	6.77673480264712	1.22922218061182e-11	4.27230227083724e-10	Down	T0vsT1
evm.TU.Chr4.1617	840.777285748178	-0.617021319384822	0.0910625385912589	-6.77579747863575	1.2372188781622e-11	4.29198231960194e-10	Up	T0vsT1
evm.TU.Chr5.166	2657.65427049771	0.510163168165561	0.0753878774898694	6.76717776321686	1.31318696122802e-11	4.54694076631608e-10	Down	T0vsT1
evm.TU.Chr1.520	6162.69377292935	0.426349871876478	0.0630473952886813	6.76237091039698	1.3575161975258e-11	4.69159639242658e-10	Down	T0vsT1
evm.TU.Chr8.70	2036.98419809349	-0.473739777695805	0.0700829082819619	-6.75970488824216	1.38273093655316e-11	4.76977317063159e-10	Up	T0vsT1
evm.TU.Chr1.3445	1488.50081467627	0.533025746650406	0.0789437034360405	6.75197290537882	1.4584811766115e-11	5.0216544781234e-10	Down	T0vsT1
evm.TU.Chr3.211	2790.87213117542	-0.426972789972863	0.0633359629273901	-6.74139572903242	1.56872296700872e-11	5.39112906007895e-10	Up	T0vsT1
evm.TU.Chr6.2896	1293.15661773322	0.694695666151274	0.103060792406207	6.74063967423399	1.57690830481351e-11	5.40914852468305e-10	Down	T0vsT1
evm.TU.Chr8.2440	860.982606120549	0.693235396733053	0.102967580049339	6.73255986399677	1.66703762714174e-11	5.70766365225848e-10	Down	T0vsT1
evm.TU.Chr7.1948	26709.2454322305	-0.402193346053952	0.059793600918646	-6.72636101313196	1.73958651189294e-11	5.94498840291146e-10	Up	T0vsT1
evm.TU.Chr8.110	876.091305352876	-0.714730719627059	0.106377312578223	-6.71882662105696	1.83193723454288e-11	6.24897921972272e-10	Up	T0vsT1
evm.TU.Chr1.1166	1801.88379254043	-0.535883933192088	0.0798156617370472	-6.71401979924139	1.89334601860787e-11	6.43457669096566e-10	Up	T0vsT1
evm.TU.Chr8.2679	1406.12579433655	-0.687701486938476	0.102425704750358	-6.71414942776923	1.89166382913017e-11	6.43457669096566e-10	Up	T0vsT1
evm.TU.Chr1.1639	4704.44099445803	-0.35356004587981	0.0527178271114216	-6.70665058202313	1.99142338261786e-11	6.75540780679189e-10	Up	T0vsT1
evm.TU.Chr6.2995	643.045176760682	0.770900599971518	0.114974040134219	6.70499705039139	2.0141043591682e-11	6.81976477857579e-10	Down	T0vsT1
evm.TU.Chr4.2785	524.482010761017	-0.721305321672136	0.107585024267023	-6.70451418853497	2.02077520365177e-11	6.82548517724641e-10	Up	T0vsT1
evm.TU.Chr6.2778	739.847644729898	0.956892389669403	0.142727354810086	6.70433772798951	2.02321843881176e-11	6.82548517724641e-10	Down	T0vsT1
evm.TU.Chr5.1801	138.251275818229	-1.63358065490628	0.243671278533984	-6.70403448750504	2.02742379941191e-11	6.82714541684752e-10	Up	T0vsT1
evm.TU.Chr2.3127	1228.77338943607	-0.511277842877847	0.0763438064446125	-6.69704415706308	2.12677372981364e-11	7.14860361907744e-10	Up	T0vsT1
evm.TU.Chr3.2767	1431.89838129725	-0.496965259191355	0.0742679666929702	-6.69151561999603	2.208709208312e-11	7.41046122336212e-10	Up	T0vsT1
evm.TU.Chr4.371	1669.31084067001	0.447248802713813	0.0668808899545001	6.68724359107784	2.27413176185439e-11	7.61606312813385e-10	Down	T0vsT1
evm.TU.Chr8.198	259.049343745599	1.30106875496503	0.194596523761159	6.68598148527009	2.29382027852229e-11	7.66803266198378e-10	Down	T0vsT1
evm.TU.Chr4.1535	68.5023427819641	8.1802761000756	1.22375870964998	6.68454985085689	2.31635543530029e-11	7.72931234726518e-10	Down	T0vsT1
evm.TU.Chr3.3179	356.490952999697	0.880743785578591	0.131767987620712	6.68404975655975	2.32427831381391e-11	7.74169947061278e-10	Down	T0vsT1
evm.TU.Chr6.449	1300.1803439755	-0.585635278023322	0.0876305697839884	-6.68300205586849	2.34096290054859e-11	7.78317249357799e-10	Up	T0vsT1
evm.TU.Chr8.2286	1138.78083627133	-0.697217288843867	0.104489594189243	-6.67260021683232	2.51310319380586e-11	8.34041792803513e-10	Up	T0vsT1
evm.TU.Chr7.223	3917.47446430545	0.414659422440106	0.0621537769702376	6.67150803463909	2.53188092039976e-11	8.38759686530992e-10	Down	T0vsT1
evm.TU.Chr5.1530	1472.13061897679	-0.57038112226359	0.0855117801659405	-6.67020521800309	2.5544597392097e-11	8.44717567717796e-10	Up	T0vsT1
evm.TU.Chr5.2028	730.28298726315	0.841438565251701	0.126243096356491	6.66522439275104	2.64261281669252e-11	8.72299447894232e-10	Down	T0vsT1
evm.TU.Chr1.1428	281.180031833241	1.04315136774334	0.156516843163421	6.66478665592667	2.65050094032322e-11	8.73335309834815e-10	Down	T0vsT1
evm.TU.Chr1.2724	2111.34035192729	-0.437134624651002	0.0657130543016711	-6.65217329032119	2.88796378343485e-11	9.49876603259985e-10	Up	T0vsT1
evm.TU.Chr1.2271	10043.0076434384	-0.417225518503482	0.0627393495998568	-6.65014095881597	2.92812453632035e-11	9.6136603079975e-10	Up	T0vsT1
evm.TU.Chr2.2792	3592.24406191588	-0.386652908031498	0.0581606826172263	-6.6480118635502	2.9707836698791e-11	9.73633307565012e-10	Up	T0vsT1
evm.TU.Chr5.419	1288.60076113621	-0.510939538365242	0.0769375561679926	-6.64096396887898	3.11638220636637e-11	1.01953386559167e-09	Up	T0vsT1
evm.TU.Chr1.1857	3499.9167870919	-0.522412533084225	0.0786870317860907	-6.63911855900721	3.15564503349913e-11	1.03054510809796e-09	Up	T0vsT1
evm.TU.Chr5.601	1116.89178893859	0.759373180393196	0.114682434115282	6.62153002115262	3.55499801851352e-11	1.1589041412835e-09	Down	T0vsT1
evm.TU.Chr1.5537	1041.27599391404	0.705305826637294	0.106634414340228	6.61424204372657	3.73460260175981e-11	1.21529917585763e-09	Down	T0vsT1
evm.TU.Chr4.546	4527.45847641689	0.389723930978845	0.0590083921459146	6.6045509258267	3.98724133495963e-11	1.29521942022204e-09	Down	T0vsT1
evm.TU.Chr8.1646	1077.33372649651	0.516948039437254	0.0782911869216408	6.60288928758547	4.0322067642414e-11	1.30751593593196e-09	Down	T0vsT1
evm.TU.Chr6.691	1074.84753082296	-0.519688751471903	0.0791484937900023	-6.56599673078742	5.16859498212157e-11	1.67305963629027e-09	Up	T0vsT1
evm.TU.Chr2.2207	2319.09198635536	-0.417620821834178	0.0636168988409661	-6.56462087028441	5.21654156448183e-11	1.68561218285699e-09	Up	T0vsT1
evm.TU.Chr1.2627	473.539768800158	-0.863104887354391	0.131505041802807	-6.56328362412617	5.2635593360072e-11	1.69782108687418e-09	Up	T0vsT1
evm.TU.Chr5.867	1365.77720620855	-0.503750354742394	0.0767669484207717	-6.56207345876586	5.30646609774851e-11	1.70866349690375e-09	Up	T0vsT1
evm.TU.Chr6.343	2440.55284256435	-0.448761912387509	0.068437883375522	-6.5572149554236	5.482196388648e-11	1.76216193709235e-09	Up	T0vsT1
evm.TU.Chr1.1261	1316.52390768186	0.676305915863067	0.103236777905143	6.55101727878872	5.714644556542e-11	1.83367285892812e-09	Down	T0vsT1
evm.TU.Chr1.3020	1162.66349278755	-0.499517943197709	0.0762893723078272	-6.54767404799395	5.84400951107365e-11	1.87191565976655e-09	Up	T0vsT1
evm.TU.Chr2.2915	3205.89346061819	-0.515071409304697	0.0787095166920007	-6.54395339918336	5.99134735686903e-11	1.91577239136337e-09	Up	T0vsT1
evm.TU.Chr6.3014	2862.1385124848	-0.362232280101993	0.0554214795728144	-6.53595470373687	6.32050440343039e-11	2.01751378405332e-09	Up	T0vsT1
evm.TU.Chr1.816	1241.81537508915	-0.527467604627129	0.0807880056321465	-6.5290336170552	6.61953941406155e-11	2.10930418833511e-09	Up	T0vsT1
evm.TU.Chr2.1896	2937.21799066821	-0.41778925298841	0.0640112977840362	-6.52680491493804	6.71874632880012e-11	2.13721228375984e-09	Up	T0vsT1
evm.TU.Chr3.831	121.957646389099	-1.50164150615776	0.230641937422559	-6.51070452728031	7.47991470729555e-11	2.37522818321824e-09	Up	T0vsT1
evm.TU.Chr6.2764	3901.48769896679	-0.349172920171819	0.0536602052410822	-6.50711115626693	7.66097263851957e-11	2.42434841534976e-09	Up	T0vsT1
evm.TU.Chr7.1877	45043.6038543906	0.370234617595565	0.0568955924912607	6.50726359256096	7.65320557293693e-11	2.42434841534976e-09	Down	T0vsT1
evm.TU.Chr4.2131	11700.9232573391	-0.400511037550731	0.061594037877305	-6.5024319131106	7.90317955267781e-11	2.49669861263804e-09	Up	T0vsT1
evm.TU.Chr8.1050	4271.15488440927	-0.345904321820722	0.053214088798815	-6.50023949725931	8.0192240858117e-11	2.52901293382048e-09	Up	T0vsT1
evm.TU.Chr5.1049	6866.09013753346	-0.361155412238679	0.0557045122850519	-6.48341395380269	8.9670027499455e-11	2.82307042055647e-09	Up	T0vsT1
evm.TU.Chr7.1790	11795.8772407043	-0.35905676485592	0.0555038592291401	-6.46904142959867	9.86265552779612e-11	3.09973990656512e-09	Up	T0vsT1
evm.TU.Chr2.2336	558.267327800953	-0.749977270100978	0.116004271235424	-6.46508324317593	1.01243060253271e-10	3.17654420787823e-09	Up	T0vsT1
evm.TU.Chr8.1508	3253.01331484262	-0.387097588781453	0.0599543812490157	-6.4565354644171	1.07127086220429e-10	3.35543203960616e-09	Up	T0vsT1
evm.TU.Chr4.593	2704.60947101173	-0.377593980453955	0.0585136489413371	-6.45309235170946	1.09590527326574e-10	3.42675414188162e-09	Up	T0vsT1
evm.TU.Chr2.1932	3485.56101943189	-0.371441540517663	0.0575710414701318	-6.45188155420758	1.10469907702629e-10	3.44838662652043e-09	Up	T0vsT1
evm.TU.Chr6.2487	3090.88749093999	-0.391152448125468	0.0606851919285174	-6.44559958854898	1.15144288363802e-10	3.58820828111332e-09	Up	T0vsT1
evm.TU.Chr7.2338	22132.5533723031	-0.380364448254153	0.0590399008688013	-6.44249808446327	1.17522848230023e-10	3.65613381989375e-09	Up	T0vsT1
evm.TU.Chr7.2985	222.344729231333	0.971823877474927	0.150869952498595	6.44146737889359	1.18323883024703e-10	3.67483600218275e-09	Down	T0vsT1
evm.TU.Chr7.2528	814.985404571822	0.688450245910916	0.106943011009545	6.43754313079391	1.21422826541875e-10	3.76472190353948e-09	Down	T0vsT1
evm.TU.Chr1.3221	2697.4936382787	-0.482222234588218	0.074954135833073	-6.43356406192386	1.24646024240834e-10	3.85815118129963e-09	Up	T0vsT1
evm.TU.Chr1.4905	1996.51774503657	-0.445773437648791	0.0693039957682997	-6.43214626670476	1.25814579408612e-10	3.88777623026344e-09	Up	T0vsT1
evm.TU.Chr3.3198	2855.60284571893	-0.44235653120664	0.0687862961624671	-6.43088167099205	1.2686589643032e-10	3.91368518752997e-09	Up	T0vsT1
evm.TU.Chr8.2661	782.980132803848	-0.583311912723483	0.0907452344351724	-6.42801703421898	1.29279257351671e-10	3.98145464935985e-09	Up	T0vsT1
evm.TU.Chr5.1123	2918.2662042562	-0.419303656628397	0.0652415412852432	-6.42694283991783	1.30195749430163e-10	4.00297499836618e-09	Up	T0vsT1
evm.TU.Chr1.3256	3845.06012275021	0.359817051242068	0.0559887823607848	6.42659182911767	1.3049660264813e-10	4.00552677176716e-09	Down	T0vsT1
evm.TU.Chr7.2193	2503.32552316938	-0.539657441439392	0.0840181378765708	-6.42310642771197	1.33521069803807e-10	4.09153064902132e-09	Up	T0vsT1
evm.TU.Chr3.1467	3882.30942804787	-0.323185726567548	0.0503189742769159	-6.42274074962237	1.33842330973607e-10	4.09455091061686e-09	Up	T0vsT1
evm.TU.Chr1.1194	2754.52776430977	-0.390242348105638	0.0607861860849263	-6.41991829460099	1.3634750575284e-10	4.1642611972952e-09	Up	T0vsT1
evm.TU.Chr1.2278	2536.8595577376	-0.498462689128376	0.0777043811907734	-6.41485951615252	1.40952779853472e-10	4.297774146577e-09	Up	T0vsT1
evm.TU.Chr2.2805	274.151716497886	-0.98703673604922	0.153923683914536	-6.41250723051338	1.43145634088111e-10	4.35740998070202e-09	Up	T0vsT1
evm.TU.Chr2.3108	4499.76142190759	-0.509565096388993	0.0794772614419277	-6.41145765649363	1.44134794547937e-10	4.38026831827829e-09	Up	T0vsT1
evm.TU.Chr1.3616	1381.44034502856	-0.532819989623434	0.0831506839214702	-6.40788463179261	1.47552489080797e-10	4.47673277927316e-09	Up	T0vsT1
evm.TU.Chr1.2065	1276.73336950838	-0.775280838885759	0.121281963319084	-6.39238364608307	1.63319496985734e-10	4.94693949189407e-09	Up	T0vsT1
evm.TU.Chr6.2474	398.30675999066	-0.779490413908801	0.121953523679916	-6.39170062813994	1.64050849111557e-10	4.96091926277151e-09	Up	T0vsT1
evm.TU.Chr5.1126	2258.57374867006	-0.496322738083851	0.0776851529470866	-6.38890082924739	1.67082366809148e-10	5.04429621699999e-09	Up	T0vsT1
evm.TU.Chr1.1189	2102.41834093274	-0.432345404421637	0.0676945793802338	-6.38670641549002	1.69496595471645e-10	5.10879410547813e-09	Up	T0vsT1
evm.TU.Chr3.1492	2527.8084183588	-0.40329933058217	0.0631913524535632	-6.38219178610773	1.74571137034019e-10	5.25313408430027e-09	Up	T0vsT1
evm.TU.Chr7.1204	527.389599561652	-0.731201655254554	0.11461447931163	-6.379662147803	1.77479082844564e-10	5.33191244637281e-09	Up	T0vsT1
evm.TU.Chr3.383	7989.27405859306	-0.373816687370272	0.0586067340388855	-6.37839138284425	1.78957696556204e-10	5.36756314662704e-09	Up	T0vsT1
evm.TU.Chr2.3220	1035.61442139977	-0.500478912117115	0.0785588345466014	-6.37075276136167	1.88102661461154e-10	5.63266373554525e-09	Up	T0vsT1
evm.TU.Chr4.454	562.867677495276	-2.00518744823191	0.315268851972232	-6.36024597954422	2.01430914526937e-10	6.02196551949963e-09	Up	T0vsT1
evm.TU.Chr1.716	6870.70429929402	-0.33417045696904	0.0526148251253801	-6.35126043225875	2.13557801312975e-10	6.37414567360449e-09	Up	T0vsT1
evm.TU.Chr6.2171	229.64408229714	1.0363689517542	0.163229914140184	6.34913616914702	2.16527313285697e-10	6.45230337450702e-09	Down	T0vsT1
evm.TU.Chr8.1253	1543.69667450979	-0.442370983116638	0.0697642596579923	-6.34093997822507	2.28367504956948e-10	6.79411803582272e-09	Up	T0vsT1
evm.TU.Chr7.977	563.103463014794	0.623673003642758	0.0985425915208766	6.32896896679068	2.46804736205546e-10	7.33077848121997e-09	Down	T0vsT1
evm.TU.Chr5.720	709.711922818525	-0.764281415522021	0.121157104423478	-6.3081848906742	2.82326831103048e-10	8.37235663977524e-09	Up	T0vsT1
evm.TU.Chr3.1245	216.749473494834	-1.04893765944482	0.166336299264063	-6.3061259874467	2.86106173006766e-10	8.47076988229051e-09	Up	T0vsT1
evm.TU.Chr1.3328	35482.3965662657	-0.332587008569532	0.0527567706120909	-6.30415783056495	2.89765103921049e-10	8.5653073966116e-09	Up	T0vsT1
evm.TU.Chr6.2676	216.207727050896	-1.18464237219627	0.188043692341835	-6.29982509619504	2.9798169490869e-10	8.79404725937587e-09	Up	T0vsT1
evm.TU.Chr6.2892	354.558382690231	0.858722034656535	0.136380548368744	6.29651401851482	3.04413762113272e-10	8.96947344585676e-09	Down	T0vsT1
evm.TU.Chr8.1603	1013.54627205054	-0.553438162863351	0.0879101491533402	-6.29549793958372	3.06414631014031e-10	9.01398304931836e-09	Up	T0vsT1
evm.TU.Chr6.935	2668.43873295884	-0.473932670751369	0.0753142438920458	-6.29273622438136	3.11918128365212e-10	9.16122477335908e-09	Up	T0vsT1
evm.TU.Chr8.230	440.389880099161	0.796154662550301	0.126586808050005	6.28939677692007	3.1870193852458e-10	9.34554041740500e-09	Down	T0vsT1
evm.TU.Chr4.1342	4401.68559546568	-0.32415070916296	0.0515496588112309	-6.28812521048809	3.21322711268737e-10	9.407387530871e-09	Up	T0vsT1
evm.TU.Chr1.5293	250.239944463765	0.970719781563875	0.154520081416803	6.28215939742777	3.3390223061432e-10	9.76013738008726e-09	Down	T0vsT1
evm.TU.Chr7.305	506.570484896751	0.645512778125328	0.102789089675143	6.27997368364117	3.38630343453768e-10	9.88263094403329e-09	Down	T0vsT1
evm.TU.Chr1.3709	4400.41234431744	-0.36775658600197	0.0585718173039262	-6.27872930924612	3.4135129666858e-10	9.94625188676468e-09	Up	T0vsT1
evm.TU.Chr6.2609	2949.16155658035	-0.44397485077975	0.0707237860493482	-6.27758885065856	3.43863766587827e-10	1.00036063488668e-08	Up	T0vsT1
evm.TU.Chr5.1129	6661.0077610082	-0.290192745214401	0.0462521974767464	-6.2741396311018	3.51572897953861e-10	1.0195614040662e-08	Up	T0vsT1
evm.TU.Chr5.1566	1272.91365705467	0.677704042103421	0.108011772219946	6.27435350957302	3.51090003790131e-10	1.0195614040662e-08	Down	T0vsT1
evm.TU.Chr1.5038	674.622511814807	0.654879036918457	0.104384453419535	6.27372195250581	3.52517801826865e-10	1.02069170147854e-08	Down	T0vsT1
evm.TU.Chr4.940	537.220956891448	-0.670289813016477	0.107034388748494	-6.26237810907207	3.79150223744853e-10	1.09607798958693e-08	Up	T0vsT1
evm.TU.Chr3.2860	302.944212027668	0.914050329833143	0.14604564845831	6.25866186005583	3.88294755283473e-10	1.12075154955132e-08	Down	T0vsT1
evm.TU.Chr3.397	4023.00958094854	0.365981418337083	0.0584981266877963	6.2562929628554	3.9423586631992e-10	1.13611608748559e-08	Down	T0vsT1
evm.TU.Chr5.482	4185.05206582066	-0.43507093665909	0.0695511931135668	-6.25540579798083	3.96483606988955e-10	1.1408055709075e-08	Up	T0vsT1
evm.TU.Chr3.770	4251.67541438789	-0.349767635551703	0.0559252213275862	-6.25420208000451	3.995533864086e-10	1.14784196289195e-08	Up	T0vsT1
evm.TU.Chr6.3545	1045.3294887099	-0.494895703054215	0.0791458586294921	-6.25295766100644	4.02751352775759e-10	1.1552240830164e-08	Up	T0vsT1
evm.TU.Chr1.1199	904.837454292044	0.54167710684239	0.0867504157770978	6.24408657860742	4.26283835361876e-10	1.22081847304727e-08	Down	T0vsT1
evm.TU.Chr1.420	342.713534920362	-0.834276875719625	0.133653810522068	-6.24207325223905	4.31808628175655e-10	1.23471748641331e-08	Up	T0vsT1
evm.TU.Chr8.2744_evm.TU.Chr8.2745	416.821674976318	0.816645730923919	0.130996429636672	6.23410678587915	4.54363074515279e-10	1.29719246708663e-08	Down	T0vsT1
evm.TU.Chr7.2670	1079.44065137422	0.530132409903143	0.085077606590492	6.23116271306096	4.62985911327166e-10	1.31976107994748e-08	Down	T0vsT1
evm.TU.Chr6.3195	1416.07048029965	-0.432791006654108	0.0694690822413601	-6.22998019680812	4.66494138904083e-10	1.32770297800162e-08	Up	T0vsT1
evm.TU.Chr5.1302	407.634264792083	0.764126204940183	0.122678845113413	6.2286713266152	4.70407481047365e-10	1.33677155278777e-08	Down	T0vsT1
evm.TU.Chr6.2693	1336.09758766263	-0.433712749410274	0.0696353084111413	-6.22834535103291	4.71387075895431e-10	1.33748808293417e-08	Up	T0vsT1
evm.TU.Chr1.2551	801.472285262218	0.527763266259888	0.0848132616934083	6.22265027570453	4.88826193489009e-10	1.38483180177025e-08	Down	T0vsT1
evm.TU.Chr6.202	549.249656846891	0.633927493812207	0.101977495514759	6.21634695588757	5.08862216414387e-10	1.43937549399922e-08	Down	T0vsT1
evm.TU.Chr6.376	1743.18457504824	0.445446932068026	0.0717075643673137	6.21199361599113	5.23165531848164e-10	1.47756090146856e-08	Down	T0vsT1
evm.TU.Chr3.316	15335.9844699241	-0.312586308089168	0.0503230774475684	-6.21158967105801	5.24512451591806e-10	1.47909293481088e-08	Up	T0vsT1
evm.TU.Chr4.1418	562.476452727682	-0.707656027230009	0.114017230443864	-6.20657092331688	5.41531875512492e-10	1.52474809543226e-08	Up	T0vsT1
evm.TU.Chr3.745	1728.65644166347	-0.49940473103601	0.0805249176365357	-6.2018657788657	5.57976569452821e-10	1.56864789081951e-08	Up	T0vsT1
evm.TU.Chr3.3234	2648.68480431837	0.411984531649585	0.0664361065924903	6.20121426104392	5.60291721372576e-10	1.57275169300095e-08	Down	T0vsT1
evm.TU.Chr7.2785	3872.80795750577	-0.362455471750123	0.0584815673564864	-6.19777287330043	5.72676987066289e-10	1.60506693356719e-08	Up	T0vsT1
evm.TU.Chr5.705	954.626939133206	-0.49199825988143	0.0794003457776931	-6.19642465108323	5.77601609613211e-10	1.61640535682625e-08	Up	T0vsT1
evm.TU.Chr5.319	4180.72543916154	-0.363857980246338	0.058784532933742	-6.18968905743377	6.02830113067981e-10	1.68444292687962e-08	Up	T0vsT1
evm.TU.Chr1.4911	2153.38860379406	0.458134472898222	0.0740353739523251	6.18804834015205	6.09136508686207e-10	1.69948161588841e-08	Down	T0vsT1
evm.TU.Chr3.1805	1271.34565162139	-0.46791218634969	0.0756490351945304	-6.18530276224224	6.19833907268289e-10	1.72670700288405e-08	Up	T0vsT1
evm.TU.Chr5.1134	1366.28818830221	0.488812849586789	0.0791022258214675	6.17950815556104	6.4301612558611e-10	1.78857707791622e-08	Down	T0vsT1
evm.TU.Chr1.4959	340.210395759584	0.807130513901925	0.13071481507395	6.17474395266752	6.62707815596015e-10	1.84056584555111e-08	Down	T0vsT1
evm.TU.Chr7.1762	592.034896168804	0.756625772769638	0.122802200360658	6.16133726063133	7.2133177197125e-10	2.00036288981349e-08	Down	T0vsT1
evm.TU.Chr6.2550	3860.21414474627	-0.41668177304259	0.0677098692390541	-6.15392966675903	7.55862155657456e-10	2.09296409546958e-08	Up	T0vsT1
evm.TU.Chr2.2804	386.709321123939	-0.873888063185509	0.142049488627751	-6.15199724847716	7.65132057383887e-10	2.11544631685115e-08	Up	T0vsT1
evm.TU.Chr7.2855	310.66175586161	1.07690514055456	0.175062804806748	6.1515359687248	7.6736117991817e-10	2.11842382191824e-08	Down	T0vsT1
evm.TU.Chr3.2753	885.99932151947	-0.797864292184857	0.129771661040047	-6.14821668914787	7.83589367775821e-10	2.15998112682552e-08	Up	T0vsT1
evm.TU.Chr1.3367	1431.24391153519	-0.443420106117428	0.0721592846939033	-6.14501803888991	7.99544277168772e-10	2.19737235874814e-08	Up	T0vsT1
evm.TU.Chr5.2291	3610.25639067442	-0.368499901684556	0.0599667533449464	-6.1450700784956	7.99282184975842e-10	2.19737235874814e-08	Up	T0vsT1
evm.TU.Chr4.69	2350.51166550804	-0.422630020376987	0.0687833355830775	-6.14436646310251	8.02832976488853e-10	2.20311747846628e-08	Up	T0vsT1
evm.TU.Chr7.268	3905.28828037713	-0.302682925616931	0.0492660736683388	-6.14384104677398	8.05494517033767e-10	2.20712700300787e-08	Up	T0vsT1
evm.TU.Chr1.3970	2323.25418248161	-0.393065615701916	0.063995506755027	-6.14208146216515	8.14470662008039e-10	2.2284014273333e-08	Up	T0vsT1
evm.TU.Chr8.1941	2253.65783996205	-0.448920743594939	0.0731377226523579	-6.13801916869592	8.35567823162176e-10	2.28272659682909e-08	Up	T0vsT1
evm.TU.Chr4.2713	2694.49813744457	-0.37502134837355	0.0611510842383212	-6.13270153824251	8.63991489616768e-10	2.35687648784776e-08	Up	T0vsT1
evm.TU.Chr6.2640	251.115480105869	0.875780938043359	0.142863536771611	6.13019219483156	8.77729752850216e-10	2.39080581272653e-08	Down	T0vsT1
evm.TU.Chr8.163	492.747902561793	0.798303420338033	0.130279474731039	6.12762234408852	8.92020041730577e-10	2.4261361667542e-08	Down	T0vsT1
evm.TU.Chr7.1529	1168.40751874042	-0.495425495369726	0.0808661762766811	-6.12648598190971	8.98411178693808e-10	2.43990959105825e-08	Up	T0vsT1
evm.TU.Chr6.1472	2639.63724970345	0.577623724586603	0.0943418245701544	6.12266857481721	9.20209754861422e-10	2.49542427033659e-08	Down	T0vsT1
evm.TU.Chr7.348	27.7406754096702	22.3818000947988	3.65640287604296	6.12126203090096	9.28370891708984e-10	2.51384789616515e-08	Down	T0vsT1
evm.TU.Chr2.2416	771.514715732268	-0.549610638218289	0.089884653425768	-6.11462154295549	9.67863795638445e-10	2.61693290391301e-08	Up	T0vsT1
evm.TU.Chr1.2580	259.502796511487	1.01746004570854	0.166479531313828	6.11162247802425	9.86232682602733e-10	2.66268342178177e-08	Down	T0vsT1
evm.TU.Chr1.1512	138.416727699482	-1.19771783834773	0.19622474075637	-6.1038064503538	1.03571697821769e-09	2.79218363072001e-08	Up	T0vsT1
evm.TU.Chr1.2002	2955.40147904084	-0.337712753714365	0.0553390717068144	-6.10260966254661	1.0435046621115e-09	2.80588478834398e-08	Up	T0vsT1
evm.TU.Chr6.3074	12431.5320148879	-0.316012723719592	0.0517836614284368	-6.10255657870602	1.04385140608467e-09	2.80588478834398e-08	Up	T0vsT1
evm.TU.Chr7.2307	7343.93341605074	-0.434724293575957	0.0713709964254811	-6.09104980101904	1.12172646122966e-09	3.01081207535307e-08	Up	T0vsT1
evm.TU.Chr1.772	645.556595553044	-0.709623462797636	0.11665505155866	-6.08309244491481	1.17886329415817e-09	3.15955984349739e-08	Up	T0vsT1
evm.TU.Chr8.2377	334.430066370275	0.822126358483069	0.135201794901183	6.08073553375494	1.1963247487835e-09	3.20169240627852e-08	Down	T0vsT1
evm.TU.Chr5.192	1184.83497336783	0.470351643926642	0.0774305551003493	6.07449660301505	1.24377268560286e-09	3.32383787754276e-08	Down	T0vsT1
evm.TU.Chr1.2789	752.245222186052	0.803932289542433	0.132436396373988	6.07032742926806	1.27649720066522e-09	3.40633926435861e-08	Down	T0vsT1
evm.TU.Chr2.1544	614.075402156034	0.689744945381727	0.113630853102757	6.07004987244075	1.27870533924099e-09	3.40728643004129e-08	Down	T0vsT1
evm.TU.Chr7.1855	4883.13657091478	-0.402731614316441	0.0664346874914601	-6.0620683188765	1.34382106610157e-09	3.57561419990498e-08	Up	T0vsT1
evm.TU.Chr1.1083	2380.77049081625	0.458219678794	0.0755930683217303	6.0616626493289	1.34721555017464e-09	3.57946605570967e-08	Down	T0vsT1
evm.TU.Chr8.1557	3642.288924605	-0.378054358959343	0.0624437544945162	-6.05431819434469	1.41013632215956e-09	3.74123613553041e-08	Up	T0vsT1
evm.TU.Chr7.1403	3154.92580038525	-0.454061813686115	0.0752206821212937	-6.03639585392138	1.57594380998097e-09	4.17511569024642e-08	Up	T0vsT1
evm.TU.Chr1.1975	4604.10842313459	-0.365120461759234	0.0604975791433832	-6.03529045176957	1.5867701733512e-09	4.1977491233432e-08	Up	T0vsT1
evm.TU.Chr1.5377	33371.8128950425	-0.500255883372428	0.0829271573137619	-6.0324735536233	1.61468775092527e-09	4.26546680869426e-08	Up	T0vsT1
evm.TU.Chr5.1961	1707.223530158	-0.422861803245326	0.0701863129703336	-6.02484708698206	1.69269581139321e-09	4.46512269559191e-08	Up	T0vsT1
evm.TU.Chr2.2227_evm.TU.Chr2.2228	1113.55577173619	0.551536802886622	0.0915539315272227	6.0241738796616	1.69975556341411e-09	4.4773217462653e-08	Down	T0vsT1
evm.TU.Chr5.422	1035.42700839116	0.549270508776054	0.0911883690630942	6.02347113364873	1.70715568678445e-09	4.49038118129025e-08	Down	T0vsT1
evm.TU.Chr6.3544	15873.8336578509	-0.337167321824741	0.0560216759441349	-6.0185154432182	1.76023923032958e-09	4.62339406983423e-08	Up	T0vsT1
evm.TU.Chr2.2130	101865.28475089	-0.329783062395969	0.0548125368372343	-6.01656265929196	1.78159555580906e-09	4.67281253767551e-08	Up	T0vsT1
evm.TU.Chr1.3155	1373.39891223405	-0.446469194015681	0.0742997845182614	-6.00902407605162	1.86643409813188e-09	4.88835574476536e-08	Up	T0vsT1
evm.TU.Chr1.1634	599.445511919077	-0.89101770372904	0.148309236282225	-6.00783690931749	1.88014824098576e-09	4.91726963851553e-08	Up	T0vsT1
evm.TU.Chr1.830	3288.89347451566	-0.36661870422875	0.061050363659081	-6.0051846091537	1.91114325228075e-09	4.99123293131163e-08	Up	T0vsT1
evm.TU.Chr4.1681	1921.70397493538	-0.602698691906972	0.100475560011566	-5.9984606389613	1.99196788953193e-09	5.19493923644454e-08	Up	T0vsT1
evm.TU.Chr4.1141	5173.91501952843	-0.407561052292778	0.067960565926143	-5.99702263715255	2.00968054949849e-09	5.23370914774494e-08	Up	T0vsT1
evm.TU.Chr8.2046	727.483227575457	-0.617971200558181	0.103112352315579	-5.9931830346267	2.05773024477329e-09	5.35126284022654e-08	Up	T0vsT1
evm.TU.Chr3.132	2713.21974167203	-0.379067485253547	0.0632777029357703	-5.99053801997708	2.09147972353351e-09	5.43134833289366e-08	Up	T0vsT1
evm.TU.Chr5.502	2808.35975335618	0.54989855172901	0.0918069008379821	5.98973003891563	2.1018963781243e-09	5.44342421170997e-08	Down	T0vsT1
evm.TU.Chr6.717_evm.TU.Chr6.718	5860.63036643134	-0.272148500383965	0.0454359449653124	-5.98971806554775	2.10205112058854e-09	5.44342421170997e-08	Up	T0vsT1
evm.TU.Chr8.1509	1479.65632775662	-0.507981565954954	0.0848320233081369	-5.9880873536377	2.12323027020805e-09	5.49053611083619e-08	Up	T0vsT1
evm.TU.Chr7.1777	597.272442827953	0.7006918907952	0.117030198400613	5.9872742281152	2.13386840354853e-09	5.51029557129822e-08	Down	T0vsT1
evm.TU.Chr1.5807	922.421191818142	0.541114344911093	0.0903902357136614	5.98642475748418	2.14503749416383e-09	5.53136877527297e-08	Down	T0vsT1
evm.TU.Chr3.71	3117.27569991433	-0.344848737755012	0.0576631733286495	-5.98039819608187	2.22592806776576e-09	5.7239039795722e-08	Up	T0vsT1
evm.TU.Chr6.1253	1091.6406012574	0.481572643605731	0.0805234103023341	5.98052965960599	2.2241322252782e-09	5.7239039795722e-08	Down	T0vsT1
evm.TU.Chr6.3092	3722.15217694922	-0.334347692287967	0.0559546495096155	-5.9753335105872	2.29619937514262e-09	5.8963577809179e-08	Up	T0vsT1
evm.TU.Chr2.693	605.724506763019	0.61112580529898	0.102456449855497	5.96473727286963	2.45027973116969e-09	6.28324172068143e-08	Down	T0vsT1
evm.TU.Chr5.1412	668.557862709521	0.646510588611852	0.108494441442435	5.95892821804033	2.53897584614059e-09	6.50161697871044e-08	Down	T0vsT1
evm.TU.Chr5.1552	1653.77350437611	0.486295412813439	0.0816734947952773	5.95413988384343	2.61443119372165e-09	6.6855259982985e-08	Down	T0vsT1
evm.TU.Chr3.1659	466.145640020681	-0.841810702862141	0.141404876423235	-5.9531942897255	2.62958812632227e-09	6.71149239609561e-08	Up	T0vsT1
evm.TU.Chr4.1106	14136.3583207163	-0.309135431043122	0.0519289035504708	-5.95305138192773	2.6318862273387e-09	6.71149239609561e-08	Up	T0vsT1
evm.TU.Chr1.2809	807.256538979894	0.613132698700191	0.103038979233236	5.9504927481116	2.67336417762682e-09	6.80782185177931e-08	Down	T0vsT1
evm.TU.Chr2.1395	309.219824482089	0.802789722317947	0.134935126889128	5.94944949344119	2.69045844545601e-09	6.84187676046392e-08	Down	T0vsT1
evm.TU.Chr4.2147	2841.79729005288	0.347733686516673	0.0584623169300519	5.94799701374689	2.71443545805478e-09	6.89331634417061e-08	Down	T0vsT1
evm.TU.Chr2.3033	3132.01304483098	-0.368874512000755	0.0620563253477831	-5.9441887661486	2.77829295894542e-09	7.04575094388558e-08	Up	T0vsT1
evm.TU.Chr4.91	2111.54595956683	-0.345620595058176	0.0581467273875915	-5.94393890397916	2.78253345942778e-09	7.04648414595888e-08	Up	T0vsT1
evm.TU.Chr6.2516	1407.24255120374	0.519850116759482	0.0874620747249496	5.94372038845757	2.7862471304863e-09	7.04648414595888e-08	Down	T0vsT1
evm.TU.Chr4.220	4142.8634145538	-0.35928165572556	0.0604565395066224	-5.94280881204264	2.80179150435797e-09	7.07606299438539e-08	Up	T0vsT1
evm.TU.Chr7.174	57.8168831113588	-3.07141342191249	0.517109533946017	-5.93957995412464	2.85753287007187e-09	7.20694092580815e-08	Up	T0vsT1
evm.TU.Chr8.951	604.338936778403	0.870191668821365	0.146648405951232	5.93386380968059	2.95887297990275e-09	7.45230665869754e-08	Down	T0vsT1
evm.TU.Chr7.2724	3089.23530432285	-0.407673020049441	0.0687782453458637	-5.92735418008099	3.07854512163034e-09	7.74310952206505e-08	Up	T0vsT1
evm.TU.Chr2.3073	1528.06359745372	-0.492442519323696	0.0831095331278972	-5.92522302544855	3.11873827044455e-09	7.83348659021769e-08	Up	T0vsT1
evm.TU.Chr1.139	1594.15323238316	0.486483023116932	0.0821912448129817	5.9189153811197	3.24071635871413e-09	8.11768541843571e-08	Down	T0vsT1
evm.TU.Chr5.1363	926.98366527604	0.493804198774002	0.0834260062360048	5.91906793880404	3.23771209990353e-09	8.11768541843571e-08	Down	T0vsT1
evm.TU.Chr7.55	5889.89643946056	-0.370356170051196	0.062589942585709	-5.91718341239952	3.27501422536927e-09	8.19243694525706e-08	Up	T0vsT1
evm.TU.Chr2.2760	232.033147366711	-1.27553086649658	0.215615146698731	-5.91577579787945	3.30314905435512e-09	8.25158947192572e-08	Up	T0vsT1
evm.TU.Chr2.2490	629.457658014966	-0.679215263650924	0.114914427979809	-5.91061780136315	3.40827006543316e-09	8.49622228856285e-08	Up	T0vsT1
evm.TU.Chr5.2555	74.281055240231	1.62096486394612	0.274250858864075	5.91051882448069	3.41031874739442e-09	8.49622228856285e-08	Down	T0vsT1
evm.TU.Chr3.2470	400.923687339525	0.778822819817761	0.131796461202512	5.90928476160723	3.43596298548495e-09	8.54852712464496e-08	Down	T0vsT1
evm.TU.Chr5.1189	2238.21011448632	-0.348042270471089	0.0589039625931994	-5.90863933679177	3.44944979686585e-09	8.5704843196183e-08	Up	T0vsT1
evm.TU.Chr8.2263	158.71667579031	1.31861636170085	0.223270191472916	5.90592211616752	3.5067962875087e-09	8.70120871013966e-08	Down	T0vsT1
evm.TU.Chr1.3490	1671.21572878611	-0.40146959236823	0.0680330606109982	-5.90109556681224	3.61095656205499e-09	8.94758050538316e-08	Up	T0vsT1
evm.TU.Chr3.1695	2263.74025061005	-0.494548936126788	0.0838378926501626	-5.89887126803668	3.65996639743444e-09	9.05681590622202e-08	Up	T0vsT1
evm.TU.Chr8.2673	4382.13007019726	-0.329238223796686	0.0558353267002797	-5.89659348756058	3.71082552879757e-09	9.17032771135377e-08	Up	T0vsT1
evm.TU.Chr1.4961	1445.4560136766	-0.489796494020187	0.0831536015377649	-5.89026193649281	3.85583962761442e-09	9.51590166353271e-08	Up	T0vsT1
evm.TU.Chr4.1788	147.184374137792	-1.64380317628225	0.279128287313341	-5.88905980151328	3.88398894379893e-09	9.57252288481061e-08	Up	T0vsT1
evm.TU.Chr1.2756	2320.09012073012	-0.416484782138249	0.0707512488396134	-5.88660679449464	3.94205069262145e-09	9.7026163366182e-08	Up	T0vsT1
evm.TU.Chr2.2615	3127.054606392	0.560065769750452	0.0952078475945699	5.8825588845934	4.03971542544614e-09	9.92497177633933e-08	Down	T0vsT1
evm.TU.Chr5.120	3352.88080006371	-0.303198589198642	0.0515432010289616	-5.88241675227501	4.04318713177318e-09	9.92497177633933e-08	Up	T0vsT1
evm.TU.Chr1.512	770.425195403388	0.604517874236388	0.102772132478632	5.88211862162221	4.05047867038735e-09	9.92961344449891e-08	Down	T0vsT1
evm.TU.Chr7.1745	661.901948279991	0.607703061133474	0.103335131437977	5.88089503227875	4.08053892715719e-09	9.98998518171932e-08	Down	T0vsT1
evm.TU.Chr4.1339	4081.87031710753	-0.295918664631272	0.0503584645550759	-5.87624478319096	4.1967761847064e-09	1.02608945388314e-07	Up	T0vsT1
evm.TU.Chr3.465	812.80478263959	0.526318202819294	0.0896289039861603	5.87219277946949	4.30068209342302e-09	1.05009748963713e-07	Down	T0vsT1
evm.TU.Chr6.1404	1444.09615113113	-0.560387428526268	0.0954457224840235	-5.87126812959135	4.32474150583153e-09	1.05457158257584e-07	Up	T0vsT1
evm.TU.Chr1.2083	589.011924665972	0.662438816682166	0.11297790195633	5.86343705460404	4.53382767611009e-09	1.10409212785378e-07	Down	T0vsT1
evm.TU.Chr2.2907	3131.90112735833	-0.354053685340781	0.0604450323103534	-5.85744885572899	4.70031499891864e-09	1.14312158161532e-07	Up	T0vsT1
evm.TU.Chr6.3096	197.818764992276	0.958673203612457	0.163802408423467	5.85261970711729	4.83889721762753e-09	1.17527033346499e-07	Down	T0vsT1
evm.TU.Chr6.1607	2160.26091154659	-0.367103601412737	0.0627379008421348	-5.85138483253476	4.87496791129858e-09	1.18246912951366e-07	Up	T0vsT1
evm.TU.Chr8.1212	376.37137242797	-0.692515962904217	0.118543827186728	-5.84185595605393	5.16224345060014e-09	1.25050076525341e-07	Up	T0vsT1
evm.TU.Chr4.481	839.48469470413	-0.610957124109427	0.104769428411344	-5.83144466256604	5.49495354890818e-09	1.3293449467135e-07	Up	T0vsT1
evm.TU.Chr2.2433	2940.87368083567	-0.472867589410046	0.0811028600296976	-5.83046749814859	5.52723042420272e-09	1.33539630196309e-07	Up	T0vsT1
evm.TU.Chr1.1617	767.215841934183	-0.6274479388348	0.107667969588594	-5.82761931178157	5.62236519742703e-09	1.35659851075976e-07	Up	T0vsT1
evm.TU.Chr6.1974	847.351200721829	-0.601240843267547	0.103199564570496	-5.826001744967	5.67710223936812e-09	1.36801050816543e-07	Up	T0vsT1
evm.TU.Chr6.131	787.874687606824	0.573264958928134	0.0984520662297513	5.82278240448852	5.78758877898361e-09	1.39280899594755e-07	Down	T0vsT1
evm.TU.Chr3.3192	2355.2858143297	-0.382713559606988	0.0657446698571671	-5.8212104561244	5.8422947301611e-09	1.40413635174826e-07	Up	T0vsT1
evm.TU.Chr2.3034	4872.38844625395	0.403482777385351	0.0693467993613915	5.81833308964491	5.94373696666761e-09	1.42665206095497e-07	Down	T0vsT1
evm.TU.Chr2.1903	5138.8418261313	-0.28931911240014	0.0497583946334114	-5.81447843186385	6.08232268693238e-09	1.45801284122476e-07	Up	T0vsT1
evm.TU.Chr4.2621	8330.26558224002	-0.284324355454656	0.0489048394768422	-5.81382862097507	6.10599273722607e-09	1.46178102170102e-07	Up	T0vsT1
evm.TU.Chr3.1419	408.383775028172	0.663628054127843	0.114255073996261	5.80830269428174	6.31093434494001e-09	1.50507968624654e-07	Down	T0vsT1
evm.TU.Chr3.2174	5708.54334944356	-1.01790686204401	0.175238244278672	-5.8087026963434	6.29587743009109e-09	1.50507968624654e-07	Up	T0vsT1
evm.TU.Chr7.1632	874.121342154581	0.565176201927615	0.097305093783383	5.80828998722091	6.31141323885612e-09	1.50507968624654e-07	Down	T0vsT1
evm.TU.Chr2.2507	158.000086876442	1.28594662745662	0.221620635724338	5.80246791213135	6.53459020779018e-09	1.55628206684495e-07	Down	T0vsT1
evm.TU.Chr6.1037	397.382976649266	0.851851357579026	0.146862739573288	5.8003232137307	6.61872199299806e-09	1.57427972268127e-07	Down	T0vsT1
evm.TU.Chr4.2203	992.939991719285	0.577259425172037	0.0995543795484381	5.79843325618007	6.69373336688437e-09	1.58801266688434e-07	Down	T0vsT1
evm.TU.Chr6.2463	872.352751605086	-0.501504763052657	0.0864871227254471	-5.79860616527481	6.68683648215915e-09	1.58801266688434e-07	Up	T0vsT1
evm.TU.Chr1.635	371.982292833494	-0.717256109208789	0.123709046594367	-5.79792770985149	6.71393797654022e-09	1.59075339737975e-07	Up	T0vsT1
evm.TU.Chr4.623	5039.33881631739	-0.350439308878197	0.0604898389667224	-5.79335827081614	6.89927102137606e-09	1.63256109393848e-07	Up	T0vsT1
evm.TU.Chr2.433	3529.19439201842	-0.326473443893493	0.0563578595444472	-5.79286450075372	6.91959333996863e-09	1.63526533610107e-07	Up	T0vsT1
evm.TU.Chr2.3121	205.310051202529	1.02553313636592	0.177076882826577	5.79145690841131	6.97784630796128e-09	1.64691504773012e-07	Down	T0vsT1
evm.TU.Chr8.2026	397.527636616971	-0.717924069104657	0.124031484735863	-5.78824054741865	7.11275051520824e-09	1.67660296118742e-07	Up	T0vsT1
evm.TU.Chr3.2518	2193.02938337939	0.379022805524747	0.0655170396889533	5.78510273547438	7.24680270394372e-09	1.70492980532733e-07	Down	T0vsT1
evm.TU.Chr5.212	2092.42519184853	-0.377620650107241	0.0652758871855211	-5.78499452690705	7.25146909477847e-09	1.70492980532733e-07	Up	T0vsT1
evm.TU.Chr1.328	656.155277825653	-0.748704434452079	0.129503110607079	-5.78136255524935	7.40980059779518e-09	1.73993095518598e-07	Up	T0vsT1
evm.TU.Chr6.2395	756.477156058098	-0.598120742083032	0.103470307501838	-5.78060273061821	7.44334692832990e-09	1.74335511623278e-07	Up	T0vsT1
evm.TU.Chr8.820	7206.26175344906	0.364325172964785	0.0630239823904817	5.78073868305421	7.43733378631862e-09	1.74335511623278e-07	Down	T0vsT1
evm.TU.Chr2.1867	94.108619433641	1.48667494783126	0.257355121032453	5.77674515225128	7.61595057891079e-09	1.78151230717371e-07	Down	T0vsT1
evm.TU.Chr4.1057	2400.33733398473	-0.373223847505536	0.064622188850653	-5.7754751756875	7.67362136812889e-09	1.79272175952246e-07	Up	T0vsT1
evm.TU.Chr3.2165	20334.1606609442	-0.261092980173111	0.0452139441903864	-5.77461190011876	7.71306569504474e-09	1.79965007448087e-07	Up	T0vsT1
evm.TU.Chr3.1839_evm.TU.Chr3.1840	7953.34463101059	-0.284328488875653	0.0492588027080849	-5.77213560306422	7.8273083602892e-09	1.82399102043444e-07	Up	T0vsT1
evm.TU.Chr4.1827	3748.51373787116	0.431769676251781	0.0748612450366757	5.76759945737277	8.04086331445726e-09	1.87138370759002e-07	Down	T0vsT1
evm.TU.Chr1.4970	1811.31266976939	-0.431185362528312	0.0747910657659803	-5.76519879897797	8.1561642806496e-09	1.89581841294594e-07	Up	T0vsT1
evm.TU.Chr1.3314	1882.69464825367	0.445270286408433	0.0773956865878976	5.75316669492613	8.75870423489825e-09	2.03330222301565e-07	Down	T0vsT1
evm.TU.Chr3.2126	953.386114353602	-0.472708389716569	0.082284374611101	-5.7448135438924	9.20223306439665e-09	2.13357196875154e-07	Up	T0vsT1
evm.TU.Chr5.788	449.289688143588	0.76841241879894	0.133822638172938	5.7420211504568	9.35531335439866e-09	2.16633238455886e-07	Down	T0vsT1
evm.TU.Chr3.974	667.238461910091	-0.600486774555877	0.104598356994518	-5.74088151869676	9.41849726521884e-09	2.17548355173761e-07	Up	T0vsT1
evm.TU.Chr7.898	1123.44557053337	0.461989149928698	0.0804719225843651	5.74099804120323	9.41201798849251e-09	2.17548355173761e-07	Down	T0vsT1
evm.TU.Chr1.4309	6748.17717546419	-0.306545555124546	0.0534275433993836	-5.73759405018953	9.60309545417189e-09	2.21533893375664e-07	Up	T0vsT1
evm.TU.Chr1.1549_evm.TU.Chr1.1550	395.084183104277	0.709192402107447	0.123663655970329	5.73484906735739	9.75992200703704e-09	2.2486958148043e-07	Down	T0vsT1
evm.TU.Chr1.518	2755.45807805322	-0.375454171179128	0.0655012206813498	-5.73201792689691	9.92427802493707e-09	2.28210032332803e-07	Up	T0vsT1
evm.TU.Chr6.2299	8733.39236653068	0.376620673235071	0.0657057946951677	5.73192478657851	9.92973054858273e-09	2.28210032332803e-07	Down	T0vsT1
evm.TU.Chr3.2528	27513.5550417158	0.289080286242435	0.0504808217302045	5.72653685764921	1.0250150069138e-08	2.35279973996469e-07	Down	T0vsT1
evm.TU.Chr1.1463	2300.83030676001	-0.468088999886699	0.0817658360595822	-5.72475036573473	1.03585942088844e-08	2.37472709631607e-07	Up	T0vsT1
evm.TU.Chr2.2770	1230.55872859124	-0.479285800558914	0.083755352158238	-5.72244982808269	1.04998857340956e-08	2.40412078589144e-07	Up	T0vsT1
evm.TU.Chr1.1271	822.730962271669	0.578088505772477	0.101098874461599	5.71805085715428	1.07752896219224e-08	2.46411038543116e-07	Down	T0vsT1
evm.TU.Chr6.1972	3379.08513796219	-0.390338270985204	0.068292762321682	-5.71566089458469	1.09278467561317e-08	2.49589304917066e-07	Up	T0vsT1
evm.TU.Chr2.3062	2009.03407442491	0.429477897892406	0.0752023799713327	5.71096151552815	1.12339650233945e-08	2.56262631414556e-07	Down	T0vsT1
evm.TU.Chr1.3624	371.81050732442	0.789179199641891	0.138193072417828	5.71070015185567	1.12512327234642e-08	2.56338494242395e-07	Down	T0vsT1
evm.TU.Chr8.2102	1219.28460142782	-0.422640343408797	0.0740604869511852	-5.70669139250149	1.15193363928606e-08	2.62121929355365e-07	Up	T0vsT1
evm.TU.Chr1.1869	711.426190066073	0.532103064414524	0.093268537796695	5.70506493384073	1.16298744871988e-08	2.64310101757277e-07	Down	T0vsT1
evm.TU.Chr6.2363	881.663507519838	0.799242105525635	0.140164964430041	5.70215323619302	1.18303402795476e-08	2.6853411898736e-07	Down	T0vsT1
evm.TU.Chr4.1580	920.755312256199	0.606166121731279	0.106317704929847	5.70145980983367	1.18785743713991e-08	2.69296508498822e-07	Down	T0vsT1
evm.TU.Chr8.1460	1938.44219804498	0.447834070825877	0.0786494750542604	5.69405034829432	1.24060474126866e-08	2.80908359272976e-07	Down	T0vsT1
evm.TU.Chr3.766	2411.09917477498	-0.379047366696387	0.0665720187815893	-5.69379408396751	1.24246919580226e-08	2.809844850433e-07	Up	T0vsT1
evm.TU.Chr6.2639	512.546116179118	0.592013644528723	0.10402728049778	5.69094608352622	1.2633739909943e-08	2.85361108088712e-07	Down	T0vsT1
evm.TU.Chr1.1034	935.679173293164	0.568448313698493	0.0999082690244815	5.68970235646061	1.27260999309644e-08	2.8709456850394e-07	Down	T0vsT1
evm.TU.Chr2.2123	3988.70355900909	0.418953275008843	0.0736697907544108	5.68690735671404	1.29360585871748e-08	2.9147349654877e-07	Down	T0vsT1
evm.TU.Chr4.73	2985.21360067297	-0.384080522970347	0.0675576566482584	-5.68522565798984	1.3064004349363e-08	2.93996063607573e-07	Up	T0vsT1
evm.TU.Chr1.1912	6594.66256888653	-0.399414002263764	0.0704844242777897	-5.66669879702236	1.45574913153381e-08	3.27205422156243e-07	Up	T0vsT1
evm.TU.Chr6.3397	4299.53124513584	0.441435413579132	0.077929643552852	5.66453782481052	1.47421341492361e-08	3.30951011560263e-07	Down	T0vsT1
evm.TU.Chr1.1188	1765.68474666241	0.403507013659518	0.0712789866894706	5.6609532823104	1.50534407761797e-08	3.37527514769317e-07	Down	T0vsT1
evm.TU.Chr2.1911	4232.64305469737	-0.443768234924412	0.0784000823716325	-5.66030317188775	1.51105808688572e-08	3.38396029055796e-07	Up	T0vsT1
evm.TU.Chr7.87_evm.TU.Chr7.88	77.000128522466	-1.74638039445836	0.30855540083972	-5.65986007603712	1.51496465193945e-08	3.3885815195327e-07	Up	T0vsT1
evm.TU.Chr2.2504	706.852342486624	-0.533853898189776	0.0943425462178879	-5.65867595895513	1.52545264804831e-08	3.40789457922432e-07	Up	T0vsT1
evm.TU.Chr2.3007	1008.33664547213	-0.58973729355454	0.104253512403223	-5.65676186787459	1.5425555020782e-08	3.4419205656808e-07	Up	T0vsT1
evm.TU.Chr2.1476	239.896648059626	0.950326253180483	0.168093794308951	5.65354751546517	1.5716963630025e-08	3.50269204001987e-07	Down	T0vsT1
evm.TU.Chr3.205	298.029306162593	-0.93386574125121	0.165219973269458	-5.65225694431124	1.58354632433629e-08	3.52482841637374e-07	Up	T0vsT1
evm.TU.Chr5.1279	2959.12901091422	-0.408594800195766	0.0722933931066743	-5.65189684198186	1.58686822103911e-08	3.52795152503326e-07	Up	T0vsT1
evm.TU.Chr1.3184	5421.63468900521	-0.272881546849872	0.0483171781975109	-5.64771282243321	1.62596488032034e-08	3.61050607361954e-07	Up	T0vsT1
evm.TU.Chr4.1888	17836.8420606579	-0.33788730954106	0.0598747149536332	-5.64323871608773	1.6688070736219e-08	3.70116849886758e-07	Up	T0vsT1
evm.TU.Chr5.701	800.080565168018	0.597680912657173	0.105949268787254	5.64119903325918	1.68870015776977e-08	3.74077603623554e-07	Down	T0vsT1
evm.TU.Chr6.693	5520.49797061368	-0.407306336337066	0.0722362608015193	-5.63853017608712	1.71507768774494e-08	3.79463518253652e-07	Up	T0vsT1
evm.TU.Chr7.2448	1158.07463908527	0.515061243658073	0.09136254687828	5.63755347521426	1.72483052222144e-08	3.81162668047637e-07	Down	T0vsT1
evm.TU.Chr2.2526	240.424741663681	0.882799843422531	0.15659981633401	5.63729807664409	1.72738967140126e-08	3.81269945958986e-07	Down	T0vsT1
evm.TU.Chr4.1598	2599.60550088366	-0.387703657183664	0.0688666819522034	-5.62977111998438	1.80448916487774e-08	3.97809805580842e-07	Up	T0vsT1
evm.TU.Chr6.1325	222.944778178159	-0.947515306342473	0.168342859227184	-5.62848528706389	1.81799006062656e-08	4.0030617071473e-07	Up	T0vsT1
evm.TU.Chr3.307	1006.71007092197	0.450999497975305	0.0801726112231629	5.62535622944766	1.85125537249705e-08	4.07025262904539e-07	Down	T0vsT1
evm.TU.Chr6.2102	484.60003295084	0.676293687425375	0.120225715587066	5.62519993433196	1.85293236729631e-08	4.07025262904539e-07	Down	T0vsT1
evm.TU.Chr1.1696	16906.3904661248	-0.391071795294053	0.0695424972572546	-5.62349370123112	1.87133589960432e-08	4.10212278152452e-07	Up	T0vsT1
evm.TU.Chr1.4895	2535.65862704257	-0.352099681693696	0.0626128482889318	-5.62344137530536	1.87190308588006e-08	4.10212278152452e-07	Up	T0vsT1
evm.TU.Chr7.2330	1813.67099705147	0.447708977771143	0.0796223144909294	5.622908359718	1.87769022086467e-08	4.10990623819261e-07	Down	T0vsT1
evm.TU.Chr1.5137	3302.49324270679	-0.382968479677812	0.0682042126031712	-5.61502677123503	1.96531814698133e-08	4.29659208684884e-07	Up	T0vsT1
evm.TU.Chr2.2223_evm.TU.Chr2.2224	10377.7558875462	-0.257381460683048	0.0458805865245281	-5.60981190912741	2.02546632623136e-08	4.42282943872801e-07	Up	T0vsT1
evm.TU.Chr1.2192	3046.44735311243	-0.378527929835569	0.0674789992125904	-5.60956644663667	2.02834109430494e-08	4.42385283035477e-07	Up	T0vsT1
evm.TU.Chr2.2116	1112.80473916816	-0.420717029183916	0.075016847409761	-5.60830058461206	2.04322941658655e-08	4.45104455608535e-07	Up	T0vsT1
evm.TU.Chr7.2199	2175.43580780428	-0.38933715623143	0.0694453434018603	-5.60638247518552	2.06599146415827e-08	4.49530403077088e-07	Up	T0vsT1
evm.TU.Chr8.1903	262.628579164622	0.790407403218024	0.140995677176572	5.60589813138864	2.07177794807219e-08	4.50256611740606e-07	Down	T0vsT1
evm.TU.Chr1.2396	1820.02038597037	-0.406444052433206	0.0726123931652485	-5.59744741518484	2.17530801277132e-08	4.721985020403e-07	Up	T0vsT1
evm.TU.Chr2.2830	776.423997412339	-0.551899956435964	0.0986174119200399	-5.59637436929952	2.18880796713094e-08	4.74568670797988e-07	Up	T0vsT1
evm.TU.Chr2.3000	2036.63671965443	-0.340791728483846	0.0610104155225169	-5.58579589345808	2.32632329174413e-08	5.03790106501856e-07	Up	T0vsT1
evm.TU.Chr4.1829	1104.24257770326	0.431020765986408	0.0772065584463317	5.58269627166483	2.36818114454753e-08	5.12191025862156e-07	Down	T0vsT1
evm.TU.Chr5.700	2389.36676233678	0.332054101868612	0.0594811223370977	5.58251238076444	2.37068727841126e-08	5.12191025862156e-07	Down	T0vsT1
evm.TU.Chr2.2365	5003.27279132683	-0.305591803656574	0.0547674272725618	-5.57980936617181	2.40782331696874e-08	5.19603750067925e-07	Up	T0vsT1
evm.TU.Chr6.855	1132.11305203625	-0.55718656308167	0.0998614179482475	-5.57959795213831	2.41075157044274e-08	5.1962577226448e-07	Up	T0vsT1
evm.TU.Chr1.3213	384.08738381143	-0.8048251742834	0.144262061354138	-5.57891081500421	2.42029286192687e-08	5.2107148196004e-07	Up	T0vsT1
evm.TU.Chr8.386	300.905138169078	0.847959061441548	0.152071032043181	5.57607224761101	2.46009788429549e-08	5.29021750884876e-07	Down	T0vsT1
evm.TU.Chr7.927	5491.13522401974	-0.395786723396017	0.0710172781277209	-5.57310465608404	2.50239136331366e-08	5.37487939321085e-07	Up	T0vsT1
evm.TU.Chr1.522	258.796179404205	0.982080267847848	0.176262599957655	5.57168831098477	2.52282475271185e-08	5.41244526293584e-07	Down	T0vsT1
evm.TU.Chr5.2241	568.473014382432	0.610390349817821	0.109621616832386	5.56815678746213	2.57448123861452e-08	5.5168312416278e-07	Down	T0vsT1
evm.TU.Chr7.1889	40.4003995017165	2.18041722197638	0.391846282372447	5.56447086539897	2.62949053919918e-08	5.6281505301183e-07	Down	T0vsT1
[truncated: 2,587 more rows]

## Sheet: S9
GeneID	baseMean	log2FoldChange	lfcSE	stat	pvalue	padj	Up_Down	Time_point
[truncated: 15,955 more rows]

[truncated: 1 more sheets: S10]
