# Supplementary material for: Dormancy dynamics in Japanese plum: transcriptomic responses to variable climatic conditions and chilling requirements
Source: Planta. 2026 Aug 1;264(3):78. doi: 10.1007/s00425-026-05104-w (PMC13428783; doi:10.1007/s00425-026-05104-w)
Supplement: Supplementary file 4 — Additional file 4: Tables S11 - S12. Table S11. Significantly enriched Cluster of Orthologous Groups (COG) categories (adjusted P-value < 0.01) for DEGs identified across all dormancy stages in Japanese plum cultivar "Hiromi Red" under semi-arid climate. The dataset includes both upregulated and downregulated DEGs, without distinction by specific time points or regulation direction. The "COG_category" column indicates the functional classification of each DEG based on the COG database, while the "Description" column provides a brief summary of the associated functional category. Additional columns include the corresponding Gene Ontology (GO) terms, KEGG Orthology (KO) identifiers, and KEGG pathways associated with each DEG. Table S12. Significantly enriched Cluster of Orthologous Groups (COG) categories (adjusted P-value < 0.01) for DEGs identified across all dormancy stages in Japanese plum cultivar "Crimson Glo" under semi-arid climate. The dataset includes both upregulated and downregulated DEGs, without distinction by specific time points or regulation direction. The "COG_category" column indicates the functional classification of each DEG based on the COG database, while the "Description" column provides a brief summary of the associated functional category. Additional columns include the corresponding Gene Ontology (GO) terms, KEGG Orthology (KO) identifiers, and KEGG pathways associated with each DEG (XLSX 2487 kb) [file 425_2026_5104_MOESM4_ESM.xlsx]

## Sheet: S11
query	seed_ortholog	evalue	score	eggNOG_OGs	max_annot_lvl	COG_category	Description	Preferred_name	GOs	EC	KEGG_ko	KEGG_Pathway	KEGG_Module	KEGG_Reaction	KEGG_rclass	BRITE	KEGG_TC	CAZy	BiGG_Reaction	PFAMs
evm.model.Chr1.4921	102107.XP_008223459.1	4.88e-225	620.0	28MQ1@1|root,2QU80@2759|Eukaryota,37NAA@33090|Viridiplantae,3GCGK@35493|Streptophyta,4JMGX@91835|fabids	35493|Streptophyta	S	Wall-associated receptor kinase C-terminal	-	-	-	-	-	-	-	-	-	-	-	-	GUB_WAK_bind,WAK_assoc
evm.model.Chr1.1890	102107.XP_008220656.1	0.0	1392.0	KOG0401@1|root,KOG0401@2759|Eukaryota,37J2C@33090|Viridiplantae,3G9XZ@35493|Streptophyta,4JH3R@91835|fabids	35493|Streptophyta	J	Eukaryotic translation initiation factor isoform 4G-1-like	-	-	-	ko:K03260	ko03013,ko05416,map03013,map05416	M00428	-	-	ko00000,ko00001,ko00002,ko03012,ko03019	-	-	-	MA3,MIF4G
evm.model.Chr1.1896	102107.XP_008220666.1	1.63e-139	395.0	KOG4835@1|root,KOG4835@2759|Eukaryota,37TYX@33090|Viridiplantae,3GHTK@35493|Streptophyta,4JP3M@91835|fabids	35493|Streptophyta	L	Nuclear nucleic acid-binding protein	-	-	-	ko:K12592	ko03018,map03018	-	-	-	ko00000,ko00001,ko03019	-	-	-	Sas10_Utp3
evm.model.Chr1.1894	102107.XP_008220662.1	3e-97	284.0	2BY5W@1|root,2S7DS@2759|Eukaryota,37XBD@33090|Viridiplantae,3GKJ6@35493|Streptophyta,4JVAC@91835|fabids	35493|Streptophyta	-	-	-	-	-	-	-	-	-	-	-	-	-	-	-
evm.model.Chr1.1898	3760.EMJ24757	1.56e-121	347.0	2CXU4@1|root,2RZS4@2759|Eukaryota,37URW@33090|Viridiplantae,3GIJA@35493|Streptophyta,4JPQF@91835|fabids	35493|Streptophyta	S	Early nodulin-like protein	-	GO:0005575,GO:0005623,GO:0005886,GO:0005911,GO:0009506,GO:0016020,GO:0030054,GO:0031224,GO:0031225,GO:0031226,GO:0044425,GO:0044459,GO:0044464,GO:0046658,GO:0055044,GO:0071944	-	-	-	-	-	-	-	-	-	-	Cu_bind_like
evm.model.Chr1.4924	102107.XP_008223475.1	0.0	1861.0	KOG0520@1|root,KOG0520@2759|Eukaryota,37PJU@33090|Viridiplantae,3GFJ6@35493|Streptophyta,4JFTV@91835|fabids	35493|Streptophyta	S	calmodulin-binding transcription activator	-	GO:0000981,GO:0000982,GO:0001077,GO:0001228,GO:0003674,GO:0003676,GO:0003677,GO:0003700,GO:0005488,GO:0005515,GO:0005516,GO:0005575,GO:0005622,GO:0005623,GO:0005634,GO:0006139,GO:0006351,GO:0006355,GO:0006357,GO:0006366,GO:0006725,GO:0006807,GO:0006950,GO:0006952,GO:0007275,GO:0007568,GO:0008150,GO:0008152,GO:0009058,GO:0009059,GO:0009266,GO:0009409,GO:0009605,GO:0009607,GO:0009617,GO:0009620,GO:…	-	ko:K21596	-	-	-	-	ko00000,ko03000	-	-	-	Ank_2,CG-1,IQ,TIG
evm.model.Chr1.5028_evm.model.Chr1.5029	102107.XP_008223562.1	0.0	1303.0	2BWIZ@1|root,2QQ3D@2759|Eukaryota,37JI8@33090|Viridiplantae,3GDUA@35493|Streptophyta,4JI2A@91835|fabids	35493|Streptophyta	S	Belongs to the sterol desaturase family	CER3	GO:0000003,GO:0003006,GO:0003674,GO:0003824,GO:0005575,GO:0005622,GO:0005623,GO:0005737,GO:0005783,GO:0005789,GO:0005886,GO:0006629,GO:0006723,GO:0007275,GO:0007276,GO:0008150,GO:0008152,GO:0009058,GO:0009555,GO:0009987,GO:0010025,GO:0010166,GO:0012505,GO:0016020,GO:0016491,GO:0019953,GO:0022412,GO:0022414,GO:0030154,GO:0031984,GO:0032501,GO:0032502,GO:0032504,GO:0042175,GO:0042335,GO:0043226,GO:…	-	-	-	-	-	-	-	-	-	-	FA_hydroxylase,Wax2_C
evm.model.Chr1.4930	102107.XP_008223464.1	0.0	3297.0	KOG1786@1|root,KOG1786@2759|Eukaryota,37KY7@33090|Viridiplantae,3G9SS@35493|Streptophyta,4JJPX@91835|fabids	35493|Streptophyta	TU	Inactive serine threonine-protein kinase	-	GO:0000151,GO:0002376,GO:0005575,GO:0005622,GO:0005623,GO:0006605,GO:0006623,GO:0006810,GO:0006886,GO:0006950,GO:0006952,GO:0006955,GO:0007034,GO:0008104,GO:0008150,GO:0009605,GO:0009607,GO:0009617,GO:0009814,GO:0009816,GO:0015031,GO:0015833,GO:0031461,GO:0032991,GO:0033036,GO:0033365,GO:0034613,GO:0042742,GO:0042886,GO:0043207,GO:0044424,GO:0044464,GO:0045087,GO:0045184,GO:0046907,GO:0050896,GO:…	-	ko:K17601	-	-	-	-	ko00000,ko01009	-	-	-	Beach,Pkinase,WD40
evm.model.Chr1.17	102107.XP_008218626.1	0.0	2321.0	COG0470@1|root,KOG0989@2759|Eukaryota,37NWA@33090|Viridiplantae,3GGUM@35493|Streptophyta,4JFWJ@91835|fabids	35493|Streptophyta	L	DNA polymerase III subunits gamma and tau domain III	-	GO:0000902,GO:0000904,GO:0005575,GO:0005622,GO:0005623,GO:0005634,GO:0005657,GO:0005663,GO:0005694,GO:0005886,GO:0006139,GO:0006259,GO:0006260,GO:0006261,GO:0006281,GO:0006725,GO:0006807,GO:0006950,GO:0006974,GO:0008150,GO:0008152,GO:0009058,GO:0009059,GO:0009653,GO:0009888,GO:0009987,GO:0010026,GO:0010090,GO:0010091,GO:0016020,GO:0016043,GO:0030154,GO:0032502,GO:0032989,GO:0032991,GO:0033554,GO:…	-	-	-	-	-	-	-	-	-	-	DNA_pol3_delta2,DNA_pol3_gamma3
evm.model.Chr1.4932	3760.EMJ27485	2.08e-207	574.0	KOG1987@1|root,KOG1987@2759|Eukaryota,37MVT@33090|Viridiplantae,3GEK7@35493|Streptophyta,4JGCA@91835|fabids	35493|Streptophyta	D	Ubiquitin carboxyl-terminal hydrolase	-	GO:0001101,GO:0003674,GO:0003824,GO:0004843,GO:0005575,GO:0005622,GO:0005623,GO:0005634,GO:0005737,GO:0005829,GO:0006508,GO:0006807,GO:0007154,GO:0007165,GO:0008150,GO:0008152,GO:0008233,GO:0008234,GO:0009719,GO:0009725,GO:0009753,GO:0009755,GO:0009867,GO:0009987,GO:0010033,GO:0016787,GO:0019538,GO:0019783,GO:0023052,GO:0032870,GO:0036459,GO:0042221,GO:0043170,GO:0043226,GO:0043227,GO:0043229,GO:…	-	-	-	-	-	-	-	-	-	-	MATH
evm.model.Chr1.19	102107.XP_008218629.1	2.59e-43	143.0	2DZXM@1|root,2S7DZ@2759|Eukaryota,37WW4@33090|Viridiplantae,3GM1M@35493|Streptophyta,4JUT3@91835|fabids	35493|Streptophyta	S	NADH dehydrogenase ubiquinone 1 beta subcomplex subunit	-	GO:0005575,GO:0005622,GO:0005623,GO:0005737,GO:0005739,GO:0005740,GO:0005743,GO:0005746,GO:0005747,GO:0008150,GO:0008152,GO:0009853,GO:0009987,GO:0016020,GO:0019866,GO:0030964,GO:0031090,GO:0031966,GO:0031967,GO:0031975,GO:0032991,GO:0043094,GO:0043226,GO:0043227,GO:0043229,GO:0043231,GO:0044237,GO:0044422,GO:0044424,GO:0044425,GO:0044429,GO:0044444,GO:0044446,GO:0044455,GO:0044464,GO:0045271,GO:…	-	-	-	-	-	-	-	-	-	-	NDUF_B12
evm.model.Chr1.3601	102107.XP_008222192.1	1.15e-209	581.0	28J4A@1|root,2QRGA@2759|Eukaryota,37RH0@33090|Viridiplantae,3GBY7@35493|Streptophyta,4JP5R@91835|fabids	35493|Streptophyta	K	Squamosa promoter-binding-like protein	-	-	-	-	-	-	-	-	-	-	-	-	SBP
evm.model.Chr1.4938	102107.XP_008223486.1	1.45e-267	744.0	KOG4197@1|root,KOG4197@2759|Eukaryota,37JJD@33090|Viridiplantae,3GDNI@35493|Streptophyta,4JFS8@91835|fabids	35493|Streptophyta	S	Pentatricopeptide repeat-containing protein At3g06430	-	GO:0000003,GO:0003006,GO:0003674,GO:0003676,GO:0003723,GO:0003824,GO:0004518,GO:0004519,GO:0005488,GO:0005575,GO:0005622,GO:0005623,GO:0005737,GO:0006139,GO:0006725,GO:0006807,GO:0007275,GO:0008150,GO:0008152,GO:0009451,GO:0009507,GO:0009536,GO:0009553,GO:0009555,GO:0009790,GO:0009791,GO:0009793,GO:0009856,GO:0009987,GO:0010154,GO:0016070,GO:0016787,GO:0016788,GO:0019843,GO:0022414,GO:0032501,GO:…	-	-	-	-	-	-	-	-	-	-	PPR,PPR_2,PPR_3
evm.model.Chr1.4939	3760.EMJ26579	0.0	909.0	2CMVE@1|root,2QS71@2759|Eukaryota,37P05@33090|Viridiplantae,3G961@35493|Streptophyta,4JSK1@91835|fabids	35493|Streptophyta	S	Squamosa promoter-binding-like protein	-	GO:0003674,GO:0003700,GO:0006355,GO:0008150,GO:0009889,GO:0010468,GO:0010556,GO:0019219,GO:0019222,GO:0031323,GO:0031326,GO:0050789,GO:0050794,GO:0051171,GO:0051252,GO:0060255,GO:0065007,GO:0080090,GO:0140110,GO:1903506,GO:2000112,GO:2001141	-	-	-	-	-	-	-	-	-	-	SBP
evm.model.Chr1.3617	3760.EMJ23294	0.0	880.0	2CN02@1|root,2QT1H@2759|Eukaryota,37R7E@33090|Viridiplantae,3GFMB@35493|Streptophyta,4JJ6B@91835|fabids	35493|Streptophyta	S	ACT domain	-	-	-	-	-	-	-	-	-	-	-	-	ACT
evm.model.Chr1.20	102107.XP_008218630.1	0.0	2168.0	2CMVN@1|root,2QS81@2759|Eukaryota,37QCI@33090|Viridiplantae,3G9HZ@35493|Streptophyta,4JE84@91835|fabids	35493|Streptophyta	S	Methionine	MMT	GO:0001887,GO:0003674,GO:0003824,GO:0005575,GO:0005622,GO:0005623,GO:0005737,GO:0005829,GO:0006732,GO:0006790,GO:0008150,GO:0008152,GO:0008168,GO:0008757,GO:0009987,GO:0016740,GO:0016741,GO:0017144,GO:0032259,GO:0044237,GO:0044424,GO:0044444,GO:0044464,GO:0046500,GO:0051186,GO:0071704	2.1.1.12	ko:K08247	ko00450,map00450	-	R04772	RC00003,RC01212	ko00000,ko00001,ko01000	-	-	-	Aminotran_1_2,MTS,Methyltransf_31
evm.model.Chr1.3616	102107.XP_008222208.1	5.77e-179	499.0	28IBB@1|root,2QQMV@2759|Eukaryota,37IJA@33090|Viridiplantae,3GAY1@35493|Streptophyta,4JG7Z@91835|fabids	35493|Streptophyta	K	transcription factor	-	-	-	-	-	-	-	-	-	-	-	-	TCP
evm.model.Chr1.3624	102107.XP_008222217.1	3.07e-162	461.0	28I65@1|root,2QQGB@2759|Eukaryota,37V5M@33090|Viridiplantae,3GDYZ@35493|Streptophyta,4JI1R@91835|fabids	35493|Streptophyta	S	Pollen proteins Ole e I like	-	-	-	-	-	-	-	-	-	-	-	-	Pollen_Ole_e_I
evm.model.Chr1.4959	102107.XP_008223503.1	5.22e-143	406.0	2CY68@1|root,2S2BS@2759|Eukaryota,37VTK@33090|Viridiplantae,3GJ1D@35493|Streptophyta,4JQE1@91835|fabids	35493|Streptophyta	S	dna binding protein	-	-	-	-	-	-	-	-	-	-	-	-	-
evm.model.Chr1.4961	102107.XP_008223505.1	0.0	1081.0	COG0317@1|root,KOG1157@2759|Eukaryota,37HGU@33090|Viridiplantae,3GH8S@35493|Streptophyta,4JHH0@91835|fabids	35493|Streptophyta	T	Region found in RelA / SpoT proteins	-	GO:0003674,GO:0003824,GO:0005575,GO:0005622,GO:0005623,GO:0005737,GO:0008728,GO:0009507,GO:0009536,GO:0016740,GO:0016772,GO:0016778,GO:0043226,GO:0043227,GO:0043229,GO:0043231,GO:0044424,GO:0044444,GO:0044464	2.7.6.5	ko:K00951	ko00230,map00230	-	R00429	RC00002,RC00078	ko00000,ko00001,ko01000	-	-	-	EF-hand_1,EF-hand_5,HD_4,RelA_SpoT
evm.model.Chr1.3632	3760.EMJ24844	5.08e-191	529.0	2CRF1@1|root,2R7WC@2759|Eukaryota,37KMH@33090|Viridiplantae,3GA9G@35493|Streptophyta,4JHMZ@91835|fabids	35493|Streptophyta	K	NAC transcription factor	-	GO:0000003,GO:0001101,GO:0003006,GO:0003674,GO:0003700,GO:0005575,GO:0005622,GO:0005623,GO:0005634,GO:0006355,GO:0006950,GO:0006970,GO:0007275,GO:0007568,GO:0008150,GO:0009628,GO:0009651,GO:0009719,GO:0009725,GO:0009737,GO:0009790,GO:0009791,GO:0009793,GO:0009825,GO:0009835,GO:0009888,GO:0009889,GO:0009890,GO:0009892,GO:0009908,GO:0009987,GO:0010033,GO:0010087,GO:0010089,GO:0010150,GO:0010154,GO:…	-	-	-	-	-	-	-	-	-	-	NAM
evm.model.Chr1.2301	102107.XP_008221124.1	7.98e-289	790.0	COG0596@1|root,KOG1454@2759|Eukaryota,37KBE@33090|Viridiplantae,3GD0T@35493|Streptophyta,4JDTZ@91835|fabids	35493|Streptophyta	S	Alpha/beta hydrolase family	-	-	-	-	-	-	-	-	-	-	-	-	Abhydrolase_1,Abhydrolase_6
evm.model.Chr1.43	102107.XP_008218651.1	0.0	1474.0	COG1597@1|root,KOG1116@2759|Eukaryota,37QYW@33090|Viridiplantae,3G8JC@35493|Streptophyta,4JDJ1@91835|fabids	35493|Streptophyta	IT	sphingoid long-chain bases kinase	-	GO:0003674,GO:0003824,GO:0006629,GO:0006643,GO:0006665,GO:0006793,GO:0006796,GO:0006807,GO:0008150,GO:0008152,GO:0008610,GO:0009058,GO:0009987,GO:0016301,GO:0016310,GO:0016740,GO:0016772,GO:0017050,GO:0030148,GO:0044237,GO:0044238,GO:0044249,GO:0044255,GO:0046467,GO:0071704,GO:1901564,GO:1901566,GO:1901576	-	-	-	-	-	-	-	-	-	-	DAGK_cat
evm.model.Chr1.3641	102107.XP_008222353.1	3.43e-106	312.0	2CXIT@1|root,2RXWN@2759|Eukaryota,37U11@33090|Viridiplantae,3GIP7@35493|Streptophyta,4JPNN@91835|fabids	35493|Streptophyta	-	-	-	-	-	-	-	-	-	-	-	-	-	-	-
evm.model.Chr1.4976	102107.XP_008223616.1	4.47e-230	638.0	29ITA@1|root,2RS12@2759|Eukaryota,37T3P@33090|Viridiplantae,3GA3A@35493|Streptophyta,4JPG7@91835|fabids	35493|Streptophyta	-	-	-	GO:0003674,GO:0003824,GO:0004144,GO:0005575,GO:0005622,GO:0005623,GO:0005737,GO:0005829,GO:0006629,GO:0006638,GO:0006639,GO:0006641,GO:0008150,GO:0008152,GO:0008374,GO:0008610,GO:0009058,GO:0009987,GO:0016411,GO:0016740,GO:0016746,GO:0016747,GO:0019432,GO:0044237,GO:0044238,GO:0044249,GO:0044255,GO:0044424,GO:0044444,GO:0044464,GO:0045017,GO:0046460,GO:0046463,GO:0046486,GO:0071704,GO:1901576	-	-	-	-	-	-	-	-	-	-	-
evm.model.Chr1.4970	3760.EMJ23020	0.0	1026.0	KOG2469@1|root,KOG2469@2759|Eukaryota,37QAK@33090|Viridiplantae,3GE6Q@35493|Streptophyta,4JKMP@91835|fabids	35493|Streptophyta	F	Cytosolic purine	-	-	-	ko:K09493	-	-	-	-	ko00000,ko03036,ko03110,ko04147	-	-	-	5_nucleotid
evm.model.Chr1.2315	3760.EMJ26410	0.0	1061.0	2CN6U@1|root,2QU95@2759|Eukaryota,37JJ4@33090|Viridiplantae,3G8DQ@35493|Streptophyta,4JJEN@91835|fabids	35493|Streptophyta	S	Plant protein of unknown function (DUF639)	-	-	-	-	-	-	-	-	-	-	-	-	DUF639
evm.model.Chr1.3643	3760.EMJ23877	2.87e-201	560.0	28N1M@1|root,2QPZX@2759|Eukaryota,37RVN@33090|Viridiplantae,3GBPV@35493|Streptophyta,4JDR5@91835|fabids	35493|Streptophyta	S	GEM-like protein	-	-	-	-	-	-	-	-	-	-	-	-	GRAM
evm.model.Chr1.53	102107.XP_008218664.1	0.0	1053.0	KOG2074@1|root,KOG2074@2759|Eukaryota,37JZQ@33090|Viridiplantae,3GGFA@35493|Streptophyta,4JHRB@91835|fabids	35493|Streptophyta	KL	RNA polymerase II transcription factor B subunit	-	GO:0000428,GO:0000439,GO:0005575,GO:0005622,GO:0005623,GO:0005634,GO:0005654,GO:0005667,GO:0005675,GO:0006139,GO:0006259,GO:0006281,GO:0006351,GO:0006355,GO:0006357,GO:0006360,GO:0006366,GO:0006464,GO:0006468,GO:0006725,GO:0006793,GO:0006796,GO:0006807,GO:0006950,GO:0006974,GO:0008150,GO:0008152,GO:0009058,GO:0009059,GO:0009889,GO:0009987,GO:0010467,GO:0010468,GO:0010556,GO:0016070,GO:0016310,GO:…	-	ko:K03141	ko03022,ko03420,ko05203,map03022,map03420,map05203	M00290	-	-	ko00000,ko00001,ko00002,ko03021,ko03400	-	-	-	BSD,PH_TFIIH
evm.model.Chr1.4979	102107.XP_008223613.1	0.0	1035.0	KOG1339@1|root,KOG1339@2759|Eukaryota,37M1J@33090|Viridiplantae,3GB89@35493|Streptophyta,4JRU8@91835|fabids	35493|Streptophyta	O	Belongs to the peptidase A1 family	-	GO:0003674,GO:0003824,GO:0004175,GO:0004190,GO:0006508,GO:0006807,GO:0008150,GO:0008152,GO:0008233,GO:0009056,GO:0009057,GO:0016787,GO:0019538,GO:0030163,GO:0043170,GO:0044238,GO:0070001,GO:0070011,GO:0071704,GO:0140096,GO:1901564,GO:1901565,GO:1901575	3.4.23.40	ko:K08245	-	-	-	-	ko00000,ko01000,ko01002	-	-	-	Asp,SapB_1,SapB_2
evm.model.Chr1.63	102107.XP_008218684.1	0.0	1167.0	KOG4197@1|root,KOG4197@2759|Eukaryota,37R1B@33090|Viridiplantae,3GGYU@35493|Streptophyta,4JKYQ@91835|fabids	35493|Streptophyta	S	Pentatricopeptide repeat-containing protein	-	-	-	-	-	-	-	-	-	-	-	-	DYW_deaminase,PPR,PPR_2
evm.model.Chr1.4986	3760.EMJ23077	3.71e-258	738.0	28MXS@1|root,2QUG9@2759|Eukaryota,37K0M@33090|Viridiplantae,3GBM0@35493|Streptophyta,4JIZN@91835|fabids	35493|Streptophyta	S	Autophagy-related protein 11	-	GO:0000045,GO:0000272,GO:0000407,GO:0000422,GO:0001932,GO:0001934,GO:0003674,GO:0005198,GO:0005488,GO:0005515,GO:0005575,GO:0005622,GO:0005623,GO:0005737,GO:0005773,GO:0005776,GO:0005911,GO:0005975,GO:0005976,GO:0005977,GO:0005980,GO:0006073,GO:0006091,GO:0006112,GO:0006914,GO:0006996,GO:0007005,GO:0007033,GO:0007275,GO:0007568,GO:0008150,GO:0008152,GO:0009056,GO:0009057,GO:0009251,GO:0009506,GO:…	-	ko:K08330	ko04136,ko04138,ko04139,map04136,map04138,map04139	-	-	-	ko00000,ko00001,ko02000,ko03029,ko04131	9.A.15.1	-	-	APG17,ATG11
evm.model.Chr1.3657	3760.EMJ26920	0.0	936.0	COG0402@1|root,KOG3968@2759|Eukaryota,37RVI@33090|Viridiplantae,3GFQR@35493|Streptophyta,4JGHE@91835|fabids	35493|Streptophyta	FQ	Amidohydrolase family	-	-	-	-	-	-	-	-	-	-	-	-	Amidohydro_1
evm.model.Chr1.4982	102107.XP_008223608.1	0.0	1658.0	COG1226@1|root,2QU6W@2759|Eukaryota,37HZ3@33090|Viridiplantae,3GAU3@35493|Streptophyta,4JMTI@91835|fabids	35493|Streptophyta	P	Ion channel CASTOR-like	-	-	-	ko:K21866	-	-	-	-	ko00000,ko02000	1.A.1.23	-	-	Castor_Poll_mid
evm.model.Chr1.70	102107.XP_008218690.1	0.0	1318.0	KOG0600@1|root,KOG0600@2759|Eukaryota,37KIY@33090|Viridiplantae,3GAAI@35493|Streptophyta,4JJW0@91835|fabids	35493|Streptophyta	T	Serine threonine-protein kinase	-	GO:0003674,GO:0003824,GO:0004672,GO:0004674,GO:0004693,GO:0005575,GO:0005622,GO:0005623,GO:0005634,GO:0006464,GO:0006468,GO:0006793,GO:0006796,GO:0006807,GO:0008150,GO:0008152,GO:0009987,GO:0016301,GO:0016310,GO:0016740,GO:0016772,GO:0016773,GO:0019538,GO:0036211,GO:0043170,GO:0043226,GO:0043227,GO:0043229,GO:0043231,GO:0043412,GO:0044237,GO:0044238,GO:0044260,GO:0044267,GO:0044424,GO:0044464,GO:…	2.7.11.22,2.7.11.23	ko:K08819	-	-	-	-	ko00000,ko01000,ko01001	-	-	-	Pkinase
evm.model.Chr1.4990	102107.XP_008223601.1	3.04e-258	707.0	28P4M@1|root,2QVRC@2759|Eukaryota,37NSK@33090|Viridiplantae,3GA94@35493|Streptophyta,4JGF9@91835|fabids	35493|Streptophyta	S	Nucleoporin	-	GO:0005575,GO:0005622,GO:0005623,GO:0005634,GO:0005635,GO:0005643,GO:0005737,GO:0009507,GO:0009536,GO:0012505,GO:0031080,GO:0031967,GO:0031975,GO:0032991,GO:0043226,GO:0043227,GO:0043229,GO:0043231,GO:0044422,GO:0044424,GO:0044428,GO:0044444,GO:0044446,GO:0044464	-	ko:K14305	ko03013,map03013	M00427	-	-	ko00000,ko00001,ko00002,ko03019,ko03036	1.l.1	-	-	-
evm.model.Chr1.1001	102107.XP_008219569.1	0.0	1219.0	COG4284@1|root,KOG2388@2759|Eukaryota,37MVU@33090|Viridiplantae,3GGIU@35493|Streptophyta,4JGM4@91835|fabids	35493|Streptophyta	M	UDP-sugar	USP	GO:0003674,GO:0003824,GO:0003983,GO:0005575,GO:0005622,GO:0005623,GO:0005737,GO:0005829,GO:0006011,GO:0006082,GO:0006139,GO:0006725,GO:0006793,GO:0006807,GO:0007275,GO:0008150,GO:0008152,GO:0009058,GO:0009225,GO:0009226,GO:0009555,GO:0009987,GO:0010035,GO:0010038,GO:0010491,GO:0016740,GO:0016772,GO:0016779,GO:0017103,GO:0018130,GO:0019438,GO:0019752,GO:0032501,GO:0032502,GO:0033356,GO:0034641,GO:…	2.7.7.64	ko:K12447	ko00040,ko00052,ko00053,ko00520,ko01100,ko01130,map00040,map00052,map00053,map00520,map01100,map01130	M00014	R00289,R00502,R01381,R03077,R08845	RC00002	ko00000,ko00001,ko00002,ko01000	-	-	-	UDPGP
evm.model.Chr1.4997	3760.EMJ26894	0.0	988.0	COG2940@1|root,KOG1081@2759|Eukaryota,37QPX@33090|Viridiplantae,3GA3G@35493|Streptophyta,4JM1K@91835|fabids	35493|Streptophyta	K	Encoded by	-	GO:0000785,GO:0005575,GO:0005622,GO:0005623,GO:0005634,GO:0005694,GO:0043226,GO:0043227,GO:0043228,GO:0043229,GO:0043231,GO:0043232,GO:0044422,GO:0044424,GO:0044427,GO:0044446,GO:0044464	2.1.1.43	ko:K11423	ko00310,map00310	-	R03875,R03938,R04866,R04867	RC00003,RC00060,RC00181,RC00496	ko00000,ko00001,ko01000,ko03036	-	-	-	SET
evm.model.Chr1.1000	102107.XP_008219570.1	1.77e-150	423.0	28N2Z@1|root,2QUN1@2759|Eukaryota,37Q8K@33090|Viridiplantae,3GF3Z@35493|Streptophyta,4JN8M@91835|fabids	35493|Streptophyta	S	NAD(P)H-quinone oxidoreductase subunit M	ndhM	GO:0005575,GO:0005622,GO:0005623,GO:0005737,GO:0008150,GO:0009507,GO:0009534,GO:0009535,GO:0009536,GO:0009579,GO:0009987,GO:0010257,GO:0010258,GO:0010598,GO:0016020,GO:0016043,GO:0022607,GO:0031976,GO:0031984,GO:0032991,GO:0034357,GO:0034622,GO:0042651,GO:0043226,GO:0043227,GO:0043229,GO:0043231,GO:0043933,GO:0044085,GO:0044422,GO:0044424,GO:0044425,GO:0044434,GO:0044435,GO:0044436,GO:0044444,GO:…	-	-	-	-	-	-	-	-	-	-	NdhM
evm.model.Chr1.2337	102107.XP_008221077.1	1.57e-232	644.0	COG0196@1|root,2QVVU@2759|Eukaryota,37NKZ@33090|Viridiplantae,3GERF@35493|Streptophyta,4JE4W@91835|fabids	35493|Streptophyta	H	FAD synthetase	-	GO:0003674,GO:0003824,GO:0003919,GO:0005575,GO:0005622,GO:0005623,GO:0005737,GO:0006139,GO:0006725,GO:0006732,GO:0006747,GO:0006753,GO:0006793,GO:0006796,GO:0006807,GO:0008150,GO:0008152,GO:0009058,GO:0009108,GO:0009117,GO:0009165,GO:0009507,GO:0009536,GO:0009987,GO:0016740,GO:0016772,GO:0016779,GO:0018130,GO:0019438,GO:0019637,GO:0034641,GO:0034654,GO:0042726,GO:0042727,GO:0043226,GO:0043227,GO:…	-	-	-	-	-	-	-	-	-	-	FAD_syn
evm.model.Chr1.4993	102107.XP_008223600.1	0.0	3175.0	KOG1839@1|root,KOG1839@2759|Eukaryota,37HWS@33090|Viridiplantae,3G83W@35493|Streptophyta,4JFHD@91835|fabids	35493|Streptophyta	S	Translation initiation factor eIF3 subunit 135	-	GO:0001101,GO:0008150,GO:0009719,GO:0009725,GO:0009737,GO:0010033,GO:0033993,GO:0042221,GO:0050896,GO:0097305,GO:1901700	-	ko:K03255	-	-	-	-	ko00000,ko03012	-	-	-	CLU,CLU_N,TPR_12,eIF3_p135
evm.model.Chr1.2335	102107.XP_008221080.1	1.04e-118	355.0	KOG1947@1|root,KOG1947@2759|Eukaryota,37JFW@33090|Viridiplantae,3G8X9@35493|Streptophyta,4JKRW@91835|fabids	35493|Streptophyta	S	Leucine Rich repeat	-	-	-	ko:K10268	-	-	-	-	ko00000,ko04121	-	-	-	LRR_6
evm.model.Chr1.76	102107.XP_008218695.1	1.98e-149	421.0	COG1100@1|root,KOG0087@2759|Eukaryota,37J9I@33090|Viridiplantae,3G78Y@35493|Streptophyta,4JFNC@91835|fabids	35493|Streptophyta	U	Ras-related protein	-	GO:0000278,GO:0000281,GO:0000910,GO:0000911,GO:0005575,GO:0005622,GO:0005623,GO:0005737,GO:0005768,GO:0005829,GO:0005886,GO:0007049,GO:0008150,GO:0009504,GO:0009987,GO:0012505,GO:0016020,GO:0022402,GO:0031410,GO:0031982,GO:0032506,GO:0043226,GO:0043227,GO:0043229,GO:0044424,GO:0044444,GO:0044464,GO:0051301,GO:0061640,GO:0071944,GO:0097708,GO:1902410,GO:1903047	-	ko:K07904	ko04144,ko04961,ko04962,ko04972,map04144,map04961,map04962,map04972	-	-	-	ko00000,ko00001,ko04031,ko04131,ko04147	-	-	-	Ras
evm.model.Chr1.79	102107.XP_008218696.1	5.34e-145	417.0	COG0625@1|root,KOG1627@1|root,KOG0867@2759|Eukaryota,KOG1627@2759|Eukaryota,37P53@33090|Viridiplantae,3GA04@35493|Streptophyta,4JNQK@91835|fabids	35493|Streptophyta	JO	Elongation factor	-	GO:0003674,GO:0003676,GO:0003723,GO:0003746,GO:0003824,GO:0004364,GO:0005488,GO:0005507,GO:0005575,GO:0005618,GO:0005622,GO:0005623,GO:0005634,GO:0005737,GO:0005773,GO:0005829,GO:0005886,GO:0005911,GO:0006412,GO:0006414,GO:0006518,GO:0006575,GO:0006749,GO:0006790,GO:0006807,GO:0008135,GO:0008150,GO:0008152,GO:0009058,GO:0009059,GO:0009506,GO:0009987,GO:0010035,GO:0010038,GO:0010043,GO:0010467,GO:…	-	ko:K03233	ko05134,map05134	-	-	-	ko00000,ko00001,ko03012,ko03019	-	-	-	EF1G,GST_C,GST_N
evm.model.Chr1.83	102107.XP_008218700.1	9.88e-206	569.0	COG5176@1|root,KOG1588@2759|Eukaryota,37IQR@33090|Viridiplantae,3GD08@35493|Streptophyta,4JGZV@91835|fabids	35493|Streptophyta	A	KH domain-containing protein	-	-	-	ko:K14945	-	-	-	-	ko00000,ko03041	-	-	-	KH_1,STAR_dimer
evm.model.Chr1.84	3760.EMJ23015	2.24e-294	808.0	KOG1295@1|root,KOG1295@2759|Eukaryota,37PIS@33090|Viridiplantae,3GCQK@35493|Streptophyta,4JN1M@91835|fabids	35493|Streptophyta	A	Regulator of nonsense transcripts	-	-	-	ko:K14328	ko03013,ko03015,map03013,map03015	M00430	-	-	ko00000,ko00001,ko00002,ko03019	-	-	-	Smg4_UPF3
evm.model.Chr1.1012	3760.EMJ27134	1.8e-113	327.0	2CDY4@1|root,2S65G@2759|Eukaryota,37VPI@33090|Viridiplantae,3GK0R@35493|Streptophyta	35493|Streptophyta	-	-	-	-	-	-	-	-	-	-	-	-	-	-	PNRC
evm.model.Chr1.2342	102107.XP_008221070.1	0.0	987.0	COG0484@1|root,KOG0716@2759|Eukaryota,37NN1@33090|Viridiplantae,3GE63@35493|Streptophyta,4JHFE@91835|fabids	35493|Streptophyta	O	4Fe-4S single cluster domain of Ferredoxin I	-	GO:0005575,GO:0005622,GO:0005623,GO:0005737,GO:0009507,GO:0009536,GO:0043226,GO:0043227,GO:0043229,GO:0043231,GO:0044424,GO:0044444,GO:0044464	-	-	-	-	-	-	-	-	-	-	DnaJ,Fer4_13
evm.model.Chr1.1016	102107.XP_008219703.1	3.1e-148	422.0	2AI81@1|root,2RZ47@2759|Eukaryota,37UR1@33090|Viridiplantae,3GIM2@35493|Streptophyta,4JPWN@91835|fabids	35493|Streptophyta	S	BEST Arabidopsis thaliana protein match is	-	-	-	-	-	-	-	-	-	-	-	-	-
evm.model.Chr1.3677	102107.XP_008222353.1	1.91e-114	333.0	2CXIT@1|root,2RXWN@2759|Eukaryota,37U11@33090|Viridiplantae,3GIP7@35493|Streptophyta,4JPNN@91835|fabids	35493|Streptophyta	-	-	-	-	-	-	-	-	-	-	-	-	-	-	-
evm.model.Chr1.2356	102107.XP_008221056.1	3.49e-121	358.0	KOG2850@1|root,KOG2850@2759|Eukaryota,37PIN@33090|Viridiplantae,3GFJF@35493|Streptophyta,4JJDM@91835|fabids	35493|Streptophyta	S	Peptidoglycan-binding LysM domain-containing protein	-	-	-	-	-	-	-	-	-	-	-	-	LysM
evm.model.Chr1.904	102107.XP_008219642.1	7.08e-188	523.0	2CN31@1|root,2QTMT@2759|Eukaryota,37KQP@33090|Viridiplantae,3GBW6@35493|Streptophyta,4JKC2@91835|fabids	35493|Streptophyta	S	Photosystem II 22 kDa protein	PSBS	GO:0005575,GO:0005622,GO:0005623,GO:0005737,GO:0006810,GO:0008150,GO:0009507,GO:0009534,GO:0009535,GO:0009536,GO:0009579,GO:0016020,GO:0031976,GO:0031984,GO:0034357,GO:0042651,GO:0043226,GO:0043227,GO:0043229,GO:0043231,GO:0044422,GO:0044424,GO:0044434,GO:0044435,GO:0044436,GO:0044444,GO:0044446,GO:0044464,GO:0051179,GO:0051234,GO:0055035,GO:0055085	-	ko:K03542	ko00195,ko01100,map00195,map01100	-	-	-	ko00000,ko00001,ko00194	-	-	-	Chloroa_b-bind
evm.model.Chr1.3690	102107.XP_008222403.1	1.28e-131	375.0	2CCVI@1|root,2R2X6@2759|Eukaryota,37Q46@33090|Viridiplantae,3G964@35493|Streptophyta,4JHM4@91835|fabids	35493|Streptophyta	K	Transcription factor	-	GO:0001101,GO:0003674,GO:0003700,GO:0006355,GO:0008150,GO:0009719,GO:0009725,GO:0009739,GO:0009889,GO:0010033,GO:0010468,GO:0010556,GO:0019219,GO:0019222,GO:0031323,GO:0031326,GO:0033993,GO:0042221,GO:0050789,GO:0050794,GO:0050896,GO:0051171,GO:0051252,GO:0060255,GO:0065007,GO:0080090,GO:0140110,GO:1901700,GO:1903506,GO:2000112,GO:2001141	-	-	-	-	-	-	-	-	-	-	HLH
evm.model.Chr1.2366	102107.XP_008221045.1	4.22e-271	740.0	COG0174@1|root,KOG0683@2759|Eukaryota,37JCK@33090|Viridiplantae,3GG2Q@35493|Streptophyta,4JRZS@91835|fabids	35493|Streptophyta	E	Glutamine synthetase nodule isozyme-like	-	GO:0005575,GO:0005622,GO:0005623,GO:0005737,GO:0044424,GO:0044464	6.3.1.2	ko:K01915	ko00220,ko00250,ko00630,ko00910,ko01100,ko01120,ko01230,ko02020,ko04217,ko04724,ko04727,map00220,map00250,map00630,map00910,map01100,map01120,map01230,map02020,map04217,map04724,map04727	-	R00253	RC00010,RC02798	ko00000,ko00001,ko01000,ko04147	-	-	-	Gln-synt_C,Gln-synt_N
evm.model.Chr1.1034	102107.XP_008219540.1	0.0	1332.0	KOG4151@1|root,KOG4151@2759|Eukaryota,37KXT@33090|Viridiplantae,3GDF4@35493|Streptophyta,4JE2V@91835|fabids	35493|Streptophyta	DO	PB1 domain	-	GO:0005575,GO:0005622,GO:0005623,GO:0005634,GO:0005737,GO:0005773,GO:0008150,GO:0032886,GO:0043226,GO:0043227,GO:0043229,GO:0043231,GO:0044424,GO:0044444,GO:0044464,GO:0050789,GO:0050794,GO:0065007	-	-	-	-	-	-	-	-	-	-	PB1
evm.model.Chr1.1032	3760.EMJ27310	1.39e-121	351.0	2AUMI@1|root,2RZUD@2759|Eukaryota,37TUG@33090|Viridiplantae,3GI3Z@35493|Streptophyta,4JPT5@91835|fabids	35493|Streptophyta	S	Serine-rich protein-related	-	-	-	-	-	-	-	-	-	-	-	-	-
evm.model.Chr1.3694	3760.EMJ24232	0.0	905.0	COG2939@1|root,KOG1282@2759|Eukaryota,37P9M@33090|Viridiplantae,3G8GW@35493|Streptophyta,4JG3K@91835|fabids	35493|Streptophyta	O	Belongs to the peptidase S10 family	-	GO:0003674,GO:0003824,GO:0004180,GO:0004185,GO:0005575,GO:0005618,GO:0005623,GO:0005911,GO:0006508,GO:0006807,GO:0008150,GO:0008152,GO:0008233,GO:0008236,GO:0008238,GO:0009056,GO:0009057,GO:0009505,GO:0009506,GO:0009987,GO:0016787,GO:0017171,GO:0019538,GO:0030054,GO:0030163,GO:0030312,GO:0043170,GO:0044237,GO:0044238,GO:0044248,GO:0044257,GO:0044260,GO:0044265,GO:0044267,GO:0044464,GO:0051603,GO:…	-	ko:K16297	-	-	-	-	ko00000,ko01000,ko01002	-	-	-	Peptidase_S10
evm.model.Chr1.1033	102107.XP_008219541.1	0.0	925.0	KOG2643@1|root,KOG2643@2759|Eukaryota,37JQE@33090|Viridiplantae,3GDX9@35493|Streptophyta,4JNIC@91835|fabids	35493|Streptophyta	T	Calcium uptake protein 1	-	GO:0003674,GO:0005488,GO:0005509,GO:0005575,GO:0005622,GO:0005623,GO:0005737,GO:0005739,GO:0005740,GO:0005743,GO:0005758,GO:0006810,GO:0006811,GO:0006812,GO:0006816,GO:0006839,GO:0006851,GO:0006873,GO:0006874,GO:0006875,GO:0008150,GO:0009987,GO:0016020,GO:0016021,GO:0019725,GO:0019866,GO:0030001,GO:0030003,GO:0031090,GO:0031224,GO:0031300,GO:0031301,GO:0031966,GO:0031967,GO:0031970,GO:0031974,GO:…	-	-	-	-	-	-	-	-	-	-	EF-hand_1,EF-hand_5,EF-hand_8
evm.model.Chr1.2368	102107.XP_008221042.1	1.49e-234	665.0	COG0382@1|root,KOG1381@2759|Eukaryota,37IBN@33090|Viridiplantae,3G8ZP@35493|Streptophyta,4JKZD@91835|fabids	35493|Streptophyta	H	Catalyzes the prenylation of para-hydroxybenzoate (PHB) with an all-trans polyprenyl group. Mediates the second step in the final reaction sequence of coenzyme Q (CoQ) biosynthesis, which is the condensation of the polyisoprenoid side chain with PHB, generating the first membrane-bound Q intermediate	PPT1	-	2.5.1.39	ko:K06125	ko00130,ko01100,ko01110,map00130,map01100,map01110	M00128	R05000,R05616,R07273	RC00209,RC02895	ko00000,ko00001,ko00002,ko01000,ko01006	-	-	-	UbiA
evm.model.Chr1.913	102107.XP_008219635.1	0.0	1115.0	COG4638@1|root,2QS20@2759|Eukaryota,37QNK@33090|Viridiplantae,3G9D1@35493|Streptophyta,4JM54@91835|fabids	35493|Streptophyta	P	Chlorophyllide a oxygenase	-	GO:0003674,GO:0003824,GO:0004497,GO:0005575,GO:0005622,GO:0005623,GO:0005737,GO:0006725,GO:0006778,GO:0006779,GO:0006807,GO:0008150,GO:0008152,GO:0009058,GO:0009507,GO:0009526,GO:0009528,GO:0009534,GO:0009535,GO:0009536,GO:0009579,GO:0009706,GO:0009941,GO:0009987,GO:0010277,GO:0015994,GO:0015995,GO:0016020,GO:0016491,GO:0016701,GO:0016703,GO:0018130,GO:0019438,GO:0019866,GO:0031090,GO:0031967,GO:…	1.14.13.122	ko:K13600	ko00860,ko01100,ko01110,map00860,map01100,map01110	-	R08203,R08204,R10080	RC00116,RC00269,RC00769	ko00000,ko00001,ko01000	-	-	-	PaO,Rieske
evm.model.Chr1.1156_evm.model.Chr1.1157	102107.XP_008219883.1	4.1e-311	847.0	COG0654@1|root,KOG2614@2759|Eukaryota,37M3J@33090|Viridiplantae,3GDBF@35493|Streptophyta,4JHT7@91835|fabids	35493|Streptophyta	C	Zeaxanthin epoxidase	-	-	-	-	-	-	-	-	-	-	-	-	FAD_binding_3,NAD_binding_8
evm.model.Chr1.919	102107.XP_008219630.1	2.8e-95	280.0	COG0636@1|root,KOG0232@2759|Eukaryota,37J2Q@33090|Viridiplantae,3G8P4@35493|Streptophyta	35493|Streptophyta	C	Proton-conducting pore forming subunit of the membrane integral V0 complex of vacuolar ATPase. V-ATPase is responsible for acidifying a variety of intracellular compartments in eukaryotic cells	-	GO:0000220,GO:0003674,GO:0003824,GO:0005215,GO:0005575,GO:0005622,GO:0005623,GO:0005737,GO:0005773,GO:0005774,GO:0006810,GO:0006811,GO:0006812,GO:0006873,GO:0006885,GO:0007035,GO:0008150,GO:0008324,GO:0009987,GO:0015075,GO:0015077,GO:0015078,GO:0015318,GO:0015399,GO:0015405,GO:0015672,GO:0016020,GO:0016021,GO:0016462,GO:0016469,GO:0016787,GO:0016817,GO:0016818,GO:0016887,GO:0017111,GO:0019725,GO:…	-	ko:K02155	ko00190,ko01100,ko04142,ko04145,ko04721,ko04966,ko05110,ko05120,ko05152,ko05323,map00190,map01100,map04142,map04145,map04721,map04966,map05110,map05120,map05152,map05323	M00160	-	-	ko00000,ko00001,ko00002	3.A.2.2	-	-	ATP-synt_C
evm.model.Chr1.1045	3760.EMJ24088	0.0	1123.0	COG0215@1|root,KOG2007@2759|Eukaryota,37I6B@33090|Viridiplantae,3GFCW@35493|Streptophyta,4JK2U@91835|fabids	35493|Streptophyta	J	cysteine--tRNA	-	GO:0000166,GO:0000741,GO:0003674,GO:0003824,GO:0004812,GO:0004817,GO:0005488,GO:0005524,GO:0005575,GO:0005622,GO:0005623,GO:0005737,GO:0005739,GO:0006082,GO:0006139,GO:0006399,GO:0006412,GO:0006417,GO:0006418,GO:0006423,GO:0006518,GO:0006520,GO:0006725,GO:0006807,GO:0006996,GO:0006997,GO:0007005,GO:0007006,GO:0007007,GO:0007275,GO:0008144,GO:0008150,GO:0008152,GO:0009058,GO:0009059,GO:0009507,GO:…	6.1.1.16	ko:K01883	ko00970,map00970	M00359,M00360	R03650	RC00055,RC00523	ko00000,ko00001,ko00002,ko01000,ko01007,ko03016	-	-	-	DALR_2,tRNA-synt_1e,tRNA-synt_1g
evm.model.Chr1.5405	102107.XP_008224062.1	0.0	1255.0	295NR@1|root,2RCM2@2759|Eukaryota,37TAJ@33090|Viridiplantae,3GBUK@35493|Streptophyta,4JDCP@91835|fabids	35493|Streptophyta	-	-	-	GO:0000003,GO:0000902,GO:0000904,GO:0003006,GO:0005575,GO:0005622,GO:0005623,GO:0005634,GO:0005737,GO:0005829,GO:0006355,GO:0007275,GO:0008150,GO:0009653,GO:0009790,GO:0009791,GO:0009793,GO:0009888,GO:0009889,GO:0009908,GO:0009965,GO:0009987,GO:0010016,GO:0010026,GO:0010090,GO:0010091,GO:0010154,GO:0010468,GO:0010556,GO:0016043,GO:0019219,GO:0019222,GO:0022414,GO:0030154,GO:0031323,GO:0031326,GO:…	-	-	-	-	-	-	-	-	-	-	-
evm.model.Chr1.5406	3760.EMJ24140	0.0	910.0	COG1035@1|root,2QR65@2759|Eukaryota,37K6P@33090|Viridiplantae,3GAIA@35493|Streptophyta,4JE4M@91835|fabids	35493|Streptophyta	C	7-hydroxymethyl chlorophyll a reductase	-	-	1.17.7.2	ko:K18010	ko00860,ko01100,ko01110,map00860,map01100,map01110	-	R09071	RC00269	ko00000,ko00001,ko01000	-	-	-	FrhB_FdhB_C,FrhB_FdhB_N
evm.model.Chr1.2378	102107.XP_008221033.1	3.58e-262	718.0	COG5273@1|root,KOG1313@2759|Eukaryota,37HIY@33090|Viridiplantae,3G9JT@35493|Streptophyta,4JJ7X@91835|fabids	35493|Streptophyta	S	Belongs to the DHHC palmitoyltransferase family	-	-	2.3.1.225	ko:K18932,ko:K20031	-	-	-	-	ko00000,ko01000,ko04131	-	-	-	DHHC
evm.model.Chr1.1057	102107.XP_008219518.1	0.0	1377.0	28JRK@1|root,2QS51@2759|Eukaryota,37MB5@33090|Viridiplantae,3G9W3@35493|Streptophyta,4JID3@91835|fabids	35493|Streptophyta	S	Protein FAR1-RELATED SEQUENCE 6-like	-	-	-	ko:K17604	-	-	-	-	ko00000,ko01009	-	-	-	FAR1,MULE,SWIM
evm.model.Chr1.1059	3760.EMJ27435	2.69e-75	226.0	2C12H@1|root,2S1CU@2759|Eukaryota,37VX7@33090|Viridiplantae,3GJWB@35493|Streptophyta	35493|Streptophyta	S	14 kDa proline-rich protein	-	-	-	-	-	-	-	-	-	-	-	-	Hydrophob_seed
evm.model.Chr1.934	102107.XP_008219613.1	2.22e-313	853.0	KOG1339@1|root,KOG1339@2759|Eukaryota,37M4V@33090|Viridiplantae,3GEPA@35493|Streptophyta,4JS4E@91835|fabids	35493|Streptophyta	O	Belongs to the peptidase A1 family	-	GO:0003674,GO:0003824,GO:0004175,GO:0004190,GO:0006508,GO:0006807,GO:0008150,GO:0008152,GO:0008233,GO:0009056,GO:0009057,GO:0016787,GO:0019538,GO:0030163,GO:0043170,GO:0044238,GO:0070001,GO:0070011,GO:0071704,GO:0140096,GO:1901564,GO:1901565,GO:1901575	-	-	-	-	-	-	-	-	-	-	TAXi_C,TAXi_N
evm.model.Chr1.939	102107.XP_008219610.1	0.0	2156.0	KOG0167@1|root,KOG0167@2759|Eukaryota,37IQG@33090|Viridiplantae,3G7WJ@35493|Streptophyta,4JDIG@91835|fabids	35493|Streptophyta	S	Protein kinase C conserved region 2 (CalB)	-	GO:0000271,GO:0000902,GO:0002682,GO:0002683,GO:0003674,GO:0003824,GO:0004842,GO:0005102,GO:0005488,GO:0005515,GO:0005575,GO:0005622,GO:0005623,GO:0005634,GO:0005737,GO:0005829,GO:0005856,GO:0005874,GO:0005881,GO:0005886,GO:0005938,GO:0005975,GO:0005976,GO:0006073,GO:0006464,GO:0006807,GO:0006950,GO:0006952,GO:0008104,GO:0008150,GO:0008152,GO:0009058,GO:0009059,GO:0009250,GO:0009605,GO:0009607,GO:…	-	-	-	-	-	-	-	-	-	-	Arm,C2
evm.model.Chr1.2392	3760.EMJ24948	7.65e-113	328.0	2ASR7@1|root,2RZQE@2759|Eukaryota,37UI1@33090|Viridiplantae,3GJ3Y@35493|Streptophyta,4JTY3@91835|fabids	35493|Streptophyta	S	ATP-dependent Clp protease adaptor protein ClpS	-	-	-	ko:K06891	-	-	-	-	ko00000	-	-	-	ClpS
evm.model.Chr1.1062	3760.EMJ26447	2.8e-295	836.0	28N3S@1|root,2QUNX@2759|Eukaryota,37HV4@33090|Viridiplantae,3GCCI@35493|Streptophyta,4JNPU@91835|fabids	35493|Streptophyta	-	-	-	-	-	-	-	-	-	-	-	-	-	-	-
evm.model.Chr1.2397	102107.XP_008221010.1	3.16e-97	283.0	2BVE8@1|root,2S26A@2759|Eukaryota,37VB3@33090|Viridiplantae,3GJQY@35493|Streptophyta,4JU99@91835|fabids	35493|Streptophyta	-	-	-	-	-	-	-	-	-	-	-	-	-	-	-
evm.model.Chr1.940	102107.XP_008219609.1	2.62e-207	573.0	28IZK@1|root,2QVRF@2759|Eukaryota,37NVG@33090|Viridiplantae,3GAI2@35493|Streptophyta,4JIC1@91835|fabids	35493|Streptophyta	K	NAC domain-containing protein	NAC5	GO:0000003,GO:0002831,GO:0003006,GO:0003674,GO:0003676,GO:0003677,GO:0003700,GO:0005488,GO:0005575,GO:0005622,GO:0005623,GO:0005634,GO:0006355,GO:0006950,GO:0007275,GO:0008150,GO:0009266,GO:0009409,GO:0009611,GO:0009628,GO:0009787,GO:0009788,GO:0009790,GO:0009791,GO:0009793,GO:0009889,GO:0009891,GO:0009893,GO:0009966,GO:0009968,GO:0010154,GO:0010468,GO:0010556,GO:0010557,GO:0010604,GO:0010628,GO:…	-	-	-	-	-	-	-	-	-	-	NAM
evm.model.Chr1.941	102107.XP_008219608.1	3.59e-136	387.0	KOG0800@1|root,KOG0800@2759|Eukaryota,37UTM@33090|Viridiplantae,3GJ58@35493|Streptophyta,4JPR3@91835|fabids	35493|Streptophyta	O	E3 ubiquitin ligase BIG	-	-	2.3.2.27	ko:K19045	-	-	-	-	ko00000,ko01000,ko04121	-	-	-	zf-RING_2
evm.model.Chr1.942	3760.EMJ24660	3.6e-146	411.0	COG0638@1|root,KOG0180@2759|Eukaryota,37PXM@33090|Viridiplantae,3GFE9@35493|Streptophyta,4JDTF@91835|fabids	35493|Streptophyta	O	The proteasome is a multicatalytic proteinase complex which is characterized by its ability to cleave peptides with Arg, Phe, Tyr, Leu, and Glu adjacent to the leaving group at neutral or slightly basic pH	-	GO:0000502,GO:0005575,GO:0005622,GO:0005623,GO:0005737,GO:0005773,GO:0005774,GO:0005829,GO:0005839,GO:0016020,GO:0019774,GO:0031090,GO:0032991,GO:0043226,GO:0043227,GO:0043229,GO:0043231,GO:0044422,GO:0044424,GO:0044437,GO:0044444,GO:0044446,GO:0044464,GO:0098588,GO:0098805,GO:1902494,GO:1905368,GO:1905369	3.4.25.1	ko:K02735	ko03050,map03050	M00337,M00340	-	-	ko00000,ko00001,ko00002,ko01000,ko01002,ko03051	-	-	-	Proteasome
evm.model.Chr1.4100	102107.XP_008222606.1	0.0	1560.0	2D0DM@1|root,2SDT2@2759|Eukaryota	2759|Eukaryota	S	Toll - interleukin 1 - resistance	-	-	-	-	-	-	-	-	-	-	-	-	NB-ARC,TIR
evm.model.Chr1.1073	3760.EMJ23923	1.08e-283	775.0	28K6D@1|root,2QSKZ@2759|Eukaryota,37IAQ@33090|Viridiplantae,3G9IM@35493|Streptophyta,4JSGD@91835|fabids	35493|Streptophyta	-	-	-	-	-	-	-	-	-	-	-	-	-	-	-
evm.model.Chr1.4104	3760.EMJ26945	0.0	945.0	KOG0600@1|root,KOG0600@2759|Eukaryota,37N7D@33090|Viridiplantae,3G71B@35493|Streptophyta,4JIH9@91835|fabids	35493|Streptophyta	T	Cyclin-dependent kinase	-	GO:0003674,GO:0003824,GO:0004672,GO:0004674,GO:0004693,GO:0005575,GO:0005622,GO:0005623,GO:0005634,GO:0005737,GO:0005829,GO:0006464,GO:0006468,GO:0006793,GO:0006796,GO:0006807,GO:0007275,GO:0008150,GO:0008152,GO:0009605,GO:0009607,GO:0009615,GO:0009987,GO:0016301,GO:0016310,GO:0016740,GO:0016772,GO:0016773,GO:0019538,GO:0032501,GO:0032502,GO:0036211,GO:0043170,GO:0043207,GO:0043226,GO:0043227,GO:…	2.7.11.22,2.7.11.23	ko:K08819	-	-	-	-	ko00000,ko01000,ko01001	-	-	-	Pkinase
evm.model.Chr1.1078	102107.XP_008219497.1	4.68e-116	349.0	KOG1947@1|root,KOG1947@2759|Eukaryota,37KZ0@33090|Viridiplantae,3GE8Z@35493|Streptophyta,4JCYA@91835|fabids	35493|Streptophyta	S	EIN3-binding F-box protein	EBF2	GO:0000151,GO:0005575,GO:0005622,GO:0005623,GO:0005634,GO:0006508,GO:0006511,GO:0006807,GO:0008150,GO:0008152,GO:0009056,GO:0009057,GO:0009719,GO:0009723,GO:0009725,GO:0009966,GO:0009968,GO:0009987,GO:0010033,GO:0010104,GO:0010105,GO:0010646,GO:0010648,GO:0019005,GO:0019538,GO:0019941,GO:0023051,GO:0023057,GO:0030163,GO:0031461,GO:0032991,GO:0042221,GO:0043170,GO:0043226,GO:0043227,GO:0043229,GO:…	-	ko:K14515	ko04016,ko04075,map04016,map04075	-	-	-	ko00000,ko00001,ko04121	-	-	-	F-box,F-box-like,LRR_6
evm.model.Chr1.1077	3760.EMJ26315	1.28e-206	591.0	KOG1947@1|root,KOG1947@2759|Eukaryota,37KZ0@33090|Viridiplantae,3GE8Z@35493|Streptophyta,4JCYA@91835|fabids	35493|Streptophyta	S	EIN3-binding F-box protein	EBF2	GO:0000151,GO:0005575,GO:0005622,GO:0005623,GO:0005634,GO:0006508,GO:0006511,GO:0006807,GO:0008150,GO:0008152,GO:0009056,GO:0009057,GO:0009719,GO:0009723,GO:0009725,GO:0009966,GO:0009968,GO:0009987,GO:0010033,GO:0010104,GO:0010105,GO:0010646,GO:0010648,GO:0019005,GO:0019538,GO:0019941,GO:0023051,GO:0023057,GO:0030163,GO:0031461,GO:0032991,GO:0042221,GO:0043170,GO:0043226,GO:0043227,GO:0043229,GO:…	-	ko:K14515	ko04016,ko04075,map04016,map04075	-	-	-	ko00000,ko00001,ko04121	-	-	-	F-box,F-box-like,LRR_6
evm.model.Chr1.951	102107.XP_008219598.1	0.0	923.0	COG5024@1|root,KOG0654@2759|Eukaryota,37QNA@33090|Viridiplantae,3GFDJ@35493|Streptophyta,4JGK4@91835|fabids	35493|Streptophyta	D	Belongs to the cyclin family	-	GO:0000003,GO:0000280,GO:0003006,GO:0005575,GO:0005622,GO:0005623,GO:0005634,GO:0005737,GO:0006996,GO:0007049,GO:0007135,GO:0007140,GO:0007275,GO:0007276,GO:0008150,GO:0009555,GO:0009556,GO:0009987,GO:0016043,GO:0019953,GO:0022402,GO:0022412,GO:0022414,GO:0032501,GO:0032502,GO:0032504,GO:0034293,GO:0043226,GO:0043227,GO:0043229,GO:0043231,GO:0043934,GO:0044424,GO:0044464,GO:0044703,GO:0048229,GO:…	-	ko:K06627	ko04110,ko04152,ko04218,ko04914,ko05161,ko05165,ko05169,ko05203,map04110,map04152,map04218,map04914,map05161,map05165,map05169,map05203	M00693	-	-	ko00000,ko00001,ko00002,ko03032,ko03036	-	-	-	Cyclin_C,Cyclin_N
evm.model.Chr1.953	102107.XP_008219596.1	0.0	1400.0	COG0823@1|root,2QPTW@2759|Eukaryota,37K0C@33090|Viridiplantae,3G81Z@35493|Streptophyta,4JIGN@91835|fabids	35493|Streptophyta	U	WD40-like Beta Propeller Repeat	-	-	-	-	-	-	-	-	-	-	-	-	PD40
evm.model.Chr1.955	3760.EMJ23810	0.0	960.0	COG0814@1|root,KOG1303@2759|Eukaryota,37JD4@33090|Viridiplantae,3G8H9@35493|Streptophyta,4JJ1U@91835|fabids	35493|Streptophyta	E	Amino acid permease	AAP3	GO:0003333,GO:0003674,GO:0005215,GO:0005342,GO:0005575,GO:0005623,GO:0005886,GO:0006810,GO:0006811,GO:0006812,GO:0006820,GO:0006865,GO:0008150,GO:0008509,GO:0008514,GO:0015075,GO:0015171,GO:0015174,GO:0015318,GO:0015711,GO:0015802,GO:0015809,GO:0015849,GO:0016020,GO:0022857,GO:0034220,GO:0044464,GO:0046942,GO:0046943,GO:0051179,GO:0051234,GO:0055085,GO:0071702,GO:0071705,GO:0071944,GO:0098656,GO:…	-	-	-	-	-	-	-	-	-	-	Aa_trans
evm.model.Chr1.958	102107.XP_008219591.1	0.0	973.0	COG0814@1|root,KOG1303@2759|Eukaryota,37JD4@33090|Viridiplantae,3G8H9@35493|Streptophyta,4JJ1U@91835|fabids	35493|Streptophyta	E	Amino acid permease	AAP3	GO:0003333,GO:0003674,GO:0005215,GO:0005342,GO:0005575,GO:0005623,GO:0005886,GO:0006810,GO:0006811,GO:0006812,GO:0006820,GO:0006865,GO:0008150,GO:0008509,GO:0008514,GO:0015075,GO:0015171,GO:0015174,GO:0015318,GO:0015711,GO:0015802,GO:0015809,GO:0015849,GO:0016020,GO:0022857,GO:0034220,GO:0044464,GO:0046942,GO:0046943,GO:0051179,GO:0051234,GO:0055085,GO:0071702,GO:0071705,GO:0071944,GO:0098656,GO:…	-	-	-	-	-	-	-	-	-	-	Aa_trans
evm.model.Chr1.1082	102107.XP_008219491.1	0.0	2430.0	KOG0988@1|root,KOG0988@2759|Eukaryota,37SIA@33090|Viridiplantae,3G9P0@35493|Streptophyta,4JEHX@91835|fabids	35493|Streptophyta	A	Probably involved in the RNA silencing pathway and required for the generation of small interfering RNAs (siRNAs)	RDR6	GO:0000003,GO:0001172,GO:0002252,GO:0002376,GO:0003006,GO:0003674,GO:0003824,GO:0003968,GO:0005575,GO:0005622,GO:0005623,GO:0005634,GO:0006139,GO:0006396,GO:0006725,GO:0006807,GO:0006950,GO:0006952,GO:0006955,GO:0007154,GO:0007275,GO:0008037,GO:0008150,GO:0008152,GO:0009058,GO:0009059,GO:0009605,GO:0009607,GO:0009615,GO:0009616,GO:0009791,GO:0009856,GO:0009875,GO:0009888,GO:0009892,GO:0009908,GO:…	2.7.7.48	ko:K11699	-	-	-	-	ko00000,ko01000,ko03036	-	-	-	RdRP
evm.model.Chr1.5442	3760.EMJ28913	0.0	889.0	KOG0116@1|root,KOG0116@2759|Eukaryota,37NXP@33090|Viridiplantae,3G7G2@35493|Streptophyta,4JHTS@91835|fabids	35493|Streptophyta	A	G3BP-like protein	-	GO:0003674,GO:0003676,GO:0003723,GO:0003729,GO:0005488,GO:0005575,GO:0005622,GO:0005623,GO:0005737,GO:0006464,GO:0006508,GO:0006807,GO:0006914,GO:0008150,GO:0008152,GO:0009056,GO:0009987,GO:0010494,GO:0016236,GO:0016579,GO:0019538,GO:0032386,GO:0032879,GO:0032991,GO:0034517,GO:0035770,GO:0035973,GO:0036211,GO:0036464,GO:0043021,GO:0043170,GO:0043226,GO:0043228,GO:0043229,GO:0043232,GO:0043412,GO:…	-	-	-	-	-	-	-	-	-	-	NTF2,RRM_1
evm.model.Chr1.1083	3760.EMJ24426	4.28e-197	548.0	COG5036@1|root,KOG1161@2759|Eukaryota,37TBP@33090|Viridiplantae,3G78W@35493|Streptophyta,4JTCE@91835|fabids	35493|Streptophyta	P	SPX domain-containing protein	-	-	-	-	-	-	-	-	-	-	-	-	SPX
evm.model.Chr1.963	3760.EMJ26485	0.0	1311.0	COG2319@1|root,2QT1J@2759|Eukaryota,37KU4@33090|Viridiplantae,3G7R9@35493|Streptophyta	35493|Streptophyta	S	RING-type zinc-finger	-	GO:0000166,GO:0000278,GO:0000281,GO:0000910,GO:0003674,GO:0003824,GO:0004672,GO:0004674,GO:0004683,GO:0005488,GO:0005515,GO:0005524,GO:0005575,GO:0005622,GO:0005623,GO:0005737,GO:0005826,GO:0005856,GO:0005938,GO:0006464,GO:0006468,GO:0006793,GO:0006796,GO:0006807,GO:0006996,GO:0007010,GO:0007049,GO:0008092,GO:0008144,GO:0008150,GO:0008152,GO:0009987,GO:0015629,GO:0016043,GO:0016301,GO:0016310,GO:…	-	ko:K03070	ko02024,ko03060,ko03070,map02024,map03060,map03070	M00335	-	-	ko00000,ko00001,ko00002,ko02044	3.A.5.1,3.A.5.10,3.A.5.2,3.A.5.4	-	-	WD40,zf-RING_2,zf-RING_UBOX
evm.model.Chr1.5444	3760.EMJ28520	1.44e-78	243.0	KOG0118@1|root,KOG0118@2759|Eukaryota,37KEX@33090|Viridiplantae,3GES4@35493|Streptophyta,4JGB1@91835|fabids	35493|Streptophyta	A	kDa ribonucleoprotein	-	-	-	ko:K11294	ko05130,map05130	-	-	-	ko00000,ko00001,ko03009,ko03036	-	-	-	RRM_1
evm.model.Chr1.967	102107.XP_008219583.1	0.0	2004.0	COG0061@1|root,KOG2178@2759|Eukaryota,37K2H@33090|Viridiplantae,3G8WF@35493|Streptophyta,4JKKY@91835|fabids	35493|Streptophyta	G	NAD kinase 2	-	-	2.7.1.23	ko:K00858	ko00760,ko01100,map00760,map01100	-	R00104	RC00002,RC00078	ko00000,ko00001,ko01000	-	-	-	NAD_kinase
evm.model.Chr1.1092	3760.EMJ23474	2.41e-237	654.0	KOG1441@1|root,KOG1441@2759|Eukaryota,37N4B@33090|Viridiplantae,3GCJS@35493|Streptophyta,4JJRQ@91835|fabids	35493|Streptophyta	EG	sugar phosphate phosphate translocator	-	GO:0005575,GO:0005622,GO:0005623,GO:0005737,GO:0005768,GO:0005794,GO:0005802,GO:0006810,GO:0008150,GO:0012505,GO:0015780,GO:0015931,GO:0031410,GO:0031982,GO:0031984,GO:0043226,GO:0043227,GO:0043229,GO:0043231,GO:0044422,GO:0044424,GO:0044431,GO:0044444,GO:0044446,GO:0044464,GO:0051179,GO:0051234,GO:0055085,GO:0071702,GO:0071705,GO:0097708,GO:0098791,GO:1901264	-	-	-	-	-	-	-	-	-	-	TPT
evm.model.Chr1.5453	102107.XP_008224006.1	9.1e-206	570.0	28NBH@1|root,2QUWZ@2759|Eukaryota,37PXU@33090|Viridiplantae,3GFWQ@35493|Streptophyta,4JDGK@91835|fabids	35493|Streptophyta	S	Cysteine-rich repeat secretory protein	-	GO:0005575,GO:0005622,GO:0005623,GO:0005737,GO:0005911,GO:0006091,GO:0006810,GO:0008150,GO:0008152,GO:0009506,GO:0009507,GO:0009536,GO:0009767,GO:0009773,GO:0009987,GO:0010496,GO:0010497,GO:0010598,GO:0015979,GO:0016020,GO:0016032,GO:0019684,GO:0022900,GO:0030054,GO:0032991,GO:0040011,GO:0043226,GO:0043227,GO:0043229,GO:0043231,GO:0044000,GO:0044237,GO:0044403,GO:0044419,GO:0044424,GO:0044425,GO:…	-	-	-	-	-	-	-	-	-	-	Stress-antifung
evm.model.Chr1.851	102107.XP_008219749.1	0.0	2161.0	COG0557@1|root,KOG2102@2759|Eukaryota,37MW9@33090|Viridiplantae,3G8UX@35493|Streptophyta,4JJUW@91835|fabids	35493|Streptophyta	J	3'-5'-exoribonuclease that specifically recognizes RNAs polyuridylated at their 3' end and mediates their degradation. Component of an exosome-independent RNA degradation pathway that mediates degradation of cytoplasmic mRNAs that have been deadenylated and subsequently uridylated at their 3'	-	GO:0000070,GO:0000175,GO:0000178,GO:0000278,GO:0000280,GO:0000287,GO:0000291,GO:0000819,GO:0000932,GO:0000956,GO:0003674,GO:0003676,GO:0003723,GO:0003727,GO:0003824,GO:0004518,GO:0004527,GO:0004532,GO:0004540,GO:0005488,GO:0005575,GO:0005622,GO:0005623,GO:0005737,GO:0005844,GO:0006139,GO:0006364,GO:0006396,GO:0006401,GO:0006402,GO:0006725,GO:0006807,GO:0006996,GO:0007049,GO:0007059,GO:0008150,GO:…	-	ko:K18758	-	-	-	-	ko00000,ko01000,ko03019	-	-	-	RNB
evm.model.Chr1.5456	102107.XP_008245267.1	4.46e-224	618.0	COG5142@1|root,KOG2372@2759|Eukaryota,37MFC@33090|Viridiplantae,3GF27@35493|Streptophyta,4JHEJ@91835|fabids	35493|Streptophyta	L	Oxidation resistance protein	-	-	-	-	-	-	-	-	-	-	-	-	TLD
evm.model.Chr1.856	102107.XP_008219754.1	0.0	895.0	COG0436@1|root,KOG0257@2759|Eukaryota,37HWK@33090|Viridiplantae,3G9MN@35493|Streptophyta,4JKDV@91835|fabids	35493|Streptophyta	E	Kynurenine--oxoglutarate transaminase	-	GO:0003674,GO:0003824,GO:0005488,GO:0008144,GO:0008483,GO:0010326,GO:0016740,GO:0016769,GO:0019842,GO:0030170,GO:0036094,GO:0043167,GO:0043168,GO:0048037,GO:0050662,GO:0070279,GO:0097159,GO:1901363	-	-	-	-	-	-	-	-	-	-	Aminotran_1_2
evm.model.Chr1.4131	3760.EMJ23539	0.0	909.0	COG2513@1|root,KOG1260@2759|Eukaryota,37HM6@33090|Viridiplantae,3G956@35493|Streptophyta,4JDQT@91835|fabids	35493|Streptophyta	C	Phosphoenolpyruvate phosphomutase	-	-	-	-	-	-	-	-	-	-	-	-	PEP_mutase
evm.model.Chr1.5466	3760.EMJ24602	8.4e-85	250.0	2E0ET@1|root,2S7VD@2759|Eukaryota,37VQ6@33090|Viridiplantae,3GJBE@35493|Streptophyta,4JTUN@91835|fabids	35493|Streptophyta	S	Protein PROTON GRADIENT REGULATION 5	PGR5	-	-	-	-	-	-	-	-	-	-	-	-
evm.model.Chr1.867	3760.EMJ24558	2.04e-252	694.0	28N0B@1|root,2QQ3S@2759|Eukaryota,37NGQ@33090|Viridiplantae,3GE4R@35493|Streptophyta,4JK25@91835|fabids	35493|Streptophyta	S	WAT1-related protein	-	GO:0003333,GO:0003674,GO:0005215,GO:0005342,GO:0005575,GO:0005622,GO:0005623,GO:0005737,GO:0005886,GO:0005887,GO:0005938,GO:0006810,GO:0006811,GO:0006820,GO:0006865,GO:0007154,GO:0007165,GO:0008150,GO:0008509,GO:0008514,GO:0009719,GO:0009725,GO:0009733,GO:0009734,GO:0009755,GO:0009987,GO:0010033,GO:0015075,GO:0015171,GO:0015179,GO:0015318,GO:0015562,GO:0015711,GO:0015807,GO:0015849,GO:0016020,GO:…	-	-	-	-	-	-	-	-	-	-	EamA
evm.model.Chr1.5473	3760.EMJ28210	0.0	1751.0	COG2230@1|root,2QSMW@2759|Eukaryota,37NYG@33090|Viridiplantae,3GBIW@35493|Streptophyta,4JI04@91835|fabids	35493|Streptophyta	M	Encoded by	-	GO:0003674,GO:0003824,GO:0005575,GO:0005622,GO:0005623,GO:0005737,GO:0005829,GO:0006629,GO:0008150,GO:0008152,GO:0008168,GO:0008757,GO:0008825,GO:0009987,GO:0016740,GO:0016741,GO:0030258,GO:0032259,GO:0044237,GO:0044238,GO:0044255,GO:0044424,GO:0044444,GO:0044464,GO:0071704	2.1.1.79	ko:K00574	-	-	-	-	ko00000,ko01000	-	-	-	Amino_oxidase,CMAS,NAD_binding_8
evm.model.Chr1.874	102107.XP_008219656.1	1.49e-290	795.0	28PNQ@1|root,2QWAT@2759|Eukaryota,37Q8E@33090|Viridiplantae,3GAFX@35493|Streptophyta,4JI8U@91835|fabids	35493|Streptophyta	S	lysM domain-containing GPI-anchored protein	-	GO:0002376,GO:0003674,GO:0005488,GO:0005539,GO:0005575,GO:0005623,GO:0005886,GO:0006955,GO:0008150,GO:0016020,GO:0031224,GO:0031225,GO:0031226,GO:0042834,GO:0044425,GO:0044459,GO:0044464,GO:0046658,GO:0050896,GO:0071944,GO:0097367	-	-	-	-	-	-	-	-	-	-	LysM
evm.model.Chr1.5477	3760.EMJ24941	2.9e-171	478.0	28HJJ@1|root,2QPXC@2759|Eukaryota,37KKH@33090|Viridiplantae,3GA50@35493|Streptophyta,4JK28@91835|fabids	35493|Streptophyta	S	DAG protein	-	GO:0000959,GO:0005575,GO:0005622,GO:0005623,GO:0005737,GO:0005739,GO:0006139,GO:0006725,GO:0006807,GO:0008150,GO:0008152,GO:0009451,GO:0009987,GO:0016070,GO:0016071,GO:0016556,GO:0034641,GO:0043170,GO:0043226,GO:0043227,GO:0043229,GO:0043231,GO:0043412,GO:0044237,GO:0044238,GO:0044424,GO:0044444,GO:0044464,GO:0046483,GO:0071704,GO:0080156,GO:0090304,GO:1900864,GO:1901360	-	-	-	-	-	-	-	-	-	-	-
evm.model.Chr1.5478	102107.XP_008224151.1	0.0	1699.0	KOG0120@1|root,KOG0120@2759|Eukaryota,37IJ2@33090|Viridiplantae,3G83E@35493|Streptophyta,4JI2G@91835|fabids	35493|Streptophyta	A	Splicing factor U2AF	-	GO:0000243,GO:0000375,GO:0000377,GO:0000398,GO:0003674,GO:0003676,GO:0003723,GO:0003727,GO:0003729,GO:0005488,GO:0005575,GO:0005622,GO:0005623,GO:0005634,GO:0005654,GO:0005681,GO:0005684,GO:0006139,GO:0006396,GO:0006397,GO:0006725,GO:0006807,GO:0006810,GO:0006913,GO:0008150,GO:0008152,GO:0008187,GO:0008380,GO:0009987,GO:0010467,GO:0016070,GO:0016071,GO:0016604,GO:0016607,GO:0030628,GO:0031974,GO:…	-	ko:K12837	ko03040,map03040	-	-	-	ko00000,ko00001,ko03041	-	-	-	RRM_1
evm.model.Chr1.4149	102107.XP_008222661.1	3.01e-253	695.0	28ZDW@1|root,2QVKF@2759|Eukaryota,37MAA@33090|Viridiplantae,3G98Y@35493|Streptophyta,4JJMR@91835|fabids	35493|Streptophyta	K	Transcription factor	-	GO:0000976,GO:0000981,GO:0001046,GO:0001047,GO:0001067,GO:0001228,GO:0003674,GO:0003676,GO:0003677,GO:0003690,GO:0003700,GO:0005488,GO:0005575,GO:0005622,GO:0005623,GO:0005634,GO:0005737,GO:0005829,GO:0006139,GO:0006351,GO:0006355,GO:0006357,GO:0006366,GO:0006725,GO:0006807,GO:0008150,GO:0008152,GO:0009058,GO:0009059,GO:0009889,GO:0009891,GO:0009893,GO:0009987,GO:0010119,GO:0010467,GO:0010468,GO:…	-	-	-	-	-	-	-	-	-	-	HLH
evm.model.Chr1.4154	102107.XP_008222665.1	0.0	960.0	KOG1192@1|root,KOG1192@2759|Eukaryota,37RNU@33090|Viridiplantae,3G7DB@35493|Streptophyta	35493|Streptophyta	CG	Belongs to the UDP-glycosyltransferase family	-	GO:0003674,GO:0003824,GO:0005575,GO:0005622,GO:0005623,GO:0008194,GO:0016740,GO:0016757,GO:0016758,GO:0035251,GO:0043226,GO:0043227,GO:0043229,GO:0043231,GO:0044424,GO:0044464,GO:0046527,GO:0080043,GO:0080044	-	-	-	-	-	-	-	-	-	-	UDPGT
evm.model.Chr1.4153	102107.XP_008222664.1	5.12e-242	664.0	COG1741@1|root,2QQ5A@2759|Eukaryota,37REZ@33090|Viridiplantae,3G8XY@35493|Streptophyta,4JI8S@91835|fabids	35493|Streptophyta	S	Belongs to the pirin family	-	GO:0001101,GO:0003674,GO:0004857,GO:0005575,GO:0005622,GO:0005623,GO:0005634,GO:0005737,GO:0005829,GO:0005886,GO:0006950,GO:0006952,GO:0007154,GO:0007165,GO:0008150,GO:0009314,GO:0009416,GO:0009605,GO:0009607,GO:0009617,GO:0009628,GO:0009637,GO:0009719,GO:0009725,GO:0009737,GO:0009738,GO:0009755,GO:0009785,GO:0009892,GO:0009987,GO:0010033,GO:0010466,GO:0010605,GO:0016020,GO:0019222,GO:0023052,GO:…	-	ko:K06911	-	-	-	-	ko00000	-	-	-	Pirin,Pirin_C
evm.model.Chr1.5482	102107.XP_008224139.1	0.0	1407.0	KOG4162@1|root,KOG4162@2759|Eukaryota,37I4H@33090|Viridiplantae,3G9HY@35493|Streptophyta,4JHXS@91835|fabids	35493|Streptophyta	T	Tetratricopeptide repeat protein	-	GO:0005575,GO:0005622,GO:0005623,GO:0005737,GO:0005829,GO:0005886,GO:0006629,GO:0006644,GO:0006650,GO:0006793,GO:0006796,GO:0008104,GO:0008150,GO:0008152,GO:0009987,GO:0016020,GO:0016310,GO:0019637,GO:0030258,GO:0033036,GO:0034613,GO:0044237,GO:0044238,GO:0044255,GO:0044424,GO:0044444,GO:0044464,GO:0046486,GO:0046488,GO:0046834,GO:0046854,GO:0051179,GO:0051641,GO:0070727,GO:0071704,GO:0071944,GO:…	-	ko:K21843	-	-	-	-	ko00000,ko04131	-	-	-	TPR_16,TPR_19,TPR_8
evm.model.Chr1.4152	3760.EMJ25156	1.39e-151	426.0	COG1100@1|root,KOG0087@2759|Eukaryota,37KFT@33090|Viridiplantae,3GDTE@35493|Streptophyta,4JJBE@91835|fabids	35493|Streptophyta	U	Ras-related protein	-	-	-	ko:K07904	ko04144,ko04961,ko04962,ko04972,map04144,map04961,map04962,map04972	-	-	-	ko00000,ko00001,ko04031,ko04131,ko04147	-	-	-	Ras
evm.model.Chr1.882	102107.XP_008219648.1	1.99e-237	692.0	KOG1525@1|root,KOG1525@2759|Eukaryota,37KXZ@33090|Viridiplantae,3G940@35493|Streptophyta,4JHF8@91835|fabids	35493|Streptophyta	D	Sister chromatid cohesion protein PDS5 homolog	-	-	-	ko:K11267	-	-	-	-	ko00000,ko03036	-	-	-	-
evm.model.Chr1.5497	102107.XP_008224324.1	0.0	1868.0	2BWJ9@1|root,2QUEI@2759|Eukaryota,37MVZ@33090|Viridiplantae,3GBR8@35493|Streptophyta,4JIMD@91835|fabids	35493|Streptophyta	S	Transducin WD40 repeat-like superfamily protein	-	GO:0005575,GO:0005618,GO:0005623,GO:0030312,GO:0044464,GO:0071944	-	-	-	-	-	-	-	-	-	-	-
evm.model.Chr1.895	102107.XP_008219645.1	2.31e-141	400.0	COG2801@1|root,KOG0017@2759|Eukaryota,37U6T@33090|Viridiplantae,3GI2U@35493|Streptophyta,4JPNA@91835|fabids	35493|Streptophyta	L	Protein of unknown function (DUF740)	-	-	-	-	-	-	-	-	-	-	-	-	DUF740
evm.model.Chr1.896	102107.XP_008219644.1	0.0	1588.0	28JVX@1|root,2QSA1@2759|Eukaryota,37IVU@33090|Viridiplantae,3G7Y2@35493|Streptophyta,4JHPJ@91835|fabids	35493|Streptophyta	S	N-terminal C2 in EEIG1 and EHBP1 proteins	-	GO:0005575,GO:0005622,GO:0005623,GO:0005737,GO:0005829,GO:0005886,GO:0006810,GO:0006928,GO:0006950,GO:0006970,GO:0006996,GO:0007097,GO:0008150,GO:0009314,GO:0009416,GO:0009628,GO:0009637,GO:0009657,GO:0009658,GO:0009787,GO:0009902,GO:0009903,GO:0009966,GO:0009987,GO:0010029,GO:0010646,GO:0016020,GO:0016043,GO:0019750,GO:0023051,GO:0030029,GO:0030048,GO:0030705,GO:0031022,GO:0042592,GO:0044424,GO:…	-	-	-	-	-	-	-	-	-	-	NT-C2
evm.model.Chr1.4176	3760.EMJ28677	7.57e-243	665.0	COG3979@1|root,KOG4742@2759|Eukaryota,37ME4@33090|Viridiplantae,3GEQT@35493|Streptophyta,4JT9K@91835|fabids	35493|Streptophyta	S	Chitinase-like protein	POM1	GO:0000271,GO:0001101,GO:0001871,GO:0003674,GO:0005488,GO:0005575,GO:0005576,GO:0005622,GO:0005623,GO:0005737,GO:0005794,GO:0005975,GO:0005976,GO:0006073,GO:0006950,GO:0006970,GO:0007275,GO:0008150,GO:0008152,GO:0009058,GO:0009059,GO:0009250,GO:0009266,GO:0009408,GO:0009414,GO:0009415,GO:0009628,GO:0009651,GO:0009653,GO:0009719,GO:0009725,GO:0009735,GO:0009825,GO:0009888,GO:0009987,GO:0010015,GO:…	-	-	-	-	-	-	-	-	-	-	Glyco_hydro_19
evm.model.Chr1.890	3760.EMJ28180	0.0	1372.0	COG1022@1|root,KOG1180@2759|Eukaryota,37KCQ@33090|Viridiplantae,3G9YS@35493|Streptophyta,4JDWI@91835|fabids	35493|Streptophyta	I	Long chain acyl-CoA synthetase 9	LACS9	GO:0001676,GO:0003674,GO:0003824,GO:0004467,GO:0005575,GO:0005622,GO:0005623,GO:0005737,GO:0006082,GO:0006629,GO:0006631,GO:0008150,GO:0008152,GO:0009507,GO:0009526,GO:0009536,GO:0009941,GO:0009987,GO:0015645,GO:0016020,GO:0016405,GO:0016874,GO:0016877,GO:0016878,GO:0019752,GO:0031967,GO:0031975,GO:0032787,GO:0043226,GO:0043227,GO:0043229,GO:0043231,GO:0043436,GO:0044237,GO:0044238,GO:0044255,GO:…	6.2.1.3	ko:K01897	ko00061,ko00071,ko01100,ko01212,ko02024,ko03320,ko04146,ko04216,ko04714,ko04920,map00061,map00071,map01100,map01212,map02024,map03320,map04146,map04216,map04714,map04920	M00086	R01280	RC00004,RC00014	ko00000,ko00001,ko00002,ko01000,ko01004,ko04147	4.C.1.1	-	-	AMP-binding
evm.model.Chr1.4174	102107.XP_008222677.1	0.0	1032.0	KOG2443@1|root,KOG2442@2759|Eukaryota,37K49@33090|Viridiplantae,3GB41@35493|Streptophyta,4JKBB@91835|fabids	35493|Streptophyta	S	Signal peptide peptidase-like	SPPL3	GO:0000323,GO:0005575,GO:0005622,GO:0005623,GO:0005737,GO:0005764,GO:0005765,GO:0005768,GO:0005773,GO:0005774,GO:0005783,GO:0005789,GO:0005798,GO:0012505,GO:0016020,GO:0016021,GO:0030176,GO:0030660,GO:0031090,GO:0031224,GO:0031227,GO:0031410,GO:0031982,GO:0031984,GO:0042175,GO:0043226,GO:0043227,GO:0043229,GO:0043231,GO:0044422,GO:0044424,GO:0044425,GO:0044432,GO:0044433,GO:0044437,GO:0044444,GO:…	-	ko:K09597	-	-	-	-	ko00000,ko01000,ko01002	-	-	-	PA,Peptidase_A22B
evm.model.Chr1.1901	3760.EMJ23169	0.0	1258.0	KOG1278@1|root,KOG1278@2759|Eukaryota,37HDR@33090|Viridiplantae,3GB1I@35493|Streptophyta,4JHMY@91835|fabids	35493|Streptophyta	U	Transmembrane 9 superfamily member	-	GO:0001666,GO:0005575,GO:0005618,GO:0005622,GO:0005623,GO:0005737,GO:0005768,GO:0005769,GO:0005773,GO:0005774,GO:0005794,GO:0005802,GO:0006810,GO:0006873,GO:0006885,GO:0006897,GO:0006909,GO:0006950,GO:0007155,GO:0008150,GO:0009505,GO:0009628,GO:0009987,GO:0012505,GO:0016020,GO:0016021,GO:0016043,GO:0016192,GO:0019725,GO:0022607,GO:0022610,GO:0030003,GO:0030004,GO:0030312,GO:0030641,GO:0031090,GO:…	-	ko:K17086	-	-	-	-	ko00000,ko04147	-	-	-	EMP70
evm.model.Chr1.1904	3760.EMJ24061	0.0	1048.0	KOG3603@1|root,KOG3603@2759|Eukaryota,37NV7@33090|Viridiplantae,3G8S2@35493|Streptophyta,4JGQE@91835|fabids	35493|Streptophyta	S	phospholipase d	-	-	3.1.4.4	ko:K16860	ko00564,ko00565,ko01100,ko01110,map00564,map00565,map01100,map01110	-	R01310,R02051,R07385	RC00017,RC00425	ko00000,ko00001,ko01000,ko04131	-	-	-	PLDc_2
evm.model.Chr1.1902	102107.XP_008220672.1	2.03e-309	852.0	28KHE@1|root,2QQX7@2759|Eukaryota,37M24@33090|Viridiplantae,3GA5N@35493|Streptophyta,4JIKF@91835|fabids	35493|Streptophyta	S	Belongs to the NPH3 family	-	GO:0000003,GO:0003006,GO:0005575,GO:0005622,GO:0005623,GO:0005737,GO:0005768,GO:0005770,GO:0005886,GO:0006810,GO:0007275,GO:0008104,GO:0008150,GO:0009790,GO:0009791,GO:0009793,GO:0009908,GO:0009909,GO:0009911,GO:0009914,GO:0009926,GO:0010154,GO:0010229,GO:0010540,GO:0010817,GO:0012505,GO:0016020,GO:0022414,GO:0031410,GO:0031982,GO:0032501,GO:0032502,GO:0033036,GO:0043226,GO:0043227,GO:0043229,GO:…	-	-	-	-	-	-	-	-	-	-	BTB,NPH3
evm.model.Chr1.1907	102107.XP_008220678.1	4.6e-171	478.0	COG1605@1|root,KOG0795@2759|Eukaryota,37KHE@33090|Viridiplantae,3GFVZ@35493|Streptophyta,4JGPR@91835|fabids	35493|Streptophyta	E	Chorismate mutase	CM2	GO:0003674,GO:0003824,GO:0004106,GO:0005575,GO:0005622,GO:0005623,GO:0005737,GO:0005829,GO:0006082,GO:0006520,GO:0006725,GO:0006807,GO:0008150,GO:0008152,GO:0008652,GO:0009058,GO:0009072,GO:0009073,GO:0009987,GO:0016053,GO:0016853,GO:0016866,GO:0019438,GO:0019752,GO:0043436,GO:0044237,GO:0044238,GO:0044249,GO:0044281,GO:0044283,GO:0044424,GO:0044444,GO:0044464,GO:0046394,GO:0071704,GO:1901360,GO:…	5.4.99.5	ko:K01850	ko00400,ko01100,ko01110,ko01130,ko01230,map00400,map01100,map01110,map01130,map01230	M00024,M00025	R01715	RC03116	ko00000,ko00001,ko00002,ko01000	-	-	-	-
evm.model.Chr1.4187	102107.XP_008244420.1	0.0	2217.0	COG2940@1|root,KOG1080@2759|Eukaryota,37PP5@33090|Viridiplantae,3GEQY@35493|Streptophyta,4JJYK@91835|fabids	35493|Streptophyta	K	Histone-lysine n-methyltransferase	-	GO:0000003,GO:0000785,GO:0001067,GO:0003002,GO:0003006,GO:0003674,GO:0003676,GO:0003677,GO:0003824,GO:0005488,GO:0005543,GO:0005575,GO:0005622,GO:0005623,GO:0005634,GO:0005694,GO:0005737,GO:0005886,GO:0006325,GO:0006355,GO:0006464,GO:0006479,GO:0006807,GO:0006996,GO:0007275,GO:0007389,GO:0008150,GO:0008152,GO:0008168,GO:0008170,GO:0008213,GO:0008276,GO:0008289,GO:0008757,GO:0009653,GO:0009791,GO:…	-	-	-	-	-	-	-	-	-	-	FYRC,FYRN,PHD_2,PWWP,SET,zf-HC5HC2H_2
evm.model.Chr1.1912	102107.XP_008220684.1	2.12e-309	845.0	KOG0583@1|root,KOG0583@2759|Eukaryota,37Q1P@33090|Viridiplantae,3G72J@35493|Streptophyta,4JM5Z@91835|fabids	35493|Streptophyta	T	Non-specific serine threonine protein kinase	CIPK16	GO:0003674,GO:0003824,GO:0004672,GO:0004674,GO:0005575,GO:0005622,GO:0005623,GO:0006464,GO:0006468,GO:0006793,GO:0006796,GO:0006807,GO:0006810,GO:0006811,GO:0006812,GO:0006814,GO:0006950,GO:0006952,GO:0006970,GO:0006972,GO:0007154,GO:0007165,GO:0008150,GO:0008152,GO:0009605,GO:0009607,GO:0009620,GO:0009628,GO:0009651,GO:0009987,GO:0015672,GO:0016301,GO:0016310,GO:0016740,GO:0016772,GO:0016773,GO:…	2.7.11.11	ko:K07198	ko04068,ko04140,ko04150,ko04151,ko04152,ko04211,ko04213,ko04371,ko04530,ko04710,ko04714,ko04910,ko04920,ko04921,ko04922,ko04931,ko04932,ko05410,ko05418,map04068,map04140,map04150,map04151,map04152,map04211,map04213,map04371,map04530,map04710,map04714,map04910,map04920,map04921,map04922,map04931,map04932,map05410,map05418	-	-	-	ko00000,ko00001,ko01000,ko01001,ko03029,ko04131	-	-	-	NAF,Pkinase
evm.model.Chr1.1918	102107.XP_008220690.1	0.0	1584.0	COG0542@1|root,KOG1051@2759|Eukaryota,37I9H@33090|Viridiplantae,3GEGN@35493|Streptophyta,4JEZ1@91835|fabids	35493|Streptophyta	O	Belongs to the ClpA ClpB family	-	GO:0005575,GO:0005622,GO:0005623,GO:0005737,GO:0005739,GO:0009507,GO:0009526,GO:0009532,GO:0009536,GO:0009570,GO:0009941,GO:0031967,GO:0031975,GO:0043226,GO:0043227,GO:0043229,GO:0043231,GO:0044422,GO:0044424,GO:0044434,GO:0044435,GO:0044444,GO:0044446,GO:0044464	-	ko:K03695	ko04213,map04213	-	-	-	ko00000,ko00001,ko03110	-	-	-	AAA,AAA_2,ClpB_D2-small,Clp_N
evm.model.Chr1.4191	102107.XP_008244425.1	2.8e-296	808.0	COG0631@1|root,KOG0698@2759|Eukaryota,37Y71@33090|Viridiplantae,3GNM2@35493|Streptophyta,4JT2V@91835|fabids	35493|Streptophyta	T	phosphatase 2c	-	-	-	-	-	-	-	-	-	-	-	-	PP2C
evm.model.Chr1.4198	3760.EMJ23424	0.0	884.0	2CMW4@1|root,2QSA7@2759|Eukaryota,37MSR@33090|Viridiplantae,3GBNK@35493|Streptophyta,4JMQ3@91835|fabids	35493|Streptophyta	S	WD repeat-containing protein C2A9.03-like	-	-	-	-	-	-	-	-	-	-	-	-	WD40
evm.model.Chr1.4197	102107.XP_008244427.1	0.0	1135.0	COG4886@1|root,2QU7G@2759|Eukaryota,37PB9@33090|Viridiplantae,3G8U3@35493|Streptophyta,4JHUI@91835|fabids	35493|Streptophyta	T	Probably inactive leucine-rich repeat receptor-like protein kinase	-	-	-	-	-	-	-	-	-	-	-	-	LRRNT_2,LRR_1,LRR_6,LRR_8,Pkinase
evm.model.Chr1.4196	3760.EMJ23736	9.9e-240	659.0	KOG1560@1|root,KOG1560@2759|Eukaryota,37N7K@33090|Viridiplantae,3GE6C@35493|Streptophyta,4JIWC@91835|fabids	35493|Streptophyta	J	component of the eukaryotic translation initiation factor 3 (eIF-3) complex, which is involved in protein synthesis of a specialized repertoire of mRNAs and, together with other initiation factors, stimulates binding of mRNA and methionyl-tRNAi to the 40S ribosome. The eIF-3 complex specifically targets and initiates translation of a subset of mRNAs involved in cell proliferation	-	GO:0001101,GO:0005575,GO:0005622,GO:0005623,GO:0005737,GO:0005829,GO:0005840,GO:0005844,GO:0006417,GO:0006446,GO:0008150,GO:0009719,GO:0009725,GO:0009733,GO:0009737,GO:0009743,GO:0009744,GO:0009746,GO:0009749,GO:0009889,GO:0009891,GO:0009893,GO:0010033,GO:0010468,GO:0010556,GO:0010557,GO:0010604,GO:0010608,GO:0010628,GO:0019222,GO:0031323,GO:0031325,GO:0031326,GO:0031328,GO:0032268,GO:0032270,GO:…	5.2.1.12	ko:K03247,ko:K15744	ko00906,ko01100,ko01110,ko03013,ko05162,map00906,map01100,map01110,map03013,map05162	M00097	R09655	RC02636	ko00000,ko00001,ko00002,ko01000,ko03012,ko04147	-	-	-	JAB
evm.model.Chr1.1929	102107.XP_008220699.1	3.12e-189	527.0	29ZNA@1|root,2RXWM@2759|Eukaryota,37TYD@33090|Viridiplantae,3GHAK@35493|Streptophyta,4JPWM@91835|fabids	35493|Streptophyta	S	ZINC FINGER protein	-	GO:0001067,GO:0003674,GO:0003676,GO:0003677,GO:0003700,GO:0005488,GO:0005575,GO:0005622,GO:0005623,GO:0005634,GO:0006355,GO:0008150,GO:0009787,GO:0009788,GO:0009889,GO:0009966,GO:0009968,GO:0010468,GO:0010556,GO:0010646,GO:0010648,GO:0019219,GO:0019222,GO:0023051,GO:0023057,GO:0031323,GO:0031326,GO:0043226,GO:0043227,GO:0043229,GO:0043231,GO:0044212,GO:0044424,GO:0044464,GO:0048519,GO:0048523,GO:…	-	-	-	-	-	-	-	-	-	-	-
evm.model.Chr1.1930	3760.EMJ25105	9.08e-166	463.0	KOG0324@1|root,KOG0324@2759|Eukaryota,37N11@33090|Viridiplantae,3G7RW@35493|Streptophyta,4JKNA@91835|fabids	35493|Streptophyta	S	deSI-like protein	-	-	-	-	-	-	-	-	-	-	-	-	Peptidase_C97
evm.model.Chr1.1932	102107.XP_008220701.1	5.35e-139	392.0	2961F@1|root,2RD02@2759|Eukaryota,37JKY@33090|Viridiplantae,3GD9R@35493|Streptophyta,4JKMY@91835|fabids	35493|Streptophyta	K	Ethylene-responsive transcription factor	-	GO:0000160,GO:0003674,GO:0003700,GO:0006355,GO:0007154,GO:0007165,GO:0008150,GO:0009719,GO:0009723,GO:0009725,GO:0009755,GO:0009873,GO:0009889,GO:0009987,GO:0010033,GO:0010468,GO:0010556,GO:0019219,GO:0019222,GO:0023052,GO:0031323,GO:0031326,GO:0032870,GO:0035556,GO:0042221,GO:0050789,GO:0050794,GO:0050896,GO:0051171,GO:0051252,GO:0051716,GO:0060255,GO:0065007,GO:0070887,GO:0071310,GO:0071369,GO:…	-	-	-	-	-	-	-	-	-	-	AP2
evm.model.Chr1.1937	102107.XP_008220877.1	3.16e-317	903.0	2C2RE@1|root,2QU1G@2759|Eukaryota,37PFX@33090|Viridiplantae,3G9G5@35493|Streptophyta,4JEF2@91835|fabids	35493|Streptophyta	S	CST complex subunit	-	-	-	-	-	-	-	-	-	-	-	-	CTC1_2
evm.model.Chr1.1942	102107.XP_008220712.1	0.0	1363.0	28MNJ@1|root,2QU6E@2759|Eukaryota,37NIY@33090|Viridiplantae,3GGH7@35493|Streptophyta,4JIBU@91835|fabids	35493|Streptophyta	S	Belongs to the disease resistance NB-LRR family	ADR1	GO:0001101,GO:0003674,GO:0003824,GO:0005575,GO:0005576,GO:0005623,GO:0005886,GO:0006793,GO:0006796,GO:0006950,GO:0006952,GO:0007154,GO:0007165,GO:0008150,GO:0008152,GO:0009414,GO:0009415,GO:0009605,GO:0009607,GO:0009617,GO:0009628,GO:0009987,GO:0010035,GO:0016020,GO:0016301,GO:0016310,GO:0016740,GO:0016772,GO:0023052,GO:0042221,GO:0042742,GO:0043207,GO:0044237,GO:0044464,GO:0048046,GO:0050789,GO:…	-	-	-	-	-	-	-	-	-	-	NB-ARC,RPW8
evm.model.Chr1.1953	102107.XP_008220719.1	7.6e-175	489.0	28K3S@1|root,2SRCV@2759|Eukaryota,380QT@33090|Viridiplantae,3GIUJ@35493|Streptophyta	35493|Streptophyta	K	dof zinc finger protein	-	GO:0003674,GO:0003700,GO:0006355,GO:0008150,GO:0009889,GO:0010468,GO:0010556,GO:0019219,GO:0019222,GO:0031323,GO:0031326,GO:0050789,GO:0050794,GO:0051171,GO:0051252,GO:0060255,GO:0065007,GO:0080090,GO:0140110,GO:1903506,GO:2000112,GO:2001141	-	-	-	-	-	-	-	-	-	-	zf-Dof
evm.model.Chr1.1958	102107.XP_008220724.1	0.0	1141.0	2CMZZ@1|root,2QT0X@2759|Eukaryota,37SBS@33090|Viridiplantae,3GEC6@35493|Streptophyta,4JVJX@91835|fabids	35493|Streptophyta	K	B3 domain-containing protein Os01g0723500-like	-	GO:0005575,GO:0005622,GO:0005623,GO:0005737,GO:0005773,GO:0043226,GO:0043227,GO:0043229,GO:0043231,GO:0044424,GO:0044444,GO:0044464	-	-	-	-	-	-	-	-	-	-	B3
evm.model.Chr1.1965	102107.XP_008220728.1	0.0	1434.0	COG0515@1|root,KOG1187@2759|Eukaryota,37MYA@33090|Viridiplantae,3GAPZ@35493|Streptophyta,4JJ85@91835|fabids	35493|Streptophyta	T	Inactive protein kinase SELMODRAFT_444075-like	-	-	2.7.11.1	ko:K04733	ko04010,ko04064,ko04620,ko04621,ko04624,ko04722,ko05133,ko05140,ko05142,ko05145,ko05152,ko05162,ko05164,map04010,map04064,map04620,map04621,map04624,map04722,map05133,map05140,map05142,map05145,map05152,map05162,map05164	M00686	-	-	ko00000,ko00001,ko00002,ko01000,ko01001	-	-	-	Pkinase,Pkinase_Tyr
evm.model.Chr1.1975	102107.XP_008220742.1	0.0	880.0	COG0534@1|root,KOG1347@2759|Eukaryota,37NRQ@33090|Viridiplantae,3G78Z@35493|Streptophyta,4JJ0U@91835|fabids	35493|Streptophyta	V	Belongs to the multi antimicrobial extrusion (MATE) (TC 2.A.66.1) family	-	GO:0003674,GO:0005215,GO:0005575,GO:0005622,GO:0005623,GO:0005737,GO:0005773,GO:0005774,GO:0006810,GO:0006855,GO:0008150,GO:0015238,GO:0015893,GO:0016020,GO:0022857,GO:0031090,GO:0042221,GO:0042493,GO:0043226,GO:0043227,GO:0043229,GO:0043231,GO:0044422,GO:0044424,GO:0044437,GO:0044444,GO:0044446,GO:0044464,GO:0050896,GO:0051179,GO:0051234,GO:0055085,GO:0098588,GO:0098805	-	ko:K03327	-	-	-	-	ko00000,ko02000	2.A.66.1	-	-	MatE
evm.model.Chr1.1979	102107.XP_008220890.1	0.0	904.0	KOG1703@1|root,KOG1703@2759|Eukaryota,37HEC@33090|Viridiplantae,3G8Q5@35493|Streptophyta,4JEPI@91835|fabids	35493|Streptophyta	TZ	Protein DA1	-	GO:0000003,GO:0003006,GO:0003674,GO:0003824,GO:0005488,GO:0005515,GO:0006508,GO:0006807,GO:0007275,GO:0008150,GO:0008152,GO:0008233,GO:0008285,GO:0009653,GO:0009791,GO:0009908,GO:0010154,GO:0016787,GO:0019538,GO:0022414,GO:0032182,GO:0032501,GO:0032502,GO:0035670,GO:0040008,GO:0042127,GO:0043130,GO:0043170,GO:0044238,GO:0045926,GO:0046620,GO:0046621,GO:0048316,GO:0048317,GO:0048367,GO:0048437,GO:…	-	-	-	-	-	-	-	-	-	-	DA1-like,LIM,UIM
evm.model.Chr1.1980	3760.EMJ24516	6.94e-243	670.0	2BYJN@1|root,2QTN8@2759|Eukaryota,37NQQ@33090|Viridiplantae,3G99K@35493|Streptophyta,4JHZ6@91835|fabids	35493|Streptophyta	G	Belongs to the glycosyltransferase 8 family	-	GO:0000003,GO:0000271,GO:0003002,GO:0003674,GO:0003824,GO:0005575,GO:0005622,GO:0005623,GO:0005737,GO:0005783,GO:0005794,GO:0005975,GO:0005976,GO:0007275,GO:0007389,GO:0008150,GO:0008152,GO:0008194,GO:0009058,GO:0009059,GO:0009987,GO:0010051,GO:0010383,GO:0010410,GO:0010413,GO:0010417,GO:0012505,GO:0016043,GO:0016051,GO:0016740,GO:0016757,GO:0016758,GO:0032501,GO:0032502,GO:0032504,GO:0033692,GO:…	-	ko:K20893	-	-	-	-	ko00000,ko01000,ko01003	-	GT8	-	Glyco_transf_8
evm.model.Chr1.1981	3760.EMJ24382	9.22e-169	474.0	COG5574@1|root,KOG0823@2759|Eukaryota,37KXY@33090|Viridiplantae,3G7ZB@35493|Streptophyta,4JMNB@91835|fabids	35493|Streptophyta	O	E3 ubiquitin-protein ligase	-	GO:0003674,GO:0003824,GO:0004842,GO:0005488,GO:0005515,GO:0005575,GO:0005622,GO:0005623,GO:0005634,GO:0005737,GO:0005783,GO:0005789,GO:0006464,GO:0006508,GO:0006511,GO:0006515,GO:0006807,GO:0006928,GO:0006950,GO:0008150,GO:0008152,GO:0009056,GO:0009057,GO:0009987,GO:0010033,GO:0010243,GO:0010498,GO:0012505,GO:0016020,GO:0016477,GO:0016567,GO:0016740,GO:0018996,GO:0019538,GO:0019787,GO:0019899,GO:…	2.3.2.27	ko:K10666	ko04141,map04141	-	-	-	ko00000,ko00001,ko01000,ko04121	-	-	-	zf-C3HC4,zf-C3HC4_3
evm.model.Chr1.1990	102107.XP_008220758.1	7.31e-308	838.0	KOG2356@1|root,KOG2356@2759|Eukaryota,37Q8Z@33090|Viridiplantae,3G89W@35493|Streptophyta,4JHZ4@91835|fabids	35493|Streptophyta	KT	Belongs to the MT-A70-like family	-	GO:0003674,GO:0003824,GO:0005575,GO:0005622,GO:0005623,GO:0005634,GO:0006139,GO:0006259,GO:0006304,GO:0006305,GO:0006306,GO:0006725,GO:0006807,GO:0008150,GO:0008152,GO:0008168,GO:0008757,GO:0009007,GO:0009008,GO:0009987,GO:0016740,GO:0016741,GO:0032259,GO:0032775,GO:0034641,GO:0043170,GO:0043226,GO:0043227,GO:0043229,GO:0043231,GO:0043412,GO:0043414,GO:0044237,GO:0044238,GO:0044260,GO:0044424,GO:…	3.2.2.20	ko:K01246	ko03410,map03410	-	-	-	ko00000,ko00001,ko01000,ko03400	-	-	-	MT-A70
evm.model.Chr1.1994	102107.XP_008220761.1	1.06e-230	635.0	COG2818@1|root,2S159@2759|Eukaryota,37SF4@33090|Viridiplantae,3G9YC@35493|Streptophyta,4JHFQ@91835|fabids	35493|Streptophyta	L	Methyladenine glycosylase	-	-	3.2.2.20	ko:K01246	ko03410,map03410	-	-	-	ko00000,ko00001,ko01000,ko03400	-	-	-	Adenine_glyco
evm.model.Chr1.1999	102107.XP_008220770.1	2.72e-185	514.0	KOG0324@1|root,KOG0324@2759|Eukaryota,37NI2@33090|Viridiplantae,3GDN9@35493|Streptophyta,4JIX6@91835|fabids	35493|Streptophyta	S	deSI-like protein	-	-	-	-	-	-	-	-	-	-	-	-	Peptidase_C97
evm.model.Chr1.3700	102107.XP_008222381.1	9.82e-262	719.0	COG0515@1|root,KOG1187@2759|Eukaryota,37K0K@33090|Viridiplantae,3G7PJ@35493|Streptophyta,4JS45@91835|fabids	35493|Streptophyta	T	Inactive leucine-rich repeat receptor-like protein kinase	-	GO:0003674,GO:0005102,GO:0005488,GO:0005515,GO:0005575,GO:0005623,GO:0005886,GO:0008150,GO:0009888,GO:0009909,GO:0010073,GO:0010075,GO:0016020,GO:0032501,GO:0032502,GO:0033612,GO:0040008,GO:0044464,GO:0048507,GO:0048509,GO:0048580,GO:0048638,GO:0048831,GO:0048856,GO:0050789,GO:0050793,GO:0051239,GO:0065007,GO:0071944,GO:2000026,GO:2000241	2.7.11.1	ko:K04733	ko04010,ko04064,ko04620,ko04621,ko04624,ko04722,ko05133,ko05140,ko05142,ko05145,ko05152,ko05162,ko05164,map04010,map04064,map04620,map04621,map04624,map04722,map05133,map05140,map05142,map05145,map05152,map05162,map05164	M00686	-	-	ko00000,ko00001,ko00002,ko01000,ko01001	-	-	-	Pkinase
evm.model.Chr1.3704	102107.XP_008222392.1	8.57e-248	680.0	28ME2@1|root,2QTXI@2759|Eukaryota,37QWZ@33090|Viridiplantae,3G9VA@35493|Streptophyta,4JI4B@91835|fabids	35493|Streptophyta	S	Myb/SANT-like DNA-binding domain	-	GO:0002237,GO:0002682,GO:0002683,GO:0003674,GO:0003676,GO:0003677,GO:0003700,GO:0005488,GO:0005515,GO:0005575,GO:0005622,GO:0005623,GO:0005634,GO:0006355,GO:0008150,GO:0009605,GO:0009607,GO:0009617,GO:0009889,GO:0009890,GO:0009892,GO:0009987,GO:0010033,GO:0010468,GO:0010556,GO:0010558,GO:0010605,GO:0010629,GO:0019219,GO:0019222,GO:0031323,GO:0031324,GO:0031326,GO:0031327,GO:0042221,GO:0042802,GO:…	-	-	-	-	-	-	-	-	-	-	Myb_DNA-bind_4
evm.model.Chr1.1772	102107.XP_008220526.1	0.0	1805.0	28JVX@1|root,2RCB9@2759|Eukaryota,37MRE@33090|Viridiplantae,3G9GG@35493|Streptophyta,4JKQQ@91835|fabids	35493|Streptophyta	S	N-terminal C2 in EEIG1 and EHBP1 proteins	-	-	-	-	-	-	-	-	-	-	-	-	NT-C2
evm.model.Chr1.1774	3760.EMJ26977	0.0	915.0	COG0144@1|root,KOG2360@2759|Eukaryota,37KZ8@33090|Viridiplantae,3GE3C@35493|Streptophyta,4JCYR@91835|fabids	35493|Streptophyta	D	Belongs to the class I-like SAM-binding methyltransferase superfamily. RsmB NOP family	-	-	2.1.1.311	ko:K15264	-	-	-	-	ko00000,ko01000,ko03009	-	-	-	Methyltr_RsmB-F
evm.model.Chr1.1779	3760.EMJ23889	2.28e-228	630.0	KOG0765@1|root,KOG0765@2759|Eukaryota,37M0G@33090|Viridiplantae,3G9Y1@35493|Streptophyta,4JIKC@91835|fabids	35493|Streptophyta	C	Belongs to the mitochondrial carrier (TC 2.A.29) family	-	-	-	ko:K15121	-	-	-	-	ko00000,ko02000	2.A.29	-	-	Mito_carr
evm.model.Chr1.1787	102107.XP_008220554.1	2.54e-70	213.0	2C74H@1|root,2S31P@2759|Eukaryota,37VMK@33090|Viridiplantae,3GK33@35493|Streptophyta,4JQSI@91835|fabids	35493|Streptophyta	S	Photosystem II reaction centre X protein (PsbX)	-	-	-	-	-	-	-	-	-	-	-	-	PsbX
evm.model.Chr1.4818	102107.XP_008223347.1	3.12e-221	610.0	COG5078@1|root,KOG0428@2759|Eukaryota,37P83@33090|Viridiplantae,3GFKP@35493|Streptophyta,4JH5B@91835|fabids	35493|Streptophyta	O	Belongs to the ubiquitin-conjugating enzyme family	UBC32	GO:0003674,GO:0003824,GO:0004842,GO:0005488,GO:0005515,GO:0005575,GO:0005622,GO:0005623,GO:0005737,GO:0005783,GO:0006464,GO:0006508,GO:0006511,GO:0006807,GO:0008150,GO:0008152,GO:0009056,GO:0009057,GO:0009987,GO:0012505,GO:0016020,GO:0016567,GO:0016740,GO:0019538,GO:0019787,GO:0019899,GO:0019941,GO:0030163,GO:0031625,GO:0032446,GO:0036211,GO:0043170,GO:0043226,GO:0043227,GO:0043229,GO:0043231,GO:…	2.3.2.23	ko:K10578	ko04120,ko04141,ko05012,map04120,map04141,map05012	-	-	-	ko00000,ko00001,ko01000,ko04121	-	-	-	UQ_con
evm.model.Chr1.3147_evm.model.Chr1.3149	3760.EMJ23222	2.11e-225	634.0	COG3104@1|root,KOG1237@2759|Eukaryota,37R38@33090|Viridiplantae,3GDVH@35493|Streptophyta,4JDI2@91835|fabids	35493|Streptophyta	E	protein NRT1 PTR FAMILY 2.13-like	-	GO:0000003,GO:0003006,GO:0003674,GO:0005215,GO:0005575,GO:0005623,GO:0005886,GO:0006810,GO:0006811,GO:0006820,GO:0007154,GO:0007275,GO:0008150,GO:0008509,GO:0009605,GO:0009790,GO:0009791,GO:0009793,GO:0009987,GO:0009991,GO:0010098,GO:0010154,GO:0015075,GO:0015103,GO:0015112,GO:0015318,GO:0015698,GO:0015706,GO:0016020,GO:0022414,GO:0022857,GO:0031667,GO:0031668,GO:0031669,GO:0032501,GO:0032502,GO:…	-	ko:K14206,ko:K14638	ko04974,map04974	-	-	-	ko00000,ko00001,ko02000	2.A.17.3,2.A.17.4.1,2.A.17.4.2	-	-	PTR2
evm.model.Chr1.1793	3760.EMJ25655	1.62e-197	549.0	COG5147@1|root,KOG0048@2759|Eukaryota,37TCT@33090|Viridiplantae,3GGD4@35493|Streptophyta,4JSXE@91835|fabids	35493|Streptophyta	K	transcription, DNA-templated	-	GO:0000003,GO:0000902,GO:0000904,GO:0000981,GO:0000988,GO:0000989,GO:0001067,GO:0001076,GO:0001134,GO:0001135,GO:0003006,GO:0003674,GO:0003676,GO:0003677,GO:0003700,GO:0005488,GO:0005575,GO:0005622,GO:0005623,GO:0005634,GO:0006355,GO:0006357,GO:0007275,GO:0008150,GO:0008152,GO:0009058,GO:0009653,GO:0009791,GO:0009888,GO:0009889,GO:0009987,GO:0010026,GO:0010090,GO:0010154,GO:0010191,GO:0010192,GO:…	-	ko:K09422	-	-	-	-	ko00000,ko03000	-	-	-	Myb_DNA-binding
evm.model.Chr1.1797	102107.XP_008220566.1	0.0	1064.0	KOG4282@1|root,KOG4282@2759|Eukaryota,37ITY@33090|Viridiplantae,3GD12@35493|Streptophyta,4JT78@91835|fabids	35493|Streptophyta	K	Trihelix transcription factor	-	GO:0003674,GO:0003700,GO:0006355,GO:0008150,GO:0009889,GO:0010468,GO:0010556,GO:0019219,GO:0019222,GO:0031323,GO:0031326,GO:0050789,GO:0050794,GO:0051171,GO:0051252,GO:0060255,GO:0065007,GO:0080090,GO:0140110,GO:1903506,GO:2000112,GO:2001141	-	-	-	-	-	-	-	-	-	-	Myb_DNA-bind_4
evm.model.Chr1.1795	102107.XP_008220564.1	4.44e-194	540.0	COG5147@1|root,KOG0048@2759|Eukaryota,37TCT@33090|Viridiplantae,3GGD4@35493|Streptophyta,4JP5T@91835|fabids	35493|Streptophyta	K	Transcription factor	-	GO:0000981,GO:0000988,GO:0000989,GO:0001067,GO:0001076,GO:0001101,GO:0001134,GO:0001135,GO:0003674,GO:0003676,GO:0003677,GO:0003700,GO:0005488,GO:0005575,GO:0005622,GO:0005623,GO:0005634,GO:0006355,GO:0006357,GO:0008150,GO:0009314,GO:0009411,GO:0009416,GO:0009628,GO:0009719,GO:0009725,GO:0009751,GO:0009753,GO:0009889,GO:0009890,GO:0009892,GO:0009987,GO:0010033,GO:0010224,GO:0010468,GO:0010556,GO:…	-	ko:K09422	-	-	-	-	ko00000,ko03000	-	-	-	Myb_DNA-binding
evm.model.Chr1.4833	3760.EMJ23238	0.0	1199.0	COG0045@1|root,KOG1254@2759|Eukaryota,37M9Y@33090|Viridiplantae,3G8F2@35493|Streptophyta,4JMQ5@91835|fabids	35493|Streptophyta	C	ATP-citrate synthase beta chain protein	ACLB-1	GO:0003674,GO:0003824,GO:0003878,GO:0005575,GO:0005622,GO:0005623,GO:0005737,GO:0005829,GO:0005886,GO:0006084,GO:0006085,GO:0006139,GO:0006163,GO:0006164,GO:0006637,GO:0006725,GO:0006732,GO:0006753,GO:0006790,GO:0006793,GO:0006796,GO:0006807,GO:0008150,GO:0008152,GO:0009058,GO:0009108,GO:0009117,GO:0009150,GO:0009152,GO:0009165,GO:0009259,GO:0009260,GO:0009346,GO:0009987,GO:0016020,GO:0016740,GO:…	2.3.3.8	ko:K01648	ko00020,ko00720,ko01100,ko01110,ko01120,ko01130,map00020,map00720,map01100,map01110,map01120,map01130	-	R00352	RC00004,RC00067	ko00000,ko00001,ko01000,ko04147	-	-	-	Citrate_synt,CoA_binding,Ligase_CoA
evm.model.Chr1.4834	102107.XP_008223364.1	0.0	1675.0	COG4251@1|root,2QRNS@2759|Eukaryota,37Q5Z@33090|Viridiplantae,3GEP9@35493|Streptophyta,4JKPN@91835|fabids	35493|Streptophyta	T	Regulatory photoreceptor which exists in two forms that are reversibly interconvertible by light the Pr form that absorbs maximally in the red region of the spectrum and the Pfr form that absorbs maximally in the far-red region	PHYB	GO:0005575,GO:0005622,GO:0005623,GO:0005737,GO:0006996,GO:0008150,GO:0009657,GO:0009658,GO:0009902,GO:0009903,GO:0009987,GO:0016043,GO:0019750,GO:0044424,GO:0044464,GO:0051179,GO:0051234,GO:0051640,GO:0051641,GO:0051644,GO:0051649,GO:0051656,GO:0051667,GO:0071840	-	ko:K12121	ko04712,map04712	-	-	-	ko00000,ko00001	-	-	-	GAF,HATPase_c,HisKA,PAS,PAS_2,PHY
evm.model.Chr1.4835	102107.XP_008223364.1	6.33e-151	455.0	COG4251@1|root,2QRNS@2759|Eukaryota,37Q5Z@33090|Viridiplantae,3GEP9@35493|Streptophyta,4JKPN@91835|fabids	35493|Streptophyta	T	Regulatory photoreceptor which exists in two forms that are reversibly interconvertible by light the Pr form that absorbs maximally in the red region of the spectrum and the Pfr form that absorbs maximally in the far-red region	PHYB	GO:0005575,GO:0005622,GO:0005623,GO:0005737,GO:0006996,GO:0008150,GO:0009657,GO:0009658,GO:0009902,GO:0009903,GO:0009987,GO:0016043,GO:0019750,GO:0044424,GO:0044464,GO:0051179,GO:0051234,GO:0051640,GO:0051641,GO:0051644,GO:0051649,GO:0051656,GO:0051667,GO:0071840	-	ko:K12121	ko04712,map04712	-	-	-	ko00000,ko00001	-	-	-	GAF,HATPase_c,HisKA,PAS,PAS_2,PHY
evm.model.Chr1.4836	102107.XP_008223365.1	0.0	1454.0	COG0515@1|root,KOG0192@2759|Eukaryota,37Q2A@33090|Viridiplantae,3GCJA@35493|Streptophyta,4JJQW@91835|fabids	35493|Streptophyta	T	Serine threonine-protein kinase	-	GO:0001666,GO:0003674,GO:0003824,GO:0004672,GO:0004674,GO:0004712,GO:0005575,GO:0005622,GO:0005623,GO:0005737,GO:0005783,GO:0005789,GO:0006082,GO:0006464,GO:0006468,GO:0006629,GO:0006720,GO:0006721,GO:0006793,GO:0006796,GO:0006807,GO:0006950,GO:0007154,GO:0007165,GO:0008150,GO:0008152,GO:0008299,GO:0008610,GO:0009058,GO:0009628,GO:0009685,GO:0009686,GO:0009719,GO:0009723,GO:0009725,GO:0009743,GO:…	-	-	-	-	-	-	-	-	-	-	PAS,PAS_9,Pkinase_Tyr
evm.model.Chr1.1262_evm.model.Chr1.1268	3760.EMJ28678	2.04e-293	801.0	COG0665@1|root,KOG2820@2759|Eukaryota,37NAT@33090|Viridiplantae,3G7V3@35493|Streptophyta,4JDVH@91835|fabids	35493|Streptophyta	E	Sarcosine oxidase	-	GO:0003674,GO:0003824,GO:0008115,GO:0008150,GO:0008152,GO:0016491,GO:0016645,GO:0016647,GO:0055114	1.5.3.1,1.5.3.7	ko:K00306	ko00260,ko00310,ko01100,ko04146,map00260,map00310,map01100,map04146	-	R00610,R02204	RC00060,RC00083,RC00557	ko00000,ko00001,ko01000	-	-	-	DAO
evm.model.Chr1.3514	102107.XP_008222051.1	0.0	1030.0	KOG0663@1|root,KOG0663@2759|Eukaryota,37K03@33090|Viridiplantae,3GBHU@35493|Streptophyta,4JISN@91835|fabids	35493|Streptophyta	T	Cyclin-dependent kinase	-	GO:0003674,GO:0003824,GO:0004672,GO:0004674,GO:0004693,GO:0005575,GO:0005622,GO:0005623,GO:0005634,GO:0006464,GO:0006468,GO:0006793,GO:0006796,GO:0006807,GO:0007346,GO:0008150,GO:0008152,GO:0009987,GO:0010468,GO:0016301,GO:0016310,GO:0016740,GO:0016772,GO:0016773,GO:0019222,GO:0019538,GO:0036211,GO:0043170,GO:0043226,GO:0043227,GO:0043229,GO:0043231,GO:0043412,GO:0044237,GO:0044238,GO:0044260,GO:…	2.7.11.22	ko:K08818	-	-	-	-	ko00000,ko01000,ko01001,ko03041	-	-	-	Pkinase
evm.model.Chr1.3511	3760.EMJ24446	6.3e-208	582.0	28N15@1|root,2QTDR@2759|Eukaryota,37QBH@33090|Viridiplantae,3GDFJ@35493|Streptophyta,4JFPZ@91835|fabids	35493|Streptophyta	S	Remorin, C-terminal region	-	-	-	ko:K22455	ko04915,map04915	-	-	-	ko00000,ko00001	-	-	-	Remorin_C
evm.model.Chr1.4846	102107.XP_008223376.1	2.81e-280	765.0	COG0631@1|root,KOG0700@2759|Eukaryota,37HR3@33090|Viridiplantae,3GAXM@35493|Streptophyta,4JI68@91835|fabids	35493|Streptophyta	T	phosphatase 2c	-	-	3.1.3.43	ko:K01102	-	-	-	-	ko00000,ko01000,ko01009	-	-	-	PP2C
evm.model.Chr1.3521	102107.XP_008222059.1	0.0	974.0	COG1894@1|root,KOG2658@2759|Eukaryota,37IZ7@33090|Viridiplantae,3G8TC@35493|Streptophyta,4JGXI@91835|fabids	35493|Streptophyta	C	Core subunit of the mitochondrial membrane respiratory chain NADH dehydrogenase (Complex I) that is believed to belong to the minimal assembly required for catalysis. Complex I functions in the transfer of electrons from NADH to the respiratory chain	-	GO:0005575,GO:0005622,GO:0005623,GO:0005737,GO:0005739,GO:0005740,GO:0005743,GO:0005746,GO:0005747,GO:0016020,GO:0019866,GO:0030964,GO:0031090,GO:0031966,GO:0031967,GO:0031975,GO:0032991,GO:0043226,GO:0043227,GO:0043229,GO:0043231,GO:0044422,GO:0044424,GO:0044425,GO:0044429,GO:0044444,GO:0044446,GO:0044455,GO:0044464,GO:0045271,GO:0070469,GO:0098796,GO:0098798,GO:0098800,GO:0098803,GO:1902494,GO:…	1.6.5.3,1.6.99.3	ko:K03942	ko00190,ko01100,ko04714,ko04723,ko04932,ko05010,ko05012,ko05016,map00190,map01100,map04714,map04723,map04932,map05010,map05012,map05016	M00143	R11945	RC00061	ko00000,ko00001,ko00002,ko01000	3.D.1.6	-	-	Complex1_51K,NADH_4Fe-4S,SLBB
evm.model.Chr1.2201	102107.XP_008221234.1	1.3e-287	793.0	COG0515@1|root,KOG1187@2759|Eukaryota,37JE8@33090|Viridiplantae,3GGEJ@35493|Streptophyta,4JIDS@91835|fabids	35493|Streptophyta	T	Serine threonine-protein kinase	-	GO:0002376,GO:0003674,GO:0003824,GO:0004672,GO:0004674,GO:0004675,GO:0004888,GO:0005488,GO:0005515,GO:0005575,GO:0005622,GO:0005623,GO:0005634,GO:0005737,GO:0005829,GO:0005886,GO:0006464,GO:0006468,GO:0006793,GO:0006796,GO:0006807,GO:0006950,GO:0006952,GO:0006955,GO:0007154,GO:0007165,GO:0007166,GO:0007167,GO:0007178,GO:0008150,GO:0008152,GO:0009605,GO:0009607,GO:0009608,GO:0009610,GO:0009620,GO:…	-	-	-	-	-	-	-	-	-	-	Pkinase
evm.model.Chr1.4865	3760.EMJ24513	0.0	988.0	COG0153@1|root,KOG0631@2759|Eukaryota,37TAX@33090|Viridiplantae,3GGUC@35493|Streptophyta,4JHSN@91835|fabids	35493|Streptophyta	G	gal1,galk	-	GO:0003674,GO:0003824,GO:0004335,GO:0005575,GO:0005622,GO:0005623,GO:0005737,GO:0005829,GO:0005975,GO:0005996,GO:0006012,GO:0006793,GO:0006796,GO:0008150,GO:0008152,GO:0009987,GO:0016301,GO:0016310,GO:0016740,GO:0016772,GO:0016773,GO:0019200,GO:0019318,GO:0044237,GO:0044238,GO:0044262,GO:0044281,GO:0044424,GO:0044444,GO:0044464,GO:0046835,GO:0071704	2.7.1.157	ko:K18674	-	-	-	-	ko00000,ko01000	-	-	-	GHMP_kinases_C,GHMP_kinases_N,GalKase_gal_bdg
evm.model.Chr1.3535	102107.XP_008222068.1	0.0	979.0	COG2124@1|root,KOG0156@2759|Eukaryota,37QSJ@33090|Viridiplantae,3G8WW@35493|Streptophyta,4JH5R@91835|fabids	35493|Streptophyta	Q	Belongs to the cytochrome P450 family	-	GO:0003674,GO:0003824,GO:0004497,GO:0005575,GO:0008150,GO:0008152,GO:0009058,GO:0016020,GO:0016491,GO:0016705,GO:0016709,GO:0019748,GO:0044550,GO:0055114	-	ko:K20556	-	-	-	-	ko00000,ko00199	-	-	-	p450
evm.model.Chr1.2202	102107.XP_008221233.1	2.04e-186	522.0	2CYMF@1|root,2S556@2759|Eukaryota,37V0X@33090|Viridiplantae,3GI2Z@35493|Streptophyta,4JUFS@91835|fabids	35493|Streptophyta	-	-	-	-	-	-	-	-	-	-	-	-	-	-	-
evm.model.Chr1.2209	225117.XP_009336671.1	0.0	986.0	COG3240@1|root,2QS27@2759|Eukaryota,37S8Y@33090|Viridiplantae,3GXB2@35493|Streptophyta	35493|Streptophyta	I	Belongs to the 'GDSL' lipolytic enzyme family	-	-	-	-	-	-	-	-	-	-	-	-	Lipase_GDSL
evm.model.Chr1.4875	102107.XP_008223417.1	8.69e-207	573.0	2CMPR@1|root,2QR8B@2759|Eukaryota,37II1@33090|Viridiplantae,3G7KN@35493|Streptophyta,4JDP8@91835|fabids	35493|Streptophyta	S	Desiccation-related protein PCC13-62-like	-	-	-	-	-	-	-	-	-	-	-	-	Ferritin_2
evm.model.Chr1.4878	102107.XP_008223422.1	1.8e-274	749.0	2CNGF@1|root,2QW52@2759|Eukaryota,37MEG@33090|Viridiplantae,3GFI4@35493|Streptophyta,4JE0W@91835|fabids	35493|Streptophyta	S	F-box-like	-	-	-	-	-	-	-	-	-	-	-	-	F-box,F-box-like,FBA_3
evm.model.Chr1.2216	102107.XP_008221222.1	0.0	1023.0	COG5193@1|root,KOG2590@2759|Eukaryota,37J6N@33090|Viridiplantae,3G81R@35493|Streptophyta,4JIEG@91835|fabids	35493|Streptophyta	JO	La-related protein	-	-	-	ko:K18757	-	-	-	-	ko00000,ko03019	-	-	-	La
evm.model.Chr1.3546	102107.XP_008222076.1	1.46e-197	547.0	COG0638@1|root,KOG0175@2759|Eukaryota,37RQF@33090|Viridiplantae,3GB7S@35493|Streptophyta,4JH9I@91835|fabids	35493|Streptophyta	O	The proteasome is a multicatalytic proteinase complex which is characterized by its ability to cleave peptides with Arg, Phe, Tyr, Leu, and Glu adjacent to the leaving group at neutral or slightly basic pH	-	GO:0000502,GO:0005575,GO:0005622,GO:0005623,GO:0005839,GO:0019774,GO:0032991,GO:0044424,GO:0044464,GO:1902494,GO:1905368,GO:1905369	3.4.25.1	ko:K02737	ko03050,map03050	M00340	-	-	ko00000,ko00001,ko00002,ko01000,ko01002,ko03051	-	-	-	Proteasome
evm.model.Chr1.3544	102107.XP_008222073.1	0.0	1464.0	KOG0167@1|root,KOG0167@2759|Eukaryota,37N53@33090|Viridiplantae,3GA8R@35493|Streptophyta,4JIQ4@91835|fabids	35493|Streptophyta	S	RING-type E3 ubiquitin transferase	-	GO:0003674,GO:0003824,GO:0004842,GO:0005102,GO:0005488,GO:0005515,GO:0005575,GO:0005622,GO:0005623,GO:0005737,GO:0006464,GO:0006807,GO:0008150,GO:0008152,GO:0009507,GO:0009536,GO:0009987,GO:0016567,GO:0016740,GO:0019538,GO:0019787,GO:0032446,GO:0033612,GO:0036211,GO:0043170,GO:0043226,GO:0043227,GO:0043229,GO:0043231,GO:0043412,GO:0044237,GO:0044238,GO:0044260,GO:0044267,GO:0044424,GO:0044444,GO:…	-	-	-	-	-	-	-	-	-	-	KAP,U-box
evm.model.Chr1.2217	102107.XP_008221221.1	4.59e-273	745.0	COG1064@1|root,KOG0023@2759|Eukaryota,37QXT@33090|Viridiplantae,3G8X4@35493|Streptophyta,4JD9A@91835|fabids	35493|Streptophyta	Q	cinnamyl alcohol dehydrogenase	-	-	1.1.1.195	ko:K00083	ko00940,ko01100,ko01110,map00940,map01100,map01110	M00039	R02593,R03918,R06570,R06571,R07437	RC00649	ko00000,ko00001,ko00002,ko01000	-	-	-	ADH_N,ADH_zinc_N
evm.model.Chr1.3550	3760.EMJ24066	0.0	966.0	KOG2161@1|root,KOG2161@2759|Eukaryota,37Q1W@33090|Viridiplantae,3G7F5@35493|Streptophyta,4JDEV@91835|fabids	35493|Streptophyta	G	Mannosyl-oligosaccharide glucosidase	-	GO:0003674,GO:0003824,GO:0004553,GO:0004573,GO:0005575,GO:0005622,GO:0005623,GO:0005737,GO:0005783,GO:0005789,GO:0006457,GO:0006464,GO:0006486,GO:0006487,GO:0006807,GO:0008150,GO:0008152,GO:0009058,GO:0009059,GO:0009100,GO:0009101,GO:0009987,GO:0012505,GO:0015926,GO:0016020,GO:0016787,GO:0016798,GO:0019538,GO:0031984,GO:0034645,GO:0036211,GO:0042175,GO:0043170,GO:0043226,GO:0043227,GO:0043229,GO:…	3.2.1.106	ko:K01228	ko00510,ko01100,ko04141,map00510,map01100,map04141	M00073	R05979	-	ko00000,ko00001,ko00002,ko01000,ko04147	-	-	-	Glyco_hydro_63,Glyco_hydro_63N,REF
evm.model.Chr1.2227	102107.XP_008221210.1	9.97e-214	590.0	KOG1591@1|root,KOG1591@2759|Eukaryota,37KCY@33090|Viridiplantae,3GFH4@35493|Streptophyta,4JIG6@91835|fabids	35493|Streptophyta	E	prolyl 4-hydroxylase	-	GO:0003674,GO:0003824,GO:0005575,GO:0005622,GO:0005623,GO:0005737,GO:0005768,GO:0005783,GO:0005788,GO:0005794,GO:0005802,GO:0006464,GO:0006807,GO:0008150,GO:0008152,GO:0009987,GO:0012505,GO:0016491,GO:0016705,GO:0016706,GO:0018126,GO:0018193,GO:0018208,GO:0019511,GO:0019538,GO:0031410,GO:0031543,GO:0031545,GO:0031974,GO:0031982,GO:0031984,GO:0036211,GO:0043170,GO:0043226,GO:0043227,GO:0043229,GO:…	1.14.11.2	ko:K00472	ko00330,ko01100,map00330,map01100	-	R01252	RC00478	ko00000,ko00001,ko01000	-	-	-	2OG-FeII_Oxy_3
evm.model.Chr1.2224	102107.XP_008221212.1	0.0	868.0	KOG2501@1|root,KOG2501@2759|Eukaryota,37NU2@33090|Viridiplantae,3GFVV@35493|Streptophyta,4JDYW@91835|fabids	35493|Streptophyta	O	Nucleoredoxin	-	-	1.8.1.8	ko:K17609	-	-	-	-	ko00000,ko01000,ko01009	-	-	-	C1_2,Thioredoxin_8
evm.model.Chr1.2228	102107.XP_008221207.1	1.1e-96	283.0	2AUGM@1|root,2RZU3@2759|Eukaryota,37UNI@33090|Viridiplantae,3GISG@35493|Streptophyta,4JQB1@91835|fabids	35493|Streptophyta	S	Belongs to the complex I LYR family	-	-	-	-	-	-	-	-	-	-	-	-	Complex1_LYR
evm.model.Chr1.2234	3760.EMJ24493	3.69e-269	739.0	COG0500@1|root,KOG1269@2759|Eukaryota,37NT4@33090|Viridiplantae,3G89N@35493|Streptophyta,4JJQD@91835|fabids	35493|Streptophyta	I	Belongs to the class I-like SAM-binding methyltransferase superfamily. Erg6 SMT family	SMT3	GO:0003002,GO:0003674,GO:0003824,GO:0003838,GO:0005575,GO:0005622,GO:0005623,GO:0005737,GO:0005783,GO:0005794,GO:0006275,GO:0006629,GO:0006694,GO:0007275,GO:0007389,GO:0008150,GO:0008152,GO:0008156,GO:0008168,GO:0008169,GO:0008202,GO:0008610,GO:0008757,GO:0009058,GO:0009825,GO:0009889,GO:0009890,GO:0009892,GO:0009987,GO:0010051,GO:0010556,GO:0010558,GO:0010564,GO:0010605,GO:0010948,GO:0012505,GO:…	2.1.1.143	ko:K08242	ko00100,ko01110,map00100,map01110	-	R05776	RC00003,RC01470	ko00000,ko00001,ko01000	-	-	-	Methyltransf_11,Sterol_MT_C
evm.model.Chr1.4898	102107.XP_008223428.1	0.0	2036.0	COG5021@1|root,KOG0942@2759|Eukaryota,37IKP@33090|Viridiplantae,3G762@35493|Streptophyta,4JN3S@91835|fabids	35493|Streptophyta	O	E3 ubiquitin-protein ligase	-	GO:0003674,GO:0003824,GO:0004842,GO:0005575,GO:0005622,GO:0005623,GO:0005737,GO:0006464,GO:0006807,GO:0008150,GO:0008152,GO:0009987,GO:0016567,GO:0016740,GO:0019538,GO:0019787,GO:0032446,GO:0036211,GO:0043170,GO:0043412,GO:0044237,GO:0044238,GO:0044260,GO:0044267,GO:0044424,GO:0044464,GO:0061630,GO:0061659,GO:0070647,GO:0071704,GO:0140096,GO:1901564	2.3.2.26	ko:K10589	ko04120,map04120	-	-	-	ko00000,ko00001,ko01000,ko04121	-	-	-	HECT
evm.model.Chr1.5839_evm.model.Chr1.5843_evm.model.Chr1.5844	3760.EMJ24224	1.3e-285	780.0	COG3424@1|root,2QRSY@2759|Eukaryota,37MT6@33090|Viridiplantae,3G7AK@35493|Streptophyta,4JIAE@91835|fabids	35493|Streptophyta	H	Belongs to the chalcone stilbene synthases family	CHS3	GO:0003674,GO:0003824,GO:0008150,GO:0008152,GO:0009058,GO:0009812,GO:0009813,GO:0016210,GO:0016740,GO:0016746,GO:0016747,GO:0071704,GO:1901576	2.3.1.74	ko:K00660	ko00941,ko01100,ko01110,ko04712,map00941,map01100,map01110,map04712	M00137	R01613,R06568,R07987,R07988,R07989	RC00004,RC02726	ko00000,ko00001,ko00002,ko01000,ko01008	-	-	-	Chal_sti_synt_C,Chal_sti_synt_N
evm.model.Chr1.2237	102107.XP_008221199.1	1.46e-106	308.0	COG3794@1|root,2RXIY@2759|Eukaryota,37TZA@33090|Viridiplantae,3GI3J@35493|Streptophyta,4JP3N@91835|fabids	35493|Streptophyta	C	Participates in electron transfer between P700 and the cytochrome b6-f complex in photosystem I	PETE	GO:0003674,GO:0003824,GO:0005488,GO:0005515,GO:0005575,GO:0005622,GO:0005623,GO:0005737,GO:0006091,GO:0006417,GO:0008150,GO:0008152,GO:0009055,GO:0009507,GO:0009532,GO:0009534,GO:0009536,GO:0009570,GO:0009579,GO:0009889,GO:0009890,GO:0009892,GO:0009987,GO:0010035,GO:0010038,GO:0010468,GO:0010556,GO:0010558,GO:0010605,GO:0010608,GO:0010629,GO:0016020,GO:0016491,GO:0017148,GO:0019222,GO:0019904,GO:…	-	ko:K02638	ko00195,map00195	-	-	-	ko00000,ko00001,ko00194	-	-	-	Copper-bind
evm.model.Chr1.4895	102107.XP_008223426.1	0.0	1365.0	2CN07@1|root,2QT23@2759|Eukaryota,37IHS@33090|Viridiplantae,3G7R0@35493|Streptophyta,4JSSJ@91835|fabids	35493|Streptophyta	S	Alkaline neutral invertase	NIN1	GO:0003674,GO:0003824,GO:0004553,GO:0004564,GO:0004575,GO:0005575,GO:0005622,GO:0005623,GO:0005737,GO:0005739,GO:0005975,GO:0005984,GO:0005985,GO:0005987,GO:0007623,GO:0008150,GO:0008152,GO:0009056,GO:0009311,GO:0009313,GO:0009987,GO:0010029,GO:0015926,GO:0016052,GO:0016787,GO:0016798,GO:0040034,GO:0043226,GO:0043227,GO:0043229,GO:0043231,GO:0044237,GO:0044238,GO:0044248,GO:0044262,GO:0044275,GO:…	-	-	-	-	-	-	-	-	-	-	Glyco_hydro_100
evm.model.Chr1.2235	3760.EMJ23352	1.27e-305	835.0	KOG2816@1|root,KOG2816@2759|Eukaryota,37M6E@33090|Viridiplantae,3GBBH@35493|Streptophyta,4JHET@91835|fabids	35493|Streptophyta	S	Hippocampus abundant transcript 1	-	-	-	-	-	-	-	-	-	-	-	-	MFS_1
evm.model.Chr1.3576	102107.XP_008222157.1	1.34e-163	458.0	2C8GV@1|root,2QWHP@2759|Eukaryota,37TG8@33090|Viridiplantae,3GH2B@35493|Streptophyta,4JHIJ@91835|fabids	35493|Streptophyta	S	REF SRPP-like protein	-	GO:0005575,GO:0005622,GO:0005623,GO:0005737,GO:0005773,GO:0005783,GO:0005811,GO:0006996,GO:0007275,GO:0008150,GO:0009555,GO:0009987,GO:0012505,GO:0016043,GO:0032501,GO:0032502,GO:0034389,GO:0040007,GO:0040008,GO:0043226,GO:0043227,GO:0043228,GO:0043229,GO:0043231,GO:0043232,GO:0044424,GO:0044444,GO:0044464,GO:0045927,GO:0048229,GO:0048518,GO:0048583,GO:0048584,GO:0048589,GO:0048856,GO:0050789,GO:…	-	-	-	-	-	-	-	-	-	-	REF
evm.model.Chr1.3578	3760.EMJ23974	9.57e-286	781.0	2CMP5@1|root,2QR5D@2759|Eukaryota,37KNE@33090|Viridiplantae,3GB92@35493|Streptophyta,4JFG8@91835|fabids	35493|Streptophyta	S	f-box protein	-	GO:0005575,GO:0005622,GO:0005623,GO:0005634,GO:0043226,GO:0043227,GO:0043229,GO:0043231,GO:0044424,GO:0044464	-	-	-	-	-	-	-	-	-	-	F-box-like,zf-MYND
evm.model.Chr1.3580	102107.XP_008222161.1	4.94e-59	182.0	2CBKQ@1|root,2S5H6@2759|Eukaryota,37VR5@33090|Viridiplantae,3GJIA@35493|Streptophyta,4JQJ6@91835|fabids	35493|Streptophyta	S	drought-induced protein	-	-	-	-	-	-	-	-	-	-	-	-	-
evm.model.Chr1.3586	102107.XP_008222168.1	3.05e-116	334.0	2BE35@1|root,2S13V@2759|Eukaryota,37VGK@33090|Viridiplantae,3GKKT@35493|Streptophyta,4JQAA@91835|fabids	35493|Streptophyta	S	Plant lipid transfer protein / seed storage protein / trypsin-alpha amylase inhibitor domain family	-	GO:0003674,GO:0005488,GO:0005575,GO:0005618,GO:0005622,GO:0005623,GO:0005737,GO:0005783,GO:0005794,GO:0005886,GO:0006810,GO:0006869,GO:0006950,GO:0006952,GO:0007275,GO:0008150,GO:0008289,GO:0009505,GO:0009605,GO:0009607,GO:0009620,GO:0010876,GO:0012505,GO:0016020,GO:0030312,GO:0031224,GO:0031225,GO:0031226,GO:0032501,GO:0032502,GO:0033036,GO:0042335,GO:0043207,GO:0043226,GO:0043227,GO:0043229,GO:…	-	-	-	-	-	-	-	-	-	-	LTP_2
evm.model.Chr1.2253	3760.EMJ24316	0.0	1081.0	2D1XH@1|root,2SJNQ@2759|Eukaryota,37Y4N@33090|Viridiplantae,3GHNA@35493|Streptophyta,4JRRD@91835|fabids	35493|Streptophyta	T	PRONE (Plant-specific Rop nucleotide exchanger)	-	-	-	-	-	-	-	-	-	-	-	-	PRONE
evm.model.Chr1.2258	102107.XP_008221175.1	2.3e-300	825.0	COG2132@1|root,KOG1263@2759|Eukaryota,37I5Z@33090|Viridiplantae,3G7TH@35493|Streptophyta,4JN2A@91835|fabids	35493|Streptophyta	Q	L-ascorbate oxidase homolog	-	-	-	-	-	-	-	-	-	-	-	-	Cu-oxidase,Cu-oxidase_2,Cu-oxidase_3
evm.model.Chr1.3588	3760.EMJ23997	0.0	880.0	2CN4Z@1|root,2QTXG@2759|Eukaryota,37QHI@33090|Viridiplantae,3G9ZY@35493|Streptophyta,4JTGK@91835|fabids	35493|Streptophyta	S	Squamosa promoter-binding-like protein	-	GO:0003674,GO:0003676,GO:0003677,GO:0003700,GO:0005488,GO:0005575,GO:0005622,GO:0005623,GO:0005634,GO:0006355,GO:0007275,GO:0008150,GO:0009653,GO:0009889,GO:0009891,GO:0009893,GO:0009965,GO:0010016,GO:0010358,GO:0010468,GO:0010556,GO:0010557,GO:0010604,GO:0010628,GO:0019219,GO:0019222,GO:0031323,GO:0031325,GO:0031326,GO:0031328,GO:0032501,GO:0032502,GO:0040034,GO:0043226,GO:0043227,GO:0043229,GO:…	-	-	-	-	-	-	-	-	-	-	SBP
evm.model.Chr1.2257	102107.XP_008221177.1	0.0	1007.0	COG0459@1|root,KOG0363@2759|Eukaryota,37I4F@33090|Viridiplantae,3G8JY@35493|Streptophyta,4JF77@91835|fabids	35493|Streptophyta	O	assists the folding of proteins upon ATP hydrolysis	-	GO:0003674,GO:0005488,GO:0005515,GO:0005575,GO:0005618,GO:0005622,GO:0005623,GO:0005737,GO:0005829,GO:0005832,GO:0005886,GO:0006457,GO:0006458,GO:0008150,GO:0009987,GO:0016020,GO:0030312,GO:0031224,GO:0031225,GO:0031226,GO:0032991,GO:0044183,GO:0044424,GO:0044425,GO:0044444,GO:0044445,GO:0044459,GO:0044464,GO:0046658,GO:0051082,GO:0061077,GO:0071944,GO:0101031	-	ko:K09494	-	-	-	-	ko00000,ko03036,ko03110,ko04147	-	-	-	Cpn60_TCP1
evm.model.Chr1.804	3760.EMJ24861	1.02e-102	297.0	2CVGS@1|root,2S4GF@2759|Eukaryota,37W8B@33090|Viridiplantae,3GK4N@35493|Streptophyta,4JQN7@91835|fabids	35493|Streptophyta	-	-	-	-	-	-	-	-	-	-	-	-	-	-	-
evm.model.Chr1.809	102107.XP_008233927.1	0.0	2212.0	COG5141@1|root,KOG0954@2759|Eukaryota,37KHX@33090|Viridiplantae,3GF2K@35493|Streptophyta,4JIB3@91835|fabids	35493|Streptophyta	S	PHD-zinc-finger like domain	-	GO:0000003,GO:0000785,GO:0001067,GO:0003002,GO:0003006,GO:0003674,GO:0003676,GO:0003677,GO:0003824,GO:0005488,GO:0005543,GO:0005575,GO:0005622,GO:0005623,GO:0005634,GO:0005694,GO:0005737,GO:0005886,GO:0006325,GO:0006355,GO:0006464,GO:0006479,GO:0006807,GO:0006996,GO:0007275,GO:0007389,GO:0008150,GO:0008152,GO:0008168,GO:0008170,GO:0008213,GO:0008276,GO:0008289,GO:0008757,GO:0009653,GO:0009791,GO:…	-	ko:K11380	-	-	-	-	ko00000,ko03036	-	-	-	PHD_2,zf-HC5HC2H_2
evm.model.Chr1.3594	102107.XP_008222182.1	0.0	2022.0	COG0642@1|root,KOG0519@2759|Eukaryota,37J1B@33090|Viridiplantae,3G7BQ@35493|Streptophyta,4JHVW@91835|fabids	35493|Streptophyta	T	Histidine kinase	HK3	GO:0001101,GO:0003674,GO:0003824,GO:0004672,GO:0004673,GO:0004888,GO:0005488,GO:0005515,GO:0005575,GO:0005622,GO:0005623,GO:0005737,GO:0005783,GO:0005789,GO:0005886,GO:0006464,GO:0006468,GO:0006793,GO:0006796,GO:0006807,GO:0006950,GO:0006952,GO:0006970,GO:0007154,GO:0007165,GO:0007275,GO:0007568,GO:0008150,GO:0008152,GO:0009266,GO:0009267,GO:0009409,GO:0009414,GO:0009415,GO:0009605,GO:0009607,GO:…	2.7.13.3	ko:K14489	ko04075,map04075	-	-	-	ko00000,ko00001,ko01000	-	-	-	CHASE,HATPase_c,HisKA,Response_reg
evm.model.Chr1.3593	102107.XP_008222181.1	0.0	1313.0	COG0484@1|root,2QQV4@2759|Eukaryota,37PVU@33090|Viridiplantae,3G792@35493|Streptophyta,4JDMD@91835|fabids	35493|Streptophyta	O	Domain of unknown function (DUF3444)	-	-	-	-	-	-	-	-	-	-	-	-	DUF3444,DnaJ
evm.model.Chr1.2265	102107.XP_008221162.1	0.0	1584.0	COG1231@1|root,KOG0029@2759|Eukaryota,37IHR@33090|Viridiplantae,3GFQ9@35493|Streptophyta,4JIDZ@91835|fabids	35493|Streptophyta	Q	Lysine-specific histone demethylase 1 homolog	-	GO:0005575,GO:0005622,GO:0005623,GO:0005634,GO:0006325,GO:0006464,GO:0006476,GO:0006479,GO:0006807,GO:0006996,GO:0007275,GO:0008150,GO:0008152,GO:0008213,GO:0009987,GO:0016043,GO:0016569,GO:0016570,GO:0016571,GO:0016575,GO:0018022,GO:0018193,GO:0018205,GO:0019538,GO:0022622,GO:0032259,GO:0032501,GO:0032502,GO:0034968,GO:0035601,GO:0036211,GO:0043170,GO:0043226,GO:0043227,GO:0043229,GO:0043231,GO:…	-	ko:K11450	ko04714,map04714	-	-	-	ko00000,ko00001,ko01000,ko03036	-	-	-	Amino_oxidase,SWIRM
evm.model.Chr1.3595	102107.XP_008222183.1	1.86e-86	254.0	KOG2104@1|root,KOG2104@2759|Eukaryota,37UGW@33090|Viridiplantae,3GISZ@35493|Streptophyta,4JPCM@91835|fabids	35493|Streptophyta	U	Nuclear transport factor	-	-	-	-	-	-	-	-	-	-	-	-	NTF2
evm.model.Chr1.2264	102107.XP_008221164.1	1.53e-93	282.0	2AIFD@1|root,2RZ4N@2759|Eukaryota,37V0I@33090|Viridiplantae,3GJ2C@35493|Streptophyta,4JPY6@91835|fabids	35493|Streptophyta	S	Belongs to the plant dehydrin family	-	GO:0001101,GO:0001786,GO:0003674,GO:0003779,GO:0005488,GO:0005507,GO:0005515,GO:0005543,GO:0005575,GO:0005622,GO:0005623,GO:0005634,GO:0005737,GO:0005829,GO:0005911,GO:0006950,GO:0008092,GO:0008150,GO:0008289,GO:0009266,GO:0009409,GO:0009414,GO:0009415,GO:0009506,GO:0009628,GO:0009631,GO:0009719,GO:0009725,GO:0009737,GO:0010029,GO:0010033,GO:0010035,GO:0016020,GO:0016151,GO:0019898,GO:0030054,GO:…	-	-	-	-	-	-	-	-	-	-	Dehydrin
evm.model.Chr1.810	102107.XP_008233926.1	3.89e-96	279.0	KOG3393@1|root,KOG3393@2759|Eukaryota,37TWZ@33090|Viridiplantae,3GHVB@35493|Streptophyta,4JPT7@91835|fabids	35493|Streptophyta	S	Transmembrane protein 50 homolog	-	-	-	-	-	-	-	-	-	-	-	-	UPF0220
evm.model.Chr1.2269	102107.XP_008221156.1	9.43e-32	114.0	2BVTD@1|root,2S46B@2759|Eukaryota,37WA7@33090|Viridiplantae,3GK1U@35493|Streptophyta	35493|Streptophyta	S	NADH dehydrogenase ubiquinone 1 beta subcomplex subunit	-	GO:0005575,GO:0005622,GO:0005623,GO:0005737,GO:0005739,GO:0005740,GO:0005743,GO:0005746,GO:0005747,GO:0016020,GO:0019866,GO:0030964,GO:0031090,GO:0031966,GO:0031967,GO:0031975,GO:0032991,GO:0043226,GO:0043227,GO:0043229,GO:0043231,GO:0044422,GO:0044424,GO:0044425,GO:0044429,GO:0044444,GO:0044446,GO:0044455,GO:0044464,GO:0045271,GO:0070469,GO:0098796,GO:0098798,GO:0098800,GO:0098803,GO:1902494,GO:…	-	-	-	-	-	-	-	-	-	-	-
evm.model.Chr1.811	102107.XP_008233924.1	0.0	1097.0	28NNK@1|root,2QV8B@2759|Eukaryota,37NSS@33090|Viridiplantae,3GBH6@35493|Streptophyta,4JF3S@91835|fabids	35493|Streptophyta	-	-	-	-	-	-	-	-	-	-	-	-	-	-	-
evm.model.Chr1.2268	102107.XP_008221158.1	0.0	1072.0	COG0318@1|root,KOG1176@2759|Eukaryota,37P70@33090|Viridiplantae,3GBJ7@35493|Streptophyta,4JKTF@91835|fabids	35493|Streptophyta	I	4-coumarate--CoA ligase-like	OPCL1	GO:0005575,GO:0005622,GO:0005623,GO:0005737,GO:0005777,GO:0006082,GO:0006950,GO:0008150,GO:0008152,GO:0009058,GO:0009611,GO:0009694,GO:0009695,GO:0009987,GO:0010817,GO:0016053,GO:0019752,GO:0032787,GO:0042445,GO:0042446,GO:0042579,GO:0043226,GO:0043227,GO:0043229,GO:0043231,GO:0043436,GO:0044237,GO:0044249,GO:0044281,GO:0044283,GO:0044424,GO:0044444,GO:0044464,GO:0046394,GO:0050896,GO:0065007,GO:…	-	ko:K10526	ko00592,ko01100,ko01110,map00592,map01100,map01110	M00113	R07887	RC00014	ko00000,ko00001,ko00002,ko01000	-	-	-	AMP-binding,AMP-binding_C
evm.model.Chr1.814	102107.XP_008233920.1	3.06e-236	649.0	28P94@1|root,2QXWF@2759|Eukaryota,37N21@33090|Viridiplantae,3GD7T@35493|Streptophyta,4JJN4@91835|fabids	35493|Streptophyta	S	Protein of unknown function (DUF1644)	-	-	-	-	-	-	-	-	-	-	-	-	DUF1644
evm.model.Chr1.816	102107.XP_008233919.1	0.0	1525.0	COG0543@1|root,COG2041@1|root,COG5274@1|root,KOG0534@2759|Eukaryota,KOG0535@2759|Eukaryota,KOG0537@2759|Eukaryota,37KGC@33090|Viridiplantae,3GEH9@35493|Streptophyta,4JKWJ@91835|fabids	35493|Streptophyta	C	Nitrate reductase is a key enzyme involved in the first step of nitrate assimilation in plants, fungi and bacteria	NIA1	GO:0001505,GO:0003674,GO:0003824,GO:0005575,GO:0005622,GO:0005623,GO:0005737,GO:0005773,GO:0005829,GO:0005886,GO:0006082,GO:0006807,GO:0006809,GO:0008150,GO:0008152,GO:0008940,GO:0009058,GO:0009314,GO:0009416,GO:0009605,GO:0009607,GO:0009608,GO:0009610,GO:0009620,GO:0009628,GO:0009703,GO:0009987,GO:0016020,GO:0016491,GO:0016661,GO:0017144,GO:0034641,GO:0042126,GO:0042128,GO:0042133,GO:0042136,GO:…	1.7.1.1,1.7.1.2,1.7.1.3	ko:K10534	ko00910,ko01120,map00910,map01120	M00531	R00794,R00796	RC02812	ko00000,ko00001,ko00002,ko01000	-	-	-	Cyt-b5,FAD_binding_6,Mo-co_dimer,NAD_binding_1,Oxidored_molyb
evm.model.Chr1.2272	102107.XP_008221154.1	0.0	1023.0	28IGC@1|root,2QQT6@2759|Eukaryota,37P7P@33090|Viridiplantae,3GE02@35493|Streptophyta,4JH4C@91835|fabids	35493|Streptophyta	T	Serine threonine-protein kinase	-	GO:0003674,GO:0003824,GO:0004672,GO:0004674,GO:0004675,GO:0004888,GO:0005575,GO:0005623,GO:0005886,GO:0006464,GO:0006468,GO:0006793,GO:0006796,GO:0006807,GO:0007154,GO:0007165,GO:0007166,GO:0007167,GO:0007178,GO:0008150,GO:0008152,GO:0009719,GO:0009725,GO:0009741,GO:0009742,GO:0009755,GO:0009987,GO:0010033,GO:0014070,GO:0016020,GO:0016301,GO:0016310,GO:0016740,GO:0016772,GO:0016773,GO:0019199,GO:…	2.7.11.1	ko:K14500	ko04075,map04075	-	-	-	ko00000,ko00001,ko01000,ko01001	-	-	-	Pkinase_Tyr
evm.model.Chr1.2271	102107.XP_008221155.1	0.0	1358.0	COG0465@1|root,KOG0731@2759|Eukaryota,37HNE@33090|Viridiplantae,3GBCJ@35493|Streptophyta,4JH42@91835|fabids	35493|Streptophyta	O	ATP-dependent zinc metalloprotease FTSH	-	-	-	ko:K03798	-	M00742	-	-	ko00000,ko00002,ko01000,ko01002,ko03110	-	-	-	AAA,Peptidase_M41
evm.model.Chr1.2278	102107.XP_008221150.1	2.52e-300	822.0	28MQ9@1|root,2QU89@2759|Eukaryota,37N7W@33090|Viridiplantae,3G92C@35493|Streptophyta,4JEXA@91835|fabids	35493|Streptophyta	-	-	-	-	-	-	-	-	-	-	-	-	-	-	-
evm.model.Chr1.827	3760.EMJ28197	0.0	926.0	COG5253@1|root,KOG0229@2759|Eukaryota,37IC8@33090|Viridiplantae,3GA6J@35493|Streptophyta,4JNRP@91835|fabids	35493|Streptophyta	T	phosphatidylinositol 4-phosphate 5-kinase	-	GO:0000003,GO:0003006,GO:0003674,GO:0003779,GO:0003785,GO:0003824,GO:0005488,GO:0005515,GO:0005575,GO:0005623,GO:0005886,GO:0006629,GO:0006644,GO:0006650,GO:0006793,GO:0006796,GO:0007275,GO:0008092,GO:0008150,GO:0008152,GO:0009605,GO:0009606,GO:0009628,GO:0009629,GO:0009630,GO:0009653,GO:0009791,GO:0009958,GO:0009987,GO:0010015,GO:0010101,GO:0010102,GO:0010311,GO:0016020,GO:0016301,GO:0016307,GO:…	2.7.1.68	ko:K00889	ko00562,ko01100,ko04011,ko04070,ko04072,ko04139,ko04144,ko04666,ko04810,ko05231,map00562,map01100,map04011,map04070,map04072,map04139,map04144,map04666,map04810,map05231	M00130	R03469	RC00002,RC00078	ko00000,ko00001,ko00002,ko01000,ko04131	-	-	-	MORN,PIP5K
evm.model.Chr1.5309	102107.XP_008223940.1	0.0	1797.0	KOG1539@1|root,KOG1539@2759|Eukaryota,37NED@33090|Viridiplantae,3GE6W@35493|Streptophyta,4JD22@91835|fabids	35493|Streptophyta	S	U3 small nucleolar RNA-associated protein	-	-	-	ko:K14554	ko03008,map03008	-	-	-	ko00000,ko00001,ko03009	-	-	-	ANAPC4_WD40,Utp21,WD40
evm.model.Chr1.2289	102107.XP_008221140.1	1.2e-261	716.0	COG3491@1|root,KOG0143@2759|Eukaryota,37S4R@33090|Viridiplantae,3GEB9@35493|Streptophyta,4JSBV@91835|fabids	35493|Streptophyta	Q	Belongs to the iron ascorbate-dependent oxidoreductase family	-	-	-	-	-	-	-	-	-	-	-	-	2OG-FeII_Oxy,DIOX_N
evm.model.Chr1.5316	102107.XP_008223930.1	3.64e-249	683.0	28JWX@1|root,2QSB5@2759|Eukaryota,37R9C@33090|Viridiplantae,3GDHB@35493|Streptophyta,4JN3W@91835|fabids	35493|Streptophyta	C	Belongs to the alternative oxidase family	-	GO:0005575,GO:0005622,GO:0005623,GO:0005737,GO:0005739,GO:0043226,GO:0043227,GO:0043229,GO:0043231,GO:0044424,GO:0044444,GO:0044464	1.10.3.11	ko:K17893	-	-	R09504	RC00061	ko00000,ko01000	-	-	-	AOX
evm.model.Chr1.5317	3760.EMJ24392	1.48e-215	595.0	28KBX@1|root,2QSSW@2759|Eukaryota,37HNM@33090|Viridiplantae,3G8K0@35493|Streptophyta,4JN03@91835|fabids	35493|Streptophyta	S	Tetratricopeptide repeat	-	GO:0006109,GO:0006950,GO:0006996,GO:0007154,GO:0008150,GO:0009267,GO:0009605,GO:0009657,GO:0009658,GO:0009889,GO:0009987,GO:0009991,GO:0010438,GO:0010439,GO:0010675,GO:0016043,GO:0019222,GO:0031323,GO:0031326,GO:0031667,GO:0031668,GO:0031669,GO:0033554,GO:0042594,GO:0042762,GO:0043255,GO:0043455,GO:0050789,GO:0050794,GO:0050896,GO:0051171,GO:0051716,GO:0062012,GO:0065007,GO:0071496,GO:0071840,GO:…	-	-	-	-	-	-	-	-	-	-	TPR_1,TPR_2,TPR_8
evm.model.Chr1.830	3760.EMJ26463	0.0	1576.0	KOG1737@1|root,KOG1737@2759|Eukaryota,37NMB@33090|Viridiplantae,3GC8R@35493|Streptophyta,4JD0D@91835|fabids	35493|Streptophyta	T	Oxysterol-binding protein-related protein	-	-	-	ko:K20456	-	-	-	-	ko00000,ko04131	-	-	-	Oxysterol_BP,PH_11
evm.model.Chr1.5311	102107.XP_008223937.1	0.0	1599.0	2C3ZN@1|root,2QYZE@2759|Eukaryota,37QUR@33090|Viridiplantae,3GFCR@35493|Streptophyta,4JH0B@91835|fabids	35493|Streptophyta	S	Microtubule-associated protein	-	-	-	-	-	-	-	-	-	-	-	-	Cohesin_HEAT,HEAT
evm.model.Chr1.831	3760.EMJ22979	6.65e-259	710.0	COG0340@1|root,KOG1536@2759|Eukaryota,37PT9@33090|Viridiplantae,3GCAK@35493|Streptophyta,4JM2N@91835|fabids	35493|Streptophyta	H	Biotin--protein ligase	-	GO:0000785,GO:0001101,GO:0003674,GO:0003824,GO:0004077,GO:0004078,GO:0004080,GO:0005488,GO:0005515,GO:0005575,GO:0005622,GO:0005623,GO:0005634,GO:0005652,GO:0005694,GO:0005737,GO:0005829,GO:0006325,GO:0006464,GO:0006807,GO:0006996,GO:0007584,GO:0008144,GO:0008150,GO:0008152,GO:0008283,GO:0009058,GO:0009059,GO:0009305,GO:0009374,GO:0009507,GO:0009536,GO:0009605,GO:0009987,GO:0009991,GO:0010033,GO:…	6.3.4.10,6.3.4.11,6.3.4.15,6.3.4.9	ko:K01942	ko00780,ko01100,map00780,map01100	-	R01074,R05145	RC00043,RC00070,RC00096,RC02896	ko00000,ko00001,ko01000	-	-	-	BPL_C,BPL_LplA_LipB
evm.model.Chr1.833	3760.EMJ26479	0.0	1581.0	KOG0596@1|root,KOG0596@2759|Eukaryota,37K4V@33090|Viridiplantae,3GEWU@35493|Streptophyta,4JK7N@91835|fabids	35493|Streptophyta	T	serine threonine-protein kinase	-	GO:0000228,GO:0000775,GO:0000776,GO:0000777,GO:0000778,GO:0000779,GO:0000780,GO:0000793,GO:0000794,GO:0003674,GO:0003824,GO:0004672,GO:0004712,GO:0005575,GO:0005622,GO:0005623,GO:0005634,GO:0005694,GO:0005813,GO:0005815,GO:0005856,GO:0006464,GO:0006468,GO:0006793,GO:0006796,GO:0006807,GO:0008150,GO:0008152,GO:0009987,GO:0015630,GO:0016301,GO:0016310,GO:0016740,GO:0016772,GO:0016773,GO:0019538,GO:…	2.7.12.1	ko:K08866	ko04110,ko04111,map04110,map04111	-	-	-	ko00000,ko00001,ko01000,ko01001,ko03036	-	-	-	Pkinase
evm.model.Chr1.834	102107.XP_008233905.1	4.23e-289	793.0	2C3EN@1|root,2QQ00@2759|Eukaryota,37MXM@33090|Viridiplantae,3GEBI@35493|Streptophyta,4JDGB@91835|fabids	35493|Streptophyta	S	zinc finger	-	-	-	-	-	-	-	-	-	-	-	-	-
evm.model.Chr1.5321	102107.XP_008223976.1	7.28e-243	668.0	COG0667@1|root,KOG1575@2759|Eukaryota,37KG8@33090|Viridiplantae,3G8DZ@35493|Streptophyta,4JEH6@91835|fabids	35493|Streptophyta	C	voltage-gated potassium channel subunit	-	GO:0005575,GO:0005623,GO:0005886,GO:0005911,GO:0009506,GO:0016020,GO:0030054,GO:0044464,GO:0055044,GO:0071944	-	-	-	-	-	-	-	-	-	-	Aldo_ket_red
evm.model.Chr1.5327	102107.XP_008223972.1	2.32e-244	729.0	COG4886@1|root,2QQEU@2759|Eukaryota,37SQD@33090|Viridiplantae,3GHJZ@35493|Streptophyta,4JK16@91835|fabids	35493|Streptophyta	T	Belongs to the protein kinase superfamily. Ser Thr protein kinase family	-	GO:0005575,GO:0005623,GO:0005886,GO:0007275,GO:0008150,GO:0009888,GO:0010449,GO:0016020,GO:0022622,GO:0032501,GO:0032502,GO:0035266,GO:0040007,GO:0044464,GO:0048364,GO:0048507,GO:0048589,GO:0048731,GO:0048856,GO:0071944,GO:0099402	-	-	-	-	-	-	-	-	-	-	LRRNT_2,LRR_1,LRR_4,LRR_8,Pkinase,Pkinase_Tyr
evm.model.Chr1.2299	102107.XP_008221126.1	0.0	1317.0	COG1131@1|root,KOG0061@2759|Eukaryota,37HHH@33090|Viridiplantae,3G7CT@35493|Streptophyta,4JJ53@91835|fabids	35493|Streptophyta	Q	ABC transporter G family member	-	GO:0000003,GO:0003002,GO:0003006,GO:0003674,GO:0003824,GO:0005215,GO:0005575,GO:0005623,GO:0005886,GO:0006810,GO:0007275,GO:0007389,GO:0008150,GO:0009653,GO:0009790,GO:0009791,GO:0009793,GO:0009965,GO:0010016,GO:0010051,GO:0010154,GO:0010222,GO:0010588,GO:0015399,GO:0015405,GO:0016020,GO:0016021,GO:0016462,GO:0016787,GO:0016817,GO:0016818,GO:0016887,GO:0017111,GO:0022414,GO:0022804,GO:0022857,GO:…	-	-	-	-	-	-	-	-	-	-	ABC2_membrane,ABC_tran
evm.model.Chr1.5322	102107.XP_008223975.1	2.57e-223	625.0	COG1409@1|root,KOG1378@2759|Eukaryota,37JFP@33090|Viridiplantae,3GBJW@35493|Streptophyta,4JNBR@91835|fabids	35493|Streptophyta	G	Purple acid phosphatase	-	-	-	ko:K22390	-	-	-	-	ko00000	-	-	-	Metallophos,Metallophos_C,Pur_ac_phosph_N
evm.model.Chr1.844	3760.EMJ23734	5.63e-239	658.0	COG3491@1|root,KOG0143@2759|Eukaryota,37JSP@33090|Viridiplantae,3GAY3@35493|Streptophyta,4JD3D@91835|fabids	35493|Streptophyta	Q	Belongs to the iron ascorbate-dependent oxidoreductase family	FLS1	GO:0005575,GO:0005622,GO:0005623,GO:0005737,GO:0044424,GO:0044464	1.14.11.23	ko:K05278	ko00941,ko01100,ko01110,map00941,map01100,map01110	-	R02160,R03126,R06539,R08082	RC00657	ko00000,ko00001,ko01000	-	-	-	2OG-FeII_Oxy,DIOX_N
evm.model.Chr1.846	3760.EMJ23780	1.59e-242	665.0	COG3491@1|root,KOG0143@2759|Eukaryota,37MQS@33090|Viridiplantae,3G8D2@35493|Streptophyta,4JJH8@91835|fabids	35493|Streptophyta	Q	Belongs to the iron ascorbate-dependent oxidoreductase family	-	-	1.14.11.23	ko:K05278	ko00941,ko01100,ko01110,map00941,map01100,map01110	-	R02160,R03126,R06539,R08082	RC00657	ko00000,ko00001,ko01000	-	-	-	2OG-FeII_Oxy,DIOX_N
evm.model.Chr1.4002	102107.XP_008237262.1	1.37e-125	360.0	COG5126@1|root,KOG0027@2759|Eukaryota,37RPE@33090|Viridiplantae,3GCTJ@35493|Streptophyta,4JDHB@91835|fabids	35493|Streptophyta	T	Calmodulin-like protein	-	GO:0003674,GO:0005488,GO:0005509,GO:0005575,GO:0005622,GO:0005623,GO:0005737,GO:0005768,GO:0010008,GO:0012505,GO:0016020,GO:0016021,GO:0031090,GO:0031224,GO:0031300,GO:0031301,GO:0031302,GO:0031303,GO:0031410,GO:0031982,GO:0043167,GO:0043169,GO:0043226,GO:0043227,GO:0043229,GO:0044422,GO:0044424,GO:0044425,GO:0044433,GO:0044440,GO:0044444,GO:0044446,GO:0044464,GO:0046872,GO:0097708,GO:0098588,GO:…	-	ko:K13448	ko04626,map04626	-	-	-	ko00000,ko00001	-	-	-	EF-hand_1,EF-hand_5
evm.model.Chr1.738	3760.EMJ23788	0.0	991.0	COG0477@1|root,KOG1330@2759|Eukaryota,37N1A@33090|Viridiplantae,3GBIN@35493|Streptophyta,4JHN1@91835|fabids	35493|Streptophyta	G	Major Facilitator Superfamily	-	GO:0000003,GO:0000323,GO:0002165,GO:0003006,GO:0003376,GO:0003674,GO:0005215,GO:0005319,GO:0005575,GO:0005622,GO:0005623,GO:0005737,GO:0005764,GO:0005765,GO:0005768,GO:0005770,GO:0005773,GO:0005774,GO:0006810,GO:0006869,GO:0006897,GO:0006915,GO:0006928,GO:0006950,GO:0006996,GO:0007033,GO:0007034,GO:0007040,GO:0007041,GO:0007154,GO:0007165,GO:0007186,GO:0007275,GO:0007276,GO:0007281,GO:0007292,GO:…	-	-	-	-	-	-	-	-	-	-	MFS_1,Sugar_tr
evm.model.Chr1.740	102107.XP_008219671.1	0.0	1381.0	COG0457@1|root,COG0526@1|root,KOG0907@2759|Eukaryota,KOG1124@2759|Eukaryota,37Q48@33090|Viridiplantae,3GA62@35493|Streptophyta,4JKDI@91835|fabids	35493|Streptophyta	O	TPR repeat-containing thioredoxin	-	GO:0003002,GO:0006950,GO:0006970,GO:0007154,GO:0007165,GO:0007275,GO:0007389,GO:0008150,GO:0009628,GO:0009719,GO:0009725,GO:0009733,GO:0009734,GO:0009741,GO:0009742,GO:0009755,GO:0009987,GO:0010033,GO:0010051,GO:0010305,GO:0014070,GO:0023052,GO:0032501,GO:0032502,GO:0032870,GO:0033993,GO:0042221,GO:0043401,GO:0048545,GO:0048856,GO:0050789,GO:0050794,GO:0050896,GO:0051716,GO:0065007,GO:0070887,GO:…	-	ko:K09527	-	-	-	-	ko00000,ko03110	-	-	-	TPR_1,TPR_11,TPR_16,TPR_2,TPR_7,TPR_8,Thioredoxin
evm.model.Chr1.5346	3760.EMJ26621	9.66e-312	905.0	COG4886@1|root,2QPT1@2759|Eukaryota,37MBX@33090|Viridiplantae,3G74G@35493|Streptophyta,4JS6I@91835|fabids	35493|Streptophyta	T	Belongs to the protein kinase superfamily. Ser Thr protein kinase family	-	-	-	-	-	-	-	-	-	-	-	-	LRRNT_2,LRR_1,LRR_8,Pkinase
evm.model.Chr1.745	102107.XP_008219667.1	1.22e-220	610.0	28NMS@1|root,2QV7H@2759|Eukaryota,37KCR@33090|Viridiplantae,3GAZF@35493|Streptophyta,4JFRZ@91835|fabids	35493|Streptophyta	S	f-box protein	-	GO:0005575,GO:0005911,GO:0006810,GO:0007154,GO:0007165,GO:0008150,GO:0009506,GO:0009719,GO:0009725,GO:0009735,GO:0009736,GO:0009755,GO:0009914,GO:0009926,GO:0009987,GO:0010033,GO:0010540,GO:0010541,GO:0010817,GO:0023052,GO:0030054,GO:0032870,GO:0042221,GO:0050789,GO:0050794,GO:0050896,GO:0051179,GO:0051234,GO:0051716,GO:0055044,GO:0060918,GO:0065007,GO:0065008,GO:0070887,GO:0071310,GO:0071368,GO:…	-	-	-	-	-	-	-	-	-	-	F-box,F-box-like
evm.model.Chr1.749	3760.EMJ24420	9.47e-261	716.0	28PHQ@1|root,2QQEY@2759|Eukaryota,37JPG@33090|Viridiplantae,3G9KN@35493|Streptophyta,4JKAK@91835|fabids	35493|Streptophyta	K	ethylene-responsive transcription factor	DREB3	GO:0000160,GO:0001101,GO:0003674,GO:0003676,GO:0003677,GO:0003700,GO:0005488,GO:0005575,GO:0005622,GO:0005623,GO:0005634,GO:0006355,GO:0006950,GO:0006970,GO:0007154,GO:0007165,GO:0008150,GO:0009266,GO:0009314,GO:0009409,GO:0009414,GO:0009415,GO:0009416,GO:0009611,GO:0009628,GO:0009651,GO:0009719,GO:0009723,GO:0009725,GO:0009735,GO:0009736,GO:0009755,GO:0009873,GO:0009889,GO:0009987,GO:0010033,GO:…	-	ko:K09286	-	-	-	-	ko00000,ko03000	-	-	-	AP2
evm.model.Chr1.752	102107.XP_008234021.1	0.0	1555.0	COG1472@1|root,2QQ55@2759|Eukaryota,37T24@33090|Viridiplantae,3G7HH@35493|Streptophyta,4JNC7@91835|fabids	35493|Streptophyta	G	Encoded by	-	GO:0005575,GO:0005576,GO:0005618,GO:0005622,GO:0005623,GO:0005737,GO:0005911,GO:0009505,GO:0009506,GO:0009507,GO:0009536,GO:0030054,GO:0030312,GO:0043226,GO:0043227,GO:0043229,GO:0043231,GO:0044424,GO:0044444,GO:0044464,GO:0048046,GO:0055044,GO:0071944	3.2.1.37	ko:K15920	ko00520,ko01100,map00520,map01100	-	R01433	RC00467	ko00000,ko00001,ko01000	-	GH3	-	Fn3-like,Glyco_hydro_3,Glyco_hydro_3_C
evm.model.Chr1.753	3760.EMJ24244	2.65e-265	728.0	KOG3662@1|root,KOG3662@2759|Eukaryota,37ICP@33090|Viridiplantae,3G9DB@35493|Streptophyta,4JD04@91835|fabids	35493|Streptophyta	L	Metallophosphoesterase	-	-	-	-	-	-	-	-	-	-	-	-	Metallophos
evm.model.Chr1.754	102107.XP_008234018.1	0.0	2671.0	COG1112@1|root,KOG1801@2759|Eukaryota,37K93@33090|Viridiplantae,3G9HR@35493|Streptophyta,4JD1V@91835|fabids	35493|Streptophyta	A	AAA domain	-	-	-	ko:K10706	-	-	-	-	ko00000,ko01000,ko03021	-	-	-	AAA_11,AAA_12,Cytochrom_B561
evm.model.Chr1.4028	102107.XP_008222536.1	0.0	1334.0	28P33@1|root,2QVPK@2759|Eukaryota,37JYV@33090|Viridiplantae,3GGMZ@35493|Streptophyta,4JERB@91835|fabids	35493|Streptophyta	S	isoform X1	-	-	-	-	-	-	-	-	-	-	-	-	DND1_DSRM
evm.model.Chr1.758	102107.XP_008234009.1	6.33e-109	313.0	2BNZZ@1|root,2S1QR@2759|Eukaryota,37VPR@33090|Viridiplantae,3GJ97@35493|Streptophyta,4JPEA@91835|fabids	35493|Streptophyta	S	Pollen-specific protein	-	-	-	-	-	-	-	-	-	-	-	-	Pollen_Ole_e_I
evm.model.Chr1.4033	3760.EMJ23196	0.0	1176.0	KOG1815@1|root,KOG1815@2759|Eukaryota,37K8R@33090|Viridiplantae,3G8E9@35493|Streptophyta,4JMY6@91835|fabids	35493|Streptophyta	O	E3 ubiquitin-protein ligase	-	GO:0000151,GO:0000209,GO:0003674,GO:0003824,GO:0004842,GO:0005488,GO:0005515,GO:0005575,GO:0005622,GO:0005623,GO:0005737,GO:0006464,GO:0006807,GO:0008150,GO:0008152,GO:0009893,GO:0009894,GO:0009896,GO:0009987,GO:0010604,GO:0016567,GO:0016740,GO:0019222,GO:0019538,GO:0019787,GO:0019899,GO:0030162,GO:0031323,GO:0031325,GO:0031329,GO:0031331,GO:0031624,GO:0032268,GO:0032270,GO:0032434,GO:0032436,GO:…	2.3.2.31	ko:K11968	-	-	-	-	ko00000,ko01000,ko04121	-	-	-	IBR
evm.model.Chr1.762	3760.EMJ24840	1.07e-66	207.0	2AMXX@1|root,2RZVC@2759|Eukaryota,37USZ@33090|Viridiplantae,3GJHR@35493|Streptophyta,4JQMR@91835|fabids	35493|Streptophyta	S	zinc-finger of the FCS-type, C2-C2	-	-	-	-	-	-	-	-	-	-	-	-	zf-FLZ
evm.model.Chr1.5368	102107.XP_008224062.1	0.0	1251.0	295NR@1|root,2RCM2@2759|Eukaryota,37TAJ@33090|Viridiplantae,3GBUK@35493|Streptophyta,4JDCP@91835|fabids	35493|Streptophyta	-	-	-	GO:0000003,GO:0000902,GO:0000904,GO:0003006,GO:0005575,GO:0005622,GO:0005623,GO:0005634,GO:0005737,GO:0005829,GO:0006355,GO:0007275,GO:0008150,GO:0009653,GO:0009790,GO:0009791,GO:0009793,GO:0009888,GO:0009889,GO:0009908,GO:0009965,GO:0009987,GO:0010016,GO:0010026,GO:0010090,GO:0010091,GO:0010154,GO:0010468,GO:0010556,GO:0016043,GO:0019219,GO:0019222,GO:0022414,GO:0030154,GO:0031323,GO:0031326,GO:…	-	-	-	-	-	-	-	-	-	-	-
evm.model.Chr1.768	3760.EMJ28167	0.0	1254.0	COG0659@1|root,KOG0236@2759|Eukaryota,37NJ2@33090|Viridiplantae,3G812@35493|Streptophyta,4JMP0@91835|fabids	35493|Streptophyta	P	low affinity sulfate transporter	-	GO:0003674,GO:0005215,GO:0005575,GO:0005623,GO:0005886,GO:0005887,GO:0006810,GO:0006811,GO:0006820,GO:0008150,GO:0008272,GO:0008509,GO:0015075,GO:0015103,GO:0015116,GO:0015318,GO:0015698,GO:0016020,GO:0016021,GO:0022857,GO:0031224,GO:0031226,GO:0034220,GO:0044425,GO:0044459,GO:0044464,GO:0051179,GO:0051234,GO:0055085,GO:0071944,GO:0072348,GO:0098656,GO:0098660,GO:0098661,GO:1901682,GO:1902358	-	ko:K17469	-	-	-	-	ko00000,ko02000	2.A.53.1	-	-	STAS,Sulfate_transp
evm.model.Chr1.772	102107.XP_008233984.1	1.03e-100	292.0	KOG1603@1|root,KOG1603@2759|Eukaryota,37V1G@33090|Viridiplantae,3GI1B@35493|Streptophyta,4JP1Z@91835|fabids	35493|Streptophyta	P	Heavy metal-associated isoprenylated plant protein	-	GO:0003674,GO:0005488,GO:0005575,GO:0005622,GO:0005623,GO:0005737,GO:0006810,GO:0006811,GO:0006812,GO:0006873,GO:0006875,GO:0008150,GO:0009987,GO:0019725,GO:0030001,GO:0030003,GO:0042592,GO:0043167,GO:0043169,GO:0044424,GO:0044464,GO:0046872,GO:0046914,GO:0046916,GO:0048878,GO:0050801,GO:0051179,GO:0051234,GO:0055065,GO:0055076,GO:0055080,GO:0055082,GO:0065007,GO:0065008,GO:0098771	-	-	-	-	-	-	-	-	-	-	HMA
evm.model.Chr1.5377	102107.XP_008224054.1	0.0	1148.0	2CJU3@1|root,2QTBX@2759|Eukaryota,37IM6@33090|Viridiplantae,3GEIS@35493|Streptophyta,4JMDT@91835|fabids	35493|Streptophyta	G	Beta-amylase	-	GO:0000272,GO:0001101,GO:0003674,GO:0003824,GO:0004553,GO:0005575,GO:0005622,GO:0005623,GO:0005634,GO:0005737,GO:0005829,GO:0005975,GO:0005976,GO:0005982,GO:0005983,GO:0006073,GO:0006950,GO:0008150,GO:0008152,GO:0009056,GO:0009057,GO:0009251,GO:0009414,GO:0009415,GO:0009628,GO:0009987,GO:0010035,GO:0016052,GO:0016160,GO:0016161,GO:0016787,GO:0016798,GO:0042221,GO:0043170,GO:0043226,GO:0043227,GO:…	3.2.1.2	ko:K01177	ko00500,map00500	-	R02112,R11262	-	ko00000,ko00001,ko01000	-	GH14	-	Glyco_hydro_14
evm.model.Chr1.5385	3760.EMJ25563	1.24e-182	511.0	2CXR3@1|root,2RZ61@2759|Eukaryota,37UTG@33090|Viridiplantae,3GIU3@35493|Streptophyta,4JPVS@91835|fabids	35493|Streptophyta	-	-	-	-	-	-	-	-	-	-	-	-	-	-	-
evm.model.Chr1.784	102107.XP_008234102.1	0.0	1032.0	2CMR8@1|root,2QRJ7@2759|Eukaryota,37IDF@33090|Viridiplantae,3G8DA@35493|Streptophyta,4JNIE@91835|fabids	35493|Streptophyta	I	glycerol-3-phosphate acyltransferase	-	-	2.3.1.15,2.3.1.198	ko:K13508	ko00561,ko00564,ko01100,ko01110,map00561,map00564,map01100,map01110	M00089	R00851,R06872,R09380	RC00004,RC00037,RC00039,RC00041	ko00000,ko00001,ko00002,ko01000,ko01004	-	-	-	Acyltransferase
evm.model.Chr1.798	102107.XP_008233943.1	0.0	1162.0	COG0112@1|root,KOG2467@2759|Eukaryota,37IZR@33090|Viridiplantae,3GAW6@35493|Streptophyta,4JHJC@91835|fabids	35493|Streptophyta	E	Serine hydroxymethyltransferase	-	GO:0003674,GO:0003824,GO:0004372,GO:0005575,GO:0005622,GO:0005623,GO:0005634,GO:0005737,GO:0005739,GO:0005759,GO:0006730,GO:0006732,GO:0006790,GO:0008150,GO:0008152,GO:0009987,GO:0010035,GO:0010038,GO:0016740,GO:0016741,GO:0016742,GO:0017144,GO:0019219,GO:0019222,GO:0031323,GO:0031974,GO:0042221,GO:0042592,GO:0043226,GO:0043227,GO:0043229,GO:0043231,GO:0043233,GO:0044030,GO:0044237,GO:0044281,GO:…	2.1.2.1	ko:K00600	ko00260,ko00460,ko00630,ko00670,ko00680,ko01100,ko01110,ko01120,ko01130,ko01200,ko01230,ko01523,map00260,map00460,map00630,map00670,map00680,map01100,map01110,map01120,map01130,map01200,map01230,map01523	M00140,M00141,M00346,M00532	R00945,R09099	RC00022,RC00112,RC01583,RC02958	ko00000,ko00001,ko00002,ko01000	-	-	-	SHMT
evm.model.Chr1.793	102107.XP_008233948.1	1.83e-189	526.0	COG0484@1|root,KOG0715@2759|Eukaryota,37PMT@33090|Viridiplantae,3GCVV@35493|Streptophyta,4JMIR@91835|fabids	35493|Streptophyta	O	DnaJ domain	-	-	-	-	-	-	-	-	-	-	-	-	DnaJ
evm.model.Chr1.1806	102107.XP_008220569.1	0.0	1564.0	KOG1947@1|root,KOG1947@2759|Eukaryota,37MSJ@33090|Viridiplantae,3GFG4@35493|Streptophyta,4JMZ8@91835|fabids	35493|Streptophyta	S	F-box LRR-repeat protein	-	GO:0008150,GO:0009653,GO:0010252,GO:0032502,GO:0042592,GO:0048646,GO:0048856,GO:0048878,GO:0065007,GO:0065008,GO:1905393	-	ko:K10268	-	-	-	-	ko00000,ko04121	-	-	-	F-box,F-box-like
evm.model.Chr1.1808	102107.XP_008220571.1	8.66e-152	427.0	28M8S@1|root,2QTRZ@2759|Eukaryota,37NR8@33090|Viridiplantae,3G8V2@35493|Streptophyta,4JNP4@91835|fabids	35493|Streptophyta	-	-	-	-	-	-	-	-	-	-	-	-	-	-	-
evm.model.Chr1.4085	102107.XP_008222609.1	8.32e-275	753.0	COG0697@1|root,KOG2234@2759|Eukaryota,37S3C@33090|Viridiplantae,3G7J1@35493|Streptophyta,4JIKV@91835|fabids	35493|Streptophyta	G	Nucleotide-sugar transporter	-	GO:0003674,GO:0005215,GO:0005342,GO:0005575,GO:0005622,GO:0005623,GO:0005737,GO:0005794,GO:0006810,GO:0006811,GO:0006820,GO:0008150,GO:0008509,GO:0008514,GO:0012505,GO:0015075,GO:0015136,GO:0015318,GO:0015711,GO:0015739,GO:0015849,GO:0022857,GO:0034220,GO:0043226,GO:0043227,GO:0043229,GO:0043231,GO:0044424,GO:0044444,GO:0044464,GO:0046942,GO:0046943,GO:0051179,GO:0051234,GO:0055085,GO:0071702,GO:…	-	ko:K15273	-	-	-	-	ko00000,ko02000	2.A.7.12	-	-	Nuc_sug_transp
evm.model.Chr1.1814	102107.XP_008220578.1	4.08e-133	382.0	KOG4210@1|root,KOG4210@2759|Eukaryota,37U9I@33090|Viridiplantae,3GIY3@35493|Streptophyta,4JPGF@91835|fabids	35493|Streptophyta	K	RNA binding	-	-	-	-	-	-	-	-	-	-	-	-	-
evm.model.Chr1.90	102107.XP_008218708.1	0.0	978.0	COG0151@1|root,KOG0237@2759|Eukaryota,37II8@33090|Viridiplantae,3GA1M@35493|Streptophyta,4JEGI@91835|fabids	35493|Streptophyta	F	Phosphoribosylamine--glycine ligase	-	GO:0005575,GO:0005622,GO:0005623,GO:0005737,GO:0009507,GO:0009532,GO:0009536,GO:0009570,GO:0043226,GO:0043227,GO:0043229,GO:0043231,GO:0044422,GO:0044424,GO:0044434,GO:0044435,GO:0044444,GO:0044446,GO:0044464	6.3.4.13	ko:K01945	ko00230,ko01100,ko01110,ko01130,map00230,map01100,map01110,map01130	M00048	R04144	RC00090,RC00166	ko00000,ko00001,ko00002,ko01000	-	-	-	GARS_A,GARS_C,GARS_N
evm.model.Chr1.1828	102107.XP_008220597.1	2.35e-168	483.0	KOG2401@1|root,KOG2401@2759|Eukaryota,37R2J@33090|Viridiplantae,3G8PI@35493|Streptophyta,4JRWY@91835|fabids	35493|Streptophyta	L	Polyadenylate-binding protein-interacting protein	-	GO:0003674,GO:0003676,GO:0003723,GO:0003729,GO:0005488,GO:0097159,GO:1901363	-	-	-	-	-	-	-	-	-	-	DUF1771,PAM2,PPR,PPR_2,Smr
evm.model.Chr1.1829	102107.XP_008220597.1	6.98e-109	329.0	KOG2401@1|root,KOG2401@2759|Eukaryota,37R2J@33090|Viridiplantae,3G8PI@35493|Streptophyta,4JRWY@91835|fabids	35493|Streptophyta	L	Polyadenylate-binding protein-interacting protein	-	GO:0003674,GO:0003676,GO:0003723,GO:0003729,GO:0005488,GO:0097159,GO:1901363	-	-	-	-	-	-	-	-	-	-	DUF1771,PAM2,PPR,PPR_2,Smr
evm.model.Chr1.1834	102107.XP_008220600.1	0.0	1069.0	COG0451@1|root,KOG1430@2759|Eukaryota,37RRJ@33090|Viridiplantae,3G943@35493|Streptophyta,4JJ6M@91835|fabids	35493|Streptophyta	EI	3beta-hydroxysteroid-dehydrogenase decarboxylase isoform	-	GO:0003674,GO:0003824,GO:0005575,GO:0008150,GO:0008152,GO:0016020,GO:0016491,GO:0016614,GO:0016616,GO:0047012,GO:0055114	1.1.1.170	ko:K07748	ko00100,ko01100,ko01130,map00100,map01100,map01130	M00101	R07494	RC01163	ko00000,ko00001,ko00002,ko01000	-	-	-	3Beta_HSD,Reticulon
evm.model.Chr1.1838	102107.XP_008220604.1	9.49e-283	775.0	2C1JY@1|root,2QSVP@2759|Eukaryota,37IC7@33090|Viridiplantae,3GH51@35493|Streptophyta,4JKRF@91835|fabids	35493|Streptophyta	-	-	-	-	-	-	-	-	-	-	-	-	-	-	-
evm.model.Chr1.1836	102107.XP_008220603.1	0.0	1056.0	COG3424@1|root,2QU93@2759|Eukaryota,37JW2@33090|Viridiplantae,3GFCF@35493|Streptophyta,4JGF6@91835|fabids	35493|Streptophyta	I	3-ketoacyl-CoA synthase	-	GO:0005575,GO:0005622,GO:0005623,GO:0005737,GO:0005783,GO:0006950,GO:0008150,GO:0009266,GO:0009314,GO:0009409,GO:0009416,GO:0009628,GO:0012505,GO:0016020,GO:0043226,GO:0043227,GO:0043229,GO:0043231,GO:0044424,GO:0044444,GO:0044464,GO:0050896,GO:0080167	2.3.1.199	ko:K15397	ko00062,ko01110,map00062,map01110	M00415	R09419,R10825	RC00004,RC02888,RC02997	ko00000,ko00001,ko00002,ko01000	-	-	-	ACP_syn_III_C,FAE1_CUT1_RppA
evm.model.Chr1.1840	102107.XP_008220606.1	5.2e-225	620.0	KOG0800@1|root,KOG0800@2759|Eukaryota,37QZ0@33090|Viridiplantae,3GG5T@35493|Streptophyta,4JD76@91835|fabids	35493|Streptophyta	O	E3 ubiquitin-protein ligase	-	GO:0000209,GO:0001101,GO:0003674,GO:0003824,GO:0004842,GO:0005575,GO:0005622,GO:0005623,GO:0005634,GO:0005737,GO:0005829,GO:0006464,GO:0006508,GO:0006511,GO:0006807,GO:0008150,GO:0008152,GO:0009056,GO:0009057,GO:0009719,GO:0009725,GO:0009737,GO:0009787,GO:0009788,GO:0009966,GO:0009968,GO:0009987,GO:0010033,GO:0010498,GO:0010646,GO:0010648,GO:0016567,GO:0016740,GO:0019538,GO:0019787,GO:0019941,GO:…	2.3.2.27	ko:K16274	-	-	-	-	ko00000,ko01000,ko04121	-	-	-	zf-RING_2
evm.model.Chr1.1853	3760.EMJ23603	5.25e-206	574.0	COG5641@1|root,KOG1601@2759|Eukaryota,37P0B@33090|Viridiplantae,3GBNA@35493|Streptophyta,4JFAY@91835|fabids	35493|Streptophyta	K	Zinc finger protein CONSTANS-like	-	GO:0003674,GO:0003676,GO:0003677,GO:0003700,GO:0005488,GO:0005575,GO:0005622,GO:0005623,GO:0005634,GO:0006355,GO:0007154,GO:0007165,GO:0008150,GO:0009314,GO:0009416,GO:0009628,GO:0009639,GO:0009889,GO:0009909,GO:0009987,GO:0010017,GO:0010099,GO:0010114,GO:0010161,GO:0010468,GO:0010556,GO:0019219,GO:0019222,GO:0023052,GO:0031323,GO:0031326,GO:0043226,GO:0043227,GO:0043229,GO:0043231,GO:0043565,GO:…	-	-	-	-	-	-	-	-	-	-	CCT,zf-B_box
evm.model.Chr1.1857	102107.XP_008220625.1	3.36e-219	604.0	2CMS4@1|root,2QRMY@2759|Eukaryota,37JIE@33090|Viridiplantae,3G9B8@35493|Streptophyta,4JH82@91835|fabids	35493|Streptophyta	S	Protein ENHANCED DISEASE RESISTANCE 2-like	-	-	-	-	-	-	-	-	-	-	-	-	DUF1336
evm.model.Chr1.1861	102107.XP_008220634.1	6.78e-127	368.0	28KN8@1|root,2QT3T@2759|Eukaryota,37IVB@33090|Viridiplantae,3GAFI@35493|Streptophyta,4JG25@91835|fabids	35493|Streptophyta	Q	Removal of H(2)O(2), oxidation of toxic reductants, biosynthesis and degradation of lignin, suberization, auxin catabolism, response to environmental stresses such as wounding, pathogen attack and oxidative stress	-	GO:0003674,GO:0003824,GO:0004601,GO:0005575,GO:0005618,GO:0005623,GO:0005911,GO:0008150,GO:0008152,GO:0009505,GO:0009506,GO:0009636,GO:0009664,GO:0009987,GO:0016043,GO:0016209,GO:0016491,GO:0016684,GO:0030054,GO:0030312,GO:0042221,GO:0044464,GO:0045229,GO:0050896,GO:0051716,GO:0055044,GO:0055114,GO:0070887,GO:0071554,GO:0071555,GO:0071669,GO:0071840,GO:0071944,GO:0097237,GO:0098754,GO:0098869,GO:…	1.11.1.7	ko:K00430	ko00940,ko01100,ko01110,map00940,map01100,map01110	-	R00602,R02596,R03919,R04007,R07443	RC00034	ko00000,ko00001,ko01000	-	-	-	peroxidase
evm.model.Chr1.1862	3760.EMJ25893	7.61e-89	267.0	28KN8@1|root,2QT3T@2759|Eukaryota,37IVB@33090|Viridiplantae,3GAFI@35493|Streptophyta,4JG25@91835|fabids	35493|Streptophyta	Q	Removal of H(2)O(2), oxidation of toxic reductants, biosynthesis and degradation of lignin, suberization, auxin catabolism, response to environmental stresses such as wounding, pathogen attack and oxidative stress	-	GO:0003674,GO:0003824,GO:0004601,GO:0005575,GO:0005618,GO:0005623,GO:0005911,GO:0008150,GO:0008152,GO:0009505,GO:0009506,GO:0009636,GO:0009664,GO:0009987,GO:0016043,GO:0016209,GO:0016491,GO:0016684,GO:0030054,GO:0030312,GO:0042221,GO:0044464,GO:0045229,GO:0050896,GO:0051716,GO:0055044,GO:0055114,GO:0070887,GO:0071554,GO:0071555,GO:0071669,GO:0071840,GO:0071944,GO:0097237,GO:0098754,GO:0098869,GO:…	1.11.1.7	ko:K00430	ko00940,ko01100,ko01110,map00940,map01100,map01110	-	R00602,R02596,R03919,R04007,R07443	RC00034	ko00000,ko00001,ko01000	-	-	-	peroxidase
evm.model.Chr1.1867	102107.XP_008220635.1	0.0	1156.0	COG4638@1|root,2QT2X@2759|Eukaryota,37MMJ@33090|Viridiplantae,3GCHT@35493|Streptophyta,4JGIX@91835|fabids	35493|Streptophyta	P	Protein TIC 55, chloroplastic-like	-	GO:0005575,GO:0005622,GO:0005623,GO:0005737,GO:0006605,GO:0006810,GO:0006886,GO:0008104,GO:0008150,GO:0009507,GO:0009526,GO:0009536,GO:0009941,GO:0015031,GO:0015833,GO:0031967,GO:0031975,GO:0033036,GO:0033365,GO:0034613,GO:0042886,GO:0043226,GO:0043227,GO:0043229,GO:0043231,GO:0044422,GO:0044424,GO:0044434,GO:0044435,GO:0044444,GO:0044446,GO:0044464,GO:0045036,GO:0045184,GO:0046907,GO:0051179,GO:…	-	-	-	-	-	-	-	-	-	-	PaO,Rieske
evm.model.Chr1.1869	102107.XP_008220637.1	0.0	924.0	KOG2185@1|root,KOG2185@2759|Eukaryota,37RXI@33090|Viridiplantae,3GAHC@35493|Streptophyta,4JH7C@91835|fabids	35493|Streptophyta	A	zinc finger CCCH domain-containing protein	-	-	-	-	-	-	-	-	-	-	-	-	G-patch,zf-CCCH
evm.model.Chr1.5088_evm.model.Chr1.5089	102107.XP_008223667.1	8.97e-309	845.0	COG0534@1|root,KOG1347@2759|Eukaryota,37SIU@33090|Viridiplantae,3GC1W@35493|Streptophyta,4JRRC@91835|fabids	35493|Streptophyta	V	Belongs to the multi antimicrobial extrusion (MATE) (TC 2.A.66.1) family	-	-	-	ko:K03327	-	-	-	-	ko00000,ko02000	2.A.66.1	-	-	MatE
evm.model.Chr1.1870	102107.XP_008220638.1	5.95e-101	293.0	2AHXF@1|root,2RZ3D@2759|Eukaryota,37UE6@33090|Viridiplantae,3GIYU@35493|Streptophyta,4JPEG@91835|fabids	35493|Streptophyta	S	Spindle and kinetochore-associated protein 2	-	-	-	-	-	-	-	-	-	-	-	-	SKA2
evm.model.Chr1.4905	102107.XP_008223438.1	6.93e-281	768.0	COG0631@1|root,KOG0698@2759|Eukaryota,37RC7@33090|Viridiplantae,3GCCT@35493|Streptophyta,4JJ1C@91835|fabids	35493|Streptophyta	T	phosphatase 2C	-	-	3.1.3.16	ko:K14803	-	-	-	-	ko00000,ko01000,ko01009,ko03009	-	-	-	PP2C
evm.model.Chr1.1879	102107.XP_008220648.1	1.06e-128	381.0	KOG1867@1|root,KOG1867@2759|Eukaryota,37HRE@33090|Viridiplantae,3GDSP@35493|Streptophyta,4JIZ8@91835|fabids	35493|Streptophyta	O	Ubiquitinyl hydrolase 1	UBP22	-	3.4.19.12	ko:K11366	-	-	-	-	ko00000,ko01000,ko01002,ko03021,ko03036,ko04121	-	-	-	UCH,zf-UBP
evm.model.Chr1.4901	102107.XP_008223434.1	3.28e-69	209.0	2BDGR@1|root,2S12K@2759|Eukaryota,37VAP@33090|Viridiplantae,3GJID@35493|Streptophyta,4JU50@91835|fabids	35493|Streptophyta	S	Stress responsive A/B Barrel Domain	-	GO:0005575,GO:0005622,GO:0005623,GO:0005737,GO:0005829,GO:0005886,GO:0006950,GO:0006952,GO:0008150,GO:0009605,GO:0009607,GO:0009617,GO:0009620,GO:0016020,GO:0042742,GO:0043207,GO:0044424,GO:0044444,GO:0044464,GO:0050832,GO:0050896,GO:0051704,GO:0051707,GO:0071944,GO:0098542	-	-	-	-	-	-	-	-	-	-	Dabb
evm.model.Chr1.4904	3760.EMJ24460	0.0	979.0	COG1249@1|root,KOG1335@2759|Eukaryota,37PEG@33090|Viridiplantae,3GEXX@35493|Streptophyta,4JDJP@91835|fabids	35493|Streptophyta	C	Dihydrolipoyl dehydrogenase	-	GO:0000166,GO:0003674,GO:0003824,GO:0004148,GO:0005488,GO:0005507,GO:0005524,GO:0005575,GO:0005576,GO:0005622,GO:0005623,GO:0005737,GO:0005739,GO:0005740,GO:0005743,GO:0005746,GO:0005747,GO:0005759,GO:0008144,GO:0008150,GO:0008152,GO:0008270,GO:0009507,GO:0009536,GO:0010035,GO:0010038,GO:0016020,GO:0016491,GO:0016651,GO:0016667,GO:0016668,GO:0017076,GO:0019866,GO:0030554,GO:0030964,GO:0031090,GO:…	1.8.1.4	ko:K00382	ko00010,ko00020,ko00260,ko00280,ko00620,ko00630,ko00640,ko01100,ko01110,ko01120,ko01130,ko01200,map00010,map00020,map00260,map00280,map00620,map00630,map00640,map01100,map01110,map01120,map01130,map01200	M00009,M00011,M00036,M00307,M00532	R00209,R01221,R01698,R03815,R07618,R08549	RC00004,RC00022,RC00583,RC02742,RC02833,RC02834	br01601,ko00000,ko00001,ko00002,ko01000,ko04147	-	-	-	Pyr_redox_2,Pyr_redox_dim
evm.model.Chr1.1885	3760.EMJ23151	0.0	1589.0	28PH6@1|root,2QW59@2759|Eukaryota,37PVQ@33090|Viridiplantae,3GGIE@35493|Streptophyta,4JINH@91835|fabids	35493|Streptophyta	S	Myb/SANT-like DNA-binding domain	-	-	-	-	-	-	-	-	-	-	-	-	Myb_DNA-bind_3
evm.model.Chr1.1888	102107.XP_008220654.1	0.0	961.0	2CN89@1|root,2QUG7@2759|Eukaryota,37NCM@33090|Viridiplantae,3GF3E@35493|Streptophyta,4JNKN@91835|fabids	35493|Streptophyta	S	Folate-Biopterin Transporter	-	-	-	-	-	-	-	-	-	-	-	-	BT1
evm.model.Chr1.2982	102107.XP_008221538.1	1.53e-109	332.0	2BI7K@1|root,2S1DM@2759|Eukaryota,37VAF@33090|Viridiplantae,3GK1S@35493|Streptophyta,4JUY1@91835|fabids	35493|Streptophyta	-	-	-	GO:0001101,GO:0002831,GO:0002833,GO:0006950,GO:0006970,GO:0007154,GO:0007165,GO:0008150,GO:0009266,GO:0009408,GO:0009409,GO:0009605,GO:0009607,GO:0009617,GO:0009628,GO:0009651,GO:0009719,GO:0009725,GO:0009737,GO:0009738,GO:0009755,GO:0009987,GO:0010033,GO:0023052,GO:0031347,GO:0031349,GO:0032101,GO:0032103,GO:0032870,GO:0033993,GO:0042221,GO:0043207,GO:0043900,GO:0043902,GO:0048518,GO:0048583,GO:…	-	-	-	-	-	-	-	-	-	-	-
evm.model.Chr1.1651	102107.XP_008220397.1	0.0	1587.0	COG5059@1|root,KOG0242@2759|Eukaryota,37KMY@33090|Viridiplantae,3G7S9@35493|Streptophyta,4JDSH@91835|fabids	35493|Streptophyta	Z	Belongs to the TRAFAC class myosin-kinesin ATPase superfamily. Kinesin family	-	GO:0000070,GO:0000226,GO:0000278,GO:0000280,GO:0000775,GO:0000776,GO:0000779,GO:0000793,GO:0000819,GO:0001932,GO:0001934,GO:0002376,GO:0002478,GO:0002495,GO:0002504,GO:0003674,GO:0003774,GO:0003777,GO:0003824,GO:0005488,GO:0005515,GO:0005575,GO:0005622,GO:0005623,GO:0005634,GO:0005654,GO:0005694,GO:0005737,GO:0005819,GO:0005828,GO:0005829,GO:0005856,GO:0005871,GO:0005874,GO:0005875,GO:0005876,GO:…	-	ko:K11498	-	-	-	-	ko00000,ko01009,ko03036	-	-	-	Kinesin
evm.model.Chr1.2983	102107.XP_008221539.1	1.71e-51	174.0	COG0666@1|root,KOG4412@2759|Eukaryota,37M4E@33090|Viridiplantae,3G7CW@35493|Streptophyta,4JK05@91835|fabids	35493|Streptophyta	O	26S proteasome non-ATPase regulatory subunit	-	-	-	ko:K06694	-	-	-	-	ko00000,ko03051	-	-	-	Ank,Ank_2,Ank_3,Ank_4,Ank_5
evm.model.Chr1.1653	102107.XP_008220398.1	3.32e-106	316.0	2A7JR@1|root,2RYEF@2759|Eukaryota,37TZW@33090|Viridiplantae,3GIDR@35493|Streptophyta,4JQT8@91835|fabids	35493|Streptophyta	-	-	-	-	-	-	-	-	-	-	-	-	-	-	DUF4378
evm.model.Chr1.1658	3760.EMJ28384	0.0	1057.0	28J7T@1|root,2QRK7@2759|Eukaryota,37MV0@33090|Viridiplantae,3GFPP@35493|Streptophyta,4JEZ6@91835|fabids	35493|Streptophyta	K	Growth-regulating factor	-	-	-	-	-	-	-	-	-	-	-	-	QLQ,WRC
evm.model.Chr1.291	102107.XP_008218851.1	3.25e-273	749.0	28IHX@1|root,2QQUT@2759|Eukaryota,37M8V@33090|Viridiplantae,3GC3E@35493|Streptophyta,4JTMB@91835|fabids	35493|Streptophyta	S	Protein BYPASS1-related	-	-	-	-	-	-	-	-	-	-	-	-	BPS1
evm.model.Chr1.292	102107.XP_008218846.1	4.01e-278	763.0	COG2896@1|root,KOG2876@2759|Eukaryota,37HYZ@33090|Viridiplantae,3GGVM@35493|Streptophyta,4JGSZ@91835|fabids	35493|Streptophyta	H	Cyclic pyranopterin monophosphate synthase	-	GO:0005575,GO:0005622,GO:0005623,GO:0005737,GO:0005739,GO:0006732,GO:0006777,GO:0006793,GO:0006796,GO:0006807,GO:0008150,GO:0008152,GO:0009058,GO:0009108,GO:0009507,GO:0009536,GO:0009987,GO:0018130,GO:0019538,GO:0019637,GO:0019720,GO:0043170,GO:0043226,GO:0043227,GO:0043229,GO:0043231,GO:0043545,GO:0044237,GO:0044238,GO:0044249,GO:0044260,GO:0044267,GO:0044424,GO:0044444,GO:0044464,GO:0046483,GO:…	4.1.99.22	ko:K03639	ko00790,ko01100,ko04122,map00790,map01100,map04122	-	R09394	RC03420	ko00000,ko00001,ko01000	-	-	-	Fer4_12,Mob_synth_C,Radical_SAM
evm.model.Chr1.297	102107.XP_008218840.1	0.0	894.0	COG1736@1|root,KOG2648@2759|Eukaryota,37IX3@33090|Viridiplantae,3GDQ8@35493|Streptophyta,4JN2F@91835|fabids	35493|Streptophyta	J	Diphthamide biosynthesis protein	-	GO:0006417,GO:0006448,GO:0006464,GO:0006807,GO:0008150,GO:0008152,GO:0009058,GO:0009889,GO:0009987,GO:0010468,GO:0010556,GO:0010608,GO:0017182,GO:0017183,GO:0018193,GO:0018202,GO:0019222,GO:0019538,GO:0031323,GO:0031326,GO:0032268,GO:0034248,GO:0036211,GO:0043170,GO:0043412,GO:0044237,GO:0044238,GO:0044249,GO:0044260,GO:0044267,GO:0050789,GO:0050794,GO:0051171,GO:0051246,GO:0060255,GO:0065007,GO:…	2.5.1.108	ko:K07561	-	-	R10455	RC00021,RC03180	ko00000,ko01000,ko03012	-	-	-	Diphthamide_syn
evm.model.Chr1.1661	3760.EMJ26044	0.0	1256.0	28IJ6@1|root,2QQ82@2759|Eukaryota,37J76@33090|Viridiplantae,3GFSA@35493|Streptophyta,4JK9F@91835|fabids	35493|Streptophyta	K	AP2-like ethylene-responsive transcription factor	-	GO:0003674,GO:0003676,GO:0003677,GO:0003700,GO:0005488,GO:0006082,GO:0006355,GO:0006790,GO:0006807,GO:0008150,GO:0008152,GO:0009888,GO:0009889,GO:0009987,GO:0010073,GO:0010074,GO:0010468,GO:0010492,GO:0010556,GO:0016143,GO:0019219,GO:0019222,GO:0019748,GO:0019757,GO:0019760,GO:0019827,GO:0031323,GO:0031326,GO:0032501,GO:0032502,GO:0042127,GO:0043436,GO:0043565,GO:0044237,GO:0044281,GO:0048507,GO:…	-	ko:K09285	-	-	-	-	ko00000,ko03000	-	-	-	AP2
evm.model.Chr1.1662	102107.XP_008220406.1	8.32e-295	806.0	2CCVI@1|root,2QRH8@2759|Eukaryota,37JNK@33090|Viridiplantae,3GGJV@35493|Streptophyta,4JFCS@91835|fabids	35493|Streptophyta	K	transcription factor	-	GO:0003674,GO:0003700,GO:0005575,GO:0005622,GO:0005623,GO:0005634,GO:0006355,GO:0008150,GO:0009314,GO:0009416,GO:0009628,GO:0009637,GO:0009889,GO:0010468,GO:0010556,GO:0019219,GO:0019222,GO:0031323,GO:0031326,GO:0043226,GO:0043227,GO:0043229,GO:0043231,GO:0044424,GO:0044464,GO:0050789,GO:0050794,GO:0050896,GO:0051171,GO:0051252,GO:0060255,GO:0065007,GO:0080090,GO:0140110,GO:1903506,GO:2000112,GO:…	-	-	-	-	-	-	-	-	-	-	HLH
evm.model.Chr1.2991	102107.XP_008221547.1	0.0	2107.0	2CMKM@1|root,2QQQ0@2759|Eukaryota,37QNR@33090|Viridiplantae,3GEJB@35493|Streptophyta,4JM8R@91835|fabids	35493|Streptophyta	S	Plant protein of unknown function (DUF863)	-	-	-	-	-	-	-	-	-	-	-	-	DUF863
evm.model.Chr1.1665	102107.XP_008220410.1	6.41e-316	862.0	COG0814@1|root,KOG1305@2759|Eukaryota,37RBT@33090|Viridiplantae,3G9J1@35493|Streptophyta,4JJSG@91835|fabids	35493|Streptophyta	E	sodium-coupled neutral amino acid transporter	-	-	-	ko:K14207	ko04724,ko04727,ko04974,map04724,map04727,map04974	-	-	-	ko00000,ko00001,ko02000	2.A.18.6.4,2.A.18.6.5	-	-	Aa_trans
evm.model.Chr1.1663	3760.EMJ28183	0.0	1011.0	COG1215@1|root,2QTBF@2759|Eukaryota,37J3S@33090|Viridiplantae,3G8DH@35493|Streptophyta,4JGWA@91835|fabids	35493|Streptophyta	M	xyloglucan glycosyltransferase	-	GO:0005575,GO:0005911,GO:0009506,GO:0030054,GO:0055044	-	-	-	-	-	-	-	-	-	-	Glyco_tranf_2_3,Glyco_trans_2_3
evm.model.Chr1.1669	102107.XP_008220415.1	3.39e-185	515.0	2C5GG@1|root,2QR9D@2759|Eukaryota,37KPN@33090|Viridiplantae,3GB3V@35493|Streptophyta,4JSC2@91835|fabids	35493|Streptophyta	S	At3g49720-like	-	-	-	-	-	-	-	-	-	-	-	-	Pentapeptide
evm.model.Chr1.2998	102107.XP_008221552.1	9.69e-149	419.0	28NUZ@1|root,2QVF0@2759|Eukaryota,37PTF@33090|Viridiplantae,3GD5X@35493|Streptophyta,4JFUX@91835|fabids	35493|Streptophyta	S	Cell division topological specificity factor homolog	-	GO:0003674,GO:0005488,GO:0005515,GO:0005575,GO:0005622,GO:0005623,GO:0005737,GO:0006996,GO:0008150,GO:0009507,GO:0009536,GO:0009657,GO:0009658,GO:0009987,GO:0010020,GO:0016043,GO:0019899,GO:0042802,GO:0043226,GO:0043227,GO:0043229,GO:0043231,GO:0043572,GO:0044424,GO:0044444,GO:0044464,GO:0048285,GO:0051117,GO:0071840	-	-	-	-	-	-	-	-	-	-	MinE
evm.model.Chr1.1677	102107.XP_008220420.1	1.93e-230	637.0	COG0115@1|root,KOG0975@2759|Eukaryota,37IQ3@33090|Viridiplantae,3GGBQ@35493|Streptophyta,4JKZW@91835|fabids	35493|Streptophyta	E	Belongs to the class-IV pyridoxal-phosphate-dependent aminotransferase family	-	GO:0005575,GO:0005622,GO:0005623,GO:0005737,GO:0008150,GO:0009507,GO:0009536,GO:0009987,GO:0043226,GO:0043227,GO:0043229,GO:0043231,GO:0044424,GO:0044444,GO:0044464,GO:0071554,GO:0071669	2.6.1.42	ko:K00826	ko00270,ko00280,ko00290,ko00770,ko01100,ko01110,ko01130,ko01210,ko01230,map00270,map00280,map00290,map00770,map01100,map01110,map01130,map01210,map01230	M00019,M00036,M00119,M00570	R01090,R01214,R02199,R10991	RC00006,RC00036	ko00000,ko00001,ko00002,ko01000,ko01007	-	-	-	Aminotran_4
evm.model.Chr1.1674	102107.XP_008220419.1	9.69e-273	747.0	COG5147@1|root,KOG0048@2759|Eukaryota,37M2M@33090|Viridiplantae,3G7HV@35493|Streptophyta,4JJBR@91835|fabids	35493|Streptophyta	K	transcription factor	-	GO:0000981,GO:0000988,GO:0000989,GO:0001067,GO:0001076,GO:0001101,GO:0001134,GO:0001135,GO:0003674,GO:0003676,GO:0003677,GO:0003700,GO:0005488,GO:0005575,GO:0005622,GO:0005623,GO:0005634,GO:0006355,GO:0006357,GO:0008150,GO:0009719,GO:0009725,GO:0009751,GO:0009889,GO:0009987,GO:0010033,GO:0010468,GO:0010556,GO:0014070,GO:0019219,GO:0019222,GO:0030154,GO:0031323,GO:0031326,GO:0032502,GO:0042221,GO:…	-	ko:K09422	-	-	-	-	ko00000,ko03000	-	-	-	Myb_DNA-binding
evm.model.Chr1.4707	102107.XP_008223251.1	2.95e-100	298.0	2AUZU@1|root,2RZV7@2759|Eukaryota,37UNK@33090|Viridiplantae,3GIZG@35493|Streptophyta,4JQ31@91835|fabids	35493|Streptophyta	-	-	-	-	-	-	-	-	-	-	-	-	-	-	-
evm.model.Chr1.4706	102107.XP_008223250.1	5.44e-180	504.0	2AU3M@1|root,2RZT8@2759|Eukaryota,37UVB@33090|Viridiplantae,3GIED@35493|Streptophyta,4JPKQ@91835|fabids	35493|Streptophyta	K	ethylene-responsive transcription factor	-	GO:0000160,GO:0001101,GO:0003674,GO:0003676,GO:0003677,GO:0003700,GO:0005488,GO:0005575,GO:0005622,GO:0005623,GO:0005634,GO:0005737,GO:0005886,GO:0006355,GO:0006950,GO:0007154,GO:0007165,GO:0008150,GO:0008219,GO:0009266,GO:0009408,GO:0009605,GO:0009607,GO:0009628,GO:0009719,GO:0009723,GO:0009725,GO:0009735,GO:0009753,GO:0009755,GO:0009873,GO:0009889,GO:0009891,GO:0009893,GO:0009987,GO:0010033,GO:…	-	ko:K09286	-	-	-	-	ko00000,ko03000	-	-	-	AP2
evm.model.Chr1.1685	3760.EMJ24548	2.92e-284	774.0	KOG1595@1|root,KOG1595@2759|Eukaryota,37NGT@33090|Viridiplantae,3GDX5@35493|Streptophyta,4JJYA@91835|fabids	35493|Streptophyta	S	zinc finger CCCH domain-containing protein	-	GO:0001101,GO:0003674,GO:0003676,GO:0003677,GO:0003700,GO:0003723,GO:0003727,GO:0005488,GO:0005575,GO:0005622,GO:0005623,GO:0005634,GO:0005737,GO:0005886,GO:0006355,GO:0006417,GO:0007154,GO:0007165,GO:0007275,GO:0007568,GO:0008150,GO:0008270,GO:0009719,GO:0009725,GO:0009753,GO:0009755,GO:0009867,GO:0009889,GO:0009890,GO:0009892,GO:0009893,GO:0009894,GO:0009896,GO:0009987,GO:0010033,GO:0010150,GO:…	-	-	-	-	-	-	-	-	-	-	zf-CCCH
evm.model.Chr1.4714	102107.XP_008223330.1	8.6e-158	459.0	KOG2088@1|root,KOG2088@2759|Eukaryota,37IHC@33090|Viridiplantae,3GB2H@35493|Streptophyta,4JK7S@91835|fabids	35493|Streptophyta	IOT	Encoded by	-	GO:0001505,GO:0001676,GO:0003674,GO:0003824,GO:0005575,GO:0005623,GO:0005886,GO:0006082,GO:0006629,GO:0006631,GO:0006638,GO:0006639,GO:0006690,GO:0008150,GO:0008152,GO:0009056,GO:0009058,GO:0009987,GO:0016020,GO:0016042,GO:0016298,GO:0016787,GO:0016788,GO:0019369,GO:0019752,GO:0032787,GO:0033559,GO:0042133,GO:0042136,GO:0043436,GO:0044237,GO:0044238,GO:0044242,GO:0044248,GO:0044249,GO:0044255,GO:…	-	ko:K13806	ko04723,ko04745,ko04925,map04723,map04745,map04925	-	-	-	ko00000,ko00001,ko01000	-	-	-	Lipase3_N,Lipase_3
evm.model.Chr1.4721	102107.XP_008223261.1	0.0	1198.0	KOG4547@1|root,KOG4547@2759|Eukaryota,37MVW@33090|Viridiplantae,3GEX1@35493|Streptophyta,4JKES@91835|fabids	35493|Streptophyta	S	WD repeat-containing protein	-	GO:0001650,GO:0005575,GO:0005622,GO:0005623,GO:0005634,GO:0005654,GO:0005730,GO:0006139,GO:0006355,GO:0006356,GO:0006364,GO:0006396,GO:0006725,GO:0006807,GO:0008150,GO:0008152,GO:0009889,GO:0009891,GO:0009893,GO:0009987,GO:0010467,GO:0010468,GO:0010556,GO:0010557,GO:0010604,GO:0010628,GO:0016070,GO:0016072,GO:0019219,GO:0019222,GO:0022613,GO:0031323,GO:0031325,GO:0031326,GO:0031328,GO:0031974,GO:…	-	ko:K14546	ko03008,map03008	-	-	-	ko00000,ko00001,ko03009	-	-	-	Utp12,WD40
evm.model.Chr1.4722	3760.EMJ23553	9.39e-136	391.0	KOG1603@1|root,KOG1603@2759|Eukaryota,37T63@33090|Viridiplantae,3GHCA@35493|Streptophyta,4JPT1@91835|fabids	35493|Streptophyta	P	Heavy-metal-associated domain	-	-	-	-	-	-	-	-	-	-	-	-	HMA
evm.model.Chr1.1698	102107.XP_008220438.1	8.15e-60	196.0	28JD5@1|root,2QRS0@2759|Eukaryota,37RW9@33090|Viridiplantae,3GB0M@35493|Streptophyta,4JNAD@91835|fabids	35493|Streptophyta	S	Protein of unknown function (DUF1639)	-	-	-	-	-	-	-	-	-	-	-	-	DUF1639
evm.model.Chr1.1699	3760.EMJ23445	2.77e-256	709.0	COG5206@1|root,KOG1348@2759|Eukaryota,37PUU@33090|Viridiplantae,3GBF5@35493|Streptophyta,4JJW9@91835|fabids	35493|Streptophyta	O	Vacuolar-processing enzyme-like	-	-	3.4.22.34	ko:K01369	ko04142,ko04612,map04142,map04612	-	-	-	ko00000,ko00001,ko01000,ko01002	-	-	-	Peptidase_C13
evm.model.Chr1.1696	3760.EMJ24736	4.08e-12	62.0	2BYJE@1|root,2SBPF@2759|Eukaryota,37XSY@33090|Viridiplantae,3GMRV@35493|Streptophyta	35493|Streptophyta	-	-	-	GO:0005575,GO:0016020,GO:0031224,GO:0031225,GO:0044425	-	-	-	-	-	-	-	-	-	-	-
evm.model.Chr1.1697	102107.XP_008220438.1	5.58e-68	215.0	28JD5@1|root,2QRS0@2759|Eukaryota,37RW9@33090|Viridiplantae,3GB0M@35493|Streptophyta,4JNAD@91835|fabids	35493|Streptophyta	S	Protein of unknown function (DUF1639)	-	-	-	-	-	-	-	-	-	-	-	-	DUF1639
evm.model.Chr1.4725	102107.XP_008223331.1	5.81e-106	306.0	29YBJ@1|root,2RZKU@2759|Eukaryota,37UZV@33090|Viridiplantae,3GIPY@35493|Streptophyta,4JPWJ@91835|fabids	35493|Streptophyta	S	Major allergen Pru ar 1-like	-	-	-	-	-	-	-	-	-	-	-	-	Bet_v_1
evm.model.Chr1.4733	3760.EMJ24833	6.56e-107	308.0	29YBJ@1|root,2RXTQ@2759|Eukaryota,37U6W@33090|Viridiplantae,3GJNW@35493|Streptophyta,4JU45@91835|fabids	35493|Streptophyta	S	Major allergen Pru	-	-	-	-	-	-	-	-	-	-	-	-	Bet_v_1
evm.model.Chr1.3403	102107.XP_008221929.1	0.0	1441.0	COG2453@1|root,KOG1716@2759|Eukaryota,37HMG@33090|Viridiplantae,3G7UN@35493|Streptophyta,4JK5I@91835|fabids	35493|Streptophyta	V	Protein-tyrosine-phosphatase MKP1-like	-	GO:0000188,GO:0001704,GO:0001706,GO:0001932,GO:0001933,GO:0003674,GO:0003824,GO:0004721,GO:0004722,GO:0004725,GO:0005575,GO:0005622,GO:0005623,GO:0005634,GO:0006464,GO:0006469,GO:0006470,GO:0006793,GO:0006796,GO:0006807,GO:0007275,GO:0007369,GO:0007492,GO:0008150,GO:0008152,GO:0008330,GO:0009653,GO:0009790,GO:0009888,GO:0009892,GO:0009966,GO:0009968,GO:0009987,GO:0010563,GO:0010605,GO:0010646,GO:…	3.1.3.16,3.1.3.48	ko:K04459,ko:K21278	ko04010,ko04726,ko05418,map04010,map04726,map05418	-	-	-	ko00000,ko00001,ko01000,ko01009	-	-	-	DSPc,Gelsolin
evm.model.Chr1.4744	102107.XP_008223286.1	0.0	1085.0	COG5641@1|root,KOG1601@2759|Eukaryota,37IKW@33090|Viridiplantae,3GAJK@35493|Streptophyta,4JG0A@91835|fabids	35493|Streptophyta	K	Two-component response regulator	-	GO:0000156,GO:0000160,GO:0003674,GO:0003700,GO:0005575,GO:0005622,GO:0005623,GO:0005634,GO:0006355,GO:0007154,GO:0007165,GO:0007275,GO:0007568,GO:0008150,GO:0009653,GO:0009719,GO:0009723,GO:0009725,GO:0009735,GO:0009736,GO:0009755,GO:0009873,GO:0009888,GO:0009889,GO:0009987,GO:0010015,GO:0010033,GO:0010073,GO:0010075,GO:0010082,GO:0010119,GO:0010150,GO:0010468,GO:0010556,GO:0019219,GO:0019222,GO:…	-	ko:K14491	ko04075,map04075	-	-	-	ko00000,ko00001	-	-	-	Myb_DNA-binding,Response_reg
evm.model.Chr1.4741	102107.XP_008223283.1	9.78e-155	435.0	28PMF@1|root,2QW9I@2759|Eukaryota,37QDA@33090|Viridiplantae,3GHQ3@35493|Streptophyta,4JEB6@91835|fabids	35493|Streptophyta	S	protein DEHYDRATION-INDUCED 19 homolog	-	-	2.3.2.27	ko:K22376	-	-	-	-	ko00000,ko01000,ko04121	-	-	-	Di19_C,zf-Di19
evm.model.Chr1.3413	102107.XP_008221942.1	6.41e-187	532.0	2CN94@1|root,2QUKB@2759|Eukaryota,37HT6@33090|Viridiplantae,3GEUJ@35493|Streptophyta,4JKD4@91835|fabids	35493|Streptophyta	G	Belongs to the glycosyl hydrolase 5 (cellulase A) family	-	-	3.2.1.4	ko:K01179	ko00500,ko01100,map00500,map01100	-	R06200,R11307,R11308	-	ko00000,ko00001,ko01000	-	GH5,GH9	-	Cellulase,Ricin_B_lectin
evm.model.Chr1.3412	3760.EMJ24507	1.33e-168	483.0	2CN94@1|root,2QUKB@2759|Eukaryota,37HT6@33090|Viridiplantae,3GEUJ@35493|Streptophyta,4JKD4@91835|fabids	35493|Streptophyta	G	Belongs to the glycosyl hydrolase 5 (cellulase A) family	-	-	3.2.1.4	ko:K01179	ko00500,ko01100,map00500,map01100	-	R06200,R11307,R11308	-	ko00000,ko00001,ko01000	-	GH5,GH9	-	Cellulase,Ricin_B_lectin
evm.model.Chr1.4965_evm.model.Chr1.4966	102107.XP_008223509.1	0.0	1512.0	28ITG@1|root,2QR4U@2759|Eukaryota,37P39@33090|Viridiplantae,3GE2D@35493|Streptophyta,4JDCT@91835|fabids	35493|Streptophyta	S	plant mutator transposase zinc finger	-	-	-	ko:K17604	-	-	-	-	ko00000,ko01009	-	-	-	DBD_Tnp_Mut,MULE,PB1,SWIM
evm.model.Chr1.4747	102107.XP_008223289.1	7.18e-17	81.6	2BPF5@1|root,2S1RS@2759|Eukaryota,37VEH@33090|Viridiplantae,3GJUG@35493|Streptophyta,4JPXV@91835|fabids	35493|Streptophyta	S	leucine-rich repeat extensin-like protein	-	-	-	-	-	-	-	-	-	-	-	-	-
evm.model.Chr1.2	102107.XP_008218598.1	3.21e-216	599.0	COG0398@1|root,2QS48@2759|Eukaryota,37KJ0@33090|Viridiplantae,3GFIX@35493|Streptophyta,4JG39@91835|fabids	35493|Streptophyta	S	SNARE associated Golgi protein	-	-	-	-	-	-	-	-	-	-	-	-	SNARE_assoc
evm.model.Chr1.5	102107.XP_008218605.1	0.0	1430.0	KOG0039@1|root,KOG0039@2759|Eukaryota,37IDX@33090|Viridiplantae,3G7E7@35493|Streptophyta,4JKVV@91835|fabids	35493|Streptophyta	PQ	Ferric reduction oxidase	-	GO:0000293,GO:0003674,GO:0003824,GO:0005575,GO:0005622,GO:0005623,GO:0005737,GO:0005886,GO:0006091,GO:0008150,GO:0008152,GO:0009314,GO:0009416,GO:0009507,GO:0009536,GO:0009628,GO:0009767,GO:0009987,GO:0015979,GO:0016020,GO:0016491,GO:0016722,GO:0016723,GO:0019684,GO:0022900,GO:0043226,GO:0043227,GO:0043229,GO:0043231,GO:0044237,GO:0044424,GO:0044444,GO:0044464,GO:0050896,GO:0055114,GO:0071944	1.16.1.7	ko:K00521	-	-	-	-	ko00000,ko01000	-	-	-	FAD_binding_8,Ferric_reduct,NAD_binding_6
evm.model.Chr1.4	3760.EMJ23206	0.0	1280.0	28N96@1|root,2QUUK@2759|Eukaryota,37N4F@33090|Viridiplantae,3GCGT@35493|Streptophyta,4JE34@91835|fabids	35493|Streptophyta	G	Endoglucanase	-	GO:0000226,GO:0000271,GO:0000902,GO:0003674,GO:0003824,GO:0004553,GO:0005575,GO:0005622,GO:0005623,GO:0005737,GO:0005768,GO:0005769,GO:0005794,GO:0005802,GO:0005886,GO:0005975,GO:0005976,GO:0006073,GO:0006950,GO:0006970,GO:0006972,GO:0006996,GO:0007010,GO:0007017,GO:0007275,GO:0008150,GO:0008152,GO:0008810,GO:0009058,GO:0009059,GO:0009250,GO:0009504,GO:0009628,GO:0009651,GO:0009653,GO:0009719,GO:…	3.2.1.4	ko:K01179	ko00500,ko01100,map00500,map01100	-	R06200,R11307,R11308	-	ko00000,ko00001,ko01000	-	GH5,GH9	-	Glyco_hydro_9,Mlo
evm.model.Chr1.9	102107.XP_008218610.1	5.08e-207	573.0	COG3688@1|root,2QTU8@2759|Eukaryota,37SKN@33090|Viridiplantae,3GCNM@35493|Streptophyta,4JM6E@91835|fabids	35493|Streptophyta	S	YacP-like NYN domain	-	-	-	ko:K06962	-	-	-	-	ko00000	-	-	-	NYN_YacP
evm.model.Chr1.4751	102107.XP_008223294.1	0.0	1477.0	28KA1@1|root,2QSQU@2759|Eukaryota,37SD9@33090|Viridiplantae,3G8AR@35493|Streptophyta,4JH4Y@91835|fabids	35493|Streptophyta	S	Protein FAR1-RELATED SEQUENCE 11-like	-	-	-	-	-	-	-	-	-	-	-	-	FAR1,MULE,SWIM
evm.model.Chr1.4765	102107.XP_008223312.1	2.27e-139	393.0	KOG0077@1|root,KOG0077@2759|Eukaryota,37MJP@33090|Viridiplantae,3GN8N@35493|Streptophyta	35493|Streptophyta	U	Belongs to the small GTPase superfamily. SAR1 family	-	-	-	ko:K07953	ko04141,ko05134,map04141,map05134	M00404	-	-	ko00000,ko00001,ko00002,ko01000,ko04031,ko04131	-	-	-	Arf
evm.model.Chr1.4766	102107.XP_008223313.1	7.72e-35	119.0	KOG3504@1|root,KOG3504@2759|Eukaryota,37WV1@33090|Viridiplantae,3GKSV@35493|Streptophyta,4JURU@91835|fabids	35493|Streptophyta	J	Belongs to the eukaryotic ribosomal protein eL29 family	-	GO:0002181,GO:0003674,GO:0003735,GO:0005198,GO:0005575,GO:0005622,GO:0005623,GO:0005634,GO:0005730,GO:0005737,GO:0005829,GO:0005840,GO:0006412,GO:0006518,GO:0006807,GO:0008150,GO:0008152,GO:0009058,GO:0009059,GO:0009987,GO:0010467,GO:0015934,GO:0019538,GO:0022625,GO:0022626,GO:0031974,GO:0031981,GO:0032991,GO:0034641,GO:0034645,GO:0043043,GO:0043170,GO:0043226,GO:0043227,GO:0043228,GO:0043229,GO:…	-	ko:K02905	ko03010,map03010	M00177	-	-	br01610,ko00000,ko00001,ko00002,ko03011	-	-	-	Ribosomal_L29e
evm.model.Chr1.4767	102107.XP_008223314.1	0.0	1085.0	COG1249@1|root,KOG1335@2759|Eukaryota,37IJR@33090|Viridiplantae,3GEBQ@35493|Streptophyta,4JHF4@91835|fabids	35493|Streptophyta	C	Dihydrolipoyl dehydrogenase	-	GO:0003674,GO:0003824,GO:0004148,GO:0005575,GO:0005622,GO:0005623,GO:0005634,GO:0005730,GO:0005737,GO:0006082,GO:0006084,GO:0006085,GO:0006086,GO:0006090,GO:0006139,GO:0006163,GO:0006164,GO:0006637,GO:0006725,GO:0006732,GO:0006753,GO:0006790,GO:0006793,GO:0006796,GO:0006807,GO:0008150,GO:0008152,GO:0009058,GO:0009108,GO:0009117,GO:0009150,GO:0009152,GO:0009165,GO:0009259,GO:0009260,GO:0009507,GO:…	1.8.1.4	ko:K00382	ko00010,ko00020,ko00260,ko00280,ko00620,ko00630,ko00640,ko01100,ko01110,ko01120,ko01130,ko01200,map00010,map00020,map00260,map00280,map00620,map00630,map00640,map01100,map01110,map01120,map01130,map01200	M00009,M00011,M00036,M00307,M00532	R00209,R01221,R01698,R03815,R07618,R08549	RC00004,RC00022,RC00583,RC02742,RC02833,RC02834	br01601,ko00000,ko00001,ko00002,ko01000,ko04147	-	-	-	Pyr_redox_2,Pyr_redox_dim
evm.model.Chr1.4768	102107.XP_008223315.1	0.0	1640.0	KOG2175@1|root,KOG2175@2759|Eukaryota,37JCZ@33090|Viridiplantae,3G8ER@35493|Streptophyta,4JDCY@91835|fabids	35493|Streptophyta	G	Serine threonine-protein phosphatase 4 regulatory subunit	-	-	-	ko:K17491	ko04212,ko04922,map04212,map04922	-	-	-	ko00000,ko00001,ko01009,ko03400	-	-	-	SMK-1
evm.model.Chr1.2106	102107.XP_008221334.1	0.0	975.0	COG0536@1|root,KOG1489@2759|Eukaryota,37NJS@33090|Viridiplantae,3G9M4@35493|Streptophyta,4JNKK@91835|fabids	35493|Streptophyta	S	GTP1/OBG	-	-	-	-	-	-	-	-	-	-	-	-	GTP1_OBG,MMR_HSR1
evm.model.Chr1.3435	102107.XP_008221954.1	6.53e-291	794.0	COG3866@1|root,2QQ5F@2759|Eukaryota,37HIU@33090|Viridiplantae,3G7PT@35493|Streptophyta,4JSA2@91835|fabids	35493|Streptophyta	G	Pectate lyase	-	-	4.2.2.2	ko:K01728	ko00040,ko02024,map00040,map02024	-	R02361,R06240	RC00049,RC00705	ko00000,ko00001,ko01000	-	-	-	Pec_lyase_C
evm.model.Chr1.2109	102107.XP_008221332.1	6.59e-262	721.0	28N0B@1|root,2QSV3@2759|Eukaryota,37KAT@33090|Viridiplantae,3GDI0@35493|Streptophyta,4JHH6@91835|fabids	35493|Streptophyta	S	WAT1-related protein	-	GO:0000325,GO:0000902,GO:0003674,GO:0005215,GO:0005575,GO:0005622,GO:0005623,GO:0005737,GO:0005773,GO:0005774,GO:0005886,GO:0005887,GO:0005938,GO:0006521,GO:0006810,GO:0007154,GO:0007165,GO:0008150,GO:0009653,GO:0009705,GO:0009719,GO:0009725,GO:0009733,GO:0009734,GO:0009755,GO:0009826,GO:0009832,GO:0009834,GO:0009893,GO:0009914,GO:0009966,GO:0009987,GO:0010033,GO:0010315,GO:0010565,GO:0010646,GO:…	-	-	-	-	-	-	-	-	-	-	EamA
evm.model.Chr1.3438	102107.XP_008221960.1	4.66e-126	360.0	28NWI@1|root,2QVGR@2759|Eukaryota,37N7Z@33090|Viridiplantae,3GFXN@35493|Streptophyta,4JP4M@91835|fabids	35493|Streptophyta	S	Photosystem II core complex proteins psbY	-	GO:0005575,GO:0005622,GO:0005623,GO:0005737,GO:0008150,GO:0009314,GO:0009416,GO:0009507,GO:0009521,GO:0009523,GO:0009532,GO:0009533,GO:0009534,GO:0009535,GO:0009536,GO:0009570,GO:0009579,GO:0009628,GO:0009642,GO:0009644,GO:0009892,GO:0009987,GO:0010109,GO:0010205,GO:0016020,GO:0019222,GO:0019725,GO:0031323,GO:0031324,GO:0031976,GO:0031984,GO:0032991,GO:0034357,GO:0042548,GO:0042592,GO:0042651,GO:…	-	ko:K02723	ko00195,ko01100,map00195,map01100	-	-	-	ko00000,ko00001,ko00194	-	-	-	PsbY
evm.model.Chr1.4771	102107.XP_008223318.1	8.23e-111	327.0	KOG3116@1|root,KOG3116@2759|Eukaryota,37NA1@33090|Viridiplantae,3GDN7@35493|Streptophyta,4JF3P@91835|fabids	35493|Streptophyta	S	Zinc finger CCHC domain-containing protein	-	-	-	-	-	-	-	-	-	-	-	-	zf-CCHC_3
evm.model.Chr1.3442	102107.XP_008221963.1	2.71e-233	641.0	COG0300@1|root,2QRPU@2759|Eukaryota,37MXU@33090|Viridiplantae,3GH2Z@35493|Streptophyta,4JIP2@91835|fabids	35493|Streptophyta	Q	Belongs to the short-chain dehydrogenases reductases (SDR) family	-	GO:0000003,GO:0000038,GO:0003006,GO:0003674,GO:0003824,GO:0005575,GO:0005622,GO:0005623,GO:0005737,GO:0005783,GO:0006082,GO:0006629,GO:0006631,GO:0006633,GO:0007275,GO:0008150,GO:0008152,GO:0008610,GO:0009058,GO:0009790,GO:0009791,GO:0009793,GO:0009987,GO:0010154,GO:0012505,GO:0016020,GO:0016053,GO:0016491,GO:0016614,GO:0016616,GO:0018454,GO:0019752,GO:0022414,GO:0032501,GO:0032502,GO:0032787,GO:…	1.1.1.330,1.1.1.62	ko:K10251	ko00062,ko00140,ko01040,ko01100,ko01110,ko01212,map00062,map00140,map01040,map01100,map01110,map01212	M00415	R02352,R02353,R04681,R04682,R07759,R08945,R08980,R10826	RC00029,RC00103,RC00127,RC00261	ko00000,ko00001,ko00002,ko01000,ko01004	-	-	-	adh_short
evm.model.Chr1.2111	102107.XP_008221329.1	6.78e-271	740.0	COG4870@1|root,KOG1542@2759|Eukaryota,37N6V@33090|Viridiplantae,3G90Y@35493|Streptophyta,4JM4Y@91835|fabids	35493|Streptophyta	O	Belongs to the peptidase C1 family	-	-	3.4.22.41	ko:K01373	ko04142,ko04210,map04142,map04210	-	-	-	ko00000,ko00001,ko01000,ko01002	-	-	-	Inhibitor_I29,Peptidase_C1
evm.model.Chr1.3441	102107.XP_008222008.1	0.0	1275.0	29YDM@1|root,2RXTV@2759|Eukaryota,37UDP@33090|Viridiplantae,3GXC9@35493|Streptophyta,4JW0D@91835|fabids	35493|Streptophyta	-	-	-	-	-	-	-	-	-	-	-	-	-	-	B3
evm.model.Chr1.2110	102107.XP_008221331.1	4.33e-189	525.0	COG5090@1|root,KOG2905@2759|Eukaryota,37QII@33090|Viridiplantae,3GFD8@35493|Streptophyta,4JJAI@91835|fabids	35493|Streptophyta	K	Transcription initiation factor IIF subunit	-	GO:0005575,GO:0005622,GO:0005623,GO:0005634,GO:0006355,GO:0006357,GO:0008150,GO:0009889,GO:0009891,GO:0009893,GO:0010468,GO:0010556,GO:0010557,GO:0010604,GO:0010628,GO:0019219,GO:0019222,GO:0031323,GO:0031325,GO:0031326,GO:0031328,GO:0043226,GO:0043227,GO:0043229,GO:0043231,GO:0044424,GO:0044464,GO:0045893,GO:0045935,GO:0045944,GO:0048518,GO:0048522,GO:0050789,GO:0050794,GO:0051171,GO:0051173,GO:…	3.6.4.12	ko:K03139	ko03022,map03022	-	-	-	ko00000,ko00001,ko01000,ko03021	-	-	-	TFIIF_beta
evm.model.Chr1.3445	102107.XP_008221965.1	1.23e-228	629.0	COG0300@1|root,2QSBK@2759|Eukaryota,37QRQ@33090|Viridiplantae,3GHHK@35493|Streptophyta	35493|Streptophyta	Q	Belongs to the short-chain dehydrogenases reductases (SDR) family	-	-	1.1.1.330,1.1.1.62	ko:K10251	ko00062,ko00140,ko01040,ko01100,ko01110,ko01212,map00062,map00140,map01040,map01100,map01110,map01212	M00415	R02352,R02353,R04681,R04682,R07759,R08945,R08980,R10826	RC00029,RC00103,RC00127,RC00261	ko00000,ko00001,ko00002,ko01000,ko01004	-	-	-	adh_short
evm.model.Chr1.2114	102107.XP_008221326.1	1.73e-131	375.0	COG5068@1|root,KOG0014@2759|Eukaryota,37JRI@33090|Viridiplantae,3GBZT@35493|Streptophyta,4JM6U@91835|fabids	35493|Streptophyta	K	Floral homeotic protein	AP3	GO:0000003,GO:0003002,GO:0003006,GO:0003674,GO:0003700,GO:0005575,GO:0005622,GO:0005623,GO:0005634,GO:0006355,GO:0007275,GO:0007389,GO:0008150,GO:0009653,GO:0009791,GO:0009889,GO:0009908,GO:0010093,GO:0010468,GO:0010556,GO:0019219,GO:0019222,GO:0022414,GO:0031323,GO:0031326,GO:0032501,GO:0032502,GO:0043226,GO:0043227,GO:0043229,GO:0043231,GO:0044424,GO:0044464,GO:0048367,GO:0048437,GO:0048444,GO:…	-	ko:K09264	-	-	-	-	ko00000,ko03000	-	-	-	K-box,SRF-TF
evm.model.Chr1.2118	102107.XP_008221324.1	5.13e-215	594.0	2CNAX@1|root,2QUWE@2759|Eukaryota,37QHK@33090|Viridiplantae,3GD1C@35493|Streptophyta,4JG3W@91835|fabids	35493|Streptophyta	S	ZINC FINGER protein	-	GO:0000988,GO:0000989,GO:0003674,GO:0003676,GO:0003677,GO:0003700,GO:0005488,GO:0005575,GO:0005622,GO:0005623,GO:0005634,GO:0006355,GO:0007275,GO:0008150,GO:0009314,GO:0009416,GO:0009628,GO:0009639,GO:0009640,GO:0009641,GO:0009791,GO:0009889,GO:0010468,GO:0010556,GO:0019219,GO:0019222,GO:0031323,GO:0031326,GO:0032501,GO:0032502,GO:0043226,GO:0043227,GO:0043229,GO:0043231,GO:0043565,GO:0044424,GO:…	-	-	-	-	-	-	-	-	-	-	zf-B_box
evm.model.Chr1.3451	102107.XP_008221973.1	9.48e-189	523.0	KOG1039@1|root,KOG1039@2759|Eukaryota,37NAH@33090|Viridiplantae,3GA05@35493|Streptophyta,4JDSM@91835|fabids	35493|Streptophyta	O	Zinc finger, C3HC4 type (RING finger)	-	-	-	-	-	-	-	-	-	-	-	-	zf-C3HC4_3,zf-RING_2
evm.model.Chr1.3450	102107.XP_008221972.1	0.0	2866.0	28J27@1|root,2QQ9C@2759|Eukaryota,37MU4@33090|Viridiplantae,3GG7P@35493|Streptophyta,4JH1I@91835|fabids	35493|Streptophyta	-	-	-	-	-	ko:K20478	-	-	-	-	ko00000,ko04131	-	-	-	-
evm.model.Chr1.2123	3760.EMJ23682	0.0	956.0	KOG2637@1|root,KOG2637@2759|Eukaryota,37MPG@33090|Viridiplantae,3G9XG@35493|Streptophyta,4JESP@91835|fabids	35493|Streptophyta	S	Protein LTV1 homolog	-	-	-	ko:K14798	-	-	-	-	ko00000,ko03009	-	-	-	LTV
evm.model.Chr1.3465	3760.EMJ25099	2.99e-150	424.0	COG0339@1|root,KOG2089@2759|Eukaryota,37Q7T@33090|Viridiplantae,3GD0D@35493|Streptophyta,4JFZ5@91835|fabids	35493|Streptophyta	O	metalloendopeptidase activity	-	GO:0003674,GO:0003824,GO:0004175,GO:0004222,GO:0005575,GO:0005622,GO:0005623,GO:0005737,GO:0006508,GO:0006518,GO:0006807,GO:0008150,GO:0008152,GO:0008233,GO:0008237,GO:0009507,GO:0009526,GO:0009534,GO:0009536,GO:0009579,GO:0009941,GO:0009987,GO:0016787,GO:0019538,GO:0031967,GO:0031975,GO:0031976,GO:0031984,GO:0034641,GO:0043170,GO:0043226,GO:0043227,GO:0043229,GO:0043231,GO:0043603,GO:0044237,GO:…	-	-	-	-	-	-	-	-	-	-	-
evm.model.Chr1.2138	3760.EMJ23726	4.62e-213	592.0	28K1X@1|root,2QSGE@2759|Eukaryota,37KHF@33090|Viridiplantae,3GBRC@35493|Streptophyta,4JGUS@91835|fabids	35493|Streptophyta	S	Protein BASIC PENTACYSTEINE6-like	-	GO:0003674,GO:0003676,GO:0003677,GO:0003700,GO:0005488,GO:0005515,GO:0005575,GO:0005622,GO:0005623,GO:0005634,GO:0005730,GO:0006355,GO:0008150,GO:0009719,GO:0009723,GO:0009725,GO:0009889,GO:0010033,GO:0010468,GO:0010556,GO:0019219,GO:0019222,GO:0031323,GO:0031326,GO:0031974,GO:0031981,GO:0042221,GO:0042802,GO:0042803,GO:0043226,GO:0043227,GO:0043228,GO:0043229,GO:0043231,GO:0043232,GO:0043233,GO:…	-	-	-	-	-	-	-	-	-	-	GAGA_bind
evm.model.Chr1.4796	102107.XP_008223321.1	4.62e-309	843.0	28M37@1|root,2QTJX@2759|Eukaryota,37PEB@33090|Viridiplantae,3GDPH@35493|Streptophyta,4JE69@91835|fabids	35493|Streptophyta	S	Shikimate O-hydroxycinnamoyltransferase-like	-	GO:0003674,GO:0003824,GO:0005575,GO:0005622,GO:0005623,GO:0005737,GO:0005829,GO:0006725,GO:0008150,GO:0008152,GO:0008374,GO:0009058,GO:0009698,GO:0009699,GO:0009808,GO:0009809,GO:0009889,GO:0009891,GO:0009893,GO:0009962,GO:0009963,GO:0009987,GO:0010252,GO:0016020,GO:0016740,GO:0016746,GO:0016747,GO:0019222,GO:0019438,GO:0019748,GO:0042592,GO:0044237,GO:0044249,GO:0044424,GO:0044444,GO:0044464,GO:…	2.3.1.133	ko:K13065	ko00940,ko00941,ko00945,ko01100,ko01110,map00940,map00941,map00945,map01100,map01110	M00039	R01945,R02416,R07432,R07433	RC00004,RC00055,RC02864	ko00000,ko00001,ko00002,ko01000	-	-	-	Transferase
evm.model.Chr1.2136	102107.XP_008219337.1	2.95e-87	257.0	COG2036@1|root,KOG1745@2759|Eukaryota,37TVG@33090|Viridiplantae,3GI0A@35493|Streptophyta,4JNVU@91835|fabids	35493|Streptophyta	B	Histone H3.3-like	-	GO:0000785,GO:0000786,GO:0003674,GO:0003676,GO:0003677,GO:0003682,GO:0005488,GO:0005575,GO:0005622,GO:0005623,GO:0005634,GO:0005694,GO:0006323,GO:0006325,GO:0006333,GO:0006334,GO:0006996,GO:0008150,GO:0009987,GO:0016043,GO:0022607,GO:0031490,GO:0031491,GO:0031492,GO:0031497,GO:0032991,GO:0032993,GO:0034622,GO:0034728,GO:0043226,GO:0043227,GO:0043228,GO:0043229,GO:0043231,GO:0043232,GO:0043933,GO:…	-	ko:K11253	ko05034,ko05202,ko05322,map05034,map05202,map05322	-	-	-	ko00000,ko00001,ko03036,ko04147	-	-	-	Histone
evm.model.Chr1.2153	102107.XP_008221288.1	0.0	2053.0	COG5049@1|root,KOG2044@2759|Eukaryota,37RBH@33090|Viridiplantae,3GFH2@35493|Streptophyta,4JN1C@91835|fabids	35493|Streptophyta	AL	5'-3' exoribonuclease	-	GO:0000966,GO:0000967,GO:0003674,GO:0003824,GO:0004518,GO:0004527,GO:0004532,GO:0004534,GO:0004540,GO:0005575,GO:0005622,GO:0005623,GO:0005634,GO:0006139,GO:0006364,GO:0006396,GO:0006401,GO:0006725,GO:0006807,GO:0008150,GO:0008152,GO:0008409,GO:0009056,GO:0009057,GO:0009893,GO:0009987,GO:0010467,GO:0010468,GO:0010586,GO:0010587,GO:0010604,GO:0010628,GO:0016070,GO:0016072,GO:0016075,GO:0016787,GO:…	-	ko:K12619	ko03008,ko03018,map03008,map03018	-	-	-	ko00000,ko00001,ko01000,ko03009,ko03016,ko03019,ko03021	-	-	-	XRN_N,zf-CCHC
evm.model.Chr1.2151	102107.XP_008221294.1	0.0	1675.0	28I8T@1|root,2QU34@2759|Eukaryota,37HN0@33090|Viridiplantae,3G9GX@35493|Streptophyta,4JEPD@91835|fabids	35493|Streptophyta	S	Filament-like plant protein	-	GO:0000226,GO:0000902,GO:0000904,GO:0003674,GO:0005488,GO:0005515,GO:0005575,GO:0005623,GO:0005886,GO:0006996,GO:0007010,GO:0007017,GO:0008017,GO:0008092,GO:0008150,GO:0009653,GO:0009888,GO:0009987,GO:0010026,GO:0010090,GO:0015631,GO:0016020,GO:0016043,GO:0022607,GO:0030154,GO:0031109,GO:0032502,GO:0032989,GO:0034622,GO:0043933,GO:0044085,GO:0044464,GO:0046785,GO:0048468,GO:0048856,GO:0048869,GO:…	-	-	-	-	-	-	-	-	-	-	FPP
evm.model.Chr1.2155	102107.XP_008221286.1	0.0	988.0	28INR@1|root,2QQZQ@2759|Eukaryota,37NDD@33090|Viridiplantae,3G9DR@35493|Streptophyta,4JG8N@91835|fabids	35493|Streptophyta	G	Endoglucanase	-	-	3.2.1.4	ko:K01179	ko00500,ko01100,map00500,map01100	-	R06200,R11307,R11308	-	ko00000,ko00001,ko01000	-	GH5,GH9	-	Glyco_hydro_9
evm.model.Chr1.2154	102107.XP_008221287.1	6.14e-155	435.0	COG1611@1|root,2QQ1K@2759|Eukaryota,37K77@33090|Viridiplantae,3GEX7@35493|Streptophyta,4JFH4@91835|fabids	35493|Streptophyta	G	Cytokinin-activating enzyme working in the direct activation pathway. Phosphoribohydrolase that converts inactive cytokinin nucleotides to the biologically active free-base forms	-	-	-	-	-	-	-	-	-	-	-	-	Lysine_decarbox
evm.model.Chr1.3489	3760.EMJ26939	4.2e-287	783.0	290G3@1|root,2R7B6@2759|Eukaryota,37QTY@33090|Viridiplantae,3GGQU@35493|Streptophyta,4JD9J@91835|fabids	35493|Streptophyta	S	YqaJ-like viral recombinase domain	-	-	-	ko:K18173	ko04714,map04714	-	-	-	ko00000,ko00001,ko03029	-	-	-	YqaJ
evm.model.Chr1.3490	102107.XP_008222031.1	0.0	1026.0	28J4K@1|root,2QRGM@2759|Eukaryota,37RN1@33090|Viridiplantae,3GAFB@35493|Streptophyta,4JF6U@91835|fabids	35493|Streptophyta	S	f-box protein	-	GO:0005575,GO:0005622,GO:0005623,GO:0005634,GO:0005737,GO:0005829,GO:0008150,GO:0009787,GO:0009788,GO:0009966,GO:0009968,GO:0010646,GO:0010648,GO:0023051,GO:0023057,GO:0043226,GO:0043227,GO:0043229,GO:0043231,GO:0044424,GO:0044444,GO:0044464,GO:0048519,GO:0048523,GO:0048583,GO:0048585,GO:0050789,GO:0050794,GO:0065007,GO:1901419,GO:1901420,GO:1905957,GO:1905958	-	-	-	-	-	-	-	-	-	-	F-box,F-box-like
evm.model.Chr1.3499	102107.XP_008222040.1	0.0	1225.0	COG0666@1|root,KOG0504@2759|Eukaryota,37RCU@33090|Viridiplantae,3G82Z@35493|Streptophyta,4JMY5@91835|fabids	35493|Streptophyta	S	Ankyrin repeats (3 copies)	-	-	-	-	-	-	-	-	-	-	-	-	Ank,Ank_2,Ank_4,Ank_5
evm.model.Chr1.3498	102107.XP_008222039.1	9.99e-246	674.0	COG0057@1|root,KOG0657@2759|Eukaryota,37HSA@33090|Viridiplantae,3GAGX@35493|Streptophyta,4JRTC@91835|fabids	35493|Streptophyta	G	Belongs to the glyceraldehyde-3-phosphate dehydrogenase family	-	-	1.2.1.12	ko:K00134	ko00010,ko00710,ko01100,ko01110,ko01120,ko01130,ko01200,ko01230,ko04066,ko05010,map00010,map00710,map01100,map01110,map01120,map01130,map01200,map01230,map04066,map05010	M00001,M00002,M00003,M00165,M00166,M00308,M00552	R01061	RC00149	ko00000,ko00001,ko00002,ko01000,ko04131,ko04147	-	-	-	Gp_dh_C,Gp_dh_N
evm.model.Chr1.2169	102107.XP_008221263.1	0.0	1189.0	2C7KM@1|root,2RJSI@2759|Eukaryota,37TDA@33090|Viridiplantae,3GG0X@35493|Streptophyta,4JFEK@91835|fabids	35493|Streptophyta	S	isoform X1	-	-	-	-	-	-	-	-	-	-	-	-	-
evm.model.Chr1.5205	102107.XP_008223883.1	3.93e-95	280.0	2BFXD@1|root,2S181@2759|Eukaryota,37VHP@33090|Viridiplantae,3GJE5@35493|Streptophyta,4JQV1@91835|fabids	35493|Streptophyta	-	-	-	-	-	-	-	-	-	-	-	-	-	-	-
evm.model.Chr1.5208	102107.XP_008223881.1	6.07e-58	179.0	2C4SI@1|root,2S4AS@2759|Eukaryota,37W5B@33090|Viridiplantae,3GKFG@35493|Streptophyta,4JQP3@91835|fabids	35493|Streptophyta	S	fiber protein Fb15	-	-	-	-	-	-	-	-	-	-	-	-	-
evm.model.Chr1.5201	3760.EMJ14846	0.0	1614.0	COG1404@1|root,2QS8I@2759|Eukaryota,37KGJ@33090|Viridiplantae,3GFBB@35493|Streptophyta,4JKEX@91835|fabids	35493|Streptophyta	O	Belongs to the peptidase S8 family	-	GO:0003674,GO:0003824,GO:0004175,GO:0004252,GO:0006508,GO:0006807,GO:0008150,GO:0008152,GO:0008233,GO:0008236,GO:0016787,GO:0017171,GO:0019538,GO:0043170,GO:0044238,GO:0070011,GO:0071704,GO:0140096,GO:1901564	-	-	-	-	-	-	-	-	-	-	Inhibitor_I9,PA,Peptidase_S8,fn3_5
evm.model.Chr1.5203	102107.XP_008223886.1	0.0	1560.0	COG5210@1|root,KOG1091@2759|Eukaryota,37QHC@33090|Viridiplantae,3GGEW@35493|Streptophyta,4JRD4@91835|fabids	35493|Streptophyta	U	Domain in Tre-2, BUB2p, and Cdc16p. Probable Rab-GAPs.	-	-	-	ko:K18469	-	-	-	-	ko00000,ko04131	-	-	-	RabGAP-TBC
evm.model.Chr1.2184	102107.XP_008221249.1	1.02e-103	300.0	COG0484@1|root,KOG0712@2759|Eukaryota,37VM1@33090|Viridiplantae,3GK61@35493|Streptophyta,4JUPA@91835|fabids	35493|Streptophyta	O	Chaperone protein dnaJ 11	-	GO:0005575,GO:0005622,GO:0005623,GO:0005634,GO:0005737,GO:0009507,GO:0009536,GO:0043226,GO:0043227,GO:0043229,GO:0043231,GO:0044424,GO:0044444,GO:0044464	-	-	-	-	-	-	-	-	-	-	DnaJ
evm.model.Chr1.5214	102107.XP_008223874.1	1.4e-251	697.0	COG5641@1|root,KOG1601@2759|Eukaryota,37QXQ@33090|Viridiplantae,3G8GK@35493|Streptophyta,4JMM0@91835|fabids	35493|Streptophyta	K	Protein CHLOROPLAST IMPORT APPARATUS 2-like	-	GO:0005575,GO:0005622,GO:0005623,GO:0005634,GO:0006355,GO:0006605,GO:0006810,GO:0006886,GO:0008104,GO:0008150,GO:0009889,GO:0010468,GO:0010556,GO:0015031,GO:0015833,GO:0019219,GO:0019222,GO:0031323,GO:0031326,GO:0033036,GO:0033365,GO:0034613,GO:0042886,GO:0043226,GO:0043227,GO:0043229,GO:0043231,GO:0044424,GO:0044464,GO:0045036,GO:0045184,GO:0046907,GO:0050789,GO:0050794,GO:0051171,GO:0051179,GO:…	-	-	-	-	-	-	-	-	-	-	CCT
evm.model.Chr1.5220	102107.XP_008223869.1	3.09e-291	794.0	COG1409@1|root,KOG1432@2759|Eukaryota,37PYC@33090|Viridiplantae,3G9U2@35493|Streptophyta,4JHAI@91835|fabids	35493|Streptophyta	S	inactive purple acid phosphatase	-	GO:0003674,GO:0003824,GO:0003993,GO:0006793,GO:0006796,GO:0008150,GO:0008152,GO:0009987,GO:0016311,GO:0016787,GO:0016788,GO:0016791,GO:0042578,GO:0044237	-	-	-	-	-	-	-	-	-	-	Metallophos
evm.model.Chr1.2192	102107.XP_008221240.1	0.0	1878.0	2CNGI@1|root,2QW5B@2759|Eukaryota,37RPW@33090|Viridiplantae,3GEWC@35493|Streptophyta,4JMX9@91835|fabids	35493|Streptophyta	-	-	-	-	-	-	-	-	-	-	-	-	-	-	Med26
evm.model.Chr1.2195	102107.XP_008221239.1	0.0	1074.0	COG5038@1|root,KOG1012@2759|Eukaryota,37IUD@33090|Viridiplantae,3GDB5@35493|Streptophyta,4JCZ9@91835|fabids	35493|Streptophyta	S	Synaptotagmin-like mitochondrial-lipid-binding domain	-	GO:0005575,GO:0005622,GO:0005623,GO:0005737,GO:0005783,GO:0005789,GO:0012505,GO:0016020,GO:0031224,GO:0031227,GO:0031984,GO:0042175,GO:0043226,GO:0043227,GO:0043229,GO:0043231,GO:0044232,GO:0044422,GO:0044424,GO:0044425,GO:0044432,GO:0044444,GO:0044446,GO:0044464,GO:0098827	-	-	-	-	-	-	-	-	-	-	C2,SMP_LBD
evm.model.Chr1.2194	3760.EMJ26555	0.0	948.0	COG4886@1|root,2QQ4T@2759|Eukaryota,37NA8@33090|Viridiplantae,3G8I2@35493|Streptophyta,4JKN5@91835|fabids	35493|Streptophyta	T	Receptor protein kinase	-	GO:0000003,GO:0000325,GO:0003002,GO:0003006,GO:0003674,GO:0003824,GO:0004672,GO:0004674,GO:0005102,GO:0005488,GO:0005515,GO:0005575,GO:0005622,GO:0005623,GO:0005737,GO:0005773,GO:0005886,GO:0005911,GO:0006464,GO:0006468,GO:0006793,GO:0006796,GO:0006807,GO:0007275,GO:0007389,GO:0008150,GO:0008152,GO:0009506,GO:0009791,GO:0009888,GO:0009908,GO:0009909,GO:0009934,GO:0009987,GO:0010073,GO:0010075,GO:…	-	ko:K00924	-	-	-	-	ko00000,ko01000	-	-	-	LRRNT_2,LRR_1,LRR_4,LRR_6,LRR_8,Pkinase,Pkinase_Tyr
evm.model.Chr1.5224	3760.EMJ26598	0.0	1975.0	COG0542@1|root,KOG1051@2759|Eukaryota,37MFF@33090|Viridiplantae,3GFJ7@35493|Streptophyta,4JFP9@91835|fabids	35493|Streptophyta	O	vascular transport	-	GO:0005575,GO:0005622,GO:0005623,GO:0005737,GO:0006810,GO:0008150,GO:0009507,GO:0009536,GO:0010232,GO:0010233,GO:0032501,GO:0033500,GO:0042592,GO:0043226,GO:0043227,GO:0043229,GO:0043231,GO:0044424,GO:0044444,GO:0044464,GO:0048878,GO:0051179,GO:0051234,GO:0065007,GO:0065008	-	-	-	-	-	-	-	-	-	-	Clp_N
evm.model.Chr1.1163_evm.model.Chr1.1164	3760.EMJ24498	1.01e-276	756.0	COG0631@1|root,KOG0698@2759|Eukaryota,37I5Q@33090|Viridiplantae,3GDKT@35493|Streptophyta,4JSF0@91835|fabids	35493|Streptophyta	T	protein phosphatase 2C 22	-	GO:0002682,GO:0002697,GO:0002831,GO:0005575,GO:0005622,GO:0005623,GO:0005634,GO:0005737,GO:0005829,GO:0008150,GO:0031347,GO:0032101,GO:0043226,GO:0043227,GO:0043229,GO:0043231,GO:0043900,GO:0044424,GO:0044444,GO:0044464,GO:0048583,GO:0050688,GO:0050789,GO:0065007,GO:0080134	3.1.3.16	ko:K14803	-	-	-	-	ko00000,ko01000,ko01009,ko03009	-	-	-	PP2C
evm.model.Chr1.5241	57918.XP_004301418.1	3.7e-148	456.0	COG0474@1|root,KOG0204@2759|Eukaryota,37IXA@33090|Viridiplantae,3GAS6@35493|Streptophyta,4JJJB@91835|fabids	35493|Streptophyta	P	This magnesium-dependent enzyme catalyzes the hydrolysis of ATP coupled with the transport of calcium	-	GO:0003674,GO:0003824,GO:0005215,GO:0005388,GO:0005575,GO:0005622,GO:0005623,GO:0005886,GO:0005887,GO:0005911,GO:0006810,GO:0006811,GO:0006812,GO:0006816,GO:0008150,GO:0008324,GO:0009506,GO:0015075,GO:0015085,GO:0015318,GO:0015399,GO:0015405,GO:0015662,GO:0016020,GO:0016021,GO:0016462,GO:0016787,GO:0016817,GO:0016818,GO:0016887,GO:0017111,GO:0019829,GO:0022804,GO:0022853,GO:0022857,GO:0022890,GO:…	3.6.3.8	ko:K01537	-	-	-	-	ko00000,ko01000	3.A.3.2	-	-	CaATP_NAI,Cation_ATPase_C,Cation_ATPase_N,E1-E2_ATPase,Hydrolase
evm.model.Chr1.5244	3760.EMJ24448	4.16e-259	711.0	KOG1441@1|root,KOG1441@2759|Eukaryota,37P7G@33090|Viridiplantae,3GAAT@35493|Streptophyta,4JK8D@91835|fabids	35493|Streptophyta	EG	membrane protein At1g06890-like	-	-	-	ko:K15285	-	-	-	-	ko00000,ko02000	-	-	-	TPT
evm.model.Chr1.5245	3760.EMJ23400	7.15e-192	533.0	28PFA@1|root,2QR3I@2759|Eukaryota,37NGD@33090|Viridiplantae,3G7VS@35493|Streptophyta,4JGF7@91835|fabids	35493|Streptophyta	K	WRKY transcription factor	-	-	-	-	-	-	-	-	-	-	-	-	Plant_zn_clust,WRKY
evm.model.Chr1.5278	102107.XP_008223820.1	7.16e-90	264.0	COG0695@1|root,KOG1752@2759|Eukaryota,37V9D@33090|Viridiplantae,3GJR9@35493|Streptophyta,4JU9K@91835|fabids	35493|Streptophyta	O	protein disulfide oxidoreductase activity	-	GO:0005575,GO:0005622,GO:0005623,GO:0005737,GO:0005773,GO:0005783,GO:0005794,GO:0012505,GO:0043226,GO:0043227,GO:0043229,GO:0043231,GO:0044424,GO:0044444,GO:0044464	-	ko:K03676	-	-	-	-	ko00000,ko03110	-	-	-	Glutaredoxin
evm.model.Chr1.5279	3760.EMJ23800	7.37e-313	851.0	COG0615@1|root,KOG2803@2759|Eukaryota,37IBG@33090|Viridiplantae,3G9J3@35493|Streptophyta,4JMUP@91835|fabids	35493|Streptophyta	I	Ethanolamine-phosphate cytidylyltransferase-like	-	GO:0003674,GO:0003824,GO:0004306,GO:0006629,GO:0006644,GO:0006646,GO:0006650,GO:0006793,GO:0006796,GO:0008150,GO:0008152,GO:0008610,GO:0008654,GO:0009058,GO:0009987,GO:0016740,GO:0016772,GO:0016779,GO:0019637,GO:0044237,GO:0044238,GO:0044249,GO:0044255,GO:0045017,GO:0046337,GO:0046474,GO:0046486,GO:0070567,GO:0071704,GO:0090407,GO:1901576	2.7.7.14	ko:K00967	ko00440,ko00564,ko01100,map00440,map00564,map01100	M00092	R02038,R04247	RC00002	ko00000,ko00001,ko00002,ko01000	-	-	-	CTP_transf_like
evm.model.Chr1.5291	102107.XP_008223958.1	3.02e-44	143.0	2E18G@1|root,2S8KG@2759|Eukaryota,37X44@33090|Viridiplantae,3GKZ4@35493|Streptophyta,4JR27@91835|fabids	35493|Streptophyta	S	Mitochondrial import receptor subunit	-	GO:0005575,GO:0005622,GO:0005623,GO:0005737,GO:0005739,GO:0005740,GO:0005741,GO:0016020,GO:0019867,GO:0031090,GO:0031966,GO:0031967,GO:0031968,GO:0031975,GO:0043226,GO:0043227,GO:0043229,GO:0043231,GO:0044422,GO:0044424,GO:0044429,GO:0044444,GO:0044446,GO:0044464,GO:0098588,GO:0098805	-	ko:K17771	ko04137,map04137	-	-	-	ko00000,ko00001,ko02000,ko03029,ko04131	3.A.8.1	-	-	Tom7
evm.model.Chr1.5296	102107.XP_008223953.1	1.56e-170	476.0	KOG0174@1|root,KOG0174@2759|Eukaryota,37RVX@33090|Viridiplantae,3GFXG@35493|Streptophyta,4JF8F@91835|fabids	35493|Streptophyta	O	The proteasome is a multicatalytic proteinase complex which is characterized by its ability to cleave peptides with Arg, Phe, Tyr, Leu, and Glu adjacent to the leaving group at neutral or slightly basic pH	-	GO:0000502,GO:0005575,GO:0005622,GO:0005623,GO:0005839,GO:0019774,GO:0032991,GO:0044424,GO:0044464,GO:1902494,GO:1905368,GO:1905369	3.4.25.1	ko:K02738	ko03050,map03050	M00340	-	-	ko00000,ko00001,ko00002,ko01000,ko01002,ko03051	-	-	-	Proteasome
evm.model.Chr1.5298	3760.EMJ26268	0.0	905.0	COG2124@1|root,KOG0156@2759|Eukaryota,37JS9@33090|Viridiplantae,3G8WG@35493|Streptophyta,4JETV@91835|fabids	35493|Streptophyta	Q	Belongs to the cytochrome P450 family	-	-	1.14.13.11	ko:K00487	ko00130,ko00360,ko00940,ko00941,ko00945,ko01100,ko01110,ko01220,map00130,map00360,map00940,map00941,map00945,map01100,map01110,map01220	M00039,M00137,M00350	R02253,R08815	RC00490	ko00000,ko00001,ko00002,ko00199,ko01000	-	-	-	p450
evm.model.Chr1.5299	102107.XP_008223948.1	0.0	946.0	COG4770@1|root,KOG0238@2759|Eukaryota,37S4K@33090|Viridiplantae,3G7RT@35493|Streptophyta,4JJGN@91835|fabids	35493|Streptophyta	EI	Biotin carboxylase 1	-	-	6.3.4.14,6.4.1.2	ko:K01961	ko00061,ko00620,ko00640,ko00720,ko01100,ko01110,ko01120,ko01130,ko01200,ko01212,map00061,map00620,map00640,map00720,map01100,map01110,map01120,map01130,map01200,map01212	M00082,M00376	R00742,R04385	RC00040,RC00253,RC00367	ko00000,ko00001,ko00002,ko01000	-	-	-	Biotin_carb_C,Biotin_carb_N,CPSase_L_D2
evm.model.Chr1.5293	102107.XP_008223955.1	0.0	1088.0	COG1982@1|root,2QWPE@2759|Eukaryota,37J9R@33090|Viridiplantae,3GFJ3@35493|Streptophyta,4JF50@91835|fabids	35493|Streptophyta	E	Arginine	-	-	-	-	-	-	-	-	-	-	-	-	OKR_DC_1,OKR_DC_1_C
evm.model.Chr1.213	102107.XP_008218791.1	2.18e-147	418.0	2AAFE@1|root,2RYKX@2759|Eukaryota,37UC1@33090|Viridiplantae,3GHTT@35493|Streptophyta,4JPF1@91835|fabids	35493|Streptophyta	S	glycine-rich protein	-	-	-	-	-	-	-	-	-	-	-	-	-
evm.model.Chr1.217	3760.EMJ26349	0.0	894.0	KOG4197@1|root,KOG4197@2759|Eukaryota,37PN4@33090|Viridiplantae,3GEYB@35493|Streptophyta,4JH0U@91835|fabids	35493|Streptophyta	L	Pentatricopeptide repeat-containing protein	-	-	-	ko:K17710	-	-	-	-	ko00000,ko03016,ko03029	-	-	-	PPR,PPR_2
evm.model.Chr1.219	102107.XP_008218953.1	1.29e-86	294.0	KOG4197@1|root,KOG4197@2759|Eukaryota,37SEW@33090|Viridiplantae,3GF5I@35493|Streptophyta,4JTRK@91835|fabids	35493|Streptophyta	S	pentatricopeptide repeat-containing protein At1g31840	-	GO:0003674,GO:0003676,GO:0003723,GO:0003824,GO:0004518,GO:0004519,GO:0005488,GO:0005575,GO:0005622,GO:0005623,GO:0006139,GO:0006725,GO:0006807,GO:0008150,GO:0008152,GO:0009451,GO:0009987,GO:0016070,GO:0016787,GO:0016788,GO:0034641,GO:0043170,GO:0043226,GO:0043227,GO:0043229,GO:0043231,GO:0043412,GO:0044237,GO:0044238,GO:0044424,GO:0044464,GO:0046483,GO:0071704,GO:0090304,GO:0090305,GO:0097159,GO:…	-	ko:K17964	-	-	-	-	ko00000,ko03029	-	-	-	PPR,PPR_1,PPR_2,PPR_3
evm.model.Chr1.226	102107.XP_008218800.1	9.92e-89	261.0	2C22C@1|root,2S0FF@2759|Eukaryota,37UQZ@33090|Viridiplantae,3GIY7@35493|Streptophyta,4JPGH@91835|fabids	35493|Streptophyta	-	-	-	-	-	-	-	-	-	-	-	-	-	-	-
evm.model.Chr1.1705	3760.EMJ28486	3.21e-53	172.0	2E28N@1|root,2S9GU@2759|Eukaryota,37X33@33090|Viridiplantae,3GKDI@35493|Streptophyta,4JUV3@91835|fabids	35493|Streptophyta	S	Eukaryotic protein of unknown function (DUF1764)	-	-	-	-	-	-	-	-	-	-	-	-	DUF1764
evm.model.Chr1.233	102107.XP_008218806.1	0.0	965.0	2CMD6@1|root,2QQ0I@2759|Eukaryota,37JXY@33090|Viridiplantae,3GEXT@35493|Streptophyta,4JI4Y@91835|fabids	35493|Streptophyta	S	Protein RETICULATA-related	-	-	-	-	-	-	-	-	-	-	-	-	RETICULATA-like
evm.model.Chr1.238	102107.XP_008218809.1	7.48e-194	537.0	KOG3071@1|root,KOG3071@2759|Eukaryota,37SM9@33090|Viridiplantae,3GH34@35493|Streptophyta,4JN98@91835|fabids	35493|Streptophyta	I	elongation of fatty acids protein	-	-	2.3.1.199	ko:K10249	ko00062,ko01110,map00062,map01110	M00415	R09419,R10825	RC00004,RC02888,RC02997	ko00000,ko00001,ko00002,ko01000,ko01004	-	-	-	ELO
evm.model.Chr1.1728	102107.XP_008220478.1	1.84e-189	529.0	2C2AM@1|root,2RYM2@2759|Eukaryota,37TXU@33090|Viridiplantae,3GF7K@35493|Streptophyta,4JPN8@91835|fabids	35493|Streptophyta	S	Cotton fibre expressed protein	-	-	-	-	-	-	-	-	-	-	-	-	DUF4408,DUF761
evm.model.Chr1.241	102107.XP_008218811.1	0.0	1590.0	28IDP@1|root,2QQQE@2759|Eukaryota,37QZ4@33090|Viridiplantae,3GF0F@35493|Streptophyta,4JNRY@91835|fabids	35493|Streptophyta	S	Plant protein of unknown function (DUF639)	-	-	-	-	-	-	-	-	-	-	-	-	DUF639
evm.model.Chr1.1731	3760.EMJ26330	0.0	1090.0	2CQQC@1|root,2R5EP@2759|Eukaryota,37TJG@33090|Viridiplantae,3GG79@35493|Streptophyta,4JSQ5@91835|fabids	35493|Streptophyta	T	Leucine-rich repeat receptor-like protein kinase	-	-	-	-	-	-	-	-	-	-	-	-	LRRNT_2,LRR_4,LRR_8,Pkinase,Pkinase_Tyr
evm.model.Chr1.1733	3760.EMJ23301	0.0	929.0	COG3239@1|root,KOG4232@2759|Eukaryota,37MKR@33090|Viridiplantae,3GA5R@35493|Streptophyta,4JRC1@91835|fabids	35493|Streptophyta	I	Cytochrome b5-like Heme/Steroid binding domain	-	-	1.14.19.29,1.14.19.38,1.14.19.47	ko:K21734,ko:K21737	-	-	-	-	ko00000,ko01000	-	-	-	Cyt-b5,FA_desaturase
evm.model.Chr1.1734	102107.XP_008220486.1	0.0	969.0	COG1087@1|root,KOG1371@2759|Eukaryota,37K7E@33090|Viridiplantae,3GC4F@35493|Streptophyta,4JKJC@91835|fabids	35493|Streptophyta	M	UDP-sulfoquinovose synthase	SQD1	GO:0003674,GO:0003824,GO:0005488,GO:0005515,GO:0005575,GO:0005622,GO:0005623,GO:0005737,GO:0006629,GO:0006643,GO:0006664,GO:0006950,GO:0007154,GO:0008146,GO:0008150,GO:0008152,GO:0008270,GO:0008610,GO:0009058,GO:0009247,GO:0009267,GO:0009507,GO:0009532,GO:0009536,GO:0009570,GO:0009605,GO:0009987,GO:0009991,GO:0016036,GO:0016740,GO:0016782,GO:0019899,GO:0019904,GO:0031667,GO:0031668,GO:0031669,GO:…	3.13.1.1	ko:K06118	ko00520,ko00561,map00520,map00561	-	R05775	RC01469	ko00000,ko00001,ko01000	-	-	-	Epimerase
evm.model.Chr1.1747	102107.XP_008220496.1	3.21e-303	829.0	28KEM@1|root,2QSVK@2759|Eukaryota,37K9F@33090|Viridiplantae,3GD2Y@35493|Streptophyta,4JIUD@91835|fabids	35493|Streptophyta	S	Short calmodulin-binding motif containing conserved Ile and Gln residues.	IQD6	GO:0003674,GO:0005488,GO:0005515,GO:0005575,GO:0005622,GO:0005623,GO:0005634,GO:0005856,GO:0005874,GO:0008017,GO:0008092,GO:0015630,GO:0015631,GO:0043226,GO:0043227,GO:0043228,GO:0043229,GO:0043231,GO:0043232,GO:0044422,GO:0044424,GO:0044430,GO:0044446,GO:0044464,GO:0099080,GO:0099081,GO:0099512,GO:0099513	-	-	-	-	-	-	-	-	-	-	DUF4005,IQ
evm.model.Chr1.1748	102107.XP_008220497.1	0.0	986.0	28J6G@1|root,2QRIN@2759|Eukaryota,388WV@33090|Viridiplantae,3GXP5@35493|Streptophyta,4JW8I@91835|fabids	35493|Streptophyta	S	Short calmodulin-binding motif containing conserved Ile and Gln residues.	-	GO:0003674,GO:0005488,GO:0005515,GO:0005516,GO:0005575,GO:0005622,GO:0005623,GO:0005634,GO:0005737,GO:0008150,GO:0010119,GO:0043226,GO:0043227,GO:0043229,GO:0043231,GO:0044424,GO:0044464,GO:0050789,GO:0050794,GO:0065007	-	-	-	-	-	-	-	-	-	-	IQ
evm.model.Chr1.264	102107.XP_008218824.1	1.53e-125	369.0	KOG3756@1|root,KOG3756@2759|Eukaryota,37QAJ@33090|Viridiplantae,3G8C4@35493|Streptophyta,4JKAP@91835|fabids	35493|Streptophyta	Z	pinin/SDK/memA/ protein conserved region	-	GO:0001067,GO:0003674,GO:0003676,GO:0003677,GO:0003700,GO:0005488,GO:0006355,GO:0008150,GO:0009889,GO:0010468,GO:0010556,GO:0019219,GO:0019222,GO:0031323,GO:0031326,GO:0044212,GO:0050789,GO:0050794,GO:0051171,GO:0051252,GO:0060255,GO:0065007,GO:0080090,GO:0097159,GO:0140110,GO:1901363,GO:1903506,GO:2000112,GO:2001141	-	ko:K13114	ko03013,ko03015,map03013,map03015	M00430	-	-	ko00000,ko00001,ko00002,ko03019,ko03041	-	-	-	Pinin_SDK_memA
evm.model.Chr1.270	102107.XP_008218869.1	5.48e-181	507.0	28P94@1|root,2QVW7@2759|Eukaryota,37M8I@33090|Viridiplantae,3GCZV@35493|Streptophyta,4JDY9@91835|fabids	35493|Streptophyta	S	Protein of unknown function (DUF1644)	-	-	-	-	-	-	-	-	-	-	-	-	DUF1644
evm.model.Chr1.273	3760.EMJ28653	1.1e-312	852.0	KOG2532@1|root,KOG2532@2759|Eukaryota,37KTN@33090|Viridiplantae,3GF63@35493|Streptophyta,4JH8H@91835|fabids	35493|Streptophyta	G	anion transporter	-	GO:0003674,GO:0005215,GO:0005315,GO:0005575,GO:0005622,GO:0005623,GO:0005737,GO:0005794,GO:0006810,GO:0006811,GO:0006820,GO:0008150,GO:0009536,GO:0009605,GO:0009607,GO:0009624,GO:0012505,GO:0015291,GO:0015318,GO:0016020,GO:0016021,GO:0022804,GO:0022857,GO:0031224,GO:0034220,GO:0043207,GO:0043226,GO:0043227,GO:0043229,GO:0043231,GO:0044424,GO:0044425,GO:0044444,GO:0044464,GO:0050896,GO:0051179,GO:…	-	ko:K08193	-	-	-	-	ko00000,ko02000	2.A.1.14	-	-	MFS_1
evm.model.Chr1.276	102107.XP_008218863.1	4.79e-174	486.0	COG1825@1|root,2QPTI@2759|Eukaryota,37M95@33090|Viridiplantae,3G7G0@35493|Streptophyta,4JHBQ@91835|fabids	35493|Streptophyta	J	50S ribosomal protein	-	-	-	ko:K02897	ko03010,map03010	M00178	-	-	ko00000,ko00001,ko00002,ko03011	-	-	-	Ribosomal_L25p,Ribosomal_TL5_C
evm.model.Chr1.1764	102107.XP_008220510.1	0.0	939.0	COG0652@1|root,KOG0885@2759|Eukaryota,37P5S@33090|Viridiplantae,3GGB1@35493|Streptophyta,4JKRJ@91835|fabids	35493|Streptophyta	O	Peptidyl-prolyl cis-trans isomerase	-	GO:0000413,GO:0003674,GO:0003755,GO:0003824,GO:0005575,GO:0005622,GO:0005623,GO:0005634,GO:0005681,GO:0005911,GO:0006464,GO:0006807,GO:0008150,GO:0008152,GO:0009506,GO:0009987,GO:0016853,GO:0016859,GO:0018193,GO:0018208,GO:0019538,GO:0030054,GO:0032991,GO:0036211,GO:0043170,GO:0043226,GO:0043227,GO:0043229,GO:0043231,GO:0043412,GO:0044237,GO:0044238,GO:0044260,GO:0044267,GO:0044422,GO:0044424,GO:…	5.2.1.8	ko:K12737	-	-	-	-	ko00000,ko01000,ko03041,ko03110	-	-	-	Pro_isomerase
evm.model.Chr1.1765	3760.EMJ23786	0.0	870.0	KOG4585@1|root,KOG4585@2759|Eukaryota,37KD8@33090|Viridiplantae,3G8UF@35493|Streptophyta,4JFAE@91835|fabids	35493|Streptophyta	L	DDE superfamily endonuclease	-	-	-	-	-	-	-	-	-	-	-	-	DDE_Tnp_4
evm.model.Chr1.1768	102107.XP_008220516.1	0.0	1077.0	COG0631@1|root,KOG0698@2759|Eukaryota,37M3H@33090|Viridiplantae,3GA8T@35493|Streptophyta,4JD7J@91835|fabids	35493|Streptophyta	T	phosphatase 2C	-	GO:0001101,GO:0003674,GO:0003824,GO:0004721,GO:0004722,GO:0005575,GO:0005622,GO:0005623,GO:0005634,GO:0005737,GO:0005829,GO:0006464,GO:0006470,GO:0006793,GO:0006796,GO:0006807,GO:0006950,GO:0007275,GO:0008150,GO:0008152,GO:0009414,GO:0009415,GO:0009628,GO:0009787,GO:0009788,GO:0009966,GO:0009968,GO:0009987,GO:0010035,GO:0010646,GO:0010648,GO:0016311,GO:0016787,GO:0016788,GO:0016791,GO:0019538,GO:…	3.1.3.16	ko:K14497	ko04016,ko04075,ko04931,map04016,map04075,map04931	-	-	-	ko00000,ko00001,ko01000	-	-	-	PP2C
evm.model.Chr1.1769	3760.EMJ26513	0.0	1718.0	COG0308@1|root,KOG1046@2759|Eukaryota,37KDN@33090|Viridiplantae,3GF9G@35493|Streptophyta,4JD8X@91835|fabids	35493|Streptophyta	EO	aminopeptidase	-	GO:0001666,GO:0003674,GO:0003824,GO:0004177,GO:0005488,GO:0005575,GO:0005622,GO:0005623,GO:0005737,GO:0005829,GO:0005886,GO:0006508,GO:0006518,GO:0006807,GO:0006810,GO:0006950,GO:0008144,GO:0008150,GO:0008152,GO:0008233,GO:0008235,GO:0008237,GO:0008238,GO:0008270,GO:0009056,GO:0009628,GO:0009914,GO:0009926,GO:0009987,GO:0010013,GO:0010817,GO:0016020,GO:0016787,GO:0019538,GO:0031090,GO:0031406,GO:…	-	ko:K08776	-	-	-	-	ko00000,ko01000,ko01002	-	-	-	ERAP1_C,Peptidase_M1
evm.model.Chr1.283	102107.XP_008218857.1	0.0	1040.0	KOG2575@1|root,KOG2575@2759|Eukaryota,37RK3@33090|Viridiplantae,3G9JQ@35493|Streptophyta,4JH9C@91835|fabids	35493|Streptophyta	EG	Belongs to the ALG6 ALG8 glucosyltransferase family	-	GO:0003674,GO:0003824,GO:0005575,GO:0005622,GO:0005623,GO:0005737,GO:0005783,GO:0005789,GO:0006464,GO:0006486,GO:0006487,GO:0006490,GO:0006629,GO:0006807,GO:0008150,GO:0008152,GO:0009058,GO:0009059,GO:0009100,GO:0009101,GO:0009987,GO:0012505,GO:0016020,GO:0016740,GO:0016757,GO:0016758,GO:0019538,GO:0031984,GO:0034645,GO:0036211,GO:0042175,GO:0042281,GO:0043170,GO:0043226,GO:0043227,GO:0043229,GO:…	2.4.1.267	ko:K03848	ko00510,ko01100,map00510,map01100	M00055	R06262	-	ko00000,ko00001,ko00002,ko01000,ko01003	-	GT57	-	Alg6_Alg8
evm.model.Chr1.178	102107.XP_008218556.1	6.61e-256	701.0	KOG0583@1|root,KOG0583@2759|Eukaryota,37S3B@33090|Viridiplantae,3G8X1@35493|Streptophyta,4JERY@91835|fabids	35493|Streptophyta	T	Belongs to the protein kinase superfamily	SAPK4	GO:0003674,GO:0003824,GO:0004672,GO:0004674,GO:0005488,GO:0005543,GO:0005575,GO:0005622,GO:0005623,GO:0005634,GO:0005737,GO:0005829,GO:0006464,GO:0006468,GO:0006793,GO:0006796,GO:0006807,GO:0006950,GO:0006952,GO:0006970,GO:0007154,GO:0007165,GO:0007275,GO:0008150,GO:0008152,GO:0008289,GO:0009605,GO:0009607,GO:0009617,GO:0009628,GO:0009651,GO:0009791,GO:0009987,GO:0016301,GO:0016310,GO:0016740,GO:…	2.7.11.1	ko:K14498	ko04016,ko04075,map04016,map04075	-	-	-	ko00000,ko00001,ko01000,ko01001	-	-	-	Pkinase
evm.model.Chr1.1530	102107.XP_008220349.1	0.0	1045.0	COG0515@1|root,KOG1187@2759|Eukaryota,37MNI@33090|Viridiplantae,3GE4N@35493|Streptophyta,4JJC6@91835|fabids	35493|Streptophyta	T	Serine threonine-protein kinase	-	GO:0003674,GO:0003824,GO:0004672,GO:0004674,GO:0004675,GO:0004888,GO:0005575,GO:0005623,GO:0005886,GO:0006464,GO:0006468,GO:0006793,GO:0006796,GO:0006807,GO:0007154,GO:0007165,GO:0007166,GO:0007167,GO:0007178,GO:0008150,GO:0008152,GO:0009987,GO:0016020,GO:0016301,GO:0016310,GO:0016740,GO:0016772,GO:0016773,GO:0019199,GO:0019538,GO:0023052,GO:0036211,GO:0038023,GO:0043170,GO:0043412,GO:0044237,GO:…	-	-	-	-	-	-	-	-	-	-	Pkinase
evm.model.Chr1.1533	102107.XP_008220246.1	0.0	1427.0	KOG0800@1|root,KOG0800@2759|Eukaryota,37M58@33090|Viridiplantae,3GBD0@35493|Streptophyta,4JF3B@91835|fabids	35493|Streptophyta	O	RING-H2 zinc finger domain	-	GO:0000003,GO:0003006,GO:0003674,GO:0003824,GO:0004842,GO:0005488,GO:0005515,GO:0006464,GO:0006508,GO:0006511,GO:0006807,GO:0007275,GO:0008150,GO:0008152,GO:0008285,GO:0009056,GO:0009057,GO:0009791,GO:0009908,GO:0009987,GO:0010498,GO:0016567,GO:0016740,GO:0019538,GO:0019787,GO:0019899,GO:0019941,GO:0022414,GO:0030163,GO:0031624,GO:0032446,GO:0032501,GO:0032502,GO:0036211,GO:0040008,GO:0042127,GO:…	2.3.2.27	ko:K10635	-	-	-	-	ko00000,ko01000,ko04121	-	-	-	zf-RING_2
evm.model.Chr1.1538	3760.EMJ24776	2.07e-95	281.0	28PHQ@1|root,2S0BY@2759|Eukaryota,37UMB@33090|Viridiplantae,3GIV9@35493|Streptophyta,4JPKM@91835|fabids	35493|Streptophyta	K	ethylene-responsive transcription factor	-	GO:0001101,GO:0003674,GO:0003700,GO:0006355,GO:0006950,GO:0008150,GO:0009266,GO:0009409,GO:0009414,GO:0009415,GO:0009628,GO:0009889,GO:0009891,GO:0009893,GO:0010035,GO:0010468,GO:0010556,GO:0010557,GO:0010604,GO:0010628,GO:0019219,GO:0019222,GO:0031323,GO:0031325,GO:0031326,GO:0031328,GO:0042221,GO:0045893,GO:0045935,GO:0048518,GO:0048522,GO:0050789,GO:0050794,GO:0050896,GO:0051171,GO:0051173,GO:…	-	ko:K09286	-	-	-	-	ko00000,ko03000	-	-	-	AP2
evm.model.Chr1.2867	3760.EMJ26927	0.0	1060.0	2CCVI@1|root,2QT8I@2759|Eukaryota,37KM8@33090|Viridiplantae,3GF4Y@35493|Streptophyta,4JNPJ@91835|fabids	35493|Streptophyta	K	Transcription factor bHLH49-like	-	GO:0003674,GO:0003676,GO:0003677,GO:0003700,GO:0005488,GO:0006355,GO:0008150,GO:0009314,GO:0009416,GO:0009628,GO:0009637,GO:0009889,GO:0009909,GO:0009911,GO:0010468,GO:0010556,GO:0019219,GO:0019222,GO:0031323,GO:0031326,GO:0043565,GO:0048518,GO:0048580,GO:0048582,GO:0048831,GO:0050789,GO:0050793,GO:0050794,GO:0050896,GO:0051094,GO:0051171,GO:0051239,GO:0051240,GO:0051252,GO:0060255,GO:0065007,GO:…	-	-	-	-	-	-	-	-	-	-	HLH
evm.model.Chr1.176	3760.EMJ27217	2.39e-98	285.0	COG0633@1|root,2S3RJ@2759|Eukaryota,37VM3@33090|Viridiplantae,3GIXK@35493|Streptophyta,4JTYX@91835|fabids	35493|Streptophyta	C	Ferredoxins are iron-sulfur proteins that transfer electrons in a wide variety of metabolic reactions	-	GO:0005575,GO:0005622,GO:0005623,GO:0005737,GO:0008150,GO:0008152,GO:0009314,GO:0009416,GO:0009507,GO:0009536,GO:0009628,GO:0009987,GO:0015979,GO:0043226,GO:0043227,GO:0043229,GO:0043231,GO:0044237,GO:0044424,GO:0044444,GO:0044464,GO:0050896	-	ko:K02639	ko00195,map00195	-	-	-	ko00000,ko00001,ko00194	-	-	-	Fer2
evm.model.Chr1.1540	102107.XP_008220256.1	0.0	924.0	28IA8@1|root,2QQKS@2759|Eukaryota,37N3C@33090|Viridiplantae,3GDKZ@35493|Streptophyta,4JES3@91835|fabids	35493|Streptophyta	-	-	-	-	-	-	-	-	-	-	-	-	-	-	SPRY
evm.model.Chr1.189	102107.XP_008218547.1	1.02e-178	531.0	KOG1981@1|root,KOG1981@2759|Eukaryota,37QY0@33090|Viridiplantae,3GCMH@35493|Streptophyta,4JHUQ@91835|fabids	35493|Streptophyta	T	T-complex protein 11	-	-	-	-	-	-	-	-	-	-	-	-	Tcp11
evm.model.Chr1.2876	3760.EMJ24414	2.23e-221	616.0	COG1073@1|root,KOG1552@2759|Eukaryota,37HYX@33090|Viridiplantae,3GB6C@35493|Streptophyta,4JTKR@91835|fabids	35493|Streptophyta	S	Alpha beta hydrolase domain-containing protein	-	-	-	-	-	-	-	-	-	-	-	-	Hydrolase_4
evm.model.Chr1.1545	102107.XP_008220261.1	0.0	1199.0	COG0515@1|root,2QR4S@2759|Eukaryota,37R8E@33090|Viridiplantae,3G836@35493|Streptophyta,4JEYM@91835|fabids	35493|Streptophyta	T	inactive receptor kinase	-	GO:0005575,GO:0005623,GO:0005886,GO:0016020,GO:0044464,GO:0071944	-	-	-	-	-	-	-	-	-	-	LRRNT_2,LRR_1,LRR_8,Pkinase,Pkinase_Tyr
evm.model.Chr1.2878	3760.EMJ27646	0.0	917.0	KOG1192@1|root,KOG1192@2759|Eukaryota,37M54@33090|Viridiplantae,3G8WK@35493|Streptophyta,4JE5C@91835|fabids	35493|Streptophyta	CG	UDP-glycosyltransferase 89A2-like	-	GO:0003674,GO:0003824,GO:0005575,GO:0005622,GO:0005623,GO:0008194,GO:0016740,GO:0016757,GO:0016758,GO:0035251,GO:0043226,GO:0043227,GO:0043229,GO:0043231,GO:0044424,GO:0044464,GO:0046527,GO:0080043,GO:0080044	-	-	-	-	-	-	-	-	-	-	UDPGT
evm.model.Chr1.2132_evm.model.Chr1.2135	102107.XP_008221312.1	0.0	974.0	2CMA6@1|root,2QPS4@2759|Eukaryota,37NEK@33090|Viridiplantae,3GAGN@35493|Streptophyta,4JRWQ@91835|fabids	35493|Streptophyta	S	Galactose oxidase-like	-	-	1.2.3.15	ko:K20929	-	-	-	-	ko00000,ko01000	-	-	-	DUF1929,Glyoxal_oxid_N
evm.model.Chr1.188	102107.XP_008218547.1	0.0	1583.0	KOG1981@1|root,KOG1981@2759|Eukaryota,37QY0@33090|Viridiplantae,3GCMH@35493|Streptophyta,4JHUQ@91835|fabids	35493|Streptophyta	T	T-complex protein 11	-	-	-	-	-	-	-	-	-	-	-	-	Tcp11
evm.model.Chr1.2880	102107.XP_008243790.1	0.0	1248.0	KOG2381@1|root,KOG2381@2759|Eukaryota,37QG7@33090|Viridiplantae,3G9IU@35493|Streptophyta,4JF2D@91835|fabids	35493|Streptophyta	T	Phosphatidylinositol 4-kinase	-	GO:0003674,GO:0003824,GO:0004430,GO:0005488,GO:0005515,GO:0006464,GO:0006468,GO:0006629,GO:0006644,GO:0006650,GO:0006793,GO:0006796,GO:0006807,GO:0008150,GO:0008152,GO:0009987,GO:0016301,GO:0016310,GO:0016740,GO:0016772,GO:0016773,GO:0019538,GO:0019637,GO:0019899,GO:0019900,GO:0019901,GO:0030258,GO:0036211,GO:0043170,GO:0043412,GO:0043424,GO:0044237,GO:0044238,GO:0044255,GO:0044260,GO:0044267,GO:…	-	-	-	-	-	-	-	-	-	-	PI3_PI4_kinase
evm.model.Chr1.1555	102107.XP_008220275.1	1.11e-235	648.0	COG1446@1|root,KOG1592@2759|Eukaryota,37K97@33090|Viridiplantae,3G93W@35493|Streptophyta,4JM0H@91835|fabids	35493|Streptophyta	E	isoaspartyl peptidase L-asparaginase	-	GO:0003674,GO:0003824,GO:0004067,GO:0004175,GO:0004190,GO:0006508,GO:0006807,GO:0008150,GO:0008152,GO:0008233,GO:0009056,GO:0009057,GO:0016787,GO:0016810,GO:0016811,GO:0019538,GO:0030163,GO:0043170,GO:0044238,GO:0070001,GO:0070011,GO:0071704,GO:0140096,GO:1901564,GO:1901565,GO:1901575	3.4.19.5	ko:K13051	-	-	-	-	ko00000,ko01000,ko01002	-	-	-	Asparaginase_2
evm.model.Chr1.1554	3760.EMJ28530	8.83e-265	726.0	KOG0656@1|root,KOG0656@2759|Eukaryota,37J5Q@33090|Viridiplantae,3GGR7@35493|Streptophyta,4JNM3@91835|fabids	35493|Streptophyta	D	Belongs to the cyclin family	-	GO:0000003,GO:0000082,GO:0000278,GO:0003006,GO:0005575,GO:0005622,GO:0005623,GO:0005634,GO:0007049,GO:0007275,GO:0008150,GO:0009719,GO:0009725,GO:0009735,GO:0009743,GO:0009744,GO:0009791,GO:0009888,GO:0009987,GO:0010033,GO:0010154,GO:0010374,GO:0010440,GO:0010444,GO:0022402,GO:0022414,GO:0030154,GO:0032501,GO:0032502,GO:0034285,GO:0042221,GO:0043226,GO:0043227,GO:0043229,GO:0043231,GO:0044424,GO:…	-	ko:K14505	ko04075,map04075	M00692	-	-	ko00000,ko00001,ko00002	-	-	-	Cyclin_C,Cyclin_N
evm.model.Chr1.1559	3760.EMJ28914	6.54e-221	609.0	COG5147@1|root,KOG0048@2759|Eukaryota,37QB6@33090|Viridiplantae,3G8PE@35493|Streptophyta,4JKS3@91835|fabids	35493|Streptophyta	K	transcription factor	-	GO:0000981,GO:0000988,GO:0000989,GO:0001067,GO:0001076,GO:0001101,GO:0001134,GO:0001135,GO:0003674,GO:0003676,GO:0003677,GO:0003700,GO:0005488,GO:0005575,GO:0005622,GO:0005623,GO:0005634,GO:0006355,GO:0006357,GO:0006950,GO:0006952,GO:0006970,GO:0008150,GO:0009414,GO:0009415,GO:0009605,GO:0009607,GO:0009617,GO:0009620,GO:0009628,GO:0009651,GO:0009719,GO:0009723,GO:0009725,GO:0009733,GO:0009737,GO:…	-	ko:K09422	-	-	-	-	ko00000,ko03000	-	-	-	Myb_DNA-binding
evm.model.Chr1.1562	3760.EMJ24729	1.87e-121	347.0	2A6US@1|root,2RYCP@2759|Eukaryota,37TTC@33090|Viridiplantae,3GI9Y@35493|Streptophyta,4JPD8@91835|fabids	35493|Streptophyta	S	f-box protein	-	GO:0000003,GO:0000151,GO:0003006,GO:0005575,GO:0005622,GO:0005623,GO:0005634,GO:0007275,GO:0008150,GO:0009791,GO:0009845,GO:0010154,GO:0010162,GO:0010431,GO:0019005,GO:0021700,GO:0022414,GO:0022611,GO:0031461,GO:0032501,GO:0032502,GO:0032504,GO:0032991,GO:0043226,GO:0043227,GO:0043229,GO:0043231,GO:0044424,GO:0044464,GO:0048316,GO:0048608,GO:0048609,GO:0048731,GO:0048856,GO:0061458,GO:0071695,GO:…	-	ko:K14495	ko04075,map04075	-	-	-	ko00000,ko00001,ko04121	-	-	-	F-box,F-box-like
evm.model.Chr1.2893	102107.XP_008243800.1	4.69e-239	658.0	COG1650@1|root,2QRIE@2759|Eukaryota,37PU9@33090|Viridiplantae,3G8IZ@35493|Streptophyta,4JDNM@91835|fabids	35493|Streptophyta	S	D-aminoacyl-tRNA deacylase-like	-	GO:0002161,GO:0003674,GO:0003824,GO:0005575,GO:0005622,GO:0005623,GO:0005737,GO:0005829,GO:0006139,GO:0006399,GO:0006450,GO:0006725,GO:0006807,GO:0008150,GO:0008152,GO:0009987,GO:0016070,GO:0016787,GO:0016788,GO:0034641,GO:0034660,GO:0043170,GO:0044237,GO:0044238,GO:0044424,GO:0044444,GO:0044464,GO:0046483,GO:0051499,GO:0052689,GO:0065007,GO:0065008,GO:0071704,GO:0090304,GO:0106074,GO:0140098,GO:…	3.1.1.96	ko:K09716	-	-	-	-	ko00000,ko01000,ko03016	-	-	-	tRNA_deacylase
evm.model.Chr1.5922	102107.XP_008228851.1	9.59e-306	833.0	KOG2502@1|root,KOG2502@2759|Eukaryota,37KIU@33090|Viridiplantae,3GG4P@35493|Streptophyta,4JE2X@91835|fabids	35493|Streptophyta	S	Belongs to the TUB family	-	GO:0003674,GO:0005488,GO:0005543,GO:0008289,GO:0035091,GO:0043167,GO:0043168	-	-	-	-	-	-	-	-	-	-	Tub
evm.model.Chr1.1565	3760.EMJ24811	1.25e-97	285.0	2CHYP@1|root,2S3QB@2759|Eukaryota,37W2U@33090|Viridiplantae,3GK3X@35493|Streptophyta,4JQRY@91835|fabids	35493|Streptophyta	S	MFP1 attachment factor	MAF1	GO:0000278,GO:0005575,GO:0005622,GO:0005623,GO:0005634,GO:0005635,GO:0005640,GO:0005737,GO:0005794,GO:0005829,GO:0005886,GO:0007049,GO:0007275,GO:0008150,GO:0009791,GO:0009987,GO:0012505,GO:0016020,GO:0016363,GO:0019867,GO:0022622,GO:0031090,GO:0031965,GO:0031967,GO:0031968,GO:0031974,GO:0031975,GO:0031981,GO:0032501,GO:0032502,GO:0034399,GO:0042175,GO:0043226,GO:0043227,GO:0043229,GO:0043231,GO:…	-	-	-	-	-	-	-	-	-	-	WPP
evm.model.Chr1.1569	3760.EMJ28826	2.51e-260	714.0	COG5024@1|root,KOG0654@2759|Eukaryota,37MYU@33090|Viridiplantae,3G7YM@35493|Streptophyta,4JKKB@91835|fabids	35493|Streptophyta	D	Belongs to the cyclin family	CYCA3-1	GO:0005575,GO:0005622,GO:0005623,GO:0005634,GO:0005737,GO:0043226,GO:0043227,GO:0043229,GO:0043231,GO:0044424,GO:0044464	-	ko:K06627	ko04110,ko04152,ko04218,ko04914,ko05161,ko05165,ko05169,ko05203,map04110,map04152,map04218,map04914,map05161,map05165,map05169,map05203	M00693	-	-	ko00000,ko00001,ko00002,ko03032,ko03036	-	-	-	Cyclin_C,Cyclin_N
evm.model.Chr1.5925	102107.XP_008228850.1	2.01e-228	632.0	28IJ6@1|root,2QUXV@2759|Eukaryota,37HVI@33090|Viridiplantae,3GC64@35493|Streptophyta,4JSII@91835|fabids	35493|Streptophyta	K	AP2-like ethylene-responsive transcription factor	-	GO:0000981,GO:0001101,GO:0003674,GO:0003700,GO:0006355,GO:0006357,GO:0006950,GO:0006970,GO:0008150,GO:0009414,GO:0009415,GO:0009628,GO:0009651,GO:0009719,GO:0009725,GO:0009737,GO:0009889,GO:0009891,GO:0009893,GO:0010029,GO:0010033,GO:0010035,GO:0010187,GO:0010468,GO:0010556,GO:0010557,GO:0010565,GO:0010604,GO:0019216,GO:0019217,GO:0019219,GO:0019222,GO:0031323,GO:0031325,GO:0031326,GO:0031328,GO:…	-	ko:K09285	-	-	-	-	ko00000,ko03000	-	-	-	AP2
evm.model.Chr1.1570	3760.EMJ25522	9.03e-256	702.0	COG5024@1|root,KOG0654@2759|Eukaryota,37MYU@33090|Viridiplantae,3G7YM@35493|Streptophyta,4JKKB@91835|fabids	35493|Streptophyta	D	Belongs to the cyclin family	CYCA3-1	-	-	ko:K06627	ko04110,ko04152,ko04218,ko04914,ko05161,ko05165,ko05169,ko05203,map04110,map04152,map04218,map04914,map05161,map05165,map05169,map05203	M00693	-	-	ko00000,ko00001,ko00002,ko03032,ko03036	-	-	-	Cyclin_C,Cyclin_N
evm.model.Chr1.4600	102107.XP_008223174.1	0.0	2385.0	2CN5H@1|root,2QTZC@2759|Eukaryota,37PMH@33090|Viridiplantae,3G7CS@35493|Streptophyta,4JHWS@91835|fabids	35493|Streptophyta	S	CW-type Zinc Finger	-	-	-	-	-	-	-	-	-	-	-	-	zf-CW
evm.model.Chr1.1574	102107.XP_008220359.1	4.06e-271	785.0	COG4886@1|root,2R8ZZ@2759|Eukaryota,37SYQ@33090|Viridiplantae,3GFX3@35493|Streptophyta,4JM7U@91835|fabids	35493|Streptophyta	T	Belongs to the protein kinase superfamily. Ser Thr protein kinase family	-	GO:0002218,GO:0002253,GO:0002376,GO:0002682,GO:0002684,GO:0002764,GO:0003674,GO:0003824,GO:0004672,GO:0004888,GO:0005575,GO:0005623,GO:0005886,GO:0006464,GO:0006468,GO:0006793,GO:0006796,GO:0006807,GO:0006950,GO:0006952,GO:0006955,GO:0007154,GO:0007165,GO:0008150,GO:0008152,GO:0008219,GO:0009595,GO:0009605,GO:0009607,GO:0009617,GO:0009626,GO:0009987,GO:0010204,GO:0010359,GO:0012501,GO:0012505,GO:…	2.7.11.1	ko:K04730	ko04010,ko04064,ko04620,ko04624,ko04722,ko05133,ko05140,ko05142,ko05145,ko05152,ko05162,ko05169,map04010,map04064,map04620,map04624,map04722,map05133,map05140,map05142,map05145,map05152,map05162,map05169	M00686	-	-	ko00000,ko00001,ko00002,ko01000,ko01001	-	-	-	LRRNT_2,LRR_1,LRR_8,Pkinase,Pkinase_Tyr
evm.model.Chr1.1580	102107.XP_008220295.1	0.0	949.0	2CDMM@1|root,2QQ84@2759|Eukaryota,37MHN@33090|Viridiplantae,3GAZ1@35493|Streptophyta,4JMC4@91835|fabids	35493|Streptophyta	S	Protein of unknown function (DUF620)	-	-	-	-	-	-	-	-	-	-	-	-	DUF620
evm.model.Chr1.1582	102107.XP_008220361.1	2.6e-292	814.0	28KAQ@1|root,2QSRH@2759|Eukaryota,37N2A@33090|Viridiplantae,3G76Z@35493|Streptophyta,4JS8N@91835|fabids	35493|Streptophyta	S	3-oxo-Delta(4,5)-steroid 5-beta-reductase-like	-	GO:0003002,GO:0003674,GO:0003824,GO:0005575,GO:0005622,GO:0005623,GO:0005737,GO:0005829,GO:0006629,GO:0006950,GO:0007275,GO:0007389,GO:0008150,GO:0008152,GO:0008202,GO:0009611,GO:0010051,GO:0016491,GO:0016627,GO:0016628,GO:0032501,GO:0032502,GO:0035671,GO:0044238,GO:0044424,GO:0044444,GO:0044464,GO:0048856,GO:0050896,GO:0055114,GO:0071704,GO:1901360	1.3.1.3	ko:K22419	-	-	-	-	ko00000,ko01000	-	-	-	Epimerase
evm.model.Chr1.1586	102107.XP_008220300.1	2.89e-298	811.0	28KAQ@1|root,2QSRH@2759|Eukaryota,37N2A@33090|Viridiplantae,3G76Z@35493|Streptophyta,4JS8N@91835|fabids	35493|Streptophyta	S	3-oxo-Delta(4,5)-steroid 5-beta-reductase-like	-	GO:0003002,GO:0003674,GO:0003824,GO:0005575,GO:0005622,GO:0005623,GO:0005737,GO:0005829,GO:0006629,GO:0006950,GO:0007275,GO:0007389,GO:0008150,GO:0008152,GO:0008202,GO:0009611,GO:0010051,GO:0016491,GO:0016627,GO:0016628,GO:0032501,GO:0032502,GO:0035671,GO:0044238,GO:0044424,GO:0044444,GO:0044464,GO:0048856,GO:0050896,GO:0055114,GO:0071704,GO:1901360	1.3.1.3	ko:K22419	-	-	-	-	ko00000,ko01000	-	-	-	Epimerase
evm.model.Chr1.4615	3760.EMJ28243	0.0	1677.0	28IIN@1|root,2QQVN@2759|Eukaryota,37KSV@33090|Viridiplantae,3GC1H@35493|Streptophyta,4JGAS@91835|fabids	35493|Streptophyta	S	BEST Arabidopsis thaliana protein match is	-	-	-	-	-	-	-	-	-	-	-	-	-
evm.model.Chr1.4616	3760.EMJ27940	7.14e-129	367.0	2A39I@1|root,2RY4S@2759|Eukaryota,37V1X@33090|Viridiplantae,3GI9J@35493|Streptophyta,4JPHT@91835|fabids	35493|Streptophyta	-	-	-	-	-	-	-	-	-	-	-	-	-	-	UPF0240
evm.model.Chr1.4617	3760.EMJ23778	7.24e-239	656.0	KOG0752@1|root,KOG0752@2759|Eukaryota,37JBN@33090|Viridiplantae,3GE2E@35493|Streptophyta,4JMFF@91835|fabids	35493|Streptophyta	C	Belongs to the mitochondrial carrier (TC 2.A.29) family	-	GO:0003674,GO:0005215,GO:0005575,GO:0005622,GO:0005623,GO:0005737,GO:0005739,GO:0005740,GO:0005743,GO:0006810,GO:0006811,GO:0006812,GO:0006820,GO:0006839,GO:0006855,GO:0008150,GO:0008324,GO:0008509,GO:0008514,GO:0015075,GO:0015101,GO:0015234,GO:0015238,GO:0015605,GO:0015695,GO:0015711,GO:0015748,GO:0015893,GO:0016020,GO:0016021,GO:0019866,GO:0022857,GO:0030974,GO:0031090,GO:0031224,GO:0031300,GO:…	-	ko:K15108	-	-	-	-	ko00000,ko02000	2.A.29.16,2.A.29.28	-	-	Mito_carr
evm.model.Chr1.4620	102107.XP_008223168.1	1.68e-58	186.0	2C663@1|root,2S2ZF@2759|Eukaryota,37VC8@33090|Viridiplantae,3GK0I@35493|Streptophyta,4JQCD@91835|fabids	35493|Streptophyta	S	CAP-Gly domain-containing linker protein	-	-	-	-	-	-	-	-	-	-	-	-	-
evm.model.Chr1.3301	102107.XP_008221835.1	5.03e-128	363.0	COG1100@1|root,KOG0070@2759|Eukaryota,37PTM@33090|Viridiplantae	33090|Viridiplantae	U	Belongs to the small GTPase superfamily. Arf family	-	GO:0005575,GO:0005622,GO:0005623,GO:0005737,GO:0005794,GO:0012505,GO:0043226,GO:0043227,GO:0043229,GO:0043231,GO:0044424,GO:0044444,GO:0044464	-	ko:K07937	ko04072,ko04144,ko05110,ko05134,map04072,map04144,map05110,map05134	-	-	-	ko00000,ko00001,ko04031,ko04131,ko04147	-	-	-	Arf
evm.model.Chr1.3300	3760.EMJ23697	4.26e-251	688.0	COG5597@1|root,KOG1950@2759|Eukaryota,37MMR@33090|Viridiplantae,3G87B@35493|Streptophyta,4JH0D@91835|fabids	35493|Streptophyta	G	Belongs to the glycosyltransferase 8 family	GolS4	GO:0000271,GO:0003674,GO:0003824,GO:0005488,GO:0005536,GO:0005975,GO:0005976,GO:0005977,GO:0005978,GO:0005996,GO:0006012,GO:0006073,GO:0006091,GO:0006112,GO:0006950,GO:0006979,GO:0008150,GO:0008152,GO:0008194,GO:0008378,GO:0008466,GO:0009058,GO:0009059,GO:0009250,GO:0009987,GO:0015980,GO:0016051,GO:0016740,GO:0016757,GO:0016758,GO:0019318,GO:0030246,GO:0033692,GO:0034637,GO:0034645,GO:0035250,GO:…	2.4.1.123	ko:K18819	ko00052,map00052	-	R01192	RC00005,RC00049,RC02748	ko00000,ko00001,ko01000	-	GT8	-	Glyco_transf_8
evm.model.Chr1.3304	102107.XP_008221838.1	0.0	978.0	COG5434@1|root,2QWCM@2759|Eukaryota,37SD7@33090|Viridiplantae,3GEWR@35493|Streptophyta,4JNGK@91835|fabids	35493|Streptophyta	G	Polygalacturonase	-	GO:0003674,GO:0003824,GO:0004553,GO:0004650,GO:0005575,GO:0005618,GO:0005623,GO:0008150,GO:0009664,GO:0009825,GO:0009827,GO:0009831,GO:0009987,GO:0016043,GO:0016049,GO:0016787,GO:0016798,GO:0030312,GO:0040007,GO:0042545,GO:0042547,GO:0044464,GO:0045229,GO:0071554,GO:0071555,GO:0071669,GO:0071840,GO:0071944	3.2.1.67	ko:K01213	ko00040,ko01100,map00040,map01100	M00081	R01982,R07413	RC00049	ko00000,ko00001,ko00002,ko01000	-	-	-	Glyco_hydro_28
evm.model.Chr1.4632	3760.EMJ24275	0.0	1070.0	COG0500@1|root,KOG1500@2759|Eukaryota,37KJJ@33090|Viridiplantae,3GD4M@35493|Streptophyta,4JG64@91835|fabids	35493|Streptophyta	KO	Belongs to the class I-like SAM-binding methyltransferase superfamily. Protein arginine N- methyltransferase family	-	GO:0000003,GO:0003006,GO:0003674,GO:0003824,GO:0005488,GO:0005515,GO:0005575,GO:0005622,GO:0005623,GO:0005634,GO:0005737,GO:0005829,GO:0006325,GO:0006355,GO:0006464,GO:0006479,GO:0006807,GO:0006950,GO:0006970,GO:0006996,GO:0007275,GO:0008150,GO:0008152,GO:0008168,GO:0008170,GO:0008213,GO:0008276,GO:0008469,GO:0008757,GO:0009628,GO:0009651,GO:0009791,GO:0009889,GO:0009891,GO:0009893,GO:0009909,GO:…	2.1.1.319	ko:K05931	ko01522,map01522	-	R11216,R11217,R11219	RC00003,RC02120,RC03388,RC03390	ko00000,ko00001,ko01000,ko03036	-	-	-	Methyltransf_25,PrmA
evm.model.Chr1.3308	102107.XP_008221840.1	5.69e-154	432.0	COG2039@1|root,KOG4755@2759|Eukaryota,37T94@33090|Viridiplantae,3GAYT@35493|Streptophyta,4JKMN@91835|fabids	35493|Streptophyta	O	Pyroglutamyl peptidase	-	GO:0005575,GO:0005622,GO:0005623,GO:0005737,GO:0044424,GO:0044464	3.4.19.3	ko:K01304	-	-	-	-	ko00000,ko01000,ko01002	-	-	-	Peptidase_C15
evm.model.Chr1.4638	102107.XP_008223186.1	5.73e-243	679.0	2C7P5@1|root,2QU1E@2759|Eukaryota,37TBQ@33090|Viridiplantae,3GCZS@35493|Streptophyta,4JJ23@91835|fabids	35493|Streptophyta	S	BEST Arabidopsis thaliana protein match is	-	-	-	-	-	-	-	-	-	-	-	-	DUF3110
evm.model.Chr1.4646	102107.XP_008223198.1	9.21e-120	342.0	KOG1727@1|root,KOG1727@2759|Eukaryota,37K7T@33090|Viridiplantae,3G8EY@35493|Streptophyta,4JM96@91835|fabids	35493|Streptophyta	DZ	Belongs to the TCTP family	-	-	-	-	-	-	-	-	-	-	-	-	TCTP
evm.model.Chr1.4640	102107.XP_008223188.1	1.64e-208	577.0	KOG2933@1|root,KOG2933@2759|Eukaryota,37IJF@33090|Viridiplantae,3G90I@35493|Streptophyta,4JJA0@91835|fabids	35493|Streptophyta	S	CLASP N terminal	-	-	-	-	-	-	-	-	-	-	-	-	CLASP_N
evm.model.Chr1.4641	102107.XP_008223189.1	8.57e-141	448.0	KOG4197@1|root,KOG4197@2759|Eukaryota,37N85@33090|Viridiplantae,3G94R@35493|Streptophyta,4JNPH@91835|fabids	35493|Streptophyta	S	Pentatricopeptide repeat-containing protein	-	-	-	-	-	-	-	-	-	-	-	-	PPR,PPR_1,PPR_2,PPR_3
evm.model.Chr1.3314	102107.XP_008221846.1	4.01e-48	153.0	COG1644@1|root,KOG3497@2759|Eukaryota,37VZ5@33090|Viridiplantae,3GK6Q@35493|Streptophyta,4JQQB@91835|fabids	35493|Streptophyta	K	DNA-directed RNA polymerases I, II, and III subunit	-	GO:0000418,GO:0000419,GO:0000428,GO:0003674,GO:0005488,GO:0005575,GO:0005622,GO:0005623,GO:0005634,GO:0005654,GO:0005665,GO:0005666,GO:0005730,GO:0005736,GO:0008270,GO:0016591,GO:0030880,GO:0031974,GO:0031981,GO:0032991,GO:0043167,GO:0043169,GO:0043226,GO:0043227,GO:0043228,GO:0043229,GO:0043231,GO:0043232,GO:0043233,GO:0044422,GO:0044424,GO:0044428,GO:0044446,GO:0044451,GO:0044452,GO:0044464,GO:…	-	ko:K03007	ko00230,ko00240,ko01100,ko03020,ko04623,ko05016,ko05169,map00230,map00240,map01100,map03020,map04623,map05016,map05169	M00180,M00181,M00182	R00435,R00441,R00442,R00443	RC02795	br01611,ko00000,ko00001,ko00002,ko03021,ko03400	-	-	-	RNA_pol_N
evm.model.Chr1.3134_evm.model.Chr1.3135	102107.XP_008221684.1	9.17e-285	778.0	COG2202@1|root,2QPWT@2759|Eukaryota,37HIE@33090|Viridiplantae,3G74V@35493|Streptophyta,4JJ5V@91835|fabids	35493|Streptophyta	T	Protein TWIN LOV	-	-	-	-	-	-	-	-	-	-	-	-	PAS_9
evm.model.Chr1.3319	3760.EMJ23181	0.0	1217.0	28K4X@1|root,2QVBN@2759|Eukaryota,37QQB@33090|Viridiplantae,3GFUS@35493|Streptophyta,4JMEQ@91835|fabids	35493|Streptophyta	S	GDSL/SGNH-like Acyl-Esterase family found in Pmr5 and Cas1p	-	GO:0003674,GO:0003824,GO:0005575,GO:0005622,GO:0005623,GO:0005737,GO:0005794,GO:0008150,GO:0008374,GO:0009987,GO:0012505,GO:0016407,GO:0016413,GO:0016740,GO:0016746,GO:0016747,GO:0043226,GO:0043227,GO:0043229,GO:0043231,GO:0044424,GO:0044444,GO:0044464,GO:0071554	-	-	-	-	-	-	-	-	-	-	PC-Esterase,PMR5N
evm.model.Chr1.4648	102107.XP_008223200.1	0.0	2543.0	KOG0413@1|root,KOG0413@2759|Eukaryota,37SRZ@33090|Viridiplantae,3GDY0@35493|Streptophyta,4JNKF@91835|fabids	35493|Streptophyta	S	Condensin-2 complex subunit	-	-	-	ko:K11491	-	-	-	-	ko00000,ko03036	-	-	-	Cnd1
evm.model.Chr1.3320	102107.XP_008221855.1	2.87e-247	679.0	KOG0773@1|root,KOG0773@2759|Eukaryota,37MCG@33090|Viridiplantae,3GBRW@35493|Streptophyta,4JHJG@91835|fabids	35493|Streptophyta	K	Homeobox protein knotted-1-like	KNAT2	GO:0000003,GO:0003002,GO:0003006,GO:0003674,GO:0003700,GO:0005575,GO:0005622,GO:0005623,GO:0005634,GO:0006355,GO:0007154,GO:0007165,GO:0007275,GO:0007389,GO:0008150,GO:0009653,GO:0009719,GO:0009725,GO:0009735,GO:0009736,GO:0009755,GO:0009791,GO:0009888,GO:0009889,GO:0009908,GO:0009987,GO:0010033,GO:0010073,GO:0010093,GO:0010094,GO:0010468,GO:0010556,GO:0019219,GO:0019222,GO:0022414,GO:0023052,GO:…	-	-	-	-	-	-	-	-	-	-	ELK,Homeobox_KN,KNOX1,KNOX2
evm.model.Chr1.3328	3760.EMJ28238	0.0	2819.0	COG0574@1|root,2QQ6R@2759|Eukaryota,37KSG@33090|Viridiplantae,3GDUC@35493|Streptophyta,4JEYT@91835|fabids	35493|Streptophyta	G	Alpha-glucan water dikinase	-	GO:0000272,GO:0003674,GO:0003824,GO:0005575,GO:0005622,GO:0005623,GO:0005737,GO:0005739,GO:0005975,GO:0005976,GO:0005982,GO:0005983,GO:0006073,GO:0006793,GO:0006796,GO:0006950,GO:0008150,GO:0008152,GO:0009056,GO:0009057,GO:0009251,GO:0009266,GO:0009409,GO:0009507,GO:0009526,GO:0009532,GO:0009536,GO:0009570,GO:0009605,GO:0009607,GO:0009608,GO:0009610,GO:0009620,GO:0009628,GO:0009631,GO:0009941,GO:…	2.7.9.4	ko:K08244	-	-	-	-	ko00000,ko01000	-	-	-	PPDK_N
evm.model.Chr1.4659	102107.XP_008223206.1	1.4e-211	600.0	KOG0285@1|root,KOG0285@2759|Eukaryota,37JIT@33090|Viridiplantae,3GF9J@35493|Streptophyta,4JDMH@91835|fabids	35493|Streptophyta	A	Protein pleiotropic regulatory locus	-	-	-	ko:K12862	ko03040,map03040	M00353,M00355	-	-	ko00000,ko00001,ko00002,ko03041,ko03400	-	-	-	WD40
evm.model.Chr1.4660	102107.XP_008223207.1	0.0	905.0	COG0451@1|root,KOG1429@2759|Eukaryota,37TAY@33090|Viridiplantae,3GH5S@35493|Streptophyta,4JTDT@91835|fabids	35493|Streptophyta	GM	UDP-glucuronic acid decarboxylase	-	GO:0000166,GO:0003674,GO:0003824,GO:0005488,GO:0005515,GO:0005575,GO:0005622,GO:0005623,GO:0005737,GO:0008150,GO:0009987,GO:0016043,GO:0016829,GO:0016830,GO:0016831,GO:0022607,GO:0036094,GO:0042802,GO:0042803,GO:0043167,GO:0043168,GO:0043933,GO:0044085,GO:0044424,GO:0044464,GO:0046983,GO:0048037,GO:0048040,GO:0050662,GO:0051259,GO:0051262,GO:0051287,GO:0065003,GO:0070403,GO:0071840,GO:0097159,GO:…	4.1.1.35	ko:K08678	ko00520,ko01100,map00520,map01100	M00361	R01384	RC00508	ko00000,ko00001,ko00002,ko01000	-	-	-	GDP_Man_Dehyd
evm.model.Chr1.2002	3760.EMJ24463	0.0	989.0	COG0631@1|root,KOG1379@2759|Eukaryota,37HU6@33090|Viridiplantae,3GEN2@35493|Streptophyta,4JDF9@91835|fabids	35493|Streptophyta	T	protein phosphatase 2C 55	-	-	3.1.3.16	ko:K17508	-	-	-	-	ko00000,ko01000,ko01009	-	-	-	PP2C_2,SpoIIE
evm.model.Chr1.2001	3760.EMJ23577	4.69e-260	715.0	28J13@1|root,2QRD4@2759|Eukaryota,37J7W@33090|Viridiplantae,3G8NJ@35493|Streptophyta,4JSA3@91835|fabids	35493|Streptophyta	G	UDP-D-xylose L-fucose alpha-1,3-D-xylosyltransferase 2-like	-	GO:0003674,GO:0003824,GO:0005575,GO:0005622,GO:0005623,GO:0005737,GO:0005768,GO:0005794,GO:0005802,GO:0007275,GO:0008150,GO:0009653,GO:0009888,GO:0009987,GO:0010015,GO:0010053,GO:0010054,GO:0012505,GO:0016740,GO:0016757,GO:0021700,GO:0022622,GO:0030154,GO:0031410,GO:0031982,GO:0031984,GO:0032501,GO:0032502,GO:0042546,GO:0043226,GO:0043227,GO:0043229,GO:0043231,GO:0044085,GO:0044422,GO:0044424,GO:…	-	ko:K20783	ko00514,map00514	-	-	-	ko00000,ko00001,ko01000,ko01003	-	GT77	-	Nucleotid_trans
evm.model.Chr1.4669	102107.XP_008223216.1	1.23e-80	239.0	KOG3430@1|root,KOG3430@2759|Eukaryota,37VK3@33090|Viridiplantae,3GJM3@35493|Streptophyta,4JQ7U@91835|fabids	35493|Streptophyta	Z	Dynein light chain	-	GO:0003674,GO:0005488,GO:0005515,GO:0005575,GO:0005622,GO:0005623,GO:0005856,GO:0005868,GO:0005875,GO:0006810,GO:0006928,GO:0006996,GO:0007017,GO:0007018,GO:0008150,GO:0009987,GO:0010970,GO:0015629,GO:0015630,GO:0016043,GO:0016459,GO:0022607,GO:0030030,GO:0030031,GO:0030286,GO:0030705,GO:0032781,GO:0032991,GO:0042802,GO:0042803,GO:0043085,GO:0043226,GO:0043228,GO:0043229,GO:0043232,GO:0043462,GO:…	-	ko:K10418	ko04962,map04962	-	-	-	ko00000,ko00001,ko04812	-	-	-	Dynein_light
evm.model.Chr1.4664	102107.XP_008223212.1	1.18e-158	462.0	28KSA@1|root,2QT8F@2759|Eukaryota,37IC3@33090|Viridiplantae,3GGR2@35493|Streptophyta,4JEST@91835|fabids	35493|Streptophyta	-	-	-	-	-	-	-	-	-	-	-	-	-	-	-
evm.model.Chr1.3336	3760.EMJ26844	2.03e-310	845.0	KOG0937@1|root,KOG0937@2759|Eukaryota,37HYS@33090|Viridiplantae,3G7SP@35493|Streptophyta,4JS64@91835|fabids	35493|Streptophyta	U	Belongs to the adaptor complexes medium subunit family	-	GO:0002119,GO:0002164,GO:0005575,GO:0005622,GO:0005623,GO:0005737,GO:0005794,GO:0005798,GO:0006810,GO:0006886,GO:0006996,GO:0007275,GO:0008104,GO:0008150,GO:0009790,GO:0009791,GO:0009792,GO:0009987,GO:0012505,GO:0012506,GO:0012510,GO:0015031,GO:0015833,GO:0016020,GO:0016043,GO:0022607,GO:0030030,GO:0030031,GO:0030117,GO:0030118,GO:0030119,GO:0030120,GO:0030121,GO:0030125,GO:0030130,GO:0030131,GO:…	-	ko:K12393	ko04142,map04142	-	-	-	ko00000,ko00001,ko04131	-	-	-	Adap_comp_sub,Clat_adaptor_s
evm.model.Chr1.2005	102107.XP_008220776.1	0.0	1290.0	2CN44@1|root,2QTTW@2759|Eukaryota,37QZJ@33090|Viridiplantae,3GAKS@35493|Streptophyta,4JD3Y@91835|fabids	35493|Streptophyta	S	Domain of unknown function (DUF4091)	-	-	-	-	-	-	-	-	-	-	-	-	DUF4091
evm.model.Chr1.2004	3760.EMJ26827	0.0	928.0	KOG1721@1|root,KOG1721@2759|Eukaryota,37NQH@33090|Viridiplantae,3GA8B@35493|Streptophyta,4JS0M@91835|fabids	35493|Streptophyta	S	ZINC FINGER protein	-	-	-	-	-	-	-	-	-	-	-	-	zf-C2H2,zf-C2H2_jaz,zf-met
evm.model.Chr1.4670	102107.XP_008223217.1	1.28e-97	285.0	2AMXX@1|root,2S3GA@2759|Eukaryota,37VAU@33090|Viridiplantae,3GJHY@35493|Streptophyta,4JQCK@91835|fabids	35493|Streptophyta	S	zinc-finger of the FCS-type, C2-C2	-	-	-	-	-	-	-	-	-	-	-	-	zf-FLZ
evm.model.Chr1.2010	102107.XP_008220894.1	0.0	1420.0	28P6M@1|root,2QVTI@2759|Eukaryota,37MH1@33090|Viridiplantae,3GFC7@35493|Streptophyta,4JIMQ@91835|fabids	35493|Streptophyta	-	-	-	-	-	-	-	-	-	-	-	-	-	-	-
evm.model.Chr1.2014	102107.XP_008220786.1	0.0	3286.0	KOG1862@1|root,KOG1862@2759|Eukaryota,37R33@33090|Viridiplantae,3GGBB@35493|Streptophyta,4JF21@91835|fabids	35493|Streptophyta	S	GYF domain	-	-	-	ko:K18730	-	-	-	-	ko00000,ko03019	-	-	-	GYF
evm.model.Chr1.3343	3760.EMJ26811	0.0	1134.0	COG0547@1|root,2QRMX@2759|Eukaryota,37QBC@33090|Viridiplantae,3GAJX@35493|Streptophyta,4JG23@91835|fabids	35493|Streptophyta	E	anthranilate phosphoribosyltransferase	-	-	-	-	-	-	-	-	-	-	-	-	-
evm.model.Chr1.2015	102107.XP_008220787.1	5.18e-149	420.0	COG0756@1|root,KOG3370@2759|Eukaryota,37TVP@33090|Viridiplantae,3GI4X@35493|Streptophyta,4JRH0@91835|fabids	35493|Streptophyta	F	Deoxyuridine 5'-triphosphate	-	GO:0000287,GO:0003674,GO:0003824,GO:0004170,GO:0005488,GO:0005515,GO:0005575,GO:0005622,GO:0005623,GO:0005737,GO:0005829,GO:0006139,GO:0006220,GO:0006221,GO:0006226,GO:0006244,GO:0006259,GO:0006281,GO:0006725,GO:0006753,GO:0006793,GO:0006796,GO:0006807,GO:0006950,GO:0006974,GO:0008150,GO:0008152,GO:0009056,GO:0009058,GO:0009117,GO:0009123,GO:0009124,GO:0009129,GO:0009130,GO:0009141,GO:0009143,GO:…	3.6.1.23	ko:K01520	ko00240,ko00983,ko01100,map00240,map00983,map01100	M00053	R02100,R11896	RC00002	ko00000,ko00001,ko00002,ko01000,ko03400	-	-	-	dUTPase
evm.model.Chr1.2021	102107.XP_008220793.1	3.79e-220	606.0	KOG1470@1|root,KOG1470@2759|Eukaryota,37M33@33090|Viridiplantae,3G7C9@35493|Streptophyta,4JJ96@91835|fabids	35493|Streptophyta	I	CRAL/TRIO, N-terminal domain	-	-	-	-	-	-	-	-	-	-	-	-	CRAL_TRIO,CRAL_TRIO_N
evm.model.Chr1.3350	3760.EMJ26981	0.0	906.0	28P38@1|root,2QVPR@2759|Eukaryota,37PVW@33090|Viridiplantae,3GEED@35493|Streptophyta,4JEPV@91835|fabids	35493|Streptophyta	S	Plant specific eukaryotic initiation factor 4B	-	GO:0003674,GO:0003676,GO:0003723,GO:0003729,GO:0003743,GO:0005488,GO:0005515,GO:0005575,GO:0005618,GO:0005623,GO:0005911,GO:0006412,GO:0006413,GO:0006518,GO:0006807,GO:0008135,GO:0008150,GO:0008152,GO:0009058,GO:0009059,GO:0009505,GO:0009506,GO:0009987,GO:0010467,GO:0019538,GO:0030054,GO:0030312,GO:0034641,GO:0034645,GO:0042802,GO:0042803,GO:0043043,GO:0043170,GO:0043603,GO:0043604,GO:0044237,GO:…	-	-	-	-	-	-	-	-	-	-	eIF-4B
evm.model.Chr1.2023	102107.XP_008220798.1	2.17e-36	128.0	2E3IZ@1|root,2SAKY@2759|Eukaryota,37XEJ@33090|Viridiplantae,3GKRD@35493|Streptophyta,4JR1M@91835|fabids	35493|Streptophyta	S	DNA binding domain with preference for A/T rich regions	-	-	-	-	-	-	-	-	-	-	-	-	-
evm.model.Chr1.2022	102107.XP_008220796.1	4.2e-213	590.0	2CMF9@1|root,2QQ72@2759|Eukaryota,37NR3@33090|Viridiplantae,3G9TB@35493|Streptophyta,4JHRW@91835|fabids	35493|Streptophyta	S	At1g01500-like	-	-	-	-	-	-	-	-	-	-	-	-	-
evm.model.Chr1.3359	3760.EMJ24906	3.81e-100	290.0	KOG0800@1|root,KOG0800@2759|Eukaryota,37W7D@33090|Viridiplantae,3GJR1@35493|Streptophyta,4JU5E@91835|fabids	35493|Streptophyta	O	Ring finger domain	-	GO:0003674,GO:0003824,GO:0004842,GO:0006464,GO:0006508,GO:0006511,GO:0006807,GO:0006950,GO:0006970,GO:0008150,GO:0008152,GO:0009056,GO:0009057,GO:0009628,GO:0009651,GO:0009787,GO:0009789,GO:0009966,GO:0009967,GO:0009987,GO:0010498,GO:0010646,GO:0010647,GO:0016567,GO:0016740,GO:0019538,GO:0019787,GO:0019941,GO:0023051,GO:0023056,GO:0030163,GO:0032446,GO:0036211,GO:0043161,GO:0043170,GO:0043412,GO:…	2.3.2.27	ko:K16285	-	-	-	-	ko00000,ko01000,ko04121	-	-	-	zf-RING_2
evm.model.Chr1.3357	102107.XP_008221897.1	0.0	1147.0	28HGN@1|root,2QPUM@2759|Eukaryota,37SC2@33090|Viridiplantae,3GDRI@35493|Streptophyta,4JDWN@91835|fabids	35493|Streptophyta	T	Histidine kinase-like ATPases	-	GO:0003674,GO:0003824,GO:0004672,GO:0004673,GO:0005488,GO:0005515,GO:0005575,GO:0005622,GO:0005623,GO:0005737,GO:0006464,GO:0006468,GO:0006793,GO:0006796,GO:0006807,GO:0008150,GO:0008152,GO:0009507,GO:0009532,GO:0009536,GO:0009570,GO:0009593,GO:0009987,GO:0010109,GO:0010468,GO:0016301,GO:0016310,GO:0016740,GO:0016772,GO:0016773,GO:0016775,GO:0018106,GO:0018193,GO:0018202,GO:0019222,GO:0019538,GO:…	2.5.1.72	ko:K03517	ko00760,ko01100,map00760,map01100	M00115	R04292	RC01119	ko00000,ko00001,ko00002,ko01000	-	-	-	-
evm.model.Chr1.3362	102107.XP_008221905.1	5.04e-304	826.0	28HI1@1|root,2QPVW@2759|Eukaryota,37K8Y@33090|Viridiplantae,3G9RJ@35493|Streptophyta,4JG2Z@91835|fabids	35493|Streptophyta	S	Glycosyltransferase family 17	-	GO:0000139,GO:0003674,GO:0003824,GO:0003830,GO:0005575,GO:0005622,GO:0005623,GO:0005737,GO:0005794,GO:0008194,GO:0008375,GO:0012505,GO:0016020,GO:0016021,GO:0016740,GO:0016757,GO:0016758,GO:0031090,GO:0031224,GO:0031984,GO:0043226,GO:0043227,GO:0043229,GO:0043231,GO:0044422,GO:0044424,GO:0044425,GO:0044431,GO:0044444,GO:0044446,GO:0044464,GO:0098588,GO:0098791,GO:0140096,GO:0140103	2.4.1.144	ko:K00737	ko00510,ko01100,map00510,map01100	M00075	R05986	-	ko00000,ko00001,ko00002,ko01000,ko01003	-	GT17	-	Glyco_transf_17
evm.model.Chr1.3367	3760.EMJ28410	2.38e-222	618.0	COG0656@1|root,KOG1577@2759|Eukaryota,37SJV@33090|Viridiplantae,3GATM@35493|Streptophyta,4JT1R@91835|fabids	35493|Streptophyta	S	Non-functional NADPH-dependent codeinone reductase 2-like	-	-	1.1.1.285	ko:K08243,ko:K22374	ko00941,ko01110,map00941,map01110	-	R06568	RC00004,RC02726	ko00000,ko00001,ko01000	-	-	-	Aldo_ket_red
evm.model.Chr1.2034	102107.XP_008220808.1	0.0	1040.0	COG3424@1|root,2QPKZ@2759|Eukaryota,37K20@33090|Viridiplantae,3GDHS@35493|Streptophyta,4JKKF@91835|fabids	35493|Streptophyta	I	3-ketoacyl-CoA synthase	-	-	2.3.1.199	ko:K15397	ko00062,ko01110,map00062,map01110	M00415	R09419,R10825	RC00004,RC02888,RC02997	ko00000,ko00001,ko00002,ko01000	-	-	-	ACP_syn_III_C,FAE1_CUT1_RppA
evm.model.Chr1.2048	102107.XP_008220823.1	9.66e-221	608.0	2CM8U@1|root,2QPMY@2759|Eukaryota,37NER@33090|Viridiplantae,3G9WF@35493|Streptophyta,4JH1Q@91835|fabids	35493|Streptophyta	S	isoflavone	-	GO:0005575,GO:0005623,GO:0005886,GO:0006950,GO:0006979,GO:0008150,GO:0010035,GO:0010038,GO:0016020,GO:0042221,GO:0044464,GO:0046686,GO:0050896,GO:0071944	-	-	-	-	-	-	-	-	-	-	NmrA
evm.model.Chr1.2054	3760.EMJ24565	1.96e-182	513.0	COG0638@1|root,KOG0863@2759|Eukaryota,37P1D@33090|Viridiplantae,3G82H@35493|Streptophyta,4JNFC@91835|fabids	35493|Streptophyta	O	The proteasome is a multicatalytic proteinase complex which is characterized by its ability to cleave peptides with Arg, Phe, Tyr, Leu, and Glu adjacent to the leaving group at neutral or slightly basic pH	PAF1	GO:0000502,GO:0005575,GO:0005622,GO:0005623,GO:0005737,GO:0005829,GO:0005839,GO:0005886,GO:0005911,GO:0006807,GO:0008150,GO:0008152,GO:0009056,GO:0009057,GO:0009506,GO:0016020,GO:0019538,GO:0019773,GO:0030054,GO:0030163,GO:0032991,GO:0042221,GO:0043170,GO:0044238,GO:0044424,GO:0044444,GO:0044464,GO:0046685,GO:0050896,GO:0055044,GO:0071704,GO:0071944,GO:1901564,GO:1901565,GO:1901575,GO:1902494,GO:…	2.1.3.3,3.4.25.1	ko:K00611,ko:K02725	ko00220,ko01100,ko01110,ko01130,ko01230,ko03050,map00220,map01100,map01110,map01130,map01230,map03050	M00029,M00337,M00340,M00844	R01398	RC00096	ko00000,ko00001,ko00002,ko01000,ko01002,ko03051,ko04147	-	-	-	Proteasome,Proteasome_A_N
evm.model.Chr1.3388	102107.XP_008221919.1	5.56e-72	240.0	COG0534@1|root,KOG1347@2759|Eukaryota,37NRQ@33090|Viridiplantae,3G78Z@35493|Streptophyta,4JHDR@91835|fabids	35493|Streptophyta	V	Belongs to the multi antimicrobial extrusion (MATE) (TC 2.A.66.1) family	-	GO:0003674,GO:0005215,GO:0005575,GO:0005622,GO:0005623,GO:0005737,GO:0005773,GO:0005774,GO:0006810,GO:0006855,GO:0007275,GO:0008150,GO:0009605,GO:0009607,GO:0009624,GO:0009653,GO:0009888,GO:0009987,GO:0010015,GO:0010053,GO:0010054,GO:0015238,GO:0015893,GO:0016020,GO:0016049,GO:0021700,GO:0022622,GO:0022857,GO:0030154,GO:0031090,GO:0032501,GO:0032502,GO:0040007,GO:0042221,GO:0042493,GO:0043207,GO:…	-	ko:K03327	-	-	-	-	ko00000,ko02000	2.A.66.1	-	-	MatE
evm.model.Chr1.2057	3760.EMJ23516	1.62e-254	697.0	COG0451@1|root,KOG1502@2759|Eukaryota,37KRK@33090|Viridiplantae,3GDF2@35493|Streptophyta,4JTCB@91835|fabids	35493|Streptophyta	V	Bifunctional dihydroflavonol 4-reductase flavanone	DFR	GO:0003674,GO:0003824,GO:0005575,GO:0005622,GO:0005623,GO:0005737,GO:0005783,GO:0005789,GO:0008150,GO:0008152,GO:0009058,GO:0009718,GO:0009812,GO:0009813,GO:0012505,GO:0016020,GO:0016491,GO:0016614,GO:0016616,GO:0019898,GO:0031090,GO:0031312,GO:0031984,GO:0042175,GO:0042406,GO:0042440,GO:0043226,GO:0043227,GO:0043229,GO:0043231,GO:0044422,GO:0044424,GO:0044425,GO:0044432,GO:0044444,GO:0044446,GO:…	1.1.1.219,1.1.1.234	ko:K13082	ko00941,ko01100,ko01110,map00941,map01100,map01110	M00138	R03123,R03636,R04901,R05038,R06610,R07998,R07999	RC00234,RC00235	ko00000,ko00001,ko00002,ko01000	-	-	-	Epimerase
evm.model.Chr1.2059	102107.XP_008220834.1	1.39e-314	856.0	COG3934@1|root,2QS4Q@2759|Eukaryota,37PFM@33090|Viridiplantae,3GCR2@35493|Streptophyta,4JD8D@91835|fabids	35493|Streptophyta	G	Belongs to the glycosyl hydrolase 5 (cellulase A) family	-	GO:0000003,GO:0000272,GO:0003006,GO:0003674,GO:0003824,GO:0004553,GO:0004567,GO:0005575,GO:0005623,GO:0005975,GO:0005976,GO:0007275,GO:0008150,GO:0008152,GO:0009056,GO:0009057,GO:0009664,GO:0009791,GO:0009827,GO:0009828,GO:0009845,GO:0009900,GO:0009987,GO:0010047,GO:0010154,GO:0010412,GO:0015923,GO:0016043,GO:0016052,GO:0016787,GO:0016798,GO:0016985,GO:0016998,GO:0022414,GO:0032501,GO:0032502,GO:…	3.2.1.78	ko:K19355	ko00051,map00051	-	R01332	RC00467	ko00000,ko00001,ko01000	-	-	-	Cellulase
evm.model.Chr1.2065	102107.XP_008220839.1	4.66e-265	727.0	28IIJ@1|root,2QQYU@2759|Eukaryota,37KGA@33090|Viridiplantae,3GGJR@35493|Streptophyta,4JK6Y@91835|fabids	35493|Streptophyta	S	Jasmonate	JMT	GO:0003674,GO:0003824,GO:0005575,GO:0005622,GO:0005623,GO:0005737,GO:0006082,GO:0006950,GO:0008150,GO:0008152,GO:0008168,GO:0008757,GO:0009611,GO:0009694,GO:0009987,GO:0010817,GO:0016740,GO:0016741,GO:0019752,GO:0030795,GO:0032259,GO:0032787,GO:0042445,GO:0043436,GO:0044237,GO:0044281,GO:0044424,GO:0044464,GO:0050896,GO:0065007,GO:0065008,GO:0071704	2.1.1.141	ko:K08241	ko00592,ko01110,map00592,map01110	-	R05759	RC00003,RC00460	ko00000,ko00001,ko01000	-	-	-	Methyltransf_7
evm.model.Chr1.2069	102107.XP_008220844.1	0.0	1218.0	KOG1471@1|root,KOG1471@2759|Eukaryota,37NEZ@33090|Viridiplantae,3G72N@35493|Streptophyta,4JSK6@91835|fabids	35493|Streptophyta	I	Phosphatidylinositol phosphatidylcholine transfer protein	-	GO:0000003,GO:0000226,GO:0003006,GO:0003674,GO:0005215,GO:0005319,GO:0005548,GO:0005575,GO:0005622,GO:0005623,GO:0005628,GO:0005634,GO:0005886,GO:0006810,GO:0006811,GO:0006820,GO:0006869,GO:0006996,GO:0007010,GO:0007017,GO:0007049,GO:0008150,GO:0008525,GO:0008526,GO:0009653,GO:0009987,GO:0010876,GO:0010927,GO:0015711,GO:0015748,GO:0015914,GO:0016020,GO:0016043,GO:0016192,GO:0019953,GO:0022402,GO:…	3.4.25.1	ko:K02725	ko03050,map03050	M00337,M00340	-	-	ko00000,ko00001,ko00002,ko01000,ko01002,ko03051,ko04147	-	-	-	CRAL_TRIO,CRAL_TRIO_N
evm.model.Chr1.3398	102107.XP_008221923.1	2.08e-81	240.0	2BMPP@1|root,2S1MD@2759|Eukaryota,37VXH@33090|Viridiplantae,3GK5H@35493|Streptophyta,4JUV2@91835|fabids	35493|Streptophyta	S	protein kinase inhibitor activity	-	-	-	-	-	-	-	-	-	-	-	-	-
evm.model.Chr1.979	102107.XP_008219569.1	0.0	1219.0	COG4284@1|root,KOG2388@2759|Eukaryota,37MVU@33090|Viridiplantae,3GGIU@35493|Streptophyta,4JGM4@91835|fabids	35493|Streptophyta	M	UDP-sugar	USP	GO:0003674,GO:0003824,GO:0003983,GO:0005575,GO:0005622,GO:0005623,GO:0005737,GO:0005829,GO:0006011,GO:0006082,GO:0006139,GO:0006725,GO:0006793,GO:0006807,GO:0007275,GO:0008150,GO:0008152,GO:0009058,GO:0009225,GO:0009226,GO:0009555,GO:0009987,GO:0010035,GO:0010038,GO:0010491,GO:0016740,GO:0016772,GO:0016779,GO:0017103,GO:0018130,GO:0019438,GO:0019752,GO:0032501,GO:0032502,GO:0033356,GO:0034641,GO:…	2.7.7.64	ko:K12447	ko00040,ko00052,ko00053,ko00520,ko01100,ko01130,map00040,map00052,map00053,map00520,map01100,map01130	M00014	R00289,R00502,R01381,R03077,R08845	RC00002	ko00000,ko00001,ko00002,ko01000	-	-	-	UDPGP
evm.model.Chr1.2072	102107.XP_008220850.1	1.49e-272	746.0	COG5333@1|root,KOG0834@2759|Eukaryota,37KN5@33090|Viridiplantae,3G9Z0@35493|Streptophyta,4JJVR@91835|fabids	35493|Streptophyta	D	Belongs to the cyclin family	-	GO:0000079,GO:0000307,GO:0001932,GO:0001934,GO:0003674,GO:0005575,GO:0005622,GO:0005623,GO:0005634,GO:0006355,GO:0006357,GO:0008150,GO:0009889,GO:0009891,GO:0009893,GO:0010468,GO:0010556,GO:0010557,GO:0010562,GO:0010604,GO:0010628,GO:0016538,GO:0019207,GO:0019219,GO:0019220,GO:0019222,GO:0019887,GO:0030234,GO:0031323,GO:0031325,GO:0031326,GO:0031328,GO:0031399,GO:0031401,GO:0032268,GO:0032270,GO:…	-	ko:K15188	ko05202,map05202	-	-	-	ko00000,ko00001,ko03021	-	-	-	Cyclin_N
evm.model.Chr1.5101	102107.XP_008223658.1	6.47e-208	574.0	COG2273@1|root,2QQ71@2759|Eukaryota,37JHS@33090|Viridiplantae,3GB7W@35493|Streptophyta,4JRFK@91835|fabids	35493|Streptophyta	G	Catalyzes xyloglucan endohydrolysis (XEH) and or endotransglycosylation (XET). Cleaves and religates xyloglucan polymers, an essential constituent of the primary cell wall, and thereby participates in cell wall construction of growing tissues	-	GO:0005575,GO:0005618,GO:0005622,GO:0005623,GO:0005737,GO:0005794,GO:0012505,GO:0030312,GO:0043226,GO:0043227,GO:0043229,GO:0043231,GO:0044424,GO:0044444,GO:0044464,GO:0071944	2.4.1.207	ko:K08235,ko:K14504	ko04075,map04075	-	-	-	ko00000,ko00001,ko01000	-	-	-	Glyco_hydro_16,XET_C
evm.model.Chr1.2075	102107.XP_008220854.1	5.23e-280	764.0	KOG0660@1|root,KOG0660@2759|Eukaryota,37RP5@33090|Viridiplantae,3G8EF@35493|Streptophyta,4JEGA@91835|fabids	35493|Streptophyta	T	mitogen-activated protein kinase	MPK1	GO:0000165,GO:0003674,GO:0003824,GO:0004672,GO:0004674,GO:0004707,GO:0005575,GO:0005622,GO:0005623,GO:0005634,GO:0005737,GO:0006464,GO:0006468,GO:0006793,GO:0006796,GO:0006807,GO:0007154,GO:0007165,GO:0008150,GO:0008152,GO:0009719,GO:0009725,GO:0009733,GO:0009734,GO:0009755,GO:0009987,GO:0010033,GO:0010468,GO:0016301,GO:0016310,GO:0016740,GO:0016772,GO:0016773,GO:0019222,GO:0019538,GO:0023014,GO:…	2.7.11.24	ko:K20535	ko04016,map04016	-	-	-	ko00000,ko00001,ko01000,ko01001	-	-	-	Pkinase
evm.model.Chr1.2074	102107.XP_008220853.1	0.0	875.0	KOG0937@1|root,KOG0937@2759|Eukaryota,37S8C@33090|Viridiplantae,3G9ZQ@35493|Streptophyta,4JMI8@91835|fabids	35493|Streptophyta	U	Belongs to the adaptor complexes medium subunit family	-	-	-	ko:K12402	ko04142,map04142	-	-	-	ko00000,ko00001,ko04131	-	-	-	Adap_comp_sub
evm.model.Chr1.2078	102107.XP_008221353.1	2.05e-164	460.0	KOG4474@1|root,KOG4474@2759|Eukaryota,37I1D@33090|Viridiplantae,3GG1K@35493|Streptophyta,4JEXU@91835|fabids	35493|Streptophyta	S	Transmembrane protein 136	-	-	-	-	-	-	-	-	-	-	-	-	TRAM_LAG1_CLN8
evm.model.Chr1.998	102107.XP_008219572.1	0.0	1484.0	COG0515@1|root,KOG1187@2759|Eukaryota,37N0Q@33090|Viridiplantae,3GFA5@35493|Streptophyta,4JJQT@91835|fabids	35493|Streptophyta	T	receptor-like serine threonine-protein kinase At5g57670	-	GO:0003674,GO:0003824,GO:0004672,GO:0004674,GO:0004675,GO:0004888,GO:0005575,GO:0005623,GO:0005886,GO:0006464,GO:0006468,GO:0006793,GO:0006796,GO:0006807,GO:0006950,GO:0007154,GO:0007165,GO:0007166,GO:0007167,GO:0007178,GO:0008150,GO:0008152,GO:0009605,GO:0009607,GO:0009611,GO:0009620,GO:0009987,GO:0016020,GO:0016301,GO:0016310,GO:0016740,GO:0016772,GO:0016773,GO:0019199,GO:0019538,GO:0023052,GO:…	-	-	-	-	-	-	-	-	-	-	Pkinase,Usp
evm.model.Chr1.5120	102107.XP_008223701.1	0.0	926.0	COG0465@1|root,KOG0743@2759|Eukaryota,37JSQ@33090|Viridiplantae,3GFV3@35493|Streptophyta,4JFUB@91835|fabids	35493|Streptophyta	O	mitochondrial chaperone	-	GO:0003674,GO:0005215,GO:0005575,GO:0005622,GO:0005623,GO:0005737,GO:0005739,GO:0006810,GO:0008104,GO:0008150,GO:0008320,GO:0008565,GO:0009987,GO:0015031,GO:0015833,GO:0016043,GO:0022607,GO:0022857,GO:0022884,GO:0033036,GO:0034622,GO:0042886,GO:0042887,GO:0043226,GO:0043227,GO:0043229,GO:0043231,GO:0043933,GO:0044085,GO:0044424,GO:0044444,GO:0044464,GO:0045184,GO:0051131,GO:0051179,GO:0051234,GO:…	-	ko:K08900	-	-	-	-	ko00000,ko03029	-	-	-	AAA,AAA_assoc
evm.model.Chr1.5129	3760.EMJ28645	0.0	1403.0	COG0369@1|root,KOG1158@2759|Eukaryota,37K3K@33090|Viridiplantae,3G9A7@35493|Streptophyta,4JS1K@91835|fabids	35493|Streptophyta	C	belongs to the flavoprotein pyridine nucleotide cytochrome reductase family	ATR2	GO:0003674,GO:0003824,GO:0003958,GO:0005575,GO:0005622,GO:0005623,GO:0005737,GO:0005783,GO:0006725,GO:0008150,GO:0008152,GO:0009507,GO:0009536,GO:0009698,GO:0009987,GO:0012505,GO:0016491,GO:0016651,GO:0016653,GO:0019748,GO:0043226,GO:0043227,GO:0043229,GO:0043231,GO:0044237,GO:0044424,GO:0044444,GO:0044464,GO:0055114,GO:0071704,GO:1901360	1.6.2.4	ko:K00327	-	-	-	-	ko00000,ko01000	-	-	-	FAD_binding_1,Flavodoxin_1,NAD_binding_1
evm.model.Chr1.5130	102107.XP_008223691.1	9.14e-264	724.0	28I93@1|root,2QQJF@2759|Eukaryota,37KNW@33090|Viridiplantae,3GE12@35493|Streptophyta,4JEQ9@91835|fabids	35493|Streptophyta	S	Afadin- and alpha-actinin-binding	-	-	-	ko:K06085	ko04520,map04520	-	-	-	ko00000,ko00001	-	-	-	ADIP
evm.model.Chr1.5139	102107.XP_008223772.1	5.29e-128	363.0	COG4451@1|root,2QTPB@2759|Eukaryota,37K4F@33090|Viridiplantae,3GGNX@35493|Streptophyta,4JPAI@91835|fabids	35493|Streptophyta	E	RuBisCO catalyzes two reactions the carboxylation of D- ribulose 1,5-bisphosphate, the primary event in carbon dioxide fixation, as well as the oxidative fragmentation of the pentose substrate. Both reactions occur simultaneously and in competition at the same active site	-	-	4.1.1.39	ko:K01602	ko00630,ko00710,ko01100,ko01120,ko01200,map00630,map00710,map01100,map01120,map01200	M00165,M00166,M00532	R00024,R03140	RC00172,RC00859	ko00000,ko00001,ko00002,ko01000	-	-	-	RuBisCO_small
evm.model.Chr1.5135	3760.EMJ26826	0.0	1009.0	28IJ6@1|root,2QR5R@2759|Eukaryota,37Q9G@33090|Viridiplantae,3GCKG@35493|Streptophyta,4JKZ0@91835|fabids	35493|Streptophyta	K	AP2-like ethylene-responsive transcription factor	-	GO:0003002,GO:0003674,GO:0003700,GO:0005575,GO:0005622,GO:0005623,GO:0005634,GO:0006355,GO:0007154,GO:0007165,GO:0007275,GO:0007389,GO:0008150,GO:0009653,GO:0009719,GO:0009725,GO:0009733,GO:0009734,GO:0009755,GO:0009791,GO:0009845,GO:0009889,GO:0009956,GO:0009987,GO:0010015,GO:0010033,GO:0010101,GO:0010102,GO:0010311,GO:0010468,GO:0010556,GO:0019219,GO:0019222,GO:0022622,GO:0023052,GO:0031323,GO:…	-	ko:K09285	-	-	-	-	ko00000,ko03000	-	-	-	AP2
evm.model.Chr1.5137	102107.XP_008223774.1	0.0	1442.0	28IWQ@1|root,2QR8D@2759|Eukaryota,37NCF@33090|Viridiplantae,3GBMS@35493|Streptophyta,4JFX4@91835|fabids	35493|Streptophyta	S	Protein VERNALIZATION INSENSITIVE	-	GO:0001666,GO:0003674,GO:0005488,GO:0005515,GO:0005575,GO:0005622,GO:0005623,GO:0005634,GO:0005654,GO:0005677,GO:0005911,GO:0006950,GO:0007623,GO:0008150,GO:0009266,GO:0009409,GO:0009506,GO:0009628,GO:0009892,GO:0009893,GO:0009987,GO:0010048,GO:0010468,GO:0010604,GO:0010605,GO:0010629,GO:0010638,GO:0016604,GO:0016607,GO:0017053,GO:0019222,GO:0030054,GO:0031056,GO:0031058,GO:0031060,GO:0031062,GO:…	-	-	-	-	-	-	-	-	-	-	PHD_Oberon,fn3
evm.model.Chr1.5142	102107.XP_008223768.1	0.0	1591.0	KOG1963@1|root,KOG1963@2759|Eukaryota,37PKZ@33090|Viridiplantae,3GDI9@35493|Streptophyta,4JET8@91835|fabids	35493|Streptophyta	S	WD repeat-containing protein	-	-	-	ko:K14552	ko03008,map03008	-	-	-	ko00000,ko00001,ko03009	-	-	-	WD40
evm.model.Chr1.5140	102107.XP_008223770.1	2.09e-56	184.0	KOG3263@1|root,KOG3263@2759|Eukaryota,37UBG@33090|Viridiplantae,3GI3C@35493|Streptophyta,4JPHU@91835|fabids	35493|Streptophyta	S	U4 U6.U5 small nuclear ribonucleoprotein 27 kDa	-	-	-	ko:K12846	ko03040,map03040	M00354	-	-	ko00000,ko00001,ko00002,ko03041	-	-	-	DUF1777
evm.model.Chr1.5149	102107.XP_008223755.1	1.91e-281	770.0	COG0382@1|root,2R0I3@2759|Eukaryota,37KT1@33090|Viridiplantae,3GDHT@35493|Streptophyta,4JEH4@91835|fabids	35493|Streptophyta	H	Homogentisate phytyltransferase 1	HPT1	GO:0003674,GO:0003824,GO:0004659,GO:0005575,GO:0005622,GO:0005623,GO:0005737,GO:0006082,GO:0006629,GO:0006631,GO:0006633,GO:0006636,GO:0006766,GO:0006775,GO:0006810,GO:0008150,GO:0008152,GO:0008610,GO:0008643,GO:0009058,GO:0009110,GO:0009266,GO:0009507,GO:0009536,GO:0009628,GO:0009915,GO:0009987,GO:0010176,GO:0010189,GO:0010232,GO:0010233,GO:0010354,GO:0015766,GO:0015770,GO:0015772,GO:0016043,GO:…	2.5.1.115,2.5.1.116	ko:K09833	ko00130,ko01100,ko01110,map00130,map01100,map01110	M00112	R07500,R10708	RC01840,RC02895	ko00000,ko00001,ko00002,ko01000,ko01006	-	-	-	UbiA
evm.model.Chr1.5156	102107.XP_008223744.1	5.62e-207	573.0	29EHG@1|root,2RMNH@2759|Eukaryota,37KX4@33090|Viridiplantae,3GHNJ@35493|Streptophyta,4JP1P@91835|fabids	35493|Streptophyta	-	-	-	-	-	-	-	-	-	-	-	-	-	-	-
evm.model.Chr1.5167	3760.EMJ12970	5.57e-187	521.0	COG3979@1|root,KOG4742@2759|Eukaryota,37QEZ@33090|Viridiplantae,3GB98@35493|Streptophyta,4JJ7N@91835|fabids	35493|Streptophyta	S	Endochitinase	-	-	3.2.1.14	ko:K01183	ko00520,ko01100,map00520,map01100	-	R01206,R02334	RC00467	ko00000,ko00001,ko01000	-	GH18	-	Chitin_bind_1,Glyco_hydro_19
evm.model.Chr1.5168	3760.EMJ12970	1.26e-185	518.0	COG3979@1|root,KOG4742@2759|Eukaryota,37QEZ@33090|Viridiplantae,3GB98@35493|Streptophyta,4JJ7N@91835|fabids	35493|Streptophyta	S	Endochitinase	-	-	3.2.1.14	ko:K01183	ko00520,ko01100,map00520,map01100	-	R01206,R02334	RC00467	ko00000,ko00001,ko01000	-	GH18	-	Chitin_bind_1,Glyco_hydro_19
evm.model.Chr1.5592_evm.model.Chr1.5593_evm.model.Chr1.5594	3760.EMJ22563	1.06e-37	127.0	2CIZ4@1|root,2S6W9@2759|Eukaryota,37WTM@33090|Viridiplantae,3GM01@35493|Streptophyta,4JUZ9@91835|fabids	35493|Streptophyta	S	Potato inhibitor I family	-	-	-	-	-	-	-	-	-	-	-	-	potato_inhibit
evm.model.Chr1.2902	102107.XP_008243811.1	1.49e-164	461.0	COG5068@1|root,KOG0014@2759|Eukaryota,37P2Z@33090|Viridiplantae,3G9NQ@35493|Streptophyta,4JKE0@91835|fabids	35493|Streptophyta	K	Floral homeotic protein APETALA	AP1	-	-	ko:K09264	-	-	-	-	ko00000,ko03000	-	-	-	K-box,SRF-TF
evm.model.Chr1.2906	3760.EMJ28021	0.0	970.0	2CN8J@1|root,2QUHN@2759|Eukaryota,37TIB@33090|Viridiplantae,3GHJT@35493|Streptophyta,4JIMV@91835|fabids	35493|Streptophyta	S	Squamosa promoter-binding-like protein 6	-	GO:0003674,GO:0003700,GO:0006355,GO:0006950,GO:0006952,GO:0008150,GO:0009605,GO:0009607,GO:0009617,GO:0009889,GO:0010468,GO:0010556,GO:0019219,GO:0019222,GO:0031323,GO:0031326,GO:0042742,GO:0043207,GO:0050789,GO:0050794,GO:0050896,GO:0051171,GO:0051252,GO:0051704,GO:0051707,GO:0060255,GO:0065007,GO:0080090,GO:0098542,GO:0140110,GO:1903506,GO:2000112,GO:2001141	-	-	-	-	-	-	-	-	-	-	SBP
evm.model.Chr1.2909	3760.EMJ23372	4.78e-277	755.0	arCOG06245@1|root,2QSDP@2759|Eukaryota,37P8P@33090|Viridiplantae,3GAX4@35493|Streptophyta,4JSB0@91835|fabids	35493|Streptophyta	S	Alpha-1,4-glucan-protein synthase UDP-forming	-	GO:0003674,GO:0003824,GO:0005575,GO:0005622,GO:0005623,GO:0005737,GO:0005794,GO:0005829,GO:0005911,GO:0006139,GO:0006725,GO:0006793,GO:0006807,GO:0008150,GO:0008152,GO:0009225,GO:0009506,GO:0009832,GO:0009987,GO:0012505,GO:0016020,GO:0016853,GO:0016866,GO:0030054,GO:0033356,GO:0034641,GO:0042546,GO:0043226,GO:0043227,GO:0043229,GO:0043231,GO:0044085,GO:0044237,GO:0044238,GO:0044281,GO:0044424,GO:…	5.4.99.30	ko:K13379	ko00520,map00520	-	R09009	RC02396	ko00000,ko00001,ko01000,ko01003	-	GT75	-	RGP
evm.model.Chr1.5188	102107.XP_008223905.1	0.0	1313.0	COG0443@1|root,KOG0102@2759|Eukaryota,37IHK@33090|Viridiplantae,3G7BX@35493|Streptophyta,4JDCR@91835|fabids	35493|Streptophyta	O	Stromal 70 kDa heat shock-related protein	-	GO:0005575,GO:0005576,GO:0005622,GO:0005623,GO:0005737,GO:0006605,GO:0006810,GO:0006886,GO:0006950,GO:0008104,GO:0008150,GO:0009266,GO:0009408,GO:0009507,GO:0009526,GO:0009532,GO:0009536,GO:0009570,GO:0009579,GO:0009628,GO:0009941,GO:0010035,GO:0010038,GO:0015031,GO:0015833,GO:0031967,GO:0031975,GO:0033036,GO:0033365,GO:0034613,GO:0042221,GO:0042886,GO:0043226,GO:0043227,GO:0043229,GO:0043231,GO:…	-	ko:K03283	ko03040,ko04010,ko04141,ko04144,ko04213,ko04612,ko04915,ko05134,ko05145,ko05162,ko05164,ko05169,map03040,map04010,map04141,map04144,map04213,map04612,map04915,map05134,map05145,map05162,map05164,map05169	M00353,M00355	-	-	ko00000,ko00001,ko00002,ko01009,ko03009,ko03029,ko03041,ko03051,ko03110,ko04131,ko04147,ko04516	1.A.33.1	-	-	HSP70
evm.model.Chr1.109	3760.EMJ25866	2.12e-244	716.0	COG4886@1|root,2QPVY@2759|Eukaryota,37SXM@33090|Viridiplantae,3GEWK@35493|Streptophyta,4JJ8U@91835|fabids	35493|Streptophyta	T	leucine-rich repeat receptor-like serine threonine-protein kinase	-	GO:0000003,GO:0003006,GO:0003674,GO:0005102,GO:0005488,GO:0005515,GO:0005575,GO:0005623,GO:0005886,GO:0007275,GO:0008150,GO:0009791,GO:0009888,GO:0009908,GO:0010073,GO:0010075,GO:0016020,GO:0022414,GO:0032501,GO:0032502,GO:0033612,GO:0040008,GO:0044464,GO:0048229,GO:0048367,GO:0048437,GO:0048507,GO:0048509,GO:0048608,GO:0048638,GO:0048731,GO:0048856,GO:0050789,GO:0050793,GO:0061458,GO:0065007,GO:…	-	-	-	-	-	-	-	-	-	-	LRRNT_2,LRR_1,LRR_6,LRR_8,Pkinase,Pkinase_Tyr
evm.model.Chr1.2916	102107.XP_008243827.1	1.41e-214	594.0	28M86@1|root,2QTRC@2759|Eukaryota,37KR5@33090|Viridiplantae,3GCHQ@35493|Streptophyta,4JKMC@91835|fabids	35493|Streptophyta	-	-	-	-	-	-	-	-	-	-	-	-	-	-	DUF150
evm.model.Chr1.5190	3760.EMJ12606	1.49e-300	817.0	2CN65@1|root,2QU30@2759|Eukaryota,37NFP@33090|Viridiplantae,3G8ZK@35493|Streptophyta,4JE5U@91835|fabids	35493|Streptophyta	S	Core-2/I-Branching enzyme	-	-	-	-	-	-	-	-	-	-	-	-	Branch
evm.model.Chr1.2918	3760.EMJ23114	0.0	1031.0	COG2124@1|root,KOG0156@2759|Eukaryota,37JKG@33090|Viridiplantae,3G7WG@35493|Streptophyta,4JSEZ@91835|fabids	35493|Streptophyta	Q	Cytochrome p450	-	GO:0000003,GO:0003006,GO:0003674,GO:0003824,GO:0004497,GO:0005575,GO:0005622,GO:0005623,GO:0005737,GO:0005783,GO:0007275,GO:0008150,GO:0008152,GO:0008284,GO:0009058,GO:0009791,GO:0009908,GO:0012505,GO:0016020,GO:0016491,GO:0016705,GO:0016709,GO:0019748,GO:0022414,GO:0032501,GO:0032502,GO:0035265,GO:0040007,GO:0040008,GO:0040009,GO:0042127,GO:0043226,GO:0043227,GO:0043229,GO:0043231,GO:0044424,GO:…	-	ko:K20619	-	-	-	-	ko00000,ko00199	-	-	-	p450
evm.model.Chr1.5195	102107.XP_008223896.1	0.0	1335.0	KOG3758@1|root,KOG3758@2759|Eukaryota,37RA3@33090|Viridiplantae,3G8PF@35493|Streptophyta,4JITJ@91835|fabids	35493|Streptophyta	S	Conserved oligomeric Golgi complex subunit	-	GO:0005575,GO:0005622,GO:0005623,GO:0005737,GO:0005794,GO:0006810,GO:0006891,GO:0008150,GO:0008152,GO:0012505,GO:0016192,GO:0017119,GO:0032991,GO:0043226,GO:0043227,GO:0043229,GO:0043231,GO:0044422,GO:0044424,GO:0044431,GO:0044444,GO:0044446,GO:0044464,GO:0048193,GO:0051179,GO:0051234,GO:0070085,GO:0099023	-	ko:K20293	-	-	-	-	ko00000,ko04131	-	-	-	COG6
evm.model.Chr1.5196	3760.EMJ13974	0.0	1364.0	KOG4197@1|root,KOG4197@2759|Eukaryota,37M80@33090|Viridiplantae,3GANK@35493|Streptophyta,4JD97@91835|fabids	35493|Streptophyta	S	Pentatricopeptide repeat-containing protein	-	GO:0003674,GO:0003676,GO:0003723,GO:0003824,GO:0004518,GO:0004519,GO:0005488,GO:0005575,GO:0005622,GO:0005623,GO:0006139,GO:0006725,GO:0006807,GO:0008150,GO:0008152,GO:0009451,GO:0009987,GO:0016070,GO:0016787,GO:0016788,GO:0034641,GO:0043170,GO:0043226,GO:0043227,GO:0043229,GO:0043231,GO:0043412,GO:0044237,GO:0044238,GO:0044424,GO:0044464,GO:0046483,GO:0071704,GO:0090304,GO:0090305,GO:0097159,GO:…	-	ko:K17964	-	-	-	-	ko00000,ko03029	-	-	-	PPR,PPR_1,PPR_2,PPR_3
evm.model.Chr1.2927	102107.XP_008243841.1	2.75e-254	701.0	28PIG@1|root,2QW6K@2759|Eukaryota,37ND5@33090|Viridiplantae,3GHQE@35493|Streptophyta,4JI34@91835|fabids	35493|Streptophyta	S	Ninja-family protein	-	GO:0001101,GO:0005575,GO:0005622,GO:0005623,GO:0005634,GO:0006950,GO:0007154,GO:0007165,GO:0008150,GO:0009414,GO:0009415,GO:0009628,GO:0009719,GO:0009725,GO:0009737,GO:0009738,GO:0009755,GO:0009987,GO:0010033,GO:0010035,GO:0023052,GO:0032870,GO:0033993,GO:0042221,GO:0043226,GO:0043227,GO:0043229,GO:0043231,GO:0044424,GO:0044464,GO:0050789,GO:0050794,GO:0050896,GO:0051716,GO:0065007,GO:0070887,GO:…	-	-	-	-	-	-	-	-	-	-	EAR,Jas,NINJA_B
evm.model.Chr1.2929	102107.XP_008243843.1	0.0	1120.0	COG0534@1|root,KOG1347@2759|Eukaryota,37HJS@33090|Viridiplantae,3GBQK@35493|Streptophyta,4JDB6@91835|fabids	35493|Streptophyta	V	Proteinaceous RNase P 1, chloroplastic	-	GO:0000966,GO:0001682,GO:0003674,GO:0003824,GO:0004518,GO:0004519,GO:0004521,GO:0004526,GO:0004540,GO:0004549,GO:0005575,GO:0005622,GO:0005623,GO:0005737,GO:0005739,GO:0006139,GO:0006396,GO:0006399,GO:0006725,GO:0006807,GO:0008033,GO:0008150,GO:0008152,GO:0009507,GO:0009536,GO:0009987,GO:0010467,GO:0016070,GO:0016787,GO:0016788,GO:0016891,GO:0016893,GO:0034470,GO:0034471,GO:0034641,GO:0034660,GO:…	3.1.26.5	ko:K18213	ko03013,map03013	-	-	-	ko00000,ko00001,ko01000,ko03016	-	-	-	PPR_long,PRORP
evm.model.Chr1.111	102107.XP_008218727.1	0.0	1132.0	KOG1901@1|root,KOG1901@2759|Eukaryota,37PN1@33090|Viridiplantae,3GEZI@35493|Streptophyta,4JMP9@91835|fabids	35493|Streptophyta	S	YT521-B-like domain	ECT11	-	-	ko:K20102	-	-	-	-	ko00000,ko03019	-	-	-	YTH
evm.model.Chr1.128	102107.XP_008218745.1	0.0	1920.0	COG1643@1|root,KOG0920@2759|Eukaryota,37KD1@33090|Viridiplantae,3GB8G@35493|Streptophyta,4JE1X@91835|fabids	35493|Streptophyta	A	ATP-dependent RNA helicase	-	GO:0003674,GO:0005488,GO:0005575,GO:0005622,GO:0005623,GO:0005737,GO:0016282,GO:0032991,GO:0043021,GO:0043024,GO:0044424,GO:0044444,GO:0044464,GO:0044877,GO:0070993,GO:1990904	3.6.4.13	ko:K18995	-	-	-	-	ko00000,ko01000,ko03012	-	-	-	DEAD,HA2,Helicase_C,OB_NTP_bind
evm.model.Chr1.1604	102107.XP_008220315.1	4.47e-154	433.0	28MQU@1|root,2RYSV@2759|Eukaryota,37UCC@33090|Viridiplantae,3GI4K@35493|Streptophyta,4JTTK@91835|fabids	35493|Streptophyta	S	LOB domain-containing protein	-	-	-	-	-	-	-	-	-	-	-	-	LOB
evm.model.Chr1.2939	102107.XP_008243851.1	0.0	1273.0	28JX3@1|root,2QSBB@2759|Eukaryota,37QK9@33090|Viridiplantae,3GCWZ@35493|Streptophyta,4JK4D@91835|fabids	35493|Streptophyta	S	Pentatricopeptide repeat-containing protein	-	GO:0003674,GO:0003676,GO:0003723,GO:0003824,GO:0004518,GO:0004519,GO:0005488,GO:0005575,GO:0005622,GO:0005623,GO:0006139,GO:0006725,GO:0006807,GO:0008150,GO:0008152,GO:0009451,GO:0009987,GO:0016070,GO:0016787,GO:0016788,GO:0034641,GO:0043170,GO:0043226,GO:0043227,GO:0043229,GO:0043231,GO:0043412,GO:0044237,GO:0044238,GO:0044424,GO:0044464,GO:0046483,GO:0071704,GO:0090304,GO:0090305,GO:0097159,GO:…	-	-	-	-	-	-	-	-	-	-	PPR,PPR_2,PPR_3
evm.model.Chr1.1606	3760.EMJ24073	7.84e-160	452.0	KOG1721@1|root,KOG1721@2759|Eukaryota,37TRK@33090|Viridiplantae,3GGRF@35493|Streptophyta,4JP5X@91835|fabids	35493|Streptophyta	S	ZINC FINGER protein	ZF2	GO:0000003,GO:0001067,GO:0001101,GO:0003006,GO:0003674,GO:0003676,GO:0003677,GO:0003700,GO:0005488,GO:0005575,GO:0005622,GO:0005623,GO:0005634,GO:0006355,GO:0006950,GO:0006970,GO:0006972,GO:0006979,GO:0007275,GO:0008150,GO:0008152,GO:0009266,GO:0009314,GO:0009409,GO:0009414,GO:0009415,GO:0009416,GO:0009611,GO:0009628,GO:0009642,GO:0009644,GO:0009651,GO:0009719,GO:0009725,GO:0009737,GO:0009790,GO:…	-	-	-	-	-	-	-	-	-	-	zf-C2H2_6
evm.model.Chr1.122	3750.XP_008387638.1	6.21e-41	140.0	COG0515@1|root,2QSBF@2759|Eukaryota,37Q7Z@33090|Viridiplantae,3GEV0@35493|Streptophyta,4JMR1@91835|fabids	35493|Streptophyta	T	LRR receptor-like serine threonine-protein kinase	-	-	3.6.4.12	ko:K10737	-	-	-	-	ko00000,ko01000,ko03032	-	-	-	LRR_4,LRR_8,Malectin_like,Pkinase,Pkinase_Tyr
evm.model.Chr1.2942	102107.XP_008243857.1	2.91e-256	704.0	KOG2962@1|root,KOG2962@2759|Eukaryota,37PCB@33090|Viridiplantae,3G7N6@35493|Streptophyta,4JGMB@91835|fabids	35493|Streptophyta	J	prohibitin homologues	-	-	-	-	-	-	-	-	-	-	-	-	Band_7
evm.model.Chr1.139	102107.XP_008218751.1	4.61e-286	799.0	28NYQ@1|root,2QVJ6@2759|Eukaryota,37QFD@33090|Viridiplantae,3G9KZ@35493|Streptophyta,4JGU2@91835|fabids	35493|Streptophyta	K	transcription factor	-	GO:0000976,GO:0000977,GO:0000978,GO:0000987,GO:0001012,GO:0001067,GO:0003674,GO:0003676,GO:0003677,GO:0003690,GO:0003700,GO:0005488,GO:0006355,GO:0008150,GO:0009889,GO:0010468,GO:0010556,GO:0019219,GO:0019222,GO:0031323,GO:0031326,GO:0043565,GO:0044212,GO:0050789,GO:0050794,GO:0051171,GO:0051252,GO:0060255,GO:0065007,GO:0080090,GO:0097159,GO:0140110,GO:1901363,GO:1903506,GO:1990837,GO:2000112,GO:…	-	-	-	-	-	-	-	-	-	-	TCP
evm.model.Chr1.1618	102107.XP_008220327.1	1.25e-95	295.0	KOG0167@1|root,KOG0167@2759|Eukaryota,37HIH@33090|Viridiplantae,3GFZM@35493|Streptophyta,4JDA3@91835|fabids	35493|Streptophyta	S	U-box domain-containing protein	-	GO:0005575,GO:0005622,GO:0005623,GO:0005634,GO:0043226,GO:0043227,GO:0043229,GO:0043231,GO:0044424,GO:0044464	-	ko:K08332	-	-	-	-	ko00000,ko03029,ko04131	-	-	-	Arm
evm.model.Chr1.2948	102107.XP_008221495.1	1.3e-234	659.0	KOG4197@1|root,KOG4197@2759|Eukaryota,37IFV@33090|Viridiplantae,3GD6H@35493|Streptophyta,4JEEX@91835|fabids	35493|Streptophyta	S	Pentatricopeptide repeat-containing protein	-	GO:0003674,GO:0003676,GO:0003723,GO:0003824,GO:0004518,GO:0004519,GO:0005488,GO:0005575,GO:0005622,GO:0005623,GO:0005737,GO:0005739,GO:0006139,GO:0006725,GO:0006807,GO:0008150,GO:0008152,GO:0009451,GO:0009987,GO:0016070,GO:0016787,GO:0016788,GO:0034641,GO:0043170,GO:0043226,GO:0043227,GO:0043229,GO:0043231,GO:0043412,GO:0044237,GO:0044238,GO:0044424,GO:0044444,GO:0044464,GO:0046483,GO:0071704,GO:…	-	-	-	-	-	-	-	-	-	-	PPR,PPR_2,PPR_3
evm.model.Chr1.1617	102107.XP_008220326.1	1.57e-190	529.0	COG0596@1|root,2QVRR@2759|Eukaryota,37PAW@33090|Viridiplantae,3G9RY@35493|Streptophyta,4JH71@91835|fabids	35493|Streptophyta	S	strigolactone esterase DAD2	-	GO:0001763,GO:0006629,GO:0006714,GO:0006720,GO:0006721,GO:0007275,GO:0008150,GO:0008152,GO:0008299,GO:0008610,GO:0009058,GO:0009653,GO:0009719,GO:0009725,GO:0009987,GO:0010016,GO:0010033,GO:0010223,GO:0010346,GO:0010817,GO:0014070,GO:0016106,GO:0016114,GO:0018130,GO:0032501,GO:0032502,GO:0032870,GO:0033993,GO:0042221,GO:0042445,GO:0042446,GO:0044237,GO:0044238,GO:0044249,GO:0044255,GO:0046483,GO:…	-	-	-	-	-	-	-	-	-	-	Abhydrolase_1,Abhydrolase_6
evm.model.Chr1.1622	102107.XP_008220334.1	0.0	1387.0	KOG4162@1|root,KOG4162@2759|Eukaryota,37HTE@33090|Viridiplantae,3GBXX@35493|Streptophyta,4JG9C@91835|fabids	35493|Streptophyta	T	tetratricopeptide repeat protein	-	GO:0003674,GO:0005488,GO:0005515,GO:0005516,GO:0005575,GO:0005622,GO:0005623,GO:0005737,GO:0005829,GO:0005886,GO:0006629,GO:0006644,GO:0006650,GO:0006793,GO:0006796,GO:0008104,GO:0008150,GO:0008152,GO:0009987,GO:0016020,GO:0016310,GO:0019637,GO:0030258,GO:0033036,GO:0034613,GO:0044237,GO:0044238,GO:0044255,GO:0044424,GO:0044444,GO:0044464,GO:0046486,GO:0046488,GO:0046834,GO:0046854,GO:0051179,GO:…	-	ko:K21843	-	-	-	-	ko00000,ko04131	-	-	-	TPR_16,TPR_8
evm.model.Chr1.1632	102107.XP_008220374.1	0.0	1018.0	28MAG@1|root,2QTTY@2759|Eukaryota,37HZF@33090|Viridiplantae,3G7SV@35493|Streptophyta,4JK3J@91835|fabids	35493|Streptophyta	S	f-box protein	-	-	-	-	-	-	-	-	-	-	-	-	F-box,F-box-like
evm.model.Chr1.2967	102107.XP_008221522.1	4.58e-241	672.0	28K8U@1|root,2QSPI@2759|Eukaryota,37HRB@33090|Viridiplantae,3GD95@35493|Streptophyta,4JNM7@91835|fabids	35493|Streptophyta	S	SANT SWI3, ADA2, N-CoR and TFIIIB'' DNA-binding domains	-	-	-	-	-	-	-	-	-	-	-	-	Myb_DNA-binding
evm.model.Chr1.1634	102107.XP_008220375.1	1.96e-113	325.0	KOG3389@1|root,KOG3389@2759|Eukaryota,37TXC@33090|Viridiplantae,3GIDC@35493|Streptophyta,4JTV2@91835|fabids	35493|Streptophyta	C	NADH dehydrogenase ubiquinone iron-sulfur protein 4, mitochondrial-like	-	-	-	ko:K03937	ko00190,ko01100,ko04714,ko04723,ko04932,ko05010,ko05012,ko05016,map00190,map01100,map04714,map04723,map04932,map05010,map05012,map05016	M00143	-	-	ko00000,ko00001,ko00002	3.D.1.6	-	-	ETC_C1_NDUFA4
evm.model.Chr1.2965	102107.XP_008221520.1	0.0	961.0	COG1004@1|root,KOG2666@2759|Eukaryota,37K9E@33090|Viridiplantae,3G8DJ@35493|Streptophyta,4JFTX@91835|fabids	35493|Streptophyta	GT	UDP-glucose 6-dehydrogenase	-	GO:0003674,GO:0003824,GO:0003979,GO:0005575,GO:0005622,GO:0005623,GO:0005634,GO:0005737,GO:0005829,GO:0006022,GO:0006023,GO:0006024,GO:0006065,GO:0006082,GO:0006139,GO:0006725,GO:0006793,GO:0006807,GO:0008150,GO:0008152,GO:0009058,GO:0009059,GO:0009225,GO:0009226,GO:0009987,GO:0016053,GO:0016491,GO:0016614,GO:0016616,GO:0018130,GO:0019438,GO:0019752,GO:0030203,GO:0034641,GO:0034654,GO:0043170,GO:…	1.1.1.22	ko:K00012	ko00040,ko00053,ko00520,ko01100,map00040,map00053,map00520,map01100	M00014,M00129,M00361,M00362	R00286	RC00291	ko00000,ko00001,ko00002,ko01000	-	-	-	UDPG_MGDP_dh,UDPG_MGDP_dh_C,UDPG_MGDP_dh_N
evm.model.Chr1.1635	3760.EMJ27848	5.01e-257	706.0	KOG2048@1|root,KOG2048@2759|Eukaryota,37MIN@33090|Viridiplantae,3GG9P@35493|Streptophyta,4JCYD@91835|fabids	35493|Streptophyta	S	maturation of SSU-rRNA	-	-	-	-	-	-	-	-	-	-	-	-	-
evm.model.Chr1.1638	102107.XP_008220381.1	4.4e-98	288.0	2C7KW@1|root,2S39A@2759|Eukaryota,37VRD@33090|Viridiplantae,3GKEG@35493|Streptophyta,4JVWH@91835|fabids	35493|Streptophyta	-	-	-	-	-	-	-	-	-	-	-	-	-	-	-
evm.model.Chr1.1639	3760.EMJ28203	0.0	1628.0	KOG2048@1|root,KOG2048@2759|Eukaryota,37SIB@33090|Viridiplantae,3GG6B@35493|Streptophyta,4JHJ5@91835|fabids	35493|Streptophyta	S	WD40 repeats	-	GO:0000003,GO:0003002,GO:0003006,GO:0005575,GO:0005622,GO:0005623,GO:0005634,GO:0007275,GO:0007389,GO:0008150,GO:0009653,GO:0009790,GO:0009791,GO:0009793,GO:0009888,GO:0010015,GO:0010051,GO:0010073,GO:0010101,GO:0010102,GO:0010154,GO:0010305,GO:0010311,GO:0010449,GO:0010817,GO:0022414,GO:0022622,GO:0032501,GO:0032502,GO:0032879,GO:0035266,GO:0040007,GO:0043226,GO:0043227,GO:0043229,GO:0043231,GO:…	-	ko:K14548	ko03008,map03008	-	-	-	ko00000,ko00001,ko03009	-	-	-	WD40
evm.model.Chr1.168	3760.EMJ25930	1.57e-129	370.0	COG0085@1|root,KOG0216@2759|Eukaryota,37Q27@33090|Viridiplantae,3GCWG@35493|Streptophyta,4JHDE@91835|fabids	35493|Streptophyta	K	DNA-dependent RNA polymerase catalyzes the transcription of DNA into RNA using the four ribonucleoside triphosphates as substrates	POLR1B	GO:0000428,GO:0003674,GO:0003824,GO:0003899,GO:0005575,GO:0005622,GO:0005623,GO:0005634,GO:0005730,GO:0005736,GO:0005737,GO:0005829,GO:0006139,GO:0006351,GO:0006360,GO:0006725,GO:0006807,GO:0007275,GO:0008150,GO:0008152,GO:0009058,GO:0009059,GO:0009553,GO:0009561,GO:0009987,GO:0010467,GO:0016070,GO:0016740,GO:0016772,GO:0016779,GO:0018130,GO:0019438,GO:0030880,GO:0031974,GO:0031981,GO:0032501,GO:…	2.7.7.6	ko:K03002	ko00230,ko00240,ko01100,ko03020,map00230,map00240,map01100,map03020	M00182	R00435,R00441,R00442,R00443	RC02795	br01611,ko00000,ko00001,ko00002,ko01000,ko03021	-	-	-	RNA_pol_Rpa2_4,RNA_pol_Rpb2_1,RNA_pol_Rpb2_2,RNA_pol_Rpb2_3,RNA_pol_Rpb2_6,RNA_pol_Rpb2_7
evm.model.Chr1.1643	102107.XP_008220386.1	0.0	875.0	KOG2369@1|root,KOG2369@2759|Eukaryota,37JHB@33090|Viridiplantae,3G7ZR@35493|Streptophyta,4JFH7@91835|fabids	35493|Streptophyta	I	Lecithin-cholesterol acyltransferase-like	-	GO:0005575,GO:0005622,GO:0005623,GO:0005737,GO:0005773,GO:0005774,GO:0016020,GO:0031090,GO:0043226,GO:0043227,GO:0043229,GO:0043231,GO:0044422,GO:0044424,GO:0044437,GO:0044444,GO:0044446,GO:0044464,GO:0098588,GO:0098805	3.1.1.5	ko:K06129	ko00564,ko04142,map00564,map04142	-	R02746	RC00020,RC00041	ko00000,ko00001,ko01000	-	-	-	LCAT
evm.model.Chr1.2979	102107.XP_008221534.1	0.0	1070.0	28IFX@1|root,2QQST@2759|Eukaryota,37PED@33090|Viridiplantae,3GASH@35493|Streptophyta,4JEXJ@91835|fabids	35493|Streptophyta	S	heparanase-like protein	-	GO:0003674,GO:0003824,GO:0004553,GO:0004566,GO:0005575,GO:0005618,GO:0005623,GO:0009505,GO:0016787,GO:0016798,GO:0030312,GO:0044464,GO:0071944	3.2.1.166	ko:K07964	ko00531,ko01100,ko05205,map00531,map01100,map05205	M00078	R07811	-	ko00000,ko00001,ko00002,ko00536,ko01000	-	GH79	-	Glyco_hydro_79n
evm.model.Chr1.1648	3760.EMJ24724	2.41e-68	207.0	2E0IQ@1|root,2S1M9@2759|Eukaryota,37VGT@33090|Viridiplantae,3GJP5@35493|Streptophyta,4JQRN@91835|fabids	35493|Streptophyta	-	-	-	-	-	-	-	-	-	-	-	-	-	-	-
evm.model.Chr1.2744	3760.EMJ23811	9.22e-278	768.0	COG0508@1|root,KOG0557@2759|Eukaryota,37IG4@33090|Viridiplantae,3GB9V@35493|Streptophyta,4JTH5@91835|fabids	35493|Streptophyta	I	Dihydrolipoamide acetyltransferase component of pyruvate dehydrogenase complex	-	-	2.3.1.12	ko:K00627	ko00010,ko00020,ko00620,ko01100,ko01110,ko01120,ko01130,ko01200,map00010,map00020,map00620,map01100,map01110,map01120,map01130,map01200	M00307	R00209,R02569	RC00004,RC02742,RC02857	br01601,ko00000,ko00001,ko00002,ko01000	-	-	-	2-oxoacid_dh,Biotin_lipoyl,E3_binding
evm.model.Chr1.1413	102107.XP_008220114.1	0.0	1207.0	COG0281@1|root,KOG1257@2759|Eukaryota,37JSE@33090|Viridiplantae,3G98C@35493|Streptophyta,4JRJH@91835|fabids	35493|Streptophyta	C	NADP-dependent malic	-	GO:0003674,GO:0003824,GO:0004470,GO:0004473,GO:0005575,GO:0005576,GO:0005618,GO:0005622,GO:0005623,GO:0005737,GO:0005773,GO:0005774,GO:0005829,GO:0005886,GO:0005911,GO:0006081,GO:0006082,GO:0006090,GO:0006098,GO:0006108,GO:0006139,GO:0006725,GO:0006732,GO:0006733,GO:0006739,GO:0006753,GO:0006793,GO:0006796,GO:0006807,GO:0008150,GO:0008152,GO:0009051,GO:0009117,GO:0009506,GO:0009507,GO:0009536,GO:…	1.1.1.40	ko:K00029	ko00620,ko00710,ko01100,ko01120,ko01200,map00620,map00710,map01100,map01120,map01200	M00169,M00172	R00216	RC00105	ko00000,ko00001,ko00002,ko01000	-	-	-	Malic_M,malic
evm.model.Chr1.2742	102107.XP_008243217.1	0.0	1141.0	COG3104@1|root,KOG1237@2759|Eukaryota,37P9U@33090|Viridiplantae,3GF3N@35493|Streptophyta,4JGVF@91835|fabids	35493|Streptophyta	E	Protein NRT1 PTR FAMILY	-	GO:0005575,GO:0005622,GO:0005623,GO:0005886,GO:0008150,GO:0010336,GO:0016020,GO:0031982,GO:0042592,GO:0043226,GO:0043227,GO:0043229,GO:0044424,GO:0044464,GO:0048878,GO:0050801,GO:0055081,GO:0055088,GO:0065007,GO:0065008,GO:0071944,GO:0097708	-	ko:K14638	-	-	-	-	ko00000,ko02000	2.A.17.3	-	-	PTR2
evm.model.Chr1.1417	3760.EMJ26101	2.25e-84	251.0	KOG4747@1|root,KOG4747@2759|Eukaryota,37U61@33090|Viridiplantae,3GJ4A@35493|Streptophyta,4JUEA@91835|fabids	35493|Streptophyta	T	histidine-containing phosphotransfer protein	-	GO:0000160,GO:0003674,GO:0005488,GO:0005515,GO:0005575,GO:0005622,GO:0005623,GO:0005634,GO:0005737,GO:0007154,GO:0007165,GO:0008150,GO:0009987,GO:0019899,GO:0019900,GO:0019901,GO:0023052,GO:0035556,GO:0043226,GO:0043227,GO:0043229,GO:0043231,GO:0043424,GO:0044424,GO:0044464,GO:0050789,GO:0050794,GO:0050896,GO:0051716,GO:0065007	-	ko:K14490	ko04075,map04075	-	-	-	ko00000,ko00001	-	-	-	Hpt
evm.model.Chr1.2745	102107.XP_008243212.1	0.0	1391.0	28KJQ@1|root,2QT14@2759|Eukaryota,37R98@33090|Viridiplantae,3GDHY@35493|Streptophyta,4JHU6@91835|fabids	35493|Streptophyta	S	Agenet domain	-	-	-	ko:K09338	-	-	-	-	ko00000,ko03000	-	-	-	Agenet,BAH
evm.model.Chr1.2754	102107.XP_008243202.1	0.0	976.0	KOG4711@1|root,KOG4711@2759|Eukaryota,37N0B@33090|Viridiplantae,3GHM1@35493|Streptophyta,4JSD3@91835|fabids	35493|Streptophyta	S	Aluminium activated malate transporter	-	-	-	-	-	-	-	-	-	-	-	-	ALMT
evm.model.Chr1.1428	102107.XP_008220132.1	0.0	985.0	COG0205@1|root,KOG2440@2759|Eukaryota,37J8W@33090|Viridiplantae,3G7FQ@35493|Streptophyta,4JRRT@91835|fabids	35493|Streptophyta	G	Catalyzes the phosphorylation of D-fructose 6-phosphate to fructose 1,6-bisphosphate by ATP, the first committing step of glycolysis	-	GO:0003674,GO:0003824,GO:0003872,GO:0005575,GO:0005622,GO:0005623,GO:0005737,GO:0005829,GO:0005975,GO:0006082,GO:0006090,GO:0006091,GO:0006096,GO:0006139,GO:0006163,GO:0006164,GO:0006165,GO:0006725,GO:0006732,GO:0006733,GO:0006753,GO:0006754,GO:0006757,GO:0006793,GO:0006796,GO:0006807,GO:0008150,GO:0008152,GO:0008443,GO:0009056,GO:0009058,GO:0009108,GO:0009117,GO:0009123,GO:0009124,GO:0009126,GO:…	2.7.1.11	ko:K00850	ko00010,ko00030,ko00051,ko00052,ko00680,ko01100,ko01110,ko01120,ko01130,ko01200,ko01230,ko03018,ko04152,ko05230,map00010,map00030,map00051,map00052,map00680,map01100,map01110,map01120,map01130,map01200,map01230,map03018,map04152,map05230	M00001,M00345	R00756,R03236,R03237,R03238,R03239,R04779	RC00002,RC00017	ko00000,ko00001,ko00002,ko01000,ko01009,ko03019	-	-	-	PFK
evm.model.Chr1.2756	3760.EMJ23659	0.0	1121.0	KOG4711@1|root,KOG4711@2759|Eukaryota,37SAD@33090|Viridiplantae,3GCE3@35493|Streptophyta,4JSAG@91835|fabids	35493|Streptophyta	S	Aluminum-activated malate transporter	-	GO:0000325,GO:0003674,GO:0005215,GO:0005216,GO:0005253,GO:0005310,GO:0005342,GO:0005575,GO:0005622,GO:0005623,GO:0005737,GO:0005773,GO:0005774,GO:0006810,GO:0006811,GO:0006820,GO:0006835,GO:0008150,GO:0008509,GO:0008514,GO:0009705,GO:0009987,GO:0010118,GO:0015075,GO:0015103,GO:0015140,GO:0015267,GO:0015318,GO:0015556,GO:0015698,GO:0015711,GO:0015740,GO:0015743,GO:0015849,GO:0016020,GO:0022803,GO:…	-	-	-	-	-	-	-	-	-	-	ALMT
evm.model.Chr1.1429	102107.XP_008220134.1	1.08e-214	592.0	KOG0580@1|root,KOG0580@2759|Eukaryota,37ID2@33090|Viridiplantae,3GAPG@35493|Streptophyta,4JHAQ@91835|fabids	35493|Streptophyta	T	Belongs to the protein kinase superfamily	-	GO:0000226,GO:0000228,GO:0000278,GO:0000775,GO:0000779,GO:0000780,GO:0000793,GO:0000794,GO:0000922,GO:0003674,GO:0003824,GO:0004672,GO:0004674,GO:0005575,GO:0005622,GO:0005623,GO:0005634,GO:0005635,GO:0005694,GO:0005730,GO:0005737,GO:0005819,GO:0005856,GO:0005874,GO:0005875,GO:0005876,GO:0006325,GO:0006464,GO:0006468,GO:0006793,GO:0006796,GO:0006807,GO:0006996,GO:0007010,GO:0007017,GO:0007049,GO:…	2.7.11.1	ko:K08850	-	-	-	-	ko00000,ko01000,ko01001,ko03036	-	-	-	Pkinase
evm.model.Chr1.1435	102107.XP_008220183.1	0.0	978.0	2CN88@1|root,2QUFZ@2759|Eukaryota,37NST@33090|Viridiplantae,3GD0N@35493|Streptophyta,4JGBC@91835|fabids	35493|Streptophyta	S	glycine-rich protein	-	-	-	-	-	-	-	-	-	-	-	-	-
evm.model.Chr1.1437	102107.XP_008220144.1	0.0	1046.0	COG0568@1|root,2QSCF@2759|Eukaryota,37QKG@33090|Viridiplantae,3GBR9@35493|Streptophyta,4JDPS@91835|fabids	35493|Streptophyta	K	RNA polymerase sigma factor	-	GO:0000988,GO:0000990,GO:0003674,GO:0003824,GO:0003899,GO:0005575,GO:0005622,GO:0005623,GO:0005737,GO:0006139,GO:0006351,GO:0006352,GO:0006355,GO:0006725,GO:0006807,GO:0008150,GO:0008152,GO:0009058,GO:0009059,GO:0009314,GO:0009416,GO:0009507,GO:0009536,GO:0009628,GO:0009889,GO:0009987,GO:0010467,GO:0010468,GO:0010556,GO:0016070,GO:0016740,GO:0016772,GO:0016779,GO:0016987,GO:0018130,GO:0019219,GO:…	-	ko:K03093	-	-	-	-	ko00000,ko03021	-	-	-	Sigma70_r2,Sigma70_r3,Sigma70_r4
evm.model.Chr1.2777	3760.EMJ23277	6.15e-259	710.0	COG0024@1|root,KOG2738@2759|Eukaryota,37N0K@33090|Viridiplantae,3GG70@35493|Streptophyta,4JK66@91835|fabids	35493|Streptophyta	O	Removes the N-terminal methionine from nascent proteins. The N-terminal methionine is often cleaved when the second residue in the primary sequence is small and uncharged (Met-Ala-, Cys, Gly, Pro, Ser, Thr, or Val)	-	GO:0005575,GO:0005622,GO:0005623,GO:0005737,GO:0005739,GO:0006464,GO:0006807,GO:0008150,GO:0008152,GO:0009507,GO:0009536,GO:0009987,GO:0019538,GO:0031365,GO:0036211,GO:0043170,GO:0043226,GO:0043227,GO:0043229,GO:0043231,GO:0043412,GO:0044237,GO:0044238,GO:0044260,GO:0044267,GO:0044424,GO:0044444,GO:0044464,GO:0071704,GO:1901564	3.4.11.18	ko:K01265	-	-	-	-	ko00000,ko01000,ko01002	-	-	-	Peptidase_M24
evm.model.Chr1.2776	102107.XP_008243177.1	5.05e-168	471.0	2CM9D@1|root,2QPP8@2759|Eukaryota,37RKD@33090|Viridiplantae,3GCT2@35493|Streptophyta,4JMTQ@91835|fabids	35493|Streptophyta	S	Allene oxide cyclase	aoc	GO:0003674,GO:0003824,GO:0005575,GO:0005622,GO:0005623,GO:0005737,GO:0005886,GO:0006082,GO:0008150,GO:0008152,GO:0009058,GO:0009507,GO:0009536,GO:0009694,GO:0009695,GO:0009975,GO:0009987,GO:0010817,GO:0016020,GO:0016053,GO:0016853,GO:0016860,GO:0019752,GO:0032787,GO:0042445,GO:0042446,GO:0043226,GO:0043227,GO:0043229,GO:0043231,GO:0043436,GO:0044237,GO:0044249,GO:0044281,GO:0044283,GO:0044424,GO:…	5.3.99.6	ko:K10525	ko00592,ko01100,ko01110,map00592,map01100,map01110	M00113	R03402	RC00922	ko00000,ko00001,ko00002,ko01000	-	-	-	Allene_ox_cyc
evm.model.Chr1.2775	102107.XP_008243178.1	1.36e-213	589.0	KOG1721@1|root,KOG1721@2759|Eukaryota,37R3Z@33090|Viridiplantae,3G7F1@35493|Streptophyta,4JD7V@91835|fabids	35493|Streptophyta	K	Protein TRANSPARENT TESTA	-	GO:0000003,GO:0003002,GO:0003006,GO:0003674,GO:0003700,GO:0005575,GO:0005622,GO:0005623,GO:0005634,GO:0006355,GO:0007275,GO:0007389,GO:0008150,GO:0008152,GO:0009058,GO:0009653,GO:0009790,GO:0009791,GO:0009793,GO:0009812,GO:0009813,GO:0009888,GO:0009889,GO:0009965,GO:0010016,GO:0010051,GO:0010087,GO:0010154,GO:0010305,GO:0010468,GO:0010556,GO:0010588,GO:0019219,GO:0019222,GO:0022414,GO:0022622,GO:…	-	-	-	-	-	-	-	-	-	-	zf-C2H2,zf-met
evm.model.Chr1.2774	3760.EMJ24423	1.18e-251	693.0	28J99@1|root,2QSXV@2759|Eukaryota,37RQ3@33090|Viridiplantae,3GBJD@35493|Streptophyta,4JD28@91835|fabids	35493|Streptophyta	K	transcription factor	NIGT1	GO:0000156,GO:0000160,GO:0001101,GO:0001763,GO:0003674,GO:0003676,GO:0003677,GO:0003700,GO:0005488,GO:0005575,GO:0005622,GO:0005623,GO:0005634,GO:0006355,GO:0006950,GO:0007154,GO:0007165,GO:0007275,GO:0008150,GO:0009267,GO:0009414,GO:0009415,GO:0009605,GO:0009628,GO:0009653,GO:0009719,GO:0009725,GO:0009735,GO:0009736,GO:0009737,GO:0009755,GO:0009787,GO:0009788,GO:0009888,GO:0009889,GO:0009890,GO:…	-	-	-	-	-	-	-	-	-	-	Myb_DNA-binding
evm.model.Chr1.5807	102107.XP_008224502.1	0.0	1495.0	2CNDX@1|root,2QVIB@2759|Eukaryota,37I07@33090|Viridiplantae,3G9DQ@35493|Streptophyta,4JI0P@91835|fabids	35493|Streptophyta	S	Zein-binding	-	-	-	-	-	-	-	-	-	-	-	-	Zein-binding
evm.model.Chr1.2778	102107.XP_008243173.1	2.5e-277	761.0	28JGD@1|root,2QRVI@2759|Eukaryota,37RAH@33090|Viridiplantae,3GA43@35493|Streptophyta,4JEZM@91835|fabids	35493|Streptophyta	K	AP2 ERF and B3 domain-containing transcription	RAV1	GO:0000003,GO:0001067,GO:0003006,GO:0003674,GO:0003676,GO:0003677,GO:0003700,GO:0005488,GO:0005575,GO:0005622,GO:0005623,GO:0005634,GO:0006355,GO:0007275,GO:0008150,GO:0009314,GO:0009416,GO:0009628,GO:0009648,GO:0009719,GO:0009725,GO:0009741,GO:0009791,GO:0009889,GO:0009890,GO:0009892,GO:0009909,GO:0009910,GO:0010033,GO:0010228,GO:0010468,GO:0010556,GO:0010558,GO:0010605,GO:0010629,GO:0014070,GO:…	-	ko:K09287	-	-	-	-	ko00000,ko03000	-	-	-	AP2,B3
evm.model.Chr1.2781	102107.XP_008243171.1	1.51e-303	827.0	2BYJN@1|root,2QTN8@2759|Eukaryota,37IZM@33090|Viridiplantae,3GA6D@35493|Streptophyta,4JH9G@91835|fabids	35493|Streptophyta	G	Belongs to the glycosyltransferase 8 family	-	GO:0000271,GO:0003674,GO:0003824,GO:0005575,GO:0005622,GO:0005623,GO:0005737,GO:0005794,GO:0005975,GO:0005976,GO:0008150,GO:0008152,GO:0008194,GO:0009058,GO:0009059,GO:0012505,GO:0016051,GO:0016740,GO:0016757,GO:0016758,GO:0043170,GO:0043226,GO:0043227,GO:0043229,GO:0043231,GO:0044238,GO:0044424,GO:0044444,GO:0044464,GO:0047262,GO:0071704,GO:1901576	-	-	-	-	-	-	-	-	-	-	Glyco_transf_8
evm.model.Chr1.1456	3760.EMJ25026	5.87e-148	421.0	COG5147@1|root,KOG0048@2759|Eukaryota,37SGZ@33090|Viridiplantae,3GG4A@35493|Streptophyta,4JE4D@91835|fabids	35493|Streptophyta	K	transcription factor	-	GO:0000981,GO:0000988,GO:0000989,GO:0001067,GO:0001076,GO:0001101,GO:0001134,GO:0001135,GO:0003674,GO:0003676,GO:0003677,GO:0003700,GO:0005488,GO:0005575,GO:0005622,GO:0005623,GO:0005634,GO:0006355,GO:0006357,GO:0006950,GO:0006952,GO:0006970,GO:0008150,GO:0009414,GO:0009415,GO:0009605,GO:0009607,GO:0009617,GO:0009620,GO:0009628,GO:0009651,GO:0009719,GO:0009723,GO:0009725,GO:0009733,GO:0009737,GO:…	-	-	-	-	-	-	-	-	-	-	Myb_DNA-binding
evm.model.Chr1.1457	102107.XP_008220157.1	1.29e-167	468.0	2CIVD@1|root,2QSFM@2759|Eukaryota,37KTS@33090|Viridiplantae,3G8G4@35493|Streptophyta,4JE4I@91835|fabids	35493|Streptophyta	S	Protein of unknown function, DUF617	-	-	-	-	-	-	-	-	-	-	-	-	DUF617
evm.model.Chr1.1454	102107.XP_008220152.1	1.34e-66	204.0	2D0B0@1|root,2S5TU@2759|Eukaryota,37W87@33090|Viridiplantae,3GKNQ@35493|Streptophyta,4JQIZ@91835|fabids	35493|Streptophyta	-	-	-	-	-	-	-	-	-	-	-	-	-	-	-
evm.model.Chr1.2785	102107.XP_008243165.1	2.01e-245	674.0	28ISK@1|root,2QR3U@2759|Eukaryota,37HFK@33090|Viridiplantae,3GAQH@35493|Streptophyta,4JFBG@91835|fabids	35493|Streptophyta	S	Leucoanthocyanidin	LAR1	-	1.17.1.3	ko:K13081	ko00941,ko01110,map00941,map01110	-	R06532,R06533,R06615	RC01552	ko00000,ko00001,ko01000	-	-	-	NmrA
evm.model.Chr1.2789	3760.EMJ28794	0.0	892.0	KOG1339@1|root,KOG1339@2759|Eukaryota,37S2G@33090|Viridiplantae,3G8GY@35493|Streptophyta,4JHTN@91835|fabids	35493|Streptophyta	O	Belongs to the peptidase A1 family	-	-	3.4.23.25,3.4.23.5	ko:K01379,ko:K01381	ko04071,ko04138,ko04140,ko04142,ko04210,ko04915,ko05152,map04071,map04138,map04140,map04142,map04210,map04915,map05152	-	-	-	ko00000,ko00001,ko01000,ko01002,ko04147	-	-	-	TAXi_C,TAXi_N
evm.model.Chr1.2795	102107.XP_008243159.1	8.75e-258	711.0	COG0003@1|root,2QT59@2759|Eukaryota,37RM3@33090|Viridiplantae,3G983@35493|Streptophyta,4JKCA@91835|fabids	35493|Streptophyta	P	protein At1g26090, chloroplastic	-	GO:0005575,GO:0005622,GO:0005623,GO:0005737,GO:0009507,GO:0009532,GO:0009536,GO:0009570,GO:0010287,GO:0043226,GO:0043227,GO:0043229,GO:0043231,GO:0044422,GO:0044424,GO:0044434,GO:0044435,GO:0044444,GO:0044446,GO:0044464	-	-	-	-	-	-	-	-	-	-	ArsA_ATPase
evm.model.Chr1.5822	102107.XP_008224566.1	0.0	973.0	2CMCP@1|root,2QPZ6@2759|Eukaryota,37MG6@33090|Viridiplantae,3GCPV@35493|Streptophyta,4JGDW@91835|fabids	35493|Streptophyta	G	Belongs to the glycosyl hydrolase 17 family	-	GO:0001871,GO:0003674,GO:0003824,GO:0004553,GO:0005488,GO:0005575,GO:0005623,GO:0005886,GO:0005911,GO:0009506,GO:0016020,GO:0016787,GO:0016798,GO:0030054,GO:0030246,GO:0030247,GO:0031224,GO:0031225,GO:0031226,GO:0044425,GO:0044459,GO:0044464,GO:0046658,GO:0055044,GO:0071944	3.2.1.39	ko:K19893	ko00500,map00500	-	R00308	RC00467	ko00000,ko00001,ko00537,ko01000	-	CBM43,GH17	-	Glyco_hydro_17,X8
evm.model.Chr1.1462	3760.EMJ23511	9.49e-223	617.0	28NIN@1|root,2QV49@2759|Eukaryota,37M4P@33090|Viridiplantae,3GFD5@35493|Streptophyta,4JRIC@91835|fabids	35493|Streptophyta	S	Protein of unknown function (DUF1645)	-	-	-	-	-	-	-	-	-	-	-	-	DUF1645
evm.model.Chr1.1474	102107.XP_008220173.1	1.19e-187	526.0	COG5398@1|root,KOG4480@2759|Eukaryota,37JGZ@33090|Viridiplantae,3GGFN@35493|Streptophyta,4JNMM@91835|fabids	35493|Streptophyta	P	inactive heme oxygenase 2	HO2	GO:0005575,GO:0005622,GO:0005623,GO:0005737,GO:0009507,GO:0009536,GO:0043226,GO:0043227,GO:0043229,GO:0043231,GO:0044424,GO:0044444,GO:0044464	1.14.15.20	ko:K21480	ko00860,ko01100,ko01110,map00860,map01100,map01110	-	R11579	RC01270	ko00000,ko00001,ko01000	-	-	-	Heme_oxygenase
evm.model.Chr1.5834	102107.XP_008224572.1	0.0	995.0	COG2124@1|root,KOG0157@2759|Eukaryota,37IBB@33090|Viridiplantae,3G825@35493|Streptophyta,4JFPU@91835|fabids	35493|Streptophyta	IQ	Cytochrome p450	-	GO:0003674,GO:0003824,GO:0004497,GO:0006629,GO:0006694,GO:0006720,GO:0006721,GO:0006722,GO:0007275,GO:0008150,GO:0008152,GO:0008202,GO:0008610,GO:0009058,GO:0009987,GO:0010268,GO:0010817,GO:0016125,GO:0016128,GO:0016129,GO:0016131,GO:0016132,GO:0016134,GO:0016135,GO:0016137,GO:0016138,GO:0016491,GO:0016705,GO:0016709,GO:0032501,GO:0032502,GO:0042445,GO:0042446,GO:0042592,GO:0044237,GO:0044238,GO:…	1.14.13.201	ko:K20667	-	-	-	-	ko00000,ko00199,ko01000	-	-	-	p450
evm.model.Chr1.4502	102107.XP_008223038.1	0.0	1295.0	28P7M@1|root,2QVUN@2759|Eukaryota,37TI9@33090|Viridiplantae,3GGSC@35493|Streptophyta,4JK7F@91835|fabids	35493|Streptophyta	S	Protein FAR1-RELATED SEQUENCE	-	GO:0003674,GO:0003700,GO:0005575,GO:0005622,GO:0005623,GO:0005634,GO:0006355,GO:0007154,GO:0007165,GO:0007602,GO:0008150,GO:0009314,GO:0009416,GO:0009581,GO:0009582,GO:0009583,GO:0009585,GO:0009605,GO:0009628,GO:0009639,GO:0009889,GO:0009891,GO:0009893,GO:0009987,GO:0010017,GO:0010018,GO:0010218,GO:0010468,GO:0010556,GO:0010557,GO:0010604,GO:0010628,GO:0019219,GO:0019222,GO:0023052,GO:0031323,GO:…	-	-	-	-	-	-	-	-	-	-	FAR1,MULE,SWIM
evm.model.Chr1.4505	3760.EMJ23423	1.46e-284	781.0	KOG2690@1|root,KOG2690@2759|Eukaryota,37I75@33090|Viridiplantae,3GA6F@35493|Streptophyta,4JJKM@91835|fabids	35493|Streptophyta	S	BSD domain-containing protein	-	-	-	-	-	-	-	-	-	-	-	-	BSD
evm.model.Chr1.5838	102107.XP_008224575.1	0.0	1269.0	KOG0522@1|root,KOG0522@2759|Eukaryota,37PEP@33090|Viridiplantae,3GBCU@35493|Streptophyta,4JDKK@91835|fabids	35493|Streptophyta	CH	Ankyrin repeat domain-containing protein	-	GO:0005575,GO:0005622,GO:0005623,GO:0005737,GO:0043226,GO:0043227,GO:0043229,GO:0043231,GO:0044424,GO:0044464	-	ko:K21437	-	-	-	-	ko00000,ko04131	-	-	-	Ank_2,Ank_5,GPCR_chapero_1
evm.model.Chr1.1483	102107.XP_008220199.1	2.78e-222	613.0	COG1310@1|root,KOG1555@2759|Eukaryota,37PAP@33090|Viridiplantae,3GCWP@35493|Streptophyta,4JRD7@91835|fabids	35493|Streptophyta	O	26S proteasome non-ATPase regulatory subunit	-	GO:0000502,GO:0005575,GO:0005622,GO:0005623,GO:0005634,GO:0005737,GO:0005829,GO:0006807,GO:0006950,GO:0006970,GO:0008150,GO:0008152,GO:0009056,GO:0009057,GO:0009628,GO:0009651,GO:0019538,GO:0030163,GO:0032991,GO:0043170,GO:0043226,GO:0043227,GO:0043229,GO:0043231,GO:0044238,GO:0044424,GO:0044444,GO:0044464,GO:0050896,GO:0071704,GO:1901564,GO:1901565,GO:1901575,GO:1902494,GO:1905368,GO:1905369	-	ko:K03030	ko03050,ko05169,map03050,map05169	M00341	-	-	ko00000,ko00001,ko00002,ko01002,ko03051,ko04121	-	-	-	JAB,MitMem_reg
evm.model.Chr1.1484	102107.XP_008220200.1	1.16e-238	655.0	COG0657@1|root,KOG1515@2759|Eukaryota,37R02@33090|Viridiplantae,3G9R7@35493|Streptophyta,4JNIF@91835|fabids	35493|Streptophyta	V	carboxylesterase 2	-	GO:0003674,GO:0003824,GO:0008150,GO:0008152,GO:0009056,GO:0016787	-	-	-	-	-	-	-	-	-	-	Abhydrolase_3
evm.model.Chr1.1487	102107.XP_008220203.1	2.03e-146	412.0	29TT8@1|root,2RXH3@2759|Eukaryota,37UAU@33090|Viridiplantae,3GIIC@35493|Streptophyta,4JPCQ@91835|fabids	35493|Streptophyta	-	-	-	-	-	-	-	-	-	-	-	-	-	-	-
evm.model.Chr1.4512	102107.XP_008223050.1	7.68e-195	546.0	COG0631@1|root,KOG0698@2759|Eukaryota,37KW2@33090|Viridiplantae,3G9CB@35493|Streptophyta,4JGMS@91835|fabids	35493|Streptophyta	T	phosphatase 2C	-	GO:0005575,GO:0005623,GO:0005886,GO:0016020,GO:0044464,GO:0071944	-	-	-	-	-	-	-	-	-	-	PP2C
evm.model.Chr1.1492	102107.XP_008220208.1	4.95e-309	841.0	KOG2521@1|root,KOG2521@2759|Eukaryota,37PW7@33090|Viridiplantae,3GEBH@35493|Streptophyta,4JHFX@91835|fabids	35493|Streptophyta	S	Eukaryotic protein of unknown function (DUF829)	-	-	-	-	-	-	-	-	-	-	-	-	DUF829
evm.model.Chr1.2740_evm.model.Chr1.2741	102107.XP_008243218.1	6.93e-234	648.0	COG5272@1|root,KOG0011@2759|Eukaryota,37P4K@33090|Viridiplantae,3G7GW@35493|Streptophyta,4JEUU@91835|fabids	35493|Streptophyta	L	Ubiquitin receptor	-	-	-	ko:K10839	ko03420,ko04141,map03420,map04141	-	-	-	ko00000,ko00001,ko03051,ko03400	-	-	-	UBA,XPC-binding,ubiquitin
evm.model.Chr1.4523	102107.XP_008223140.1	0.0	884.0	2EZW7@1|root,2T151@2759|Eukaryota,37UBU@33090|Viridiplantae,3GIFW@35493|Streptophyta,4JTTI@91835|fabids	35493|Streptophyta	S	F-box protein At3g07870-like	-	-	-	-	-	-	-	-	-	-	-	-	F-box,F-box-like,FBA_1,FBA_3
evm.model.Chr1.5860	102107.XP_008224596.1	0.0	1054.0	2CN2M@1|root,2QTJ3@2759|Eukaryota,37N6J@33090|Viridiplantae,3GBZY@35493|Streptophyta,4JSXZ@91835|fabids	35493|Streptophyta	-	-	-	-	-	-	-	-	-	-	-	-	-	-	UVR
evm.model.Chr1.5868	102107.XP_008224489.1	1.62e-151	428.0	2CCPF@1|root,2QXA1@2759|Eukaryota,37TPF@33090|Viridiplantae,3GC5V@35493|Streptophyta,4JP2E@91835|fabids	35493|Streptophyta	T	Cyclin-dependent kinase inhibitor	-	GO:0000079,GO:0001932,GO:0001933,GO:0003674,GO:0004857,GO:0004860,GO:0004861,GO:0005575,GO:0005622,GO:0005623,GO:0005634,GO:0005737,GO:0006469,GO:0008150,GO:0009892,GO:0010563,GO:0010605,GO:0016538,GO:0019207,GO:0019210,GO:0019220,GO:0019222,GO:0019887,GO:0030234,GO:0030291,GO:0031323,GO:0031324,GO:0031399,GO:0031400,GO:0032268,GO:0032269,GO:0033673,GO:0042325,GO:0042326,GO:0043086,GO:0043226,GO:…	-	-	-	-	-	-	-	-	-	-	CDI
evm.model.Chr1.4537	3760.EMJ24858	8.41e-107	308.0	KOG4747@1|root,KOG4747@2759|Eukaryota,37U61@33090|Viridiplantae,3GHX2@35493|Streptophyta,4JP5Y@91835|fabids	35493|Streptophyta	T	histidine-containing phosphotransfer protein	AHP1	GO:0000160,GO:0003674,GO:0003824,GO:0004672,GO:0005488,GO:0005515,GO:0005575,GO:0005622,GO:0005623,GO:0005634,GO:0005737,GO:0006464,GO:0006468,GO:0006793,GO:0006796,GO:0006807,GO:0007154,GO:0007165,GO:0008150,GO:0008152,GO:0009719,GO:0009725,GO:0009735,GO:0009736,GO:0009755,GO:0009927,GO:0009987,GO:0010033,GO:0016301,GO:0016310,GO:0016740,GO:0016772,GO:0016773,GO:0019538,GO:0019899,GO:0019900,GO:…	-	ko:K14490	ko04075,map04075	-	-	-	ko00000,ko00001	-	-	-	Hpt
evm.model.Chr1.5862	102107.XP_008224598.1	0.0	1946.0	COG4354@1|root,KOG2119@2759|Eukaryota,37JKE@33090|Viridiplantae,3GEGI@35493|Streptophyta,4JDXC@91835|fabids	35493|Streptophyta	G	Non-lysosomal glucosylceramidase that catalyzes the conversion of glucosylceramide to free glucose and ceramide	-	GO:0003674,GO:0003824,GO:0004553,GO:0005575,GO:0006082,GO:0006629,GO:0007275,GO:0007399,GO:0007417,GO:0008150,GO:0008152,GO:0008202,GO:0008206,GO:0008422,GO:0009056,GO:0009987,GO:0015926,GO:0016020,GO:0016021,GO:0016137,GO:0016139,GO:0016787,GO:0016798,GO:0019752,GO:0021953,GO:0021954,GO:0022008,GO:0030154,GO:0030182,GO:0031224,GO:0032501,GO:0032502,GO:0032787,GO:0043436,GO:0044237,GO:0044238,GO:…	3.2.1.45	ko:K17108	ko00511,ko00600,ko01100,map00511,map00600,map01100	-	R01498	RC00059,RC00451	ko00000,ko00001,ko01000	-	GH116	-	DUF608,Glyco_hydr_116N
evm.model.Chr1.5863	102107.XP_008224600.1	2.87e-113	338.0	COG1249@1|root,KOG0405@2759|Eukaryota,37JH7@33090|Viridiplantae,3GCDE@35493|Streptophyta,4JGNA@91835|fabids	35493|Streptophyta	Q	Belongs to the class-I pyridine nucleotide-disulfide oxidoreductase family	-	GO:0000302,GO:0000305,GO:0003674,GO:0003824,GO:0004362,GO:0005575,GO:0005622,GO:0005623,GO:0005737,GO:0005777,GO:0006950,GO:0006979,GO:0008150,GO:0008152,GO:0009636,GO:0009987,GO:0010035,GO:0015036,GO:0015037,GO:0015038,GO:0016209,GO:0016491,GO:0016651,GO:0016667,GO:0016668,GO:0019725,GO:0042221,GO:0042579,GO:0042592,GO:0043226,GO:0043227,GO:0043229,GO:0043231,GO:0044424,GO:0044444,GO:0044464,GO:…	1.8.1.7	ko:K00383	ko00480,ko04918,map00480,map04918	-	R00094,R00115	RC00011	ko00000,ko00001,ko01000	-	-	-	Pyr_redox_2,Pyr_redox_dim
evm.model.Chr1.5864	102107.XP_008224600.1	5.34e-194	547.0	COG1249@1|root,KOG0405@2759|Eukaryota,37JH7@33090|Viridiplantae,3GCDE@35493|Streptophyta,4JGNA@91835|fabids	35493|Streptophyta	Q	Belongs to the class-I pyridine nucleotide-disulfide oxidoreductase family	-	GO:0000302,GO:0000305,GO:0003674,GO:0003824,GO:0004362,GO:0005575,GO:0005622,GO:0005623,GO:0005737,GO:0005777,GO:0006950,GO:0006979,GO:0008150,GO:0008152,GO:0009636,GO:0009987,GO:0010035,GO:0015036,GO:0015037,GO:0015038,GO:0016209,GO:0016491,GO:0016651,GO:0016667,GO:0016668,GO:0019725,GO:0042221,GO:0042579,GO:0042592,GO:0043226,GO:0043227,GO:0043229,GO:0043231,GO:0044424,GO:0044444,GO:0044464,GO:…	1.8.1.7	ko:K00383	ko00480,ko04918,map00480,map04918	-	R00094,R00115	RC00011	ko00000,ko00001,ko01000	-	-	-	Pyr_redox_2,Pyr_redox_dim
evm.model.Chr1.4539	102107.XP_008223074.1	6.05e-57	178.0	2D887@1|root,2S5AV@2759|Eukaryota,37W4Q@33090|Viridiplantae,3GKA4@35493|Streptophyta,4JQSS@91835|fabids	35493|Streptophyta	-	-	-	-	-	-	-	-	-	-	-	-	-	-	-
evm.model.Chr1.5870	102107.XP_008224490.1	3.48e-94	274.0	COG5274@1|root,KOG0537@2759|Eukaryota,37UZ2@33090|Viridiplantae,3GISV@35493|Streptophyta,4JPWD@91835|fabids	35493|Streptophyta	C	Cytochrome b5	-	GO:0005575,GO:0005622,GO:0005623,GO:0005737,GO:0005783,GO:0008150,GO:0008152,GO:0009058,GO:0009987,GO:0012505,GO:0043226,GO:0043227,GO:0043229,GO:0043231,GO:0043446,GO:0043447,GO:0044237,GO:0044249,GO:0044424,GO:0044444,GO:0044464,GO:0071704,GO:1901576	-	-	-	-	-	-	-	-	-	-	Cyt-b5
evm.model.Chr1.3213	3760.EMJ24258	1.56e-212	591.0	COG1473@1|root,2QQEM@2759|Eukaryota,37JVC@33090|Viridiplantae,3GE17@35493|Streptophyta,4JMAT@91835|fabids	35493|Streptophyta	G	IAA-amino acid hydrolase ILR1-like	-	-	-	ko:K14664	-	-	-	-	ko00000,ko01000,ko01002	-	-	-	M20_dimer,Peptidase_M20
evm.model.Chr1.4543	3760.EMJ23320	0.0	946.0	KOG0254@1|root,KOG0254@2759|Eukaryota,37NK1@33090|Viridiplantae,3GACZ@35493|Streptophyta,4JE99@91835|fabids	35493|Streptophyta	U	Belongs to the major facilitator superfamily. Sugar transporter (TC 2.A.1.1) family	-	GO:0003674,GO:0005215,GO:0005351,GO:0005355,GO:0005402,GO:0006810,GO:0006811,GO:0006812,GO:0008150,GO:0008324,GO:0008643,GO:0008645,GO:0015075,GO:0015077,GO:0015078,GO:0015144,GO:0015145,GO:0015149,GO:0015291,GO:0015293,GO:0015294,GO:0015295,GO:0015318,GO:0015672,GO:0015749,GO:0022804,GO:0022857,GO:0022890,GO:0034219,GO:0034220,GO:0046323,GO:0051119,GO:0051179,GO:0051234,GO:0055085,GO:0071702,GO:…	-	ko:K08145	-	-	-	-	ko00000,ko02000	2.A.1.1.46	-	-	Sugar_tr
evm.model.Chr1.4547	102107.XP_008223086.1	4.9e-74	221.0	KOG3458@1|root,KOG3458@2759|Eukaryota,37VAX@33090|Viridiplantae,3GJSF@35493|Streptophyta,4JQ91@91835|fabids	35493|Streptophyta	C	NADH dehydrogenase ubiquinone 1 alpha subcomplex subunit	-	GO:0005575,GO:0005622,GO:0005623,GO:0005737,GO:0005739,GO:0005740,GO:0005743,GO:0005746,GO:0005747,GO:0009536,GO:0016020,GO:0019866,GO:0030964,GO:0031090,GO:0031966,GO:0031967,GO:0031975,GO:0032991,GO:0043226,GO:0043227,GO:0043229,GO:0043231,GO:0044422,GO:0044424,GO:0044425,GO:0044429,GO:0044444,GO:0044446,GO:0044455,GO:0044464,GO:0045271,GO:0070469,GO:0098796,GO:0098798,GO:0098800,GO:0098803,GO:…	-	ko:K03952	ko00190,ko01100,ko04714,ko04723,ko04932,ko05010,ko05012,ko05016,map00190,map01100,map04714,map04723,map04932,map05010,map05012,map05016	M00146	-	-	ko00000,ko00001,ko00002	3.D.1.6	-	-	CHCH
evm.model.Chr1.4545	102107.XP_008223082.1	0.0	1572.0	28N8C@1|root,2QUTN@2759|Eukaryota,37PCQ@33090|Viridiplantae,3G97E@35493|Streptophyta,4JDJM@91835|fabids	35493|Streptophyta	S	Squamosa promoter-binding-like protein 7	SPL7	GO:0003674,GO:0005488,GO:0005515,GO:0005575,GO:0005622,GO:0005623,GO:0005634,GO:0005654,GO:0006355,GO:0006950,GO:0007154,GO:0008150,GO:0009267,GO:0009605,GO:0009889,GO:0009987,GO:0009991,GO:0010468,GO:0010556,GO:0016604,GO:0016607,GO:0019219,GO:0019222,GO:0031323,GO:0031326,GO:0031667,GO:0031668,GO:0031669,GO:0031974,GO:0031981,GO:0033554,GO:0035874,GO:0040008,GO:0042594,GO:0042802,GO:0042803,GO:…	-	-	-	-	-	-	-	-	-	-	SBP
evm.model.Chr1.3220	102107.XP_008245469.1	2.49e-283	784.0	28HIJ@1|root,2QPWD@2759|Eukaryota,37P0W@33090|Viridiplantae,3GFJA@35493|Streptophyta,4JKGZ@91835|fabids	35493|Streptophyta	-	-	-	-	-	-	-	-	-	-	-	-	-	-	RRM_1
evm.model.Chr1.4555	3760.EMJ23639	1.7e-215	600.0	COG5183@1|root,KOG1609@2759|Eukaryota,37QRX@33090|Viridiplantae,3GEE6@35493|Streptophyta,4JIK6@91835|fabids	35493|Streptophyta	A	RING-variant domain	-	-	-	-	-	-	-	-	-	-	-	-	RINGv
evm.model.Chr1.3221	102107.XP_008245470.1	2.31e-233	643.0	KOG0656@1|root,KOG0656@2759|Eukaryota,37KH9@33090|Viridiplantae,3G83T@35493|Streptophyta,4JT07@91835|fabids	35493|Streptophyta	D	Belongs to the cyclin family	-	-	-	ko:K18810	-	M00692	-	-	ko00000,ko00002	-	-	-	Cyclin_C,Cyclin_N
evm.model.Chr1.4559	3760.EMJ26659	0.0	2608.0	KOG0597@1|root,KOG0597@2759|Eukaryota,37I7E@33090|Viridiplantae,3GA0E@35493|Streptophyta,4JMDS@91835|fabids	35493|Streptophyta	T	Serine threonine-protein kinase	-	GO:0000003,GO:0000226,GO:0000278,GO:0000281,GO:0000910,GO:0000911,GO:0000912,GO:0000914,GO:0001932,GO:0003006,GO:0003674,GO:0005488,GO:0005515,GO:0005575,GO:0005622,GO:0005623,GO:0005737,GO:0005819,GO:0005856,GO:0005911,GO:0006996,GO:0007010,GO:0007017,GO:0007049,GO:0007275,GO:0007349,GO:0007399,GO:0008017,GO:0008092,GO:0008150,GO:0009506,GO:0009524,GO:0009555,GO:0009556,GO:0009574,GO:0009653,GO:…	2.7.11.1	ko:K17545	-	-	-	-	ko00000,ko01000,ko01001	-	-	-	Pkinase
evm.model.Chr1.3227	3760.EMJ27220	1.97e-120	347.0	KOG4401@1|root,KOG4401@2759|Eukaryota,37IMV@33090|Viridiplantae,3GE32@35493|Streptophyta,4JGQG@91835|fabids	35493|Streptophyta	S	Anticodon-binding domain	-	-	-	-	-	-	-	-	-	-	-	-	AD
evm.model.Chr1.3225	102107.XP_008245219.1	1.49e-114	330.0	2CXIQ@1|root,2RXVQ@2759|Eukaryota,37TSF@33090|Viridiplantae,3GIBK@35493|Streptophyta,4JPEU@91835|fabids	35493|Streptophyta	S	Domain of unknown function (DUF4228)	-	-	-	-	-	-	-	-	-	-	-	-	DUF4228
evm.model.Chr1.4561	102107.XP_008223095.1	1.83e-82	245.0	COG0236@1|root,KOG1748@2759|Eukaryota,37VG8@33090|Viridiplantae,3GJEV@35493|Streptophyta,4JUF4@91835|fabids	35493|Streptophyta	CIQ	Carrier of the growing fatty acid chain in fatty acid biosynthesis	-	GO:0005575,GO:0005622,GO:0005623,GO:0005737,GO:0009507,GO:0009536,GO:0043226,GO:0043227,GO:0043229,GO:0043231,GO:0044424,GO:0044444,GO:0044464	-	-	-	-	-	-	-	-	-	-	PP-binding
evm.model.Chr1.4560	102107.XP_008223094.1	1.51e-65	202.0	2E1W2@1|root,2S7RY@2759|Eukaryota,37XCJ@33090|Viridiplantae,3GKSZ@35493|Streptophyta,4JR3E@91835|fabids	35493|Streptophyta	S	Classical arabinogalactan protein	-	GO:0005575,GO:0016020,GO:0031224,GO:0031225,GO:0044425	-	-	-	-	-	-	-	-	-	-	-
evm.model.Chr1.4566	102107.XP_008223100.1	0.0	1064.0	2CMAQ@1|root,2QPTU@2759|Eukaryota,37PJ9@33090|Viridiplantae,3GEHC@35493|Streptophyta,4JD66@91835|fabids	35493|Streptophyta	G	Beta-amylase	BMY3	-	-	-	-	-	-	-	-	-	-	-	Glyco_hydro_14
evm.model.Chr1.4563	3760.EMJ24272	0.0	1045.0	COG0025@1|root,KOG1965@2759|Eukaryota,37KWA@33090|Viridiplantae,3GC66@35493|Streptophyta,4JGMH@91835|fabids	35493|Streptophyta	P	Sodium hydrogen exchanger	-	GO:0003674,GO:0005215,GO:0005451,GO:0005575,GO:0005622,GO:0005623,GO:0005737,GO:0005773,GO:0005774,GO:0005886,GO:0006810,GO:0006811,GO:0006812,GO:0006813,GO:0006814,GO:0006873,GO:0006885,GO:0006950,GO:0006970,GO:0008150,GO:0008324,GO:0009628,GO:0009651,GO:0009987,GO:0010107,GO:0010119,GO:0015075,GO:0015077,GO:0015078,GO:0015079,GO:0015081,GO:0015291,GO:0015297,GO:0015298,GO:0015299,GO:0015318,GO:…	-	ko:K14724	-	-	-	-	ko00000,ko02000	2.A.36.1.12,2.A.36.1.9	-	-	Na_H_Exchanger
evm.model.Chr1.3242	102107.XP_008221770.1	9.82e-262	719.0	28K1Y@1|root,2QPU3@2759|Eukaryota,37Q4H@33090|Viridiplantae,3G7CG@35493|Streptophyta,4JDQP@91835|fabids	35493|Streptophyta	S	bHLH-MYC and R2R3-MYB transcription factors N-terminal	-	-	-	-	-	-	-	-	-	-	-	-	bHLH-MYC_N
evm.model.Chr1.3249	3760.EMJ23731	5.53e-178	498.0	2CMM7@1|root,2QQTE@2759|Eukaryota,37PEZ@33090|Viridiplantae,3GDK2@35493|Streptophyta,4JS5H@91835|fabids	35493|Streptophyta	S	isoform X1	-	-	-	-	-	-	-	-	-	-	-	-	NHL
evm.model.Chr1.4580	102107.XP_008223109.1	1.41e-206	569.0	KOG1940@1|root,KOG1940@2759|Eukaryota,37JMN@33090|Viridiplantae,3G98E@35493|Streptophyta,4JJN1@91835|fabids	35493|Streptophyta	O	RING finger and CHY zinc finger domain-containing protein	-	GO:0000151,GO:0000731,GO:0002039,GO:0002831,GO:0002832,GO:0003674,GO:0003824,GO:0004842,GO:0005488,GO:0005515,GO:0005575,GO:0005622,GO:0005623,GO:0005634,GO:0005654,GO:0005737,GO:0005829,GO:0006139,GO:0006259,GO:0006281,GO:0006301,GO:0006464,GO:0006508,GO:0006511,GO:0006725,GO:0006807,GO:0006950,GO:0006974,GO:0008134,GO:0008150,GO:0008152,GO:0008270,GO:0009056,GO:0009057,GO:0009058,GO:0009059,GO:…	2.3.2.27	ko:K10144	ko04115,ko04120,ko05162,map04115,map04120,map05162	-	-	-	ko00000,ko00001,ko01000,ko04121	-	-	-	zf-C3HC4,zf-CHY,zf-RING_2,zf-RING_UBOX,zinc_ribbon_6
evm.model.Chr1.3252	3760.EMJ26508	0.0	1732.0	COG1877@1|root,KOG1050@2759|Eukaryota,37ITE@33090|Viridiplantae,3G7XC@35493|Streptophyta,4JNMT@91835|fabids	35493|Streptophyta	G	alpha,alpha-trehalose-phosphate synthase UDP-forming	-	GO:0003674,GO:0003824,GO:0005575,GO:0005622,GO:0005623,GO:0005737,GO:0005975,GO:0005984,GO:0005991,GO:0005992,GO:0006793,GO:0006796,GO:0006950,GO:0008150,GO:0008152,GO:0009058,GO:0009311,GO:0009312,GO:0009987,GO:0016051,GO:0016311,GO:0016787,GO:0016788,GO:0016791,GO:0033554,GO:0034637,GO:0042578,GO:0044237,GO:0044238,GO:0044249,GO:0044262,GO:0044424,GO:0044464,GO:0046351,GO:0050896,GO:0051716,GO:…	2.4.1.15,3.1.3.12	ko:K16055	ko00500,ko01100,map00500,map01100	-	R02737,R02778	RC00005,RC00017,RC00049,RC02748	ko00000,ko00001,ko01000,ko01003	-	GT20	-	Glyco_transf_20,Trehalose_PPase
evm.model.Chr1.3256	102107.XP_008221782.1	1.58e-112	325.0	KOG0107@1|root,KOG0107@2759|Eukaryota,37KGR@33090|Viridiplantae,3GB0F@35493|Streptophyta,4JDS5@91835|fabids	35493|Streptophyta	A	Serine arginine-rich splicing factor	-	GO:0000375,GO:0000377,GO:0000398,GO:0003674,GO:0005488,GO:0005515,GO:0005575,GO:0005622,GO:0005623,GO:0005634,GO:0005654,GO:0006139,GO:0006396,GO:0006397,GO:0006725,GO:0006807,GO:0008150,GO:0008152,GO:0008380,GO:0009892,GO:0009987,GO:0010033,GO:0010467,GO:0010468,GO:0010605,GO:0010629,GO:0016070,GO:0016071,GO:0016604,GO:0016607,GO:0019219,GO:0019222,GO:0019904,GO:0031323,GO:0031324,GO:0031974,GO:…	-	ko:K12896	ko03040,ko05168,map03040,map05168	-	-	-	ko00000,ko00001,ko03041	-	-	-	RRM_1,zf-CCHC
evm.model.Chr1.3255	3760.EMJ26482	0.0	1616.0	COG3158@1|root,2QPSA@2759|Eukaryota,37JDS@33090|Viridiplantae,3GFU4@35493|Streptophyta,4JK4S@91835|fabids	35493|Streptophyta	P	Potassium transporter	-	GO:0003674,GO:0005215,GO:0005575,GO:0005622,GO:0005623,GO:0005737,GO:0006810,GO:0006811,GO:0006812,GO:0006813,GO:0008150,GO:0008324,GO:0009507,GO:0009536,GO:0009987,GO:0015075,GO:0015077,GO:0015079,GO:0015318,GO:0015672,GO:0016020,GO:0022857,GO:0022890,GO:0030001,GO:0034220,GO:0043226,GO:0043227,GO:0043229,GO:0043231,GO:0044424,GO:0044444,GO:0044464,GO:0046873,GO:0051179,GO:0051234,GO:0055085,GO:…	-	ko:K03549	-	-	-	-	ko00000,ko02000	2.A.72	-	-	K_trans
evm.model.Chr1.3254	102107.XP_008221779.1	7.45e-170	496.0	COG3158@1|root,2QPSA@2759|Eukaryota,37NM3@33090|Viridiplantae,3G8B6@35493|Streptophyta,4JS84@91835|fabids	35493|Streptophyta	P	Potassium transporter	-	GO:0003674,GO:0005215,GO:0005575,GO:0005623,GO:0005886,GO:0006810,GO:0006811,GO:0006812,GO:0006813,GO:0008150,GO:0008324,GO:0009987,GO:0015075,GO:0015077,GO:0015079,GO:0015318,GO:0015672,GO:0016020,GO:0022857,GO:0022890,GO:0030001,GO:0034220,GO:0044464,GO:0046873,GO:0051179,GO:0051234,GO:0055085,GO:0071804,GO:0071805,GO:0071944,GO:0098655,GO:0098660,GO:0098662	-	ko:K03549	-	-	-	-	ko00000,ko02000	2.A.72	-	-	K_trans
evm.model.Chr1.4592	102107.XP_008223123.1	5.5e-264	724.0	COG0515@1|root,KOG1187@2759|Eukaryota,37M91@33090|Viridiplantae,3G8TK@35493|Streptophyta,4JTAF@91835|fabids	35493|Streptophyta	T	receptor-like protein kinase	-	GO:0003674,GO:0003824,GO:0004672,GO:0004674,GO:0004675,GO:0004888,GO:0005575,GO:0005623,GO:0005886,GO:0006464,GO:0006468,GO:0006793,GO:0006796,GO:0006807,GO:0007154,GO:0007165,GO:0007166,GO:0007167,GO:0007178,GO:0008150,GO:0008152,GO:0009987,GO:0016020,GO:0016301,GO:0016310,GO:0016740,GO:0016772,GO:0016773,GO:0019199,GO:0019538,GO:0023052,GO:0036211,GO:0038023,GO:0043170,GO:0043412,GO:0044237,GO:…	-	-	-	-	-	-	-	-	-	-	Pkinase_Tyr
evm.model.Chr1.3269	102107.XP_008221791.1	0.0	1279.0	KOG0167@1|root,KOG0167@2759|Eukaryota,37N73@33090|Viridiplantae,3G7NU@35493|Streptophyta,4JMYE@91835|fabids	35493|Streptophyta	S	RING-type E3 ubiquitin transferase	-	GO:0003674,GO:0003824,GO:0004842,GO:0005575,GO:0005622,GO:0005623,GO:0005634,GO:0005737,GO:0006464,GO:0006807,GO:0008150,GO:0008152,GO:0009787,GO:0009966,GO:0009987,GO:0010029,GO:0010119,GO:0010646,GO:0016567,GO:0016740,GO:0019538,GO:0019787,GO:0023051,GO:0032446,GO:0036211,GO:0043170,GO:0043226,GO:0043227,GO:0043229,GO:0043231,GO:0043412,GO:0044237,GO:0044238,GO:0044260,GO:0044267,GO:0044424,GO:…	-	-	-	-	-	-	-	-	-	-	Arm,U-box
evm.model.Chr1.3273	102107.XP_008221792.1	4.62e-292	798.0	KOG1479@1|root,KOG1479@2759|Eukaryota,37RUQ@33090|Viridiplantae,3GEUC@35493|Streptophyta,4JJ7T@91835|fabids	35493|Streptophyta	F	Equilibrative nucleotide transporter	-	GO:0005575,GO:0005622,GO:0005623,GO:0005737,GO:0005773,GO:0005774,GO:0016020,GO:0031090,GO:0043226,GO:0043227,GO:0043229,GO:0043231,GO:0044422,GO:0044424,GO:0044437,GO:0044444,GO:0044446,GO:0044464,GO:0098588,GO:0098805	-	ko:K15014	-	-	-	-	ko00000,ko02000	2.A.57.1	-	-	Nucleoside_tran
evm.model.Chr1.3894_evm.model.Chr1.3895	102107.XP_008222444.1	1.62e-158	448.0	29PCZ@1|root,2QQW8@2759|Eukaryota,37MHF@33090|Viridiplantae,3GB6Z@35493|Streptophyta,4JP0C@91835|fabids	35493|Streptophyta	S	Pentatricopeptide repeat-containing protein	-	-	3.2.1.14	ko:K01183	ko00520,ko01100,map00520,map01100	-	R01206,R02334	RC00467	ko00000,ko00001,ko01000	-	GH18	-	PPR,PPR_2
evm.model.Chr1.3280	102107.XP_008221808.1	4.44e-178	511.0	28NJ9@1|root,2QQ61@2759|Eukaryota,37HGW@33090|Viridiplantae,3GB5F@35493|Streptophyta,4JHSF@91835|fabids	35493|Streptophyta	S	Plant protein of unknown function (DUF936)	-	-	-	-	-	-	-	-	-	-	-	-	DUF936
evm.model.Chr1.3286	3760.EMJ24215	2.94e-264	726.0	COG0604@1|root,KOG1198@2759|Eukaryota,37RRG@33090|Viridiplantae,3GC21@35493|Streptophyta,4JNIP@91835|fabids	35493|Streptophyta	C	Zinc-binding dehydrogenase	-	GO:0003674,GO:0003824,GO:0005575,GO:0005576,GO:0005622,GO:0005623,GO:0005737,GO:0006950,GO:0008150,GO:0008152,GO:0009266,GO:0009409,GO:0009507,GO:0009526,GO:0009532,GO:0009536,GO:0009570,GO:0009579,GO:0009628,GO:0009941,GO:0010319,GO:0016491,GO:0016627,GO:0016628,GO:0031967,GO:0031975,GO:0035671,GO:0035798,GO:0043226,GO:0043227,GO:0043229,GO:0043231,GO:0044422,GO:0044424,GO:0044434,GO:0044435,GO:…	1.3.1.105	ko:K18980	-	-	-	-	ko00000,ko01000	-	-	-	ADH_N,ADH_zinc_N_2
evm.model.Chr1.3284	102107.XP_008221810.1	2.04e-117	368.0	28I7F@1|root,2QT2V@2759|Eukaryota,37TDK@33090|Viridiplantae,3GC33@35493|Streptophyta,4JJBJ@91835|fabids	35493|Streptophyta	S	Non-catalytic subunit	-	-	-	-	-	-	-	-	-	-	-	-	BURP
evm.model.Chr1.3292	102107.XP_008221820.1	0.0	1234.0	KOG0582@1|root,KOG0582@2759|Eukaryota,37K74@33090|Viridiplantae,3G9QR@35493|Streptophyta,4JJUU@91835|fabids	35493|Streptophyta	T	Serine threonine-protein kinase	-	GO:0001932,GO:0001934,GO:0003674,GO:0003824,GO:0004672,GO:0004674,GO:0005575,GO:0005622,GO:0005623,GO:0005737,GO:0006464,GO:0006468,GO:0006793,GO:0006796,GO:0006807,GO:0006950,GO:0007154,GO:0007165,GO:0007346,GO:0008150,GO:0008152,GO:0009893,GO:0009987,GO:0010562,GO:0010604,GO:0016301,GO:0016310,GO:0016740,GO:0016772,GO:0016773,GO:0019220,GO:0019222,GO:0019538,GO:0023014,GO:0023052,GO:0031098,GO:…	2.7.11.1	ko:K08835	-	-	-	-	ko00000,ko01000,ko01001	-	-	-	Pkinase
evm.model.Chr1.5002	3760.EMJ24188	5.4e-224	617.0	COG3217@1|root,KOG2362@2759|Eukaryota,37PJM@33090|Viridiplantae,3GERJ@35493|Streptophyta,4JFUS@91835|fabids	35493|Streptophyta	S	MOSC domain	-	-	-	-	-	-	-	-	-	-	-	-	MOSC,MOSC_N
evm.model.Chr1.5003	3760.EMJ23882	1.91e-235	647.0	COG0451@1|root,KOG1431@2759|Eukaryota,37MSP@33090|Viridiplantae,3GGUY@35493|Streptophyta,4JGC9@91835|fabids	35493|Streptophyta	GO	GDP-L-fucose synthase	-	GO:0003674,GO:0003824,GO:0005975,GO:0005996,GO:0006004,GO:0006005,GO:0006139,GO:0006725,GO:0006793,GO:0006807,GO:0008150,GO:0008152,GO:0009058,GO:0009225,GO:0009226,GO:0009987,GO:0016051,GO:0016491,GO:0016614,GO:0016616,GO:0018130,GO:0019318,GO:0019319,GO:0019438,GO:0034641,GO:0034654,GO:0042350,GO:0042353,GO:0042354,GO:0044237,GO:0044238,GO:0044249,GO:0044271,GO:0044281,GO:0044283,GO:0046364,GO:…	1.1.1.271	ko:K02377	ko00051,ko00520,ko01100,map00051,map00520,map01100	-	R05692	RC01014	ko00000,ko00001,ko01000	-	-	-	Epimerase
evm.model.Chr1.5004	3760.EMJ26831	0.0	893.0	2CMN4@1|root,2QQXY@2759|Eukaryota,37P6U@33090|Viridiplantae,3GFSX@35493|Streptophyta,4JENV@91835|fabids	35493|Streptophyta	T	Belongs to the protein kinase superfamily. Ser Thr protein kinase family	-	GO:0003674,GO:0003824,GO:0004672,GO:0004674,GO:0004675,GO:0004713,GO:0004888,GO:0005575,GO:0005623,GO:0005886,GO:0006464,GO:0006468,GO:0006793,GO:0006796,GO:0006807,GO:0007154,GO:0007165,GO:0007166,GO:0007167,GO:0007178,GO:0007275,GO:0007568,GO:0008150,GO:0008152,GO:0009987,GO:0010150,GO:0016020,GO:0016301,GO:0016310,GO:0016740,GO:0016772,GO:0016773,GO:0018108,GO:0018193,GO:0018212,GO:0019199,GO:…	-	-	-	-	-	-	-	-	-	-	LRRNT_2,LRR_4,LRR_8,Pkinase,Pkinase_Tyr
evm.model.Chr1.403	3760.EMJ22990	0.0	964.0	COG0517@1|root,2QVK2@2759|Eukaryota,37N4N@33090|Viridiplantae,3G8UD@35493|Streptophyta,4JEMT@91835|fabids	35493|Streptophyta	S	CBS domain-containing protein	-	-	-	-	-	-	-	-	-	-	-	-	CBS,PB1
evm.model.Chr1.406	102107.XP_008244975.1	1.41e-306	841.0	KOG4628@1|root,KOG4628@2759|Eukaryota,37QFZ@33090|Viridiplantae,3G9AU@35493|Streptophyta,4JEYJ@91835|fabids	35493|Streptophyta	O	Receptor homology region, transmembrane domain- and RING domain-containing protein	-	GO:0000139,GO:0000209,GO:0000322,GO:0000325,GO:0000326,GO:0003674,GO:0003824,GO:0004842,GO:0005575,GO:0005622,GO:0005623,GO:0005737,GO:0005773,GO:0005794,GO:0006464,GO:0006807,GO:0008150,GO:0008152,GO:0009987,GO:0012505,GO:0016020,GO:0016567,GO:0016740,GO:0019538,GO:0019787,GO:0031090,GO:0031984,GO:0032446,GO:0036211,GO:0043170,GO:0043226,GO:0043227,GO:0043229,GO:0043231,GO:0043412,GO:0044237,GO:…	2.3.2.27	ko:K15692	-	-	-	-	ko00000,ko01000,ko04121	-	-	-	PA,zf-RING_2
evm.model.Chr1.5018	3760.EMJ23580	0.0	878.0	COG1087@1|root,KOG1371@2759|Eukaryota,37JFV@33090|Viridiplantae,3GARW@35493|Streptophyta,4JRNI@91835|fabids	35493|Streptophyta	M	UDP-glucuronate 4-epimerase	GAE1	GO:0003674,GO:0003824,GO:0005575,GO:0005622,GO:0005623,GO:0005737,GO:0005768,GO:0005794,GO:0005802,GO:0005975,GO:0005996,GO:0006063,GO:0006082,GO:0006950,GO:0006952,GO:0008150,GO:0008152,GO:0009058,GO:0009605,GO:0009607,GO:0009617,GO:0009620,GO:0009987,GO:0012505,GO:0016051,GO:0016053,GO:0016853,GO:0016854,GO:0016857,GO:0019586,GO:0019752,GO:0031410,GO:0031982,GO:0031984,GO:0032787,GO:0033481,GO:…	5.1.3.6	ko:K08679	ko00520,ko01100,map00520,map01100	-	R01385	RC00289	ko00000,ko00001,ko01000	-	-	-	Epimerase,GDP_Man_Dehyd
evm.model.Chr1.5022	3760.EMJ27558	4.29e-54	170.0	KOG3057@1|root,KOG3057@2759|Eukaryota,37W26@33090|Viridiplantae,3GKIJ@35493|Streptophyta,4JUGB@91835|fabids	35493|Streptophyta	C	This protein is one of the nuclear-coded polypeptide chains of cytochrome c oxidase, the terminal oxidase in mitochondrial electron transport	-	GO:0003674,GO:0005488,GO:0005507,GO:0005575,GO:0005622,GO:0005623,GO:0005737,GO:0005739,GO:0006950,GO:0006970,GO:0008150,GO:0009507,GO:0009534,GO:0009535,GO:0009536,GO:0009579,GO:0009628,GO:0009651,GO:0016020,GO:0031976,GO:0031984,GO:0034357,GO:0042651,GO:0043167,GO:0043169,GO:0043226,GO:0043227,GO:0043229,GO:0043231,GO:0044422,GO:0044424,GO:0044434,GO:0044435,GO:0044436,GO:0044444,GO:0044446,GO:…	-	ko:K02267	ko00190,ko01100,ko04260,ko04714,ko04932,ko05010,ko05012,ko05016,map00190,map01100,map04260,map04714,map04932,map05010,map05012,map05016	M00154	-	-	ko00000,ko00001,ko00002	3.D.4.11,3.D.4.8	-	-	COX6B
evm.model.Chr1.420	102107.XP_008219033.1	3.65e-169	479.0	COG5147@1|root,KOG0048@2759|Eukaryota,37IYP@33090|Viridiplantae,3G7YH@35493|Streptophyta,4JFRQ@91835|fabids	35493|Streptophyta	K	transcription regulator recruiting activity	-	GO:0000981,GO:0000988,GO:0000989,GO:0001067,GO:0001076,GO:0001101,GO:0001134,GO:0001135,GO:0003674,GO:0003676,GO:0003677,GO:0003700,GO:0005488,GO:0005575,GO:0005622,GO:0005623,GO:0005634,GO:0006082,GO:0006355,GO:0006357,GO:0006725,GO:0006950,GO:0006970,GO:0008150,GO:0008152,GO:0009058,GO:0009611,GO:0009628,GO:0009651,GO:0009698,GO:0009699,GO:0009719,GO:0009725,GO:0009737,GO:0009739,GO:0009751,GO:…	-	ko:K09422	-	-	-	-	ko00000,ko03000	-	-	-	Myb_DNA-binding
evm.model.Chr1.5025	102107.XP_008223564.1	2.54e-175	490.0	28IDS@1|root,2QQQH@2759|Eukaryota,37HXH@33090|Viridiplantae,3GEAQ@35493|Streptophyta,4JF5K@91835|fabids	35493|Streptophyta	S	Belongs to the tetraspanin (TM4SF) family	-	GO:0005575,GO:0005622,GO:0005623,GO:0005737,GO:0005794,GO:0005886,GO:0005911,GO:0006950,GO:0006952,GO:0008150,GO:0009506,GO:0009605,GO:0009607,GO:0009617,GO:0012505,GO:0016020,GO:0030054,GO:0042742,GO:0043207,GO:0043226,GO:0043227,GO:0043229,GO:0043231,GO:0044424,GO:0044444,GO:0044464,GO:0050829,GO:0050896,GO:0051704,GO:0051707,GO:0055044,GO:0071944,GO:0098542	-	ko:K17294	-	-	-	-	ko00000,ko04147	-	-	-	Tetraspannin
evm.model.Chr1.5038	102107.XP_008223555.1	4.33e-310	848.0	KOG0800@1|root,KOG0800@2759|Eukaryota,37IQH@33090|Viridiplantae,3G7HZ@35493|Streptophyta,4JN12@91835|fabids	35493|Streptophyta	O	RING-H2 finger protein	-	GO:0003674,GO:0003824,GO:0004842,GO:0006464,GO:0006508,GO:0006511,GO:0006807,GO:0008150,GO:0008152,GO:0009056,GO:0009057,GO:0009628,GO:0009987,GO:0010498,GO:0016567,GO:0016740,GO:0019538,GO:0019787,GO:0019941,GO:0030163,GO:0032446,GO:0036211,GO:0043161,GO:0043170,GO:0043412,GO:0043632,GO:0044237,GO:0044238,GO:0044248,GO:0044257,GO:0044260,GO:0044265,GO:0044267,GO:0050896,GO:0051603,GO:0061630,GO:…	2.3.2.27	ko:K19041	-	-	-	-	ko00000,ko01000,ko04121	-	-	-	zf-RING_2
evm.model.Chr1.437	102107.XP_008219046.1	0.0	1061.0	28I92@1|root,2QQJE@2759|Eukaryota,37M5G@33090|Viridiplantae,3GG0S@35493|Streptophyta,4JNTG@91835|fabids	35493|Streptophyta	T	TMV resistance protein N-like	-	-	-	-	-	-	-	-	-	-	-	-	NB-ARC,TIR
evm.model.Chr1.5042	3760.EMJ27110	2.76e-76	227.0	COG1911@1|root,KOG2988@2759|Eukaryota,37UMM@33090|Viridiplantae,3GIJ8@35493|Streptophyta,4JU70@91835|fabids	35493|Streptophyta	J	60S ribosomal Protein	RPL30	GO:0002181,GO:0003674,GO:0003676,GO:0003723,GO:0003735,GO:0005198,GO:0005488,GO:0005575,GO:0005622,GO:0005623,GO:0005737,GO:0005829,GO:0005840,GO:0006412,GO:0006518,GO:0006807,GO:0008150,GO:0008152,GO:0009058,GO:0009059,GO:0009987,GO:0010467,GO:0015934,GO:0019538,GO:0022625,GO:0022626,GO:0032991,GO:0034641,GO:0034645,GO:0043043,GO:0043170,GO:0043226,GO:0043228,GO:0043229,GO:0043232,GO:0043603,GO:…	-	ko:K02908	ko03010,map03010	M00177,M00179	-	-	br01610,ko00000,ko00001,ko00002,ko03011	-	-	-	Ribosomal_L7Ae
evm.model.Chr1.5055	102107.XP_008223545.1	0.0	1738.0	COG1877@1|root,KOG1050@2759|Eukaryota,37NGG@33090|Viridiplantae,3G801@35493|Streptophyta,4JTDF@91835|fabids	35493|Streptophyta	G	Glycosyltransferase family 20	-	GO:0003674,GO:0003824,GO:0005575,GO:0005622,GO:0005623,GO:0005737,GO:0005739,GO:0005829,GO:0005975,GO:0005984,GO:0005991,GO:0005992,GO:0006793,GO:0006796,GO:0006950,GO:0008150,GO:0008152,GO:0009058,GO:0009311,GO:0009312,GO:0009987,GO:0016051,GO:0016311,GO:0016787,GO:0016788,GO:0016791,GO:0033554,GO:0034637,GO:0042578,GO:0043226,GO:0043227,GO:0043229,GO:0043231,GO:0044237,GO:0044238,GO:0044249,GO:…	2.4.1.15,3.1.3.12	ko:K16055	ko00500,ko01100,map00500,map01100	-	R02737,R02778	RC00005,RC00017,RC00049,RC02748	ko00000,ko00001,ko01000,ko01003	-	GT20	-	Glyco_transf_20,Trehalose_PPase
evm.model.Chr1.5051	102107.XP_008223548.1	9.17e-205	570.0	2C3S4@1|root,2S2UB@2759|Eukaryota,37VKY@33090|Viridiplantae,3GI89@35493|Streptophyta,4JUBS@91835|fabids	35493|Streptophyta	-	-	-	-	-	-	-	-	-	-	-	-	-	-	-
evm.model.Chr1.440	102107.XP_008219047.1	4.25e-159	447.0	KOG1655@1|root,KOG1655@2759|Eukaryota,37Q3X@33090|Viridiplantae,3GGH6@35493|Streptophyta,4JFFD@91835|fabids	35493|Streptophyta	U	Belongs to the SNF7 family	-	GO:0005575,GO:0005622,GO:0005623,GO:0005737,GO:0005768,GO:0005770,GO:0005771,GO:0012505,GO:0031410,GO:0031982,GO:0043226,GO:0043227,GO:0043229,GO:0044424,GO:0044444,GO:0044464,GO:0097708	-	ko:K12198	ko04144,ko04217,map04144,map04217	M00412	-	-	ko00000,ko00001,ko00002,ko04131	-	-	-	Snf7
evm.model.Chr1.5059	102107.XP_008223539.1	0.0	2018.0	COG0542@1|root,KOG1051@2759|Eukaryota,37N3W@33090|Viridiplantae,3GESG@35493|Streptophyta,4JH5D@91835|fabids	35493|Streptophyta	O	chaperone protein	-	GO:0007275,GO:0007623,GO:0008150,GO:0009628,GO:0009719,GO:0009725,GO:0009791,GO:0009845,GO:0010033,GO:0014070,GO:0032501,GO:0032502,GO:0033993,GO:0042221,GO:0048511,GO:0048856,GO:0050896,GO:0080167,GO:0090351,GO:1901700,GO:1902347	-	-	-	-	-	-	-	-	-	-	AAA_2,Clp_N
evm.model.Chr1.465	102107.XP_008219085.1	2.12e-222	612.0	2CMYM@1|root,2QST5@2759|Eukaryota,37QI8@33090|Viridiplantae,3GB8E@35493|Streptophyta,4JI1Y@91835|fabids	35493|Streptophyta	S	Glucuronoxylan 4-O-methyltransferase	-	-	2.1.1.112	ko:K18801	-	-	-	-	ko00000,ko01000	-	-	-	Polysacc_synt_4
evm.model.Chr1.5072	3760.EMJ24298	2.08e-225	627.0	COG5641@1|root,KOG1601@2759|Eukaryota,37P0B@33090|Viridiplantae,3GBNA@35493|Streptophyta,4JIYM@91835|fabids	35493|Streptophyta	K	ZINC FINGER protein	-	GO:0003674,GO:0003700,GO:0005575,GO:0005622,GO:0005623,GO:0005634,GO:0006355,GO:0008150,GO:0009314,GO:0009416,GO:0009628,GO:0009889,GO:0009909,GO:0010468,GO:0010556,GO:0019219,GO:0019222,GO:0031323,GO:0031326,GO:0043226,GO:0043227,GO:0043229,GO:0043231,GO:0044424,GO:0044464,GO:0048580,GO:0048831,GO:0050789,GO:0050793,GO:0050794,GO:0050896,GO:0051171,GO:0051239,GO:0051252,GO:0060255,GO:0065007,GO:…	-	-	-	-	-	-	-	-	-	-	CCT,zf-B_box
evm.model.Chr1.5075	102107.XP_008223675.1	0.0	983.0	COG2115@1|root,2QRMS@2759|Eukaryota,37RM9@33090|Viridiplantae,3GDKI@35493|Streptophyta,4JJ3H@91835|fabids	35493|Streptophyta	G	Xylose isomerase	-	GO:0005575,GO:0005622,GO:0005623,GO:0005737,GO:0005773,GO:0005774,GO:0005783,GO:0005794,GO:0012505,GO:0016020,GO:0031090,GO:0043226,GO:0043227,GO:0043229,GO:0043231,GO:0044422,GO:0044424,GO:0044437,GO:0044444,GO:0044446,GO:0044464,GO:0098588,GO:0098805	5.3.1.5	ko:K01805	ko00040,ko00051,ko01100,map00040,map00051,map01100	-	R00878,R01432	RC00376,RC00516	ko00000,ko00001,ko01000	-	-	-	-
evm.model.Chr1.2801	102107.XP_008243157.1	2.9e-170	476.0	KOG1619@1|root,KOG1619@2759|Eukaryota,37QC3@33090|Viridiplantae,3G9KE@35493|Streptophyta,4JI35@91835|fabids	35493|Streptophyta	C	transmembrane ascorbate ferrireductase	-	GO:0003674,GO:0003824,GO:0008150,GO:0008152,GO:0016491,GO:0055114	1.16.5.1	ko:K08360	-	-	-	-	ko00000,ko01000,ko02000	5.B.2.1	-	-	Cytochrom_B561
evm.model.Chr1.2809	102107.XP_008243149.1	3.05e-191	530.0	2CIVD@1|root,2QTCE@2759|Eukaryota,37HYP@33090|Viridiplantae,3GBJU@35493|Streptophyta,4JMTR@91835|fabids	35493|Streptophyta	S	Protein of unknown function, DUF617	-	-	-	-	-	-	-	-	-	-	-	-	DUF617
evm.model.Chr1.5084	3760.EMJ25328	4.28e-308	842.0	KOG1192@1|root,KOG1192@2759|Eukaryota,37HP7@33090|Viridiplantae,3GABP@35493|Streptophyta,4JH3X@91835|fabids	35493|Streptophyta	CG	Belongs to the UDP-glycosyltransferase family	-	-	2.4.1.115	ko:K12930	ko00942,ko01100,ko01110,map00942,map01100,map01110	-	R06534,R06535,R06536	RC00005,RC00171	ko00000,ko00001,ko01000,ko01003	-	GT1	-	UDPGT
evm.model.Chr1.5086	102107.XP_008223669.1	0.0	869.0	KOG1192@1|root,KOG1192@2759|Eukaryota,37HP7@33090|Viridiplantae,3GABP@35493|Streptophyta,4JH3X@91835|fabids	35493|Streptophyta	CG	Belongs to the UDP-glycosyltransferase family	-	-	2.4.1.115	ko:K12930	ko00942,ko01100,ko01110,map00942,map01100,map01110	-	R06534,R06535,R06536	RC00005,RC00171	ko00000,ko00001,ko01000,ko01003	-	GT1	-	UDPGT
evm.model.Chr1.474	102107.XP_008219093.1	0.0	1234.0	COG0666@1|root,KOG0504@2759|Eukaryota,37HEY@33090|Viridiplantae,3G9UH@35493|Streptophyta,4JJ62@91835|fabids	35493|Streptophyta	S	ankyrin repeat-containing protein	-	-	-	-	-	-	-	-	-	-	-	-	Ank_2,PGG
evm.model.Chr1.2816	102107.XP_008243142.1	3.25e-238	664.0	COG2272@1|root,KOG1516@2759|Eukaryota,37HFQ@33090|Viridiplantae,3G82E@35493|Streptophyta,4JDMX@91835|fabids	35493|Streptophyta	I	isoprenylcysteine alpha-carbonyl methylesterase	-	GO:0000139,GO:0001101,GO:0003674,GO:0003824,GO:0005575,GO:0005622,GO:0005623,GO:0005737,GO:0005783,GO:0005789,GO:0005794,GO:0008150,GO:0008152,GO:0009056,GO:0009719,GO:0009725,GO:0009737,GO:0010033,GO:0010296,GO:0012505,GO:0016020,GO:0016787,GO:0016788,GO:0031090,GO:0031984,GO:0033993,GO:0042175,GO:0042221,GO:0043226,GO:0043227,GO:0043229,GO:0043231,GO:0044422,GO:0044424,GO:0044425,GO:0044431,GO:…	-	ko:K15889	ko00900,ko01120,ko01130,map00900,map01120,map01130	-	R09846	RC00460,RC00461	ko00000,ko00001,ko01000	-	-	-	Abhydrolase_3,COesterase
evm.model.Chr1.5095	102107.XP_008223662.1	0.0	2252.0	COG0515@1|root,KOG0192@2759|Eukaryota,37IJ3@33090|Viridiplantae,3GDNR@35493|Streptophyta,4JJFG@91835|fabids	35493|Streptophyta	T	PB1 domain	-	GO:0001666,GO:0003674,GO:0003824,GO:0004672,GO:0004674,GO:0004712,GO:0005575,GO:0005622,GO:0005623,GO:0005737,GO:0005783,GO:0005789,GO:0006082,GO:0006464,GO:0006468,GO:0006629,GO:0006720,GO:0006721,GO:0006793,GO:0006796,GO:0006807,GO:0006950,GO:0007154,GO:0007165,GO:0008150,GO:0008152,GO:0008299,GO:0008610,GO:0009058,GO:0009628,GO:0009685,GO:0009686,GO:0009719,GO:0009723,GO:0009725,GO:0009743,GO:…	-	-	-	-	-	-	-	-	-	-	PB1,Pkinase_Tyr
evm.model.Chr1.484	102107.XP_008219110.1	1.01e-313	862.0	KOG4197@1|root,KOG4197@2759|Eukaryota,37PH8@33090|Viridiplantae,3GBPC@35493|Streptophyta,4JFI0@91835|fabids	35493|Streptophyta	S	Pentatricopeptide repeat-containing protein	-	-	-	-	-	-	-	-	-	-	-	-	PPR,PPR_2
evm.model.Chr1.497	102107.XP_008219153.1	0.0	981.0	COG0814@1|root,KOG1303@2759|Eukaryota,37J8I@33090|Viridiplantae,3GAB0@35493|Streptophyta,4JIG5@91835|fabids	35493|Streptophyta	E	Amino acid permease	-	GO:0001504,GO:0001505,GO:0003333,GO:0003674,GO:0005215,GO:0005310,GO:0005313,GO:0005326,GO:0005342,GO:0005575,GO:0005623,GO:0005886,GO:0006810,GO:0006811,GO:0006812,GO:0006820,GO:0006835,GO:0006836,GO:0006855,GO:0006865,GO:0006868,GO:0008150,GO:0008324,GO:0008509,GO:0008514,GO:0009605,GO:0009607,GO:0009624,GO:0015075,GO:0015171,GO:0015172,GO:0015175,GO:0015179,GO:0015180,GO:0015186,GO:0015193,GO:…	-	-	-	-	-	-	-	-	-	-	Aa_trans
evm.model.Chr1.2827	102107.XP_008243134.1	0.0	905.0	COG0515@1|root,KOG1187@2759|Eukaryota,37R0M@33090|Viridiplantae,3G8VZ@35493|Streptophyta,4JGPW@91835|fabids	35493|Streptophyta	T	proline-rich receptor-like protein kinase	-	GO:0003674,GO:0003824,GO:0004672,GO:0004674,GO:0004675,GO:0004888,GO:0005488,GO:0005515,GO:0005575,GO:0005623,GO:0005886,GO:0006464,GO:0006468,GO:0006793,GO:0006796,GO:0006807,GO:0007154,GO:0007165,GO:0007166,GO:0007167,GO:0007178,GO:0008150,GO:0008152,GO:0009987,GO:0016020,GO:0016301,GO:0016310,GO:0016740,GO:0016772,GO:0016773,GO:0019199,GO:0019538,GO:0019899,GO:0019900,GO:0019901,GO:0023052,GO:…	-	-	-	-	-	-	-	-	-	-	Pkinase,Pkinase_Tyr
evm.model.Chr1.490	102107.XP_008219142.1	0.0	908.0	28NZ8@1|root,2QVJT@2759|Eukaryota,37QXN@33090|Viridiplantae,3G83U@35493|Streptophyta,4JMB7@91835|fabids	35493|Streptophyta	S	Protein of unknown function (DUF1005)	-	-	-	-	-	-	-	-	-	-	-	-	DUF1005
evm.model.Chr1.1549_evm.model.Chr1.1550	3760.EMJ24321	1.81e-276	755.0	28K1Y@1|root,2RI18@2759|Eukaryota,37SMV@33090|Viridiplantae,3GGNE@35493|Streptophyta,4JN8X@91835|fabids	35493|Streptophyta	S	bHLH-MYC and R2R3-MYB transcription factors N-terminal	-	-	-	-	-	-	-	-	-	-	-	-	bHLH-MYC_N
evm.model.Chr1.494	3760.EMJ23738	1.21e-244	671.0	28IF7@1|root,2QQS1@2759|Eukaryota,37JMY@33090|Viridiplantae,3GG2C@35493|Streptophyta,4JH2D@91835|fabids	35493|Streptophyta	F	Kinase that can phosphorylate various inositol polyphosphate such as Ins(3,4,5,6)P4 or Ins(1,3,4)P3	-	GO:0000003,GO:0003006,GO:0003674,GO:0003824,GO:0005575,GO:0005622,GO:0005623,GO:0005634,GO:0005737,GO:0006793,GO:0006796,GO:0006950,GO:0007275,GO:0008150,GO:0008152,GO:0009611,GO:0009791,GO:0009987,GO:0010154,GO:0010214,GO:0016301,GO:0016310,GO:0016740,GO:0016772,GO:0016773,GO:0022414,GO:0032501,GO:0032502,GO:0043226,GO:0043227,GO:0043229,GO:0043231,GO:0044237,GO:0044424,GO:0044464,GO:0047325,GO:…	2.7.1.134,2.7.1.159	ko:K00913	ko00562,ko01100,ko04070,map00562,map01100,map04070	M00132	R03428,R03429,R03479	RC00002,RC00078	ko00000,ko00001,ko00002,ko01000	-	-	-	Ins134_P3_kin
evm.model.Chr1.495	102107.XP_008219150.1	0.0	899.0	28K09@1|root,2QSEQ@2759|Eukaryota,37JHA@33090|Viridiplantae,3GD53@35493|Streptophyta,4JMM4@91835|fabids	35493|Streptophyta	S	inactive poly ADP-ribose polymerase	-	GO:0000003,GO:0003006,GO:0006950,GO:0006970,GO:0006979,GO:0007275,GO:0008150,GO:0009314,GO:0009416,GO:0009628,GO:0009648,GO:0009651,GO:0009653,GO:0009790,GO:0009791,GO:0009793,GO:0010015,GO:0010101,GO:0010102,GO:0010154,GO:0010228,GO:0022414,GO:0022622,GO:0032501,GO:0032502,GO:0048316,GO:0048364,GO:0048527,GO:0048528,GO:0048573,GO:0048608,GO:0048731,GO:0048856,GO:0050896,GO:0061458,GO:0090696,GO:…	-	-	-	-	-	-	-	-	-	-	PARP,RST,WWE
evm.model.Chr1.496	102107.XP_008219152.1	0.0	1322.0	KOG2190@1|root,KOG2190@2759|Eukaryota,37IMK@33090|Viridiplantae,3G9BJ@35493|Streptophyta,4JF23@91835|fabids	35493|Streptophyta	A	KH domain-containing protein At4g18375-like	-	-	-	ko:K21444	-	-	-	-	ko00000,ko03019	-	-	-	KH_1
evm.model.Chr1.1501	102107.XP_008220216.1	5.43e-192	533.0	2CM91@1|root,2QPNF@2759|Eukaryota,37SSI@33090|Viridiplantae,3G9UN@35493|Streptophyta,4JJM0@91835|fabids	35493|Streptophyta	S	Protein TIC 22, chloroplastic-like	-	GO:0005575,GO:0005622,GO:0005623,GO:0005737,GO:0009507,GO:0009526,GO:0009536,GO:0009941,GO:0031967,GO:0031975,GO:0043226,GO:0043227,GO:0043229,GO:0043231,GO:0044422,GO:0044424,GO:0044434,GO:0044435,GO:0044444,GO:0044446,GO:0044464	-	-	-	-	-	-	-	-	-	-	Tic22
evm.model.Chr1.2839	102107.XP_008243747.1	3.94e-294	801.0	28H6H@1|root,2QPJ9@2759|Eukaryota,37K69@33090|Viridiplantae,3GECP@35493|Streptophyta,4JNEF@91835|fabids	35493|Streptophyta	S	Protein of unknown function (DUF1262)	-	-	-	-	-	-	-	-	-	-	-	-	DUF1262
evm.model.Chr1.1509	102107.XP_008220223.1	0.0	926.0	COG0366@1|root,KOG4197@1|root,KOG0471@2759|Eukaryota,KOG4197@2759|Eukaryota,37I4R@33090|Viridiplantae,3GX4Q@35493|Streptophyta,4JTMU@91835|fabids	35493|Streptophyta	G	substituted 4 bases at 4 genomic stop codons	-	-	3.2.1.1	ko:K01176	ko00500,ko01100,ko04973,map00500,map01100,map04973	-	R02108,R02112,R11262	-	ko00000,ko00001,ko01000	-	GH13	-	Alpha-amyl_C2,Alpha-amylase,PPR,PPR_2
evm.model.Chr1.2843	102107.XP_008243751.1	9.78e-257	704.0	KOG0788@1|root,KOG0788@2759|Eukaryota,37K5I@33090|Viridiplantae,3GAI8@35493|Streptophyta,4JDNC@91835|fabids	35493|Streptophyta	T	S-adenosylmethionine decarboxylase	SAMDC	GO:0003674,GO:0003824,GO:0004014,GO:0005575,GO:0005622,GO:0005623,GO:0005737,GO:0005829,GO:0006576,GO:0006595,GO:0006596,GO:0006597,GO:0006807,GO:0008150,GO:0008152,GO:0008215,GO:0008216,GO:0008295,GO:0009058,GO:0009308,GO:0009309,GO:0009987,GO:0016829,GO:0016830,GO:0016831,GO:0017144,GO:0034641,GO:0042401,GO:0044106,GO:0044237,GO:0044249,GO:0044271,GO:0044424,GO:0044444,GO:0044464,GO:0071704,GO:…	4.1.1.50	ko:K01611	ko00270,ko00330,ko01100,map00270,map00330,map01100	M00034,M00133	R00178	RC00299	ko00000,ko00001,ko00002,ko01000	-	-	-	AdoMetDC_leader,SAM_decarbox
evm.model.Chr1.1512	102107.XP_008220343.1	0.0	943.0	COG2124@1|root,KOG0157@2759|Eukaryota,37JW0@33090|Viridiplantae,3GFFA@35493|Streptophyta,4JJPH@91835|fabids	35493|Streptophyta	Q	Belongs to the cytochrome P450 family	-	GO:0003674,GO:0003824,GO:0004497,GO:0006629,GO:0006694,GO:0007275,GO:0008150,GO:0008152,GO:0008202,GO:0008610,GO:0009058,GO:0010268,GO:0010295,GO:0010817,GO:0016125,GO:0016128,GO:0016129,GO:0016131,GO:0016132,GO:0016491,GO:0016705,GO:0016709,GO:0032501,GO:0032502,GO:0042445,GO:0042446,GO:0042592,GO:0044238,GO:0048856,GO:0048878,GO:0055088,GO:0055114,GO:0065007,GO:0065008,GO:0071704,GO:1901360,GO:…	1.14.13.93	ko:K09843	ko00906,map00906	-	R07202	RC00257	ko00000,ko00001,ko00199,ko01000	-	-	-	p450
evm.model.Chr1.2850	3760.EMJ27834	1.18e-78	235.0	2E1VU@1|root,2S95J@2759|Eukaryota,37X0Q@33090|Viridiplantae	33090|Viridiplantae	-	-	-	-	-	-	-	-	-	-	-	-	-	-	-
evm.model.Chr1.1520	102107.XP_008220233.1	1.35e-267	736.0	2C7YN@1|root,2QPP6@2759|Eukaryota,37MD8@33090|Viridiplantae,3G9T4@35493|Streptophyta,4JG1E@91835|fabids	35493|Streptophyta	K	ABSCISIC ACID-INSENSITIVE 5-like protein	ABF2	GO:0001067,GO:0001101,GO:0003674,GO:0003676,GO:0003677,GO:0003700,GO:0005488,GO:0005575,GO:0005622,GO:0005623,GO:0005634,GO:0006355,GO:0006950,GO:0006970,GO:0007154,GO:0007165,GO:0008150,GO:0009414,GO:0009415,GO:0009628,GO:0009651,GO:0009719,GO:0009725,GO:0009737,GO:0009738,GO:0009755,GO:0009787,GO:0009789,GO:0009889,GO:0009966,GO:0009967,GO:0009987,GO:0010033,GO:0010035,GO:0010468,GO:0010556,GO:…	-	ko:K14432	ko04075,map04075	-	-	-	ko00000,ko00001,ko03000	-	-	-	bZIP_1
evm.model.Chr1.1521	102107.XP_008220235.1	0.0	1575.0	KOG2216@1|root,KOG2216@2759|Eukaryota,37MJJ@33090|Viridiplantae,3G98U@35493|Streptophyta,4JG82@91835|fabids	35493|Streptophyta	S	THO complex subunit	-	GO:0000228,GO:0000346,GO:0000347,GO:0000445,GO:0003674,GO:0003676,GO:0003723,GO:0003729,GO:0005488,GO:0005575,GO:0005622,GO:0005623,GO:0005634,GO:0005694,GO:0006355,GO:0006403,GO:0006405,GO:0006406,GO:0006611,GO:0006810,GO:0006886,GO:0006913,GO:0008104,GO:0008150,GO:0008152,GO:0009889,GO:0009891,GO:0009893,GO:0010467,GO:0010468,GO:0010556,GO:0010557,GO:0010604,GO:0010628,GO:0015031,GO:0015833,GO:…	-	ko:K13174	ko03013,map03013	M00405,M00406	-	-	ko00000,ko00001,ko00002,ko03019,ko03041	-	-	-	FimP
evm.model.Chr1.2857	102107.XP_008243875.1	0.0	3340.0	COG0147@1|root,COG0596@1|root,KOG1223@2759|Eukaryota,KOG2382@2759|Eukaryota,37RRC@33090|Viridiplantae,3GENA@35493|Streptophyta,4JEFI@91835|fabids	35493|Streptophyta	E	Protein PHYLLO, chloroplastic-like	-	GO:0006732,GO:0006766,GO:0008150,GO:0008152,GO:0009058,GO:0009108,GO:0009110,GO:0009987,GO:0010109,GO:0019222,GO:0031323,GO:0042180,GO:0042181,GO:0042372,GO:0042374,GO:0042548,GO:0042550,GO:0043467,GO:0044237,GO:0044249,GO:0044281,GO:0044283,GO:0050789,GO:0050794,GO:0051186,GO:0051188,GO:0065007,GO:0071704,GO:1901576,GO:1901661,GO:1901663	2.2.1.9,4.2.1.113,4.2.99.20,5.4.4.2	ko:K14759	ko00130,ko01100,ko01110,map00130,map01100,map01110	-	R01717,R04031,R08165,R08166	RC00588,RC01053,RC02148,RC02186,RC02475	ko00000,ko00001,ko01000	-	-	-	Abhydrolase_1,Abhydrolase_6,MR_MLE_C,TPP_enzyme_C,TPP_enzyme_M_2,TPP_enzyme_N
evm.model.Chr1.1527	3760.EMJ24146	3.66e-225	620.0	2CHKY@1|root,2QTIT@2759|Eukaryota,37N8E@33090|Viridiplantae,3GDJW@35493|Streptophyta,4JHEX@91835|fabids	35493|Streptophyta	-	-	-	-	-	-	-	-	-	-	-	-	-	-	LEA_2
evm.model.Chr1.2621	102107.XP_008243329.1	2.3e-181	505.0	COG0120@1|root,KOG3075@2759|Eukaryota,37KM9@33090|Viridiplantae,3GB4J@35493|Streptophyta,4JNEE@91835|fabids	35493|Streptophyta	G	Ribose-5-phosphate isomerase	-	GO:0000003,GO:0003006,GO:0003674,GO:0003824,GO:0004751,GO:0005575,GO:0005622,GO:0005623,GO:0005737,GO:0007275,GO:0008150,GO:0008219,GO:0009791,GO:0009987,GO:0010228,GO:0016853,GO:0016860,GO:0016861,GO:0022414,GO:0032501,GO:0032502,GO:0044424,GO:0044464,GO:0048608,GO:0048731,GO:0048856,GO:0061458	5.3.1.6	ko:K01807	ko00030,ko00710,ko01100,ko01110,ko01120,ko01130,ko01200,ko01230,map00030,map00710,map01100,map01110,map01120,map01130,map01200,map01230	M00004,M00007,M00165,M00167,M00580	R01056	RC00434	ko00000,ko00001,ko00002,ko01000	-	-	-	Rib_5-P_isom_A
evm.model.Chr1.2627	102107.XP_008243324.1	2.98e-129	367.0	2AW1J@1|root,2RZXP@2759|Eukaryota,37UXY@33090|Viridiplantae,3GJ8A@35493|Streptophyta,4JPIY@91835|fabids	35493|Streptophyta	S	Domain of unknown function (DUF4228)	-	-	-	-	-	-	-	-	-	-	-	-	DUF4228
evm.model.Chr1.2634	102107.XP_008243319.1	1.7e-63	211.0	2C3ZM@1|root,2RZN2@2759|Eukaryota,37UCS@33090|Viridiplantae,3GHKB@35493|Streptophyta,4JPEP@91835|fabids	35493|Streptophyta	S	Sarcoplasmic reticulum histidine-rich calcium-binding protein	-	-	-	-	-	-	-	-	-	-	-	-	-
evm.model.Chr1.3970	102107.XP_008222603.1	1.39e-169	473.0	28KNM@1|root,2QQIU@2759|Eukaryota,37SC6@33090|Viridiplantae,3GAKH@35493|Streptophyta,4JS57@91835|fabids	35493|Streptophyta	S	Salt tolerance protein-like	-	GO:0000003,GO:0000988,GO:0000989,GO:0003006,GO:0003674,GO:0003676,GO:0003677,GO:0003700,GO:0003712,GO:0005488,GO:0005575,GO:0005622,GO:0005623,GO:0005634,GO:0006355,GO:0007275,GO:0008150,GO:0009314,GO:0009416,GO:0009628,GO:0009648,GO:0009791,GO:0009889,GO:0010099,GO:0010100,GO:0010228,GO:0010468,GO:0010556,GO:0019219,GO:0019222,GO:0022414,GO:0031323,GO:0031326,GO:0032501,GO:0032502,GO:0043226,GO:…	-	-	-	-	-	-	-	-	-	-	zf-B_box
evm.model.Chr1.3976	102107.XP_008222483.1	1.29e-231	638.0	COG0524@1|root,KOG2855@2759|Eukaryota,37KZV@33090|Viridiplantae,3GFFE@35493|Streptophyta,4JSCH@91835|fabids	35493|Streptophyta	G	Belongs to the carbohydrate kinase PfkB family	frk1	GO:0003674,GO:0003824,GO:0004396,GO:0005575,GO:0005622,GO:0005623,GO:0005737,GO:0005829,GO:0005886,GO:0005911,GO:0005975,GO:0005996,GO:0006000,GO:0006793,GO:0006796,GO:0008150,GO:0008152,GO:0008865,GO:0009506,GO:0009987,GO:0016020,GO:0016301,GO:0016310,GO:0016740,GO:0016772,GO:0016773,GO:0019200,GO:0019318,GO:0030054,GO:0044237,GO:0044238,GO:0044262,GO:0044281,GO:0044424,GO:0044444,GO:0044464,GO:…	2.7.1.4	ko:K00847	ko00051,ko00500,ko00520,ko01100,map00051,map00500,map00520,map01100	-	R00760,R00867,R03920	RC00002,RC00017	ko00000,ko00001,ko01000	-	-	-	PfkB
evm.model.Chr1.2644	102107.XP_008243311.1	1.31e-243	670.0	COG0805@1|root,2QVCB@2759|Eukaryota,37QWX@33090|Viridiplantae,3GDXQ@35493|Streptophyta,4JF79@91835|fabids	35493|Streptophyta	U	Sec-independent protein translocase protein TATC	TATC	GO:0000003,GO:0003674,GO:0005215,GO:0005575,GO:0005622,GO:0005623,GO:0005737,GO:0005886,GO:0006810,GO:0006886,GO:0006996,GO:0008104,GO:0008150,GO:0008320,GO:0008565,GO:0009507,GO:0009534,GO:0009535,GO:0009536,GO:0009566,GO:0009567,GO:0009579,GO:0009657,GO:0009668,GO:0009977,GO:0009987,GO:0010027,GO:0015031,GO:0015291,GO:0015399,GO:0015405,GO:0015450,GO:0015833,GO:0016020,GO:0016021,GO:0016043,GO:…	-	ko:K03118	ko03060,ko03070,map03060,map03070	M00336	-	-	ko00000,ko00001,ko00002,ko02044	2.A.64	-	-	TatC
evm.model.Chr1.2647	3760.EMJ23640	1.51e-309	843.0	KOG2735@1|root,KOG2735@2759|Eukaryota,37IE6@33090|Viridiplantae,3GA8X@35493|Streptophyta,4JFBH@91835|fabids	35493|Streptophyta	I	Phosphatidylserine synthase	-	GO:0000003,GO:0003006,GO:0005575,GO:0005622,GO:0005623,GO:0005634,GO:0005635,GO:0005737,GO:0005783,GO:0005789,GO:0006575,GO:0006629,GO:0006644,GO:0006650,GO:0006658,GO:0006659,GO:0006793,GO:0006796,GO:0006807,GO:0007049,GO:0007275,GO:0008150,GO:0008152,GO:0008610,GO:0008654,GO:0009058,GO:0009555,GO:0009556,GO:0009987,GO:0012505,GO:0016020,GO:0019637,GO:0019953,GO:0022402,GO:0022414,GO:0031090,GO:…	2.7.8.29	ko:K08730	ko00564,ko01100,ko01110,map00564,map01100,map01110	-	R07376	RC00017,RC02950	ko00000,ko00001,ko01000	-	-	-	PSS
evm.model.Chr1.3981	3760.EMJ23300	9.57e-97	293.0	COG2319@1|root,KOG0305@2759|Eukaryota,37JEQ@33090|Viridiplantae,3G8CC@35493|Streptophyta,4JMRS@91835|fabids	35493|Streptophyta	DO	Cell division cycle	-	-	-	ko:K03363	ko04110,ko04111,ko04113,ko04114,ko04120,ko05166,ko05203,map04110,map04111,map04113,map04114,map04120,map05166,map05203	M00389	-	-	ko00000,ko00001,ko00002,ko03036,ko04121	-	-	-	ANAPC4_WD40,WD40
evm.model.Chr1.2650	102107.XP_008243430.1	0.0	983.0	2CMBI@1|root,2QPW5@2759|Eukaryota,37QG1@33090|Viridiplantae,3GEKX@35493|Streptophyta,4JM0S@91835|fabids	35493|Streptophyta	S	chromatin binding	-	-	-	-	-	-	-	-	-	-	-	-	-
evm.model.Chr1.3990	3760.EMJ25716	4.31e-167	467.0	28IR5@1|root,2R3VV@2759|Eukaryota,37RFA@33090|Viridiplantae,3GBHW@35493|Streptophyta,4JSYW@91835|fabids	35493|Streptophyta	S	FAR1 DNA-binding domain	-	-	-	-	-	-	-	-	-	-	-	-	FAR1
evm.model.Chr1.2667	102107.XP_008243288.1	0.0	1714.0	KOG1063@1|root,KOG1063@2759|Eukaryota,37JUN@33090|Viridiplantae,3GGED@35493|Streptophyta,4JE4V@91835|fabids	35493|Streptophyta	BK	elongator complex protein	-	GO:0000123,GO:0000502,GO:0001101,GO:0003674,GO:0005575,GO:0005622,GO:0005623,GO:0005634,GO:0005654,GO:0006139,GO:0006351,GO:0006354,GO:0006366,GO:0006368,GO:0006725,GO:0006807,GO:0006950,GO:0006979,GO:0008023,GO:0008047,GO:0008150,GO:0008152,GO:0008284,GO:0009058,GO:0009059,GO:0009719,GO:0009725,GO:0009737,GO:0009892,GO:0009893,GO:0009987,GO:0010033,GO:0010467,GO:0010604,GO:0010950,GO:0010952,GO:…	-	ko:K11374	-	-	-	-	ko00000,ko03016,ko03036	-	-	-	WD40
evm.model.Chr1.3999	3760.EMJ26459	0.0	947.0	KOG4658@1|root,KOG4658@2759|Eukaryota,37TCP@33090|Viridiplantae,3G9RZ@35493|Streptophyta	35493|Streptophyta	T	Belongs to the disease resistance NB-LRR family	-	-	-	-	-	-	-	-	-	-	-	-	NB-ARC
evm.model.Chr1.2671	102107.XP_008243284.1	0.0	1100.0	COG0515@1|root,2QT84@2759|Eukaryota,37JVG@33090|Viridiplantae,3G9H3@35493|Streptophyta,4JNCN@91835|fabids	35493|Streptophyta	T	Inactive leucine-rich repeat receptor-like protein kinase	-	GO:0000003,GO:0000278,GO:0000281,GO:0000910,GO:0003006,GO:0003674,GO:0003824,GO:0004672,GO:0004674,GO:0005575,GO:0005618,GO:0005622,GO:0005623,GO:0005737,GO:0005886,GO:0006464,GO:0006468,GO:0006793,GO:0006796,GO:0006807,GO:0007049,GO:0007275,GO:0008150,GO:0008152,GO:0008356,GO:0009505,GO:0009507,GO:0009532,GO:0009536,GO:0009570,GO:0009790,GO:0009791,GO:0009793,GO:0009987,GO:0010069,GO:0010070,GO:…	-	-	-	-	-	-	-	-	-	-	LRRNT_2,LRR_1,LRR_8,Pkinase,Pkinase_Tyr
evm.model.Chr1.2677	102107.XP_008243278.1	2.62e-138	391.0	28NIB@1|root,2QV3X@2759|Eukaryota,37MKN@33090|Viridiplantae,3G9SR@35493|Streptophyta,4JNZB@91835|fabids	35493|Streptophyta	S	Protein of unknown function (DUF1218)	-	-	-	-	-	-	-	-	-	-	-	-	DUF1218
evm.model.Chr1.5708	102107.XP_008224265.1	0.0	3372.0	2C248@1|root,2QQ6M@2759|Eukaryota,37RJW@33090|Viridiplantae,3G86G@35493|Streptophyta,4JFTW@91835|fabids	35493|Streptophyta	S	KIP1-like protein	-	GO:0003674,GO:0003779,GO:0005488,GO:0005515,GO:0005575,GO:0005622,GO:0005623,GO:0005634,GO:0005886,GO:0005911,GO:0008092,GO:0009506,GO:0016020,GO:0030054,GO:0043226,GO:0043227,GO:0043229,GO:0043231,GO:0044424,GO:0044464,GO:0044877,GO:0051015,GO:0055044,GO:0071944	-	ko:K20478	-	-	-	-	ko00000,ko04131	-	-	-	KIP1
evm.model.Chr1.2679	3760.EMJ23966	4.5e-250	689.0	28JKZ@1|root,2QS06@2759|Eukaryota,37R7R@33090|Viridiplantae,3GE4Y@35493|Streptophyta,4JGE1@91835|fabids	35493|Streptophyta	S	Protein of unknown function (DUF789)	-	-	-	-	-	-	-	-	-	-	-	-	DUF789
evm.model.Chr1.1353	102107.XP_008220033.1	2.84e-241	663.0	KOG2443@1|root,KOG2443@2759|Eukaryota,37J1V@33090|Viridiplantae,3GDQ9@35493|Streptophyta,4JJ5X@91835|fabids	35493|Streptophyta	S	Signal peptide	-	GO:0000003,GO:0000323,GO:0003674,GO:0003824,GO:0004175,GO:0004190,GO:0005488,GO:0005515,GO:0005575,GO:0005622,GO:0005623,GO:0005737,GO:0005764,GO:0005765,GO:0005773,GO:0005774,GO:0005783,GO:0005789,GO:0005791,GO:0005798,GO:0006508,GO:0006807,GO:0006810,GO:0006886,GO:0006950,GO:0007275,GO:0008104,GO:0008150,GO:0008152,GO:0008233,GO:0009056,GO:0009057,GO:0009555,GO:0009846,GO:0009856,GO:0009986,GO:…	-	ko:K09595	-	-	-	-	ko00000,ko01000,ko01002	-	-	-	Peptidase_A22B
evm.model.Chr1.1358	102107.XP_008220047.1	4.18e-198	548.0	28YJI@1|root,2R5DD@2759|Eukaryota,37JQF@33090|Viridiplantae,3GF1C@35493|Streptophyta,4JFNY@91835|fabids	35493|Streptophyta	-	-	-	-	-	-	-	-	-	-	-	-	-	-	-
evm.model.Chr1.1355	102107.XP_008220042.1	0.0	883.0	COG1448@1|root,KOG1411@2759|Eukaryota,37P2V@33090|Viridiplantae,3G8KV@35493|Streptophyta,4JDVQ@91835|fabids	35493|Streptophyta	E	Aspartate aminotransferase	-	GO:0003674,GO:0003824,GO:0004069,GO:0005488,GO:0005507,GO:0005575,GO:0005618,GO:0005622,GO:0005623,GO:0005737,GO:0005773,GO:0005774,GO:0005777,GO:0005829,GO:0005886,GO:0005911,GO:0006082,GO:0006091,GO:0006099,GO:0006101,GO:0006103,GO:0006520,GO:0006522,GO:0006531,GO:0006536,GO:0006807,GO:0007275,GO:0007568,GO:0008150,GO:0008152,GO:0008483,GO:0009060,GO:0009064,GO:0009066,GO:0009078,GO:0009506,GO:…	2.6.1.1	ko:K14454	ko00220,ko00250,ko00270,ko00330,ko00350,ko00360,ko00400,ko00710,ko00950,ko00960,ko01100,ko01110,ko01120,ko01130,ko01200,ko01210,ko01230,map00220,map00250,map00270,map00330,map00350,map00360,map00400,map00710,map00950,map00960,map01100,map01110,map01120,map01130,map01200,map01210,map01230	M00170,M00171	R00355,R00694,R00734,R00896,R02433,R02619,R05052	RC00006	ko00000,ko00001,ko00002,ko01000,ko01007,ko04131,ko04147	-	-	-	Aminotran_1_2
evm.model.Chr1.1356	102107.XP_008220045.1	2.74e-306	834.0	COG1448@1|root,KOG1411@2759|Eukaryota,37YWF@33090|Viridiplantae,3GNQX@35493|Streptophyta,4JSP9@91835|fabids	35493|Streptophyta	E	Aspartate aminotransferase	-	-	2.6.1.1	ko:K14454	ko00220,ko00250,ko00270,ko00330,ko00350,ko00360,ko00400,ko00710,ko00950,ko00960,ko01100,ko01110,ko01120,ko01130,ko01200,ko01210,ko01230,map00220,map00250,map00270,map00330,map00350,map00360,map00400,map00710,map00950,map00960,map01100,map01110,map01120,map01130,map01200,map01210,map01230	M00170,M00171	R00355,R00694,R00734,R00896,R02433,R02619,R05052	RC00006	ko00000,ko00001,ko00002,ko01000,ko01007,ko04131,ko04147	-	-	-	Aminotran_1_2
evm.model.Chr1.5718	102107.XP_008224278.1	0.0	1154.0	COG5411@1|root,KOG0565@2759|Eukaryota,37S50@33090|Viridiplantae,3G8HE@35493|Streptophyta,4JJU9@91835|fabids	35493|Streptophyta	U	Type I inositol 1,4,5-trisphosphate 5-phosphatase CVP2-like	-	GO:0000003,GO:0001101,GO:0003002,GO:0003006,GO:0003674,GO:0003824,GO:0004439,GO:0005575,GO:0005622,GO:0005623,GO:0005634,GO:0005886,GO:0005975,GO:0006066,GO:0006629,GO:0006644,GO:0006650,GO:0006793,GO:0006796,GO:0006950,GO:0006970,GO:0007154,GO:0007165,GO:0007275,GO:0007389,GO:0008150,GO:0008152,GO:0009056,GO:0009628,GO:0009651,GO:0009653,GO:0009719,GO:0009725,GO:0009737,GO:0009790,GO:0009791,GO:…	3.1.3.36	ko:K20279	ko00562,ko01100,ko04070,map00562,map01100,map04070	-	R04404,R09827	RC00078	ko00000,ko00001,ko01000,ko04131	-	-	-	Exo_endo_phos
evm.model.Chr1.2695	3760.EMJ27401	9.78e-299	814.0	28PPX@1|root,2QWC4@2759|Eukaryota,37MBG@33090|Viridiplantae,3GA2F@35493|Streptophyta,4JRDJ@91835|fabids	35493|Streptophyta	S	Core-2/I-Branching enzyme	-	-	-	-	-	-	-	-	-	-	-	-	Branch
evm.model.Chr1.1367	3760.EMJ26128	1.42e-153	439.0	28JRG@1|root,2QS4X@2759|Eukaryota,37NNR@33090|Viridiplantae,3G7CD@35493|Streptophyta,4JMZM@91835|fabids	35493|Streptophyta	S	U-box domain-containing protein	-	-	-	-	-	-	-	-	-	-	-	-	-
evm.model.Chr1.4401	3760.EMJ23013	0.0	1010.0	KOG0254@1|root,KOG0254@2759|Eukaryota,37HW1@33090|Viridiplantae,3GBKE@35493|Streptophyta,4JRBU@91835|fabids	35493|Streptophyta	U	Belongs to the major facilitator superfamily. Sugar transporter (TC 2.A.1.1) family	-	-	-	-	-	-	-	-	-	-	-	-	Sugar_tr
evm.model.Chr1.1375	102107.XP_008220067.1	0.0	880.0	KOG1164@1|root,KOG1164@2759|Eukaryota,37KQG@33090|Viridiplantae,3GCJF@35493|Streptophyta,4JS5D@91835|fabids	35493|Streptophyta	T	Casein kinase	-	-	2.7.11.1	ko:K08959,ko:K08960	ko04068,ko04310,ko04340,ko04341,ko04390,ko04391,ko04392,ko04540,ko04710,ko04711,map04068,map04310,map04340,map04341,map04390,map04391,map04392,map04540,map04710,map04711	-	-	-	ko00000,ko00001,ko01000,ko01001,ko03036	-	-	-	Pkinase
evm.model.Chr1.4404	3760.EMJ26373	0.0	1389.0	COG1022@1|root,KOG1256@2759|Eukaryota,37QX3@33090|Viridiplantae,3GBB4@35493|Streptophyta,4JJRJ@91835|fabids	35493|Streptophyta	I	Long chain acyl-CoA synthetase	-	GO:0000302,GO:0001101,GO:0001676,GO:0003674,GO:0003824,GO:0004467,GO:0005575,GO:0005622,GO:0005623,GO:0005737,GO:0005777,GO:0006082,GO:0006629,GO:0006631,GO:0006950,GO:0006970,GO:0006979,GO:0008150,GO:0008152,GO:0009628,GO:0009651,GO:0009987,GO:0010035,GO:0010193,GO:0015645,GO:0016020,GO:0016405,GO:0016874,GO:0016877,GO:0016878,GO:0019752,GO:0032787,GO:0042221,GO:0042493,GO:0042579,GO:0043226,GO:…	6.2.1.3	ko:K01897	ko00061,ko00071,ko01100,ko01212,ko02024,ko03320,ko04146,ko04216,ko04714,ko04920,map00061,map00071,map01100,map01212,map02024,map03320,map04146,map04216,map04714,map04920	M00086	R01280	RC00004,RC00014	ko00000,ko00001,ko00002,ko01000,ko01004,ko04147	4.C.1.1	-	-	AMP-binding,AMP-binding_C
evm.model.Chr1.4408	3760.EMJ28357	1.05e-63	201.0	28PRZ@1|root,2QWEG@2759|Eukaryota,37SUW@33090|Viridiplantae,3GFIP@35493|Streptophyta,4JE1N@91835|fabids	35493|Streptophyta	-	-	-	-	-	-	-	-	-	-	-	-	-	-	-
evm.model.Chr1.1381	102107.XP_008220103.1	0.0	1244.0	COG3670@1|root,KOG1285@2759|Eukaryota,37NRS@33090|Viridiplantae,3G72B@35493|Streptophyta,4JDDJ@91835|fabids	35493|Streptophyta	Q	Carotenoid 9,10(9',10')-cleavage dioxygenase 1-like	-	-	-	ko:K11159	-	-	-	-	ko00000	-	-	-	RPE65
evm.model.Chr1.1387	102107.XP_008220077.1	4.47e-160	451.0	28PHQ@1|root,2RNX7@2759|Eukaryota,37RXV@33090|Viridiplantae,3GEIU@35493|Streptophyta,4JP5D@91835|fabids	35493|Streptophyta	K	Dehydration-responsive element-binding protein 3-like	-	GO:0003674,GO:0003676,GO:0003677,GO:0003700,GO:0005488,GO:0006355,GO:0008150,GO:0009889,GO:0009891,GO:0009893,GO:0010468,GO:0010556,GO:0010557,GO:0010604,GO:0010628,GO:0019219,GO:0019222,GO:0031323,GO:0031325,GO:0031326,GO:0031328,GO:0043565,GO:0045893,GO:0045935,GO:0048518,GO:0048522,GO:0050789,GO:0050794,GO:0051171,GO:0051173,GO:0051252,GO:0051254,GO:0060255,GO:0065007,GO:0080090,GO:0097159,GO:…	-	ko:K09286	-	-	-	-	ko00000,ko03000	-	-	-	AP2
evm.model.Chr1.1385	3760.EMJ26353	0.0	1296.0	KOG1021@1|root,KOG1021@2759|Eukaryota,37I4M@33090|Viridiplantae,3GEPZ@35493|Streptophyta,4JKVU@91835|fabids	35493|Streptophyta	GMW	Glycosyltransferase	-	-	-	-	-	-	-	-	-	-	-	-	Exostosin
evm.model.Chr1.5740	3760.EMJ24480	7.84e-207	572.0	2AMXX@1|root,2QS8T@2759|Eukaryota,37MN7@33090|Viridiplantae,3GGH3@35493|Streptophyta,4JGH6@91835|fabids	35493|Streptophyta	S	zinc-finger of the FCS-type, C2-C2	-	-	-	-	-	-	-	-	-	-	-	-	zf-FLZ
evm.model.Chr1.5750	102107.XP_008224305.1	0.0	1337.0	KOG4197@1|root,KOG4197@2759|Eukaryota,37PYE@33090|Viridiplantae,3G935@35493|Streptophyta,4JGS4@91835|fabids	35493|Streptophyta	S	Pentatricopeptide repeat-containing protein	-	GO:0003674,GO:0003676,GO:0003723,GO:0003727,GO:0003824,GO:0004518,GO:0004519,GO:0005488,GO:0005575,GO:0005622,GO:0005623,GO:0005737,GO:0005739,GO:0006081,GO:0006082,GO:0006084,GO:0006090,GO:0006139,GO:0006163,GO:0006629,GO:0006637,GO:0006644,GO:0006720,GO:0006725,GO:0006732,GO:0006753,GO:0006790,GO:0006793,GO:0006796,GO:0006807,GO:0007275,GO:0008150,GO:0008152,GO:0008202,GO:0008299,GO:0008610,GO:…	-	-	-	-	-	-	-	-	-	-	DYW_deaminase,PPR,PPR_2
evm.model.Chr1.1393	3760.EMJ26406	0.0	1427.0	KOG2271@1|root,KOG2271@2759|Eukaryota,37PDI@33090|Viridiplantae,3GBK2@35493|Streptophyta,4JFMQ@91835|fabids	35493|Streptophyta	UY	Nuclear pore complex protein	-	-	-	ko:K14304	ko03013,map03013	M00427	-	-	ko00000,ko00001,ko00002,ko03019,ko03036	1.I.1	-	-	Nucleopor_Nup85
evm.model.Chr1.1392	3760.EMJ26575	0.0	1920.0	2CMYV@1|root,2QSUB@2759|Eukaryota,37K3C@33090|Viridiplantae,3G7PS@35493|Streptophyta,4JI4N@91835|fabids	35493|Streptophyta	S	Plant family of unknown function (DUF810)	-	-	-	-	-	-	-	-	-	-	-	-	DUF810
evm.model.Chr1.4423	3760.EMJ28522	2.09e-229	634.0	28P77@1|root,2QVU6@2759|Eukaryota,37T4H@33090|Viridiplantae,3GC9D@35493|Streptophyta,4JQ62@91835|fabids	35493|Streptophyta	S	Protein FANTASTIC FOUR	-	-	-	-	-	-	-	-	-	-	-	-	FAF
evm.model.Chr1.4424	102107.XP_008222965.1	0.0	1339.0	KOG0198@1|root,KOG0198@2759|Eukaryota,37MNP@33090|Viridiplantae,3GDP7@35493|Streptophyta,4JMDG@91835|fabids	35493|Streptophyta	T	Mitogen-activated protein kinase kinase kinase	-	GO:0000226,GO:0001932,GO:0001934,GO:0003674,GO:0003824,GO:0004672,GO:0004674,GO:0005575,GO:0005576,GO:0005622,GO:0005623,GO:0005737,GO:0006464,GO:0006468,GO:0006793,GO:0006796,GO:0006807,GO:0006950,GO:0006996,GO:0007010,GO:0007017,GO:0007154,GO:0007165,GO:0007346,GO:0008150,GO:0008152,GO:0009893,GO:0009987,GO:0010562,GO:0010604,GO:0016043,GO:0016301,GO:0016310,GO:0016740,GO:0016772,GO:0016773,GO:…	2.7.11.25	ko:K20606	ko04016,map04016	-	-	-	ko00000,ko00001,ko01000,ko01001	-	-	-	Pkinase
evm.model.Chr1.5760	3760.EMJ28742	1.79e-100	291.0	COG0633@1|root,2RZRG@2759|Eukaryota,37VRI@33090|Viridiplantae,3GITD@35493|Streptophyta,4JTZ2@91835|fabids	35493|Streptophyta	C	Ferredoxins are iron-sulfur proteins that transfer electrons in a wide variety of metabolic reactions	-	GO:0003674,GO:0003824,GO:0005488,GO:0005575,GO:0005622,GO:0005623,GO:0005737,GO:0006091,GO:0008150,GO:0008152,GO:0009055,GO:0009314,GO:0009416,GO:0009507,GO:0009536,GO:0009628,GO:0009642,GO:0009644,GO:0009987,GO:0016491,GO:0022900,GO:0043226,GO:0043227,GO:0043229,GO:0043231,GO:0044237,GO:0044424,GO:0044444,GO:0044464,GO:0048037,GO:0050896,GO:0051536,GO:0051537,GO:0051540,GO:0055114	-	ko:K02639	ko00195,map00195	-	-	-	ko00000,ko00001,ko00194	-	-	-	Fer2
evm.model.Chr1.4434	3760.EMJ26964	0.0	937.0	28K4X@1|root,2QPPC@2759|Eukaryota,37KE6@33090|Viridiplantae,3GC6G@35493|Streptophyta,4JIZQ@91835|fabids	35493|Streptophyta	S	protein trichome birefringence-like	-	GO:0003674,GO:0003824,GO:0005575,GO:0005622,GO:0005623,GO:0005737,GO:0005794,GO:0007623,GO:0008150,GO:0008374,GO:0009987,GO:0012505,GO:0016407,GO:0016413,GO:0016740,GO:0016746,GO:0016747,GO:0043226,GO:0043227,GO:0043229,GO:0043231,GO:0044424,GO:0044444,GO:0044464,GO:0048511,GO:0071554	-	-	-	-	-	-	-	-	-	-	PC-Esterase,PMR5N
evm.model.Chr1.5763	102107.XP_008224459.1	0.0	874.0	28PVX@1|root,2QWIJ@2759|Eukaryota,37PKT@33090|Viridiplantae,3GFAH@35493|Streptophyta,4JMD0@91835|fabids	35493|Streptophyta	S	XS domain	-	-	-	-	-	-	-	-	-	-	-	-	XS
evm.model.Chr1.5770	102107.XP_008224320.1	1.09e-222	613.0	COG0496@1|root,2QUQI@2759|Eukaryota,37N2B@33090|Viridiplantae,3G8AV@35493|Streptophyta,4JGIY@91835|fabids	35493|Streptophyta	S	5'-nucleotidase surE	-	-	3.1.3.5	ko:K03787	ko00230,ko00240,ko00760,ko01100,ko01110,map00230,map00240,map00760,map01100,map01110	-	R00183,R00511,R00963,R01126,R01227,R01569,R01664,R01968,R02088,R02102,R02323,R02719,R03346	RC00017	ko00000,ko00001,ko01000	-	-	-	SurE
evm.model.Chr1.4443	3760.EMJ25053	2.21e-165	462.0	28KJJ@1|root,2QT10@2759|Eukaryota,37QK1@33090|Viridiplantae,3GF5T@35493|Streptophyta,4JF88@91835|fabids	35493|Streptophyta	S	Stem-specific protein	-	-	-	-	-	-	-	-	-	-	-	-	DUF3700
evm.model.Chr1.5774	3760.EMJ26846	0.0	1080.0	COG0443@1|root,KOG0101@2759|Eukaryota,37HY0@33090|Viridiplantae,3G8J6@35493|Streptophyta,4JG9A@91835|fabids	35493|Streptophyta	O	Heat shock 70 kDa protein	-	GO:0000302,GO:0006950,GO:0006979,GO:0008150,GO:0009266,GO:0009314,GO:0009408,GO:0009416,GO:0009628,GO:0009636,GO:0009642,GO:0009644,GO:0010035,GO:0042221,GO:0042493,GO:0042542,GO:0046677,GO:0050896,GO:1901700	-	ko:K09489	ko04530,ko04612,map04530,map04612	-	-	-	ko00000,ko00001,ko03110	1.A.33	-	-	HSP70
evm.model.Chr1.5781	102107.XP_008224537.1	4.4e-247	678.0	COG0421@1|root,KOG1562@2759|Eukaryota,37P2N@33090|Viridiplantae,3G8WD@35493|Streptophyta,4JE6U@91835|fabids	35493|Streptophyta	E	Thermospermine synthase ACAULIS5-like	-	GO:0003674,GO:0003824,GO:0005575,GO:0005622,GO:0005623,GO:0005737,GO:0006810,GO:0008150,GO:0009888,GO:0009914,GO:0009926,GO:0009987,GO:0010087,GO:0010089,GO:0010487,GO:0010817,GO:0016740,GO:0016765,GO:0016768,GO:0030154,GO:0032502,GO:0044424,GO:0044464,GO:0048759,GO:0048856,GO:0048869,GO:0051179,GO:0051234,GO:0060918,GO:0065007,GO:0065008,GO:1905177	2.5.1.79	ko:K18787	-	-	-	-	ko00000,ko01000	-	-	-	Spermine_synt_N,Spermine_synth
evm.model.Chr1.5782	102107.XP_008224536.1	3.98e-189	525.0	COG1011@1|root,KOG3109@2759|Eukaryota,37JK9@33090|Viridiplantae,3GCHF@35493|Streptophyta,4JS16@91835|fabids	35493|Streptophyta	S	Haloacid dehalogenase-like hydrolase	-	-	-	ko:K07025	-	-	-	-	ko00000	-	-	-	HAD_2,Hydrolase,Hydrolase_like
evm.model.Chr1.4452	102107.XP_008222998.1	1.15e-275	756.0	KOG1339@1|root,KOG1339@2759|Eukaryota,37SV4@33090|Viridiplantae,3GF3T@35493|Streptophyta,4JENT@91835|fabids	35493|Streptophyta	O	Belongs to the peptidase A1 family	-	GO:0003674,GO:0003824,GO:0004175,GO:0004190,GO:0005488,GO:0005515,GO:0006508,GO:0006807,GO:0008150,GO:0008152,GO:0008233,GO:0009056,GO:0009057,GO:0016787,GO:0019538,GO:0030163,GO:0042802,GO:0043170,GO:0044238,GO:0070001,GO:0070011,GO:0071704,GO:0140096,GO:1901564,GO:1901565,GO:1901575	-	-	-	-	-	-	-	-	-	-	TAXi_C,TAXi_N
evm.model.Chr1.3123	3760.EMJ28920	1.74e-198	551.0	28J9H@1|root,2QRN8@2759|Eukaryota,37SJR@33090|Viridiplantae,3G7GZ@35493|Streptophyta,4JNHM@91835|fabids	35493|Streptophyta	S	Protein of unknown function (DUF1664)	-	-	-	-	-	-	-	-	-	-	-	-	DUF1664
evm.model.Chr1.5787	102107.XP_008224531.1	0.0	2377.0	2BYKY@1|root,2QTJH@2759|Eukaryota,37HXT@33090|Viridiplantae,3GC3N@35493|Streptophyta,4JETR@91835|fabids	35493|Streptophyta	S	Protein TIME FOR	-	-	-	-	-	-	-	-	-	-	-	-	-
evm.model.Chr1.3131	102107.XP_008221681.1	2.18e-209	587.0	COG0515@1|root,KOG1187@2759|Eukaryota,37NZN@33090|Viridiplantae,3G79Y@35493|Streptophyta,4JTD8@91835|fabids	35493|Streptophyta	T	receptor-like protein kinase	-	-	-	-	-	-	-	-	-	-	-	-	Pkinase,Pkinase_Tyr
evm.model.Chr1.4460	102107.XP_008222998.1	5.88e-274	752.0	KOG1339@1|root,KOG1339@2759|Eukaryota,37SV4@33090|Viridiplantae,3GF3T@35493|Streptophyta,4JENT@91835|fabids	35493|Streptophyta	O	Belongs to the peptidase A1 family	-	GO:0003674,GO:0003824,GO:0004175,GO:0004190,GO:0005488,GO:0005515,GO:0006508,GO:0006807,GO:0008150,GO:0008152,GO:0008233,GO:0009056,GO:0009057,GO:0016787,GO:0019538,GO:0030163,GO:0042802,GO:0043170,GO:0044238,GO:0070001,GO:0070011,GO:0071704,GO:0140096,GO:1901564,GO:1901565,GO:1901575	-	-	-	-	-	-	-	-	-	-	TAXi_C,TAXi_N
evm.model.Chr1.5799	102107.XP_008224514.1	0.0	1104.0	COG1409@1|root,KOG1378@2759|Eukaryota,37KIR@33090|Viridiplantae,3G781@35493|Streptophyta,4JJ8K@91835|fabids	35493|Streptophyta	G	Purple acid phosphatase	-	GO:0000003,GO:0003674,GO:0003824,GO:0003993,GO:0006793,GO:0006796,GO:0007275,GO:0008150,GO:0008152,GO:0009791,GO:0009845,GO:0009846,GO:0009856,GO:0009987,GO:0016311,GO:0016787,GO:0016788,GO:0016791,GO:0022414,GO:0032501,GO:0032502,GO:0042578,GO:0044237,GO:0044706,GO:0048856,GO:0051704,GO:0090351	-	ko:K22390	-	-	-	-	ko00000	-	-	-	Metallophos,Metallophos_C,Pur_ac_phosph_N
evm.model.Chr1.4467	102107.XP_008223009.1	0.0	1288.0	28M3T@1|root,2QTKM@2759|Eukaryota,37K9R@33090|Viridiplantae,3GGC3@35493|Streptophyta,4JNDD@91835|fabids	35493|Streptophyta	-	-	-	-	-	-	-	-	-	-	-	-	-	-	-
evm.model.Chr1.5797	3760.EMJ25443	0.0	1545.0	COG1874@1|root,KOG0496@2759|Eukaryota,37PSQ@33090|Viridiplantae,3GEW0@35493|Streptophyta,4JDPD@91835|fabids	35493|Streptophyta	G	beta-galactosidase	BGAL13	GO:0003674,GO:0003824,GO:0004553,GO:0004565,GO:0005575,GO:0005618,GO:0005622,GO:0005623,GO:0005737,GO:0005773,GO:0015925,GO:0016787,GO:0016798,GO:0030312,GO:0043226,GO:0043227,GO:0043229,GO:0043231,GO:0044424,GO:0044444,GO:0044464,GO:0071944	-	-	-	-	-	-	-	-	-	-	BetaGal_dom4_5,Gal_Lectin,Glyco_hydro_35
evm.model.Chr1.4469	3760.EMJ26083	4.38e-59	188.0	COG0324@1|root,KOG1384@2759|Eukaryota,37HTT@33090|Viridiplantae,3GE3B@35493|Streptophyta,4JFXY@91835|fabids	35493|Streptophyta	J	Adenylate isopentenyltransferase 5	-	GO:0000003,GO:0000902,GO:0000904,GO:0003006,GO:0003674,GO:0003824,GO:0005575,GO:0005622,GO:0005623,GO:0005737,GO:0005739,GO:0006139,GO:0006396,GO:0006399,GO:0006400,GO:0006725,GO:0006807,GO:0008033,GO:0008150,GO:0008152,GO:0009058,GO:0009308,GO:0009451,GO:0009536,GO:0009653,GO:0009690,GO:0009691,GO:0009824,GO:0009826,GO:0009856,GO:0009860,GO:0009932,GO:0009987,GO:0010467,GO:0010817,GO:0016043,GO:…	2.5.1.112,2.5.1.27	ko:K10760	ko00908,ko01100,ko01110,map00908,map01100,map01110	-	R04038,R08051,R08052	RC00121,RC02820	ko00000,ko00001,ko01000,ko01006	-	-	-	IPPT
evm.model.Chr1.5798	102107.XP_008224516.1	6.65e-152	427.0	COG5196@1|root,KOG3106@2759|Eukaryota,37NC0@33090|Viridiplantae,3G83R@35493|Streptophyta,4JE8Y@91835|fabids	35493|Streptophyta	U	ER lumen	-	-	-	ko:K10949	ko05110,map05110	-	-	-	ko00000,ko00001,ko04131	-	-	-	ER_lumen_recept
evm.model.Chr1.3141	3760.EMJ25322	3.04e-212	588.0	28NC2@1|root,2QUXG@2759|Eukaryota,37IDQ@33090|Viridiplantae,3GCZC@35493|Streptophyta,4JI0R@91835|fabids	35493|Streptophyta	S	Putative small multi-drug export protein	-	-	-	-	-	-	-	-	-	-	-	-	Sm_multidrug_ex
evm.model.Chr1.3153	102107.XP_008221700.1	2.94e-285	783.0	2CM92@1|root,2QPNI@2759|Eukaryota,37IAX@33090|Viridiplantae,3GDS6@35493|Streptophyta,4JKEW@91835|fabids	35493|Streptophyta	-	-	-	-	-	-	-	-	-	-	-	-	-	-	DUF1618
evm.model.Chr1.3158	102107.XP_008221705.1	0.0	1274.0	COG0515@1|root,KOG1187@2759|Eukaryota,37I0J@33090|Viridiplantae,3GF1F@35493|Streptophyta,4JRQ2@91835|fabids	35493|Streptophyta	T	Serine threonine-protein kinase	-	GO:0003674,GO:0003824,GO:0004672,GO:0004674,GO:0005575,GO:0005623,GO:0005886,GO:0006464,GO:0006468,GO:0006793,GO:0006796,GO:0006807,GO:0007154,GO:0007165,GO:0007166,GO:0008150,GO:0008152,GO:0009987,GO:0016020,GO:0016301,GO:0016310,GO:0016740,GO:0016772,GO:0016773,GO:0019538,GO:0023052,GO:0036211,GO:0043170,GO:0043412,GO:0044237,GO:0044238,GO:0044260,GO:0044267,GO:0044464,GO:0050789,GO:0050794,GO:…	2.7.11.1	ko:K04733	ko04010,ko04064,ko04620,ko04621,ko04624,ko04722,ko05133,ko05140,ko05142,ko05145,ko05152,ko05162,ko05164,map04010,map04064,map04620,map04621,map04624,map04722,map05133,map05140,map05142,map05145,map05152,map05162,map05164	M00686	-	-	ko00000,ko00001,ko00002,ko01000,ko01001	-	-	-	GUB_WAK_bind,Pkinase,Pkinase_Tyr,WAK_assoc
evm.model.Chr1.3157	102107.XP_008221703.1	0.0	1006.0	28JST@1|root,2QS6K@2759|Eukaryota,37HUJ@33090|Viridiplantae,3GAQA@35493|Streptophyta,4JH38@91835|fabids	35493|Streptophyta	S	Domain of unknown function (DUF569)	-	-	-	-	-	-	-	-	-	-	-	-	DUF569
evm.model.Chr1.3155	102107.XP_008221702.1	4.77e-216	596.0	COG0484@1|root,KOG0714@2759|Eukaryota,37NEN@33090|Viridiplantae,3GFMT@35493|Streptophyta,4JSPM@91835|fabids	35493|Streptophyta	O	DnaJ homolog subfamily B member	-	GO:0001671,GO:0003674,GO:0005488,GO:0005515,GO:0005575,GO:0005622,GO:0005623,GO:0005634,GO:0005654,GO:0005737,GO:0005829,GO:0005886,GO:0008047,GO:0008150,GO:0016020,GO:0030234,GO:0031974,GO:0031981,GO:0032781,GO:0043085,GO:0043226,GO:0043227,GO:0043229,GO:0043231,GO:0043233,GO:0043462,GO:0044093,GO:0044422,GO:0044424,GO:0044428,GO:0044444,GO:0044446,GO:0044464,GO:0050790,GO:0051087,GO:0051336,GO:…	-	ko:K09510	-	-	-	-	ko00000,ko03110	-	-	-	DnaJ,DnaJ_C
evm.model.Chr1.3159	3760.EMJ24139	0.0	890.0	KOG2610@1|root,KOG2610@2759|Eukaryota,37SU5@33090|Viridiplantae,3GENR@35493|Streptophyta,4JHK7@91835|fabids	35493|Streptophyta	S	tetratricopeptide repeat protein	-	-	-	-	-	-	-	-	-	-	-	-	-
evm.model.Chr1.3160	3760.EMJ25067	8.71e-85	254.0	KOG0406@1|root,KOG0406@2759|Eukaryota,37P8V@33090|Viridiplantae,3GBW7@35493|Streptophyta,4JRZ5@91835|fabids	35493|Streptophyta	O	Glutathione S-transferase	GSTU6	GO:0003674,GO:0003824,GO:0004364,GO:0005575,GO:0005622,GO:0005623,GO:0005737,GO:0006518,GO:0006575,GO:0006749,GO:0006790,GO:0006807,GO:0006950,GO:0006970,GO:0007275,GO:0008150,GO:0008152,GO:0009056,GO:0009314,GO:0009404,GO:0009407,GO:0009416,GO:0009507,GO:0009536,GO:0009628,GO:0009636,GO:0009639,GO:0009640,GO:0009651,GO:0009704,GO:0009719,GO:0009725,GO:0009791,GO:0009987,GO:0010033,GO:0010035,GO:…	2.5.1.18	ko:K00799	ko00480,ko00980,ko00982,ko00983,ko01524,ko05200,ko05204,ko05225,ko05418,map00480,map00980,map00982,map00983,map01524,map05200,map05204,map05225,map05418	-	R03522,R07002,R07003,R07004,R07023,R07024,R07025,R07026,R07069,R07070,R07083,R07084,R07091,R07092,R07093,R07094,R07100,R07113,R07116,R08280,R09409,R11905	RC00004,RC00069,RC00840,RC00948,RC01704,RC01705,RC01706,RC01758,RC01759,RC01765,RC01767,RC01769,RC02243,RC02527,RC02939,RC02940,RC02942,RC02943,RC02944	ko00000,ko00001,ko01000,ko02000	1.A.12.2.2,1.A.12.3.2	-	-	GST_C,GST_C_2,GST_C_3,GST_N,GST_N_3
evm.model.Chr1.4496	102107.XP_008223028.1	1.36e-193	541.0	COG0194@1|root,KOG0707@2759|Eukaryota,37RE3@33090|Viridiplantae,3G9GT@35493|Streptophyta,4JENB@91835|fabids	35493|Streptophyta	F	Guanylate	-	GO:0003674,GO:0003824,GO:0004385,GO:0005575,GO:0005622,GO:0005623,GO:0005737,GO:0005739,GO:0005829,GO:0006139,GO:0006163,GO:0006725,GO:0006753,GO:0006793,GO:0006796,GO:0006807,GO:0008150,GO:0008152,GO:0009058,GO:0009116,GO:0009117,GO:0009119,GO:0009123,GO:0009126,GO:0009132,GO:0009135,GO:0009150,GO:0009161,GO:0009165,GO:0009167,GO:0009179,GO:0009185,GO:0009259,GO:0009507,GO:0009536,GO:0009987,GO:…	2.7.4.8	ko:K00942	ko00230,ko01100,map00230,map01100	M00050	R00332,R02090	RC00002	ko00000,ko00001,ko00002,ko01000	-	-	-	Guanylate_kin
evm.model.Chr1.4494	102107.XP_008223026.1	0.0	1131.0	KOG0660@1|root,KOG0660@2759|Eukaryota,37Q5A@33090|Viridiplantae,3G9UI@35493|Streptophyta,4JDNY@91835|fabids	35493|Streptophyta	T	mitogen-activated protein kinase	MPK16	GO:0000165,GO:0003674,GO:0003824,GO:0004672,GO:0004674,GO:0004707,GO:0005575,GO:0005622,GO:0005623,GO:0005634,GO:0005737,GO:0005773,GO:0005886,GO:0006464,GO:0006468,GO:0006793,GO:0006796,GO:0006807,GO:0007154,GO:0007165,GO:0008150,GO:0008152,GO:0009987,GO:0010468,GO:0016020,GO:0016301,GO:0016310,GO:0016740,GO:0016772,GO:0016773,GO:0019222,GO:0019538,GO:0023014,GO:0023052,GO:0035556,GO:0036211,GO:…	-	-	-	-	-	-	-	-	-	-	Pkinase
evm.model.Chr1.4499	3760.EMJ23583	5.51e-175	495.0	COG0174@1|root,KOG0683@2759|Eukaryota,37JCK@33090|Viridiplantae,3G9XQ@35493|Streptophyta,4JI33@91835|fabids	35493|Streptophyta	E	glutamine synthetase	GS2	GO:0003674,GO:0003824,GO:0004356,GO:0005575,GO:0005576,GO:0005622,GO:0005623,GO:0005737,GO:0005739,GO:0005829,GO:0005840,GO:0006082,GO:0006520,GO:0006536,GO:0006541,GO:0006807,GO:0006950,GO:0006970,GO:0007568,GO:0008150,GO:0008152,GO:0009064,GO:0009507,GO:0009526,GO:0009532,GO:0009534,GO:0009535,GO:0009536,GO:0009570,GO:0009579,GO:0009628,GO:0009651,GO:0009719,GO:0009725,GO:0009735,GO:0009941,GO:…	6.3.1.2	ko:K01915	ko00220,ko00250,ko00630,ko00910,ko01100,ko01120,ko01230,ko02020,ko04217,ko04724,ko04727,map00220,map00250,map00630,map00910,map01100,map01120,map01230,map02020,map04217,map04724,map04727	-	R00253	RC00010,RC02798	ko00000,ko00001,ko01000,ko04147	-	-	-	Gln-synt_C,Gln-synt_N
evm.model.Chr1.3170	102107.XP_008221712.1	0.0	1063.0	28MXX@1|root,2QUGE@2759|Eukaryota,37MTR@33090|Viridiplantae,3G73N@35493|Streptophyta,4JMKV@91835|fabids	35493|Streptophyta	S	Protein of unknown function (DUF1336)	-	-	-	-	-	-	-	-	-	-	-	-	DUF1336
evm.model.Chr1.3183	3760.EMJ24815	1.32e-63	194.0	2E11B@1|root,2S8E1@2759|Eukaryota,37X4N@33090|Viridiplantae,3GM4I@35493|Streptophyta,4JQW0@91835|fabids	35493|Streptophyta	S	CLAVATA3 ESR (CLE)-related protein	-	-	-	-	-	-	-	-	-	-	-	-	-
evm.model.Chr1.3184	3760.EMJ24369	2.94e-239	655.0	COG0639@1|root,KOG0371@2759|Eukaryota,37JWZ@33090|Viridiplantae,3G904@35493|Streptophyta,4JDRC@91835|fabids	35493|Streptophyta	T	serine threonine-protein phosphatase	-	-	3.1.3.16	ko:K04382	ko03015,ko04013,ko04071,ko04111,ko04113,ko04114,ko04136,ko04138,ko04140,ko04151,ko04152,ko04261,ko04350,ko04390,ko04391,ko04530,ko04728,ko04730,ko05142,ko05160,ko05165,map03015,map04013,map04071,map04111,map04113,map04114,map04136,map04138,map04140,map04151,map04152,map04261,map04350,map04390,map04391,map04530,map04728,map04730,map05142,map05160,map05165	-	-	-	ko00000,ko00001,ko01000,ko01009,ko03036,ko04147	-	-	-	Metallophos
evm.model.Chr1.3188	102107.XP_008221488.1	4.47e-201	561.0	2CMCR@1|root,2QPZA@2759|Eukaryota,37JER@33090|Viridiplantae,3GFPR@35493|Streptophyta,4JM2P@91835|fabids	35493|Streptophyta	K	Transcription factor	-	-	-	-	-	-	-	-	-	-	-	-	Myb_DNA-binding
evm.model.Chr1.3191	102107.XP_008221503.1	0.0	1149.0	28IH5@1|root,2QQTY@2759|Eukaryota,37M9J@33090|Viridiplantae,3GCRY@35493|Streptophyta,4JJEG@91835|fabids	35493|Streptophyta	S	Microtubule-associated protein	-	GO:0003674,GO:0005488,GO:0005515,GO:0005575,GO:0005622,GO:0005623,GO:0005856,GO:0005874,GO:0008017,GO:0008092,GO:0015630,GO:0015631,GO:0043226,GO:0043228,GO:0043229,GO:0043232,GO:0044422,GO:0044424,GO:0044430,GO:0044446,GO:0044464,GO:0099080,GO:0099081,GO:0099512,GO:0099513	-	-	-	-	-	-	-	-	-	-	Cohesin_HEAT,HEAT
evm.model.Chr1.3196	3760.EMJ24239	8.24e-293	798.0	2BYJN@1|root,2QTUK@2759|Eukaryota,37IGC@33090|Viridiplantae,3GEXD@35493|Streptophyta,4JFKR@91835|fabids	35493|Streptophyta	G	Belongs to the glycosyltransferase 8 family	-	GO:0000271,GO:0003674,GO:0003824,GO:0005575,GO:0005622,GO:0005623,GO:0005737,GO:0005794,GO:0005975,GO:0005976,GO:0008150,GO:0008152,GO:0008194,GO:0009058,GO:0009059,GO:0012505,GO:0016051,GO:0016740,GO:0016757,GO:0016758,GO:0043170,GO:0043226,GO:0043227,GO:0043229,GO:0043231,GO:0044238,GO:0044424,GO:0044444,GO:0044464,GO:0047262,GO:0071704,GO:1901576	-	-	-	-	-	-	-	-	-	-	Glyco_transf_8
evm.model.Chr1.311	3760.EMJ28196	0.0	1535.0	COG0699@1|root,KOG0446@2759|Eukaryota,37MSI@33090|Viridiplantae,3GC6P@35493|Streptophyta,4JF65@91835|fabids	35493|Streptophyta	U	Belongs to the TRAFAC class dynamin-like GTPase superfamily. Dynamin Fzo YdjA family	-	GO:0003674,GO:0003824,GO:0003924,GO:0005488,GO:0005515,GO:0005575,GO:0005622,GO:0005623,GO:0005737,GO:0005777,GO:0006996,GO:0007031,GO:0007623,GO:0008017,GO:0008092,GO:0008150,GO:0009507,GO:0009526,GO:0009527,GO:0009536,GO:0009657,GO:0009658,GO:0009707,GO:0009941,GO:0009987,GO:0010020,GO:0015631,GO:0016020,GO:0016043,GO:0016462,GO:0016559,GO:0016787,GO:0016817,GO:0016818,GO:0017111,GO:0019867,GO:…	-	-	-	-	-	-	-	-	-	-	Dynamin_N,WD40
evm.model.Chr1.316	3760.EMJ26444	0.0	1568.0	COG1472@1|root,2QQ55@2759|Eukaryota,37HXP@33090|Viridiplantae,3G7F4@35493|Streptophyta,4JEHH@91835|fabids	35493|Streptophyta	G	Beta-xylosidase alpha-L-arabinofuranosidase	BXL3	GO:0000272,GO:0002376,GO:0003674,GO:0003824,GO:0004553,GO:0005575,GO:0005576,GO:0005618,GO:0005623,GO:0005975,GO:0005976,GO:0006950,GO:0006952,GO:0006955,GO:0008150,GO:0008152,GO:0009044,GO:0009056,GO:0009057,GO:0009605,GO:0009607,GO:0009627,GO:0009814,GO:0009987,GO:0010383,GO:0010410,GO:0016052,GO:0016787,GO:0016798,GO:0030312,GO:0031221,GO:0031222,GO:0043170,GO:0043207,GO:0044036,GO:0044237,GO:…	3.2.1.37	ko:K15920	ko00520,ko01100,map00520,map01100	-	R01433	RC00467	ko00000,ko00001,ko01000	-	GH3	-	Fn3-like,Glyco_hydro_3,Glyco_hydro_3_C
evm.model.Chr1.328	102107.XP_008218846.1	3.4e-297	810.0	COG2896@1|root,KOG2876@2759|Eukaryota,37HYZ@33090|Viridiplantae,3GGVM@35493|Streptophyta,4JGSZ@91835|fabids	35493|Streptophyta	H	Cyclic pyranopterin monophosphate synthase	-	GO:0005575,GO:0005622,GO:0005623,GO:0005737,GO:0005739,GO:0006732,GO:0006777,GO:0006793,GO:0006796,GO:0006807,GO:0008150,GO:0008152,GO:0009058,GO:0009108,GO:0009507,GO:0009536,GO:0009987,GO:0018130,GO:0019538,GO:0019637,GO:0019720,GO:0043170,GO:0043226,GO:0043227,GO:0043229,GO:0043231,GO:0043545,GO:0044237,GO:0044238,GO:0044249,GO:0044260,GO:0044267,GO:0044424,GO:0044444,GO:0044464,GO:0046483,GO:…	4.1.99.22	ko:K03639	ko00790,ko01100,ko04122,map00790,map01100,map04122	-	R09394	RC03420	ko00000,ko00001,ko01000	-	-	-	Fer4_12,Mob_synth_C,Radical_SAM
evm.model.Chr1.344	102107.XP_008218829.1	0.0	2253.0	COG0474@1|root,KOG0209@2759|Eukaryota,37QG5@33090|Viridiplantae,3G84E@35493|Streptophyta,4JK31@91835|fabids	35493|Streptophyta	P	cation-transporting ATPase	-	-	-	ko:K14950	-	-	-	-	ko00000,ko01000	3.A.3.10	-	-	Cation_ATPase,E1-E2_ATPase,Hydrolase
evm.model.Chr1.348	3760.EMJ28196	0.0	1535.0	COG0699@1|root,KOG0446@2759|Eukaryota,37MSI@33090|Viridiplantae,3GC6P@35493|Streptophyta,4JF65@91835|fabids	35493|Streptophyta	U	Belongs to the TRAFAC class dynamin-like GTPase superfamily. Dynamin Fzo YdjA family	-	GO:0003674,GO:0003824,GO:0003924,GO:0005488,GO:0005515,GO:0005575,GO:0005622,GO:0005623,GO:0005737,GO:0005777,GO:0006996,GO:0007031,GO:0007623,GO:0008017,GO:0008092,GO:0008150,GO:0009507,GO:0009526,GO:0009527,GO:0009536,GO:0009657,GO:0009658,GO:0009707,GO:0009941,GO:0009987,GO:0010020,GO:0015631,GO:0016020,GO:0016043,GO:0016462,GO:0016559,GO:0016787,GO:0016817,GO:0016818,GO:0017111,GO:0019867,GO:…	-	-	-	-	-	-	-	-	-	-	Dynamin_N,WD40
evm.model.Chr1.4069_evm.model.Chr1.4070	102107.XP_008222639.1	0.0	1321.0	28H7D@1|root,2QPK4@2759|Eukaryota,37HDU@33090|Viridiplantae,3G8VS@35493|Streptophyta,4JGXZ@91835|fabids	35493|Streptophyta	S	Survival motor neuron (SMN) interacting protein 1 (SIP1)	-	GO:0000375,GO:0000377,GO:0000387,GO:0000398,GO:0005575,GO:0005622,GO:0005623,GO:0005634,GO:0005654,GO:0005730,GO:0005737,GO:0005829,GO:0006139,GO:0006396,GO:0006397,GO:0006725,GO:0006807,GO:0008150,GO:0008152,GO:0008380,GO:0009987,GO:0010467,GO:0016043,GO:0016070,GO:0016071,GO:0016604,GO:0022607,GO:0022613,GO:0022618,GO:0031974,GO:0031981,GO:0032797,GO:0032991,GO:0034622,GO:0034641,GO:0034719,GO:…	-	ko:K13130	ko03013,map03013	M00426	-	-	ko00000,ko00001,ko00002,ko03041	-	-	-	SIP1
evm.model.Chr1.2707	102107.XP_008243255.1	3.12e-220	607.0	COG5147@1|root,KOG0048@2759|Eukaryota,37MCU@33090|Viridiplantae,3GFRJ@35493|Streptophyta,4JP9B@91835|fabids	35493|Streptophyta	K	Transcription factor	-	GO:0000003,GO:0000981,GO:0000988,GO:0000989,GO:0001067,GO:0001076,GO:0001101,GO:0001134,GO:0001135,GO:0003006,GO:0003674,GO:0003676,GO:0003677,GO:0003700,GO:0005488,GO:0005575,GO:0005622,GO:0005623,GO:0005634,GO:0006082,GO:0006355,GO:0006357,GO:0006629,GO:0006720,GO:0006721,GO:0006950,GO:0007154,GO:0007165,GO:0007275,GO:0008150,GO:0008152,GO:0008299,GO:0008610,GO:0009058,GO:0009267,GO:0009605,GO:…	-	ko:K09422	-	-	-	-	ko00000,ko03000	-	-	-	Myb_DNA-binding
evm.model.Chr1.2709	3760.EMJ24631	2.46e-94	278.0	2ACP8@1|root,2RYRP@2759|Eukaryota,37SW7@33090|Viridiplantae,3GHVC@35493|Streptophyta,4JNU9@91835|fabids	35493|Streptophyta	S	Thioesterase-like superfamily	-	GO:0003674,GO:0003824,GO:0004312,GO:0005575,GO:0005622,GO:0005623,GO:0005737,GO:0009507,GO:0009536,GO:0016295,GO:0016296,GO:0016297,GO:0016740,GO:0016746,GO:0016747,GO:0016787,GO:0016788,GO:0016790,GO:0043226,GO:0043227,GO:0043229,GO:0043231,GO:0044424,GO:0044444,GO:0044464,GO:0047381	-	-	-	-	-	-	-	-	-	-	4HBT,4HBT_2
evm.model.Chr1.373	102107.XP_008218907.1	1.21e-190	530.0	2CMA1@1|root,2QPRI@2759|Eukaryota,37K8W@33090|Viridiplantae,3G8KJ@35493|Streptophyta,4JNN4@91835|fabids	35493|Streptophyta	C	The light-harvesting complex (LHC) functions as a light receptor, it captures and delivers excitation energy to photosystems with which it is closely associated	Lhcb6-1	GO:0003674,GO:0005488,GO:0005575,GO:0005622,GO:0005623,GO:0005737,GO:0006091,GO:0008150,GO:0008152,GO:0009314,GO:0009416,GO:0009507,GO:0009526,GO:0009532,GO:0009534,GO:0009535,GO:0009536,GO:0009570,GO:0009579,GO:0009628,GO:0009765,GO:0009768,GO:0009941,GO:0009987,GO:0010287,GO:0015979,GO:0016020,GO:0016168,GO:0019684,GO:0031409,GO:0031967,GO:0031975,GO:0031976,GO:0031984,GO:0034357,GO:0042651,GO:…	-	ko:K08917	ko00196,ko01100,map00196,map01100	-	-	-	ko00000,ko00001,ko00194	-	-	-	Chloroa_b-bind
evm.model.Chr1.2711	3760.EMJ22860	4.5e-119	340.0	COG0589@1|root,2RZF9@2759|Eukaryota,37V17@33090|Viridiplantae,3GJ29@35493|Streptophyta,4JPU3@91835|fabids	35493|Streptophyta	T	Universal stress protein A-like	-	GO:0000166,GO:0003674,GO:0005488,GO:0005575,GO:0005623,GO:0005886,GO:0008144,GO:0016020,GO:0016208,GO:0017076,GO:0030554,GO:0032553,GO:0032555,GO:0032559,GO:0036094,GO:0043167,GO:0043168,GO:0043169,GO:0044464,GO:0071944,GO:0097159,GO:0097367,GO:1901265,GO:1901363	-	-	-	-	-	-	-	-	-	-	Usp
evm.model.Chr1.2712	102107.XP_008243245.1	1.29e-218	602.0	28JIP@1|root,2QRXU@2759|Eukaryota,37IS9@33090|Viridiplantae,3GBCD@35493|Streptophyta,4JGHR@91835|fabids	35493|Streptophyta	S	endonuclease	-	GO:0003674,GO:0003824,GO:0004518,GO:0004519,GO:0006139,GO:0006259,GO:0006308,GO:0006725,GO:0006807,GO:0008150,GO:0008152,GO:0009056,GO:0009057,GO:0009987,GO:0016787,GO:0016788,GO:0019439,GO:0034641,GO:0034655,GO:0043170,GO:0044237,GO:0044238,GO:0044248,GO:0044260,GO:0044265,GO:0044270,GO:0046483,GO:0046700,GO:0071704,GO:0090304,GO:0090305,GO:1901360,GO:1901361,GO:1901575	-	-	-	-	-	-	-	-	-	-	S1-P1_nuclease
evm.model.Chr1.2718	3760.EMJ24228	7.27e-287	783.0	COG2267@1|root,KOG1455@2759|Eukaryota,37NEH@33090|Viridiplantae,3GD03@35493|Streptophyta,4JHHW@91835|fabids	35493|Streptophyta	I	Caffeoylshikimate esterase-like	-	-	3.1.1.23	ko:K01054	ko00561,ko01100,ko04714,ko04723,ko04923,map00561,map01100,map04714,map04723,map04923	M00098	R01351	RC00020,RC00041	ko00000,ko00001,ko00002,ko01000,ko01002	-	-	-	Hydrolase_4
evm.model.Chr1.2716	102107.XP_008243240.1	2.79e-304	839.0	KOG4197@1|root,KOG4197@2759|Eukaryota,37SWU@33090|Viridiplantae,3GACA@35493|Streptophyta,4JM6A@91835|fabids	35493|Streptophyta	S	Pentatricopeptide repeat-containing protein	-	-	-	-	-	-	-	-	-	-	-	-	DYW_deaminase,PPR,PPR_2
evm.model.Chr1.382	102107.XP_008218929.1	0.0	1034.0	COG4886@1|root,2QTFC@2759|Eukaryota,37MCY@33090|Viridiplantae,3GBZG@35493|Streptophyta,4JKXA@91835|fabids	35493|Streptophyta	T	Belongs to the protein kinase superfamily. Ser Thr protein kinase family	-	-	-	-	-	-	-	-	-	-	-	-	LRRNT_2,LRR_1,LRR_6,LRR_8,Pkinase
evm.model.Chr1.2726	102107.XP_008243231.1	5.87e-127	361.0	COG4451@1|root,2QT0M@2759|Eukaryota,37T3C@33090|Viridiplantae,3GFPQ@35493|Streptophyta	35493|Streptophyta	E	RuBisCO catalyzes two reactions the carboxylation of D- ribulose 1,5-bisphosphate, the primary event in carbon dioxide fixation, as well as the oxidative fragmentation of the pentose substrate. Both reactions occur simultaneously and in competition at the same active site	RBCS-1	GO:0005575,GO:0005622,GO:0005623,GO:0005737,GO:0009507,GO:0009536,GO:0043226,GO:0043227,GO:0043229,GO:0043231,GO:0044424,GO:0044444,GO:0044464	4.1.1.39	ko:K01602	ko00630,ko00710,ko01100,ko01120,ko01200,map00630,map00710,map01100,map01120,map01200	M00165,M00166,M00532	R00024,R03140	RC00172,RC00859	ko00000,ko00001,ko00002,ko01000	-	-	-	RbcS,RuBisCO_small
evm.model.Chr1.2725	3760.EMJ26994	2.32e-80	239.0	2E1ZG@1|root,2S98Q@2759|Eukaryota,37X8D@33090|Viridiplantae,3GKXB@35493|Streptophyta,4JR6U@91835|fabids	35493|Streptophyta	-	-	-	-	-	-	-	-	-	-	-	-	-	-	-
evm.model.Chr1.2724	102107.XP_008243233.1	1.45e-125	357.0	2C4BW@1|root,2RYSF@2759|Eukaryota,37UCT@33090|Viridiplantae,3GIGF@35493|Streptophyta,4JTX4@91835|fabids	35493|Streptophyta	-	-	-	-	-	-	-	-	-	-	-	-	-	-	-
evm.model.Chr1.2727	102107.XP_008243230.1	2.99e-134	380.0	28IIS@1|root,2QQVS@2759|Eukaryota,37HSH@33090|Viridiplantae,3GBGW@35493|Streptophyta,4JGV3@91835|fabids	35493|Streptophyta	S	Protein of unknown function (DUF1218)	-	-	-	-	-	-	-	-	-	-	-	-	DUF1218
evm.model.Chr1.390	102107.XP_008219012.1	0.0	951.0	KOG1471@1|root,KOG1471@2759|Eukaryota,37IBQ@33090|Viridiplantae,3GG74@35493|Streptophyta,4JDZV@91835|fabids	35493|Streptophyta	I	Patellin-3-like	-	GO:0005575,GO:0005622,GO:0005623,GO:0005737,GO:0005886,GO:0009507,GO:0009536,GO:0016020,GO:0043226,GO:0043227,GO:0043229,GO:0043231,GO:0044424,GO:0044444,GO:0044464,GO:0071944	-	ko:K19996	-	-	-	-	ko00000,ko04131	-	-	-	CRAL_TRIO,CRAL_TRIO_N
evm.model.Chr1.600_evm.model.Chr1.601_evm.model.Chr1.603_evm.model.Chr1.604	102107.XP_008219269.1	3.18e-131	377.0	COG5068@1|root,KOG0014@2759|Eukaryota,37NNH@33090|Viridiplantae,3GGU3@35493|Streptophyta,4JTRG@91835|fabids	35493|Streptophyta	K	MADS-box protein	-	GO:0000003,GO:0000060,GO:0000900,GO:0001101,GO:0003006,GO:0003674,GO:0003676,GO:0003677,GO:0003700,GO:0005488,GO:0005515,GO:0005575,GO:0005622,GO:0005623,GO:0005634,GO:0005737,GO:0006355,GO:0006417,GO:0006606,GO:0006810,GO:0006886,GO:0006913,GO:0007275,GO:0008104,GO:0008150,GO:0009266,GO:0009628,GO:0009719,GO:0009725,GO:0009739,GO:0009791,GO:0009888,GO:0009889,GO:0009890,GO:0009891,GO:0009892,GO:…	-	ko:K09260	ko04013,ko04022,ko04371,ko05418,map04013,map04022,map04371,map05418	-	-	-	ko00000,ko00001,ko03000	-	-	-	K-box,SRF-TF
evm.model.Chr1.2732	102107.XP_008243225.1	2.86e-229	631.0	COG0646@1|root,KOG1579@2759|Eukaryota,37PWF@33090|Viridiplantae,3GE87@35493|Streptophyta,4JM42@91835|fabids	35493|Streptophyta	E	Homocysteine s-methyltransferase	-	GO:0000096,GO:0000097,GO:0003674,GO:0003824,GO:0006082,GO:0006520,GO:0006555,GO:0006790,GO:0006807,GO:0008150,GO:0008152,GO:0008168,GO:0008172,GO:0008652,GO:0008757,GO:0008898,GO:0009058,GO:0009066,GO:0009067,GO:0009086,GO:0009987,GO:0016053,GO:0016740,GO:0016741,GO:0019752,GO:0032259,GO:0043436,GO:0044237,GO:0044238,GO:0044249,GO:0044272,GO:0044281,GO:0044283,GO:0046394,GO:0071704,GO:1901564,GO:…	2.1.1.10	ko:K00547	ko00270,ko01100,ko01110,map00270,map01100,map01110	-	R00650	RC00003,RC00035	ko00000,ko00001,ko01000	-	-	-	S-methyl_trans
evm.model.Chr1.2730	102107.XP_008243227.1	1.63e-314	858.0	COG5641@1|root,KOG1601@2759|Eukaryota,37RDZ@33090|Viridiplantae,3G8M4@35493|Streptophyta,4JINZ@91835|fabids	35493|Streptophyta	K	Zinc finger protein CONSTANS-like	-	GO:0003674,GO:0003700,GO:0005575,GO:0006355,GO:0008150,GO:0009889,GO:0010468,GO:0010556,GO:0016020,GO:0019219,GO:0019222,GO:0031323,GO:0031326,GO:0050789,GO:0050794,GO:0051171,GO:0051252,GO:0060255,GO:0065007,GO:0080090,GO:0140110,GO:1903506,GO:2000112,GO:2001141	-	-	-	-	-	-	-	-	-	-	CCT,zf-B_box
evm.model.Chr1.1405	102107.XP_008220097.1	2.61e-257	707.0	COG2267@1|root,KOG1455@2759|Eukaryota,37JG9@33090|Viridiplantae,3GEJG@35493|Streptophyta,4JEKW@91835|fabids	35493|Streptophyta	I	Monoglyceride	-	-	3.1.1.23	ko:K01054	ko00561,ko01100,ko04714,ko04723,ko04923,map00561,map01100,map04714,map04723,map04923	M00098	R01351	RC00020,RC00041	ko00000,ko00001,ko00002,ko01000,ko01002	-	-	-	Hydrolase_4
evm.model.Chr1.2735	3760.EMJ23826	3.07e-230	635.0	28PHQ@1|root,2RZ0C@2759|Eukaryota,37U65@33090|Viridiplantae,3G8VJ@35493|Streptophyta,4JRN7@91835|fabids	35493|Streptophyta	K	ethylene-responsive transcription factor	-	GO:0003674,GO:0003700,GO:0006355,GO:0007275,GO:0008150,GO:0009555,GO:0009889,GO:0010468,GO:0010556,GO:0019219,GO:0019222,GO:0031323,GO:0031326,GO:0032501,GO:0032502,GO:0048229,GO:0048856,GO:0050789,GO:0050794,GO:0051171,GO:0051252,GO:0060255,GO:0065007,GO:0080090,GO:0140110,GO:1903506,GO:2000112,GO:2001141	-	-	-	-	-	-	-	-	-	-	AP2
evm.model.Chr1.2739	102107.XP_008243220.1	7.05e-132	376.0	KOG0667@1|root,KOG0670@2759|Eukaryota,37VQ3@33090|Viridiplantae,3GJHK@35493|Streptophyta,4JQCE@91835|fabids	35493|Streptophyta	A	protein kinase activity	-	-	-	-	-	-	-	-	-	-	-	-	-
evm.model.Chr1.3835	3760.EMJ25108	1.15e-168	470.0	COG3979@1|root,KOG4742@2759|Eukaryota	2759|Eukaryota	P	chitin catabolic process	-	-	3.2.1.14	ko:K01183	ko00520,ko01100,map00520,map01100	-	R01206,R02334	RC00467	ko00000,ko00001,ko01000	-	GH18	-	Chitin_bind_1,Glyco_hydro_19
evm.model.Chr1.2512	3760.EMJ23188	0.0	1261.0	2CMFB@1|root,2QQ74@2759|Eukaryota,38A4Y@33090|Viridiplantae,3GXN1@35493|Streptophyta,4JW32@91835|fabids	35493|Streptophyta	T	Motif C-terminal to PAS motifs (likely to contribute to PAS structural domain)	-	-	-	ko:K12116	ko04712,map04712	-	-	-	ko00000,ko00001,ko04121	-	-	-	F-box,Kelch_2,Kelch_4,PAS_9
evm.model.Chr1.2515	3760.EMJ23203	0.0	1076.0	28M6G@1|root,2QTPA@2759|Eukaryota,37I19@33090|Viridiplantae,3GET2@35493|Streptophyta,4JH5M@91835|fabids	35493|Streptophyta	S	Microtubule-associated protein	-	GO:0003002,GO:0003674,GO:0005488,GO:0005515,GO:0005575,GO:0005622,GO:0005623,GO:0005737,GO:0005856,GO:0005874,GO:0005881,GO:0005938,GO:0006996,GO:0007010,GO:0007275,GO:0007389,GO:0008017,GO:0008092,GO:0008150,GO:0009832,GO:0009987,GO:0010005,GO:0010051,GO:0015630,GO:0015631,GO:0016043,GO:0030863,GO:0030981,GO:0032501,GO:0032502,GO:0042546,GO:0043226,GO:0043228,GO:0043229,GO:0043232,GO:0044085,GO:…	-	-	-	-	-	-	-	-	-	-	MAP70
evm.model.Chr1.2524	102107.XP_008221464.1	8.51e-118	338.0	COG5126@1|root,KOG0027@2759|Eukaryota,37U1A@33090|Viridiplantae,3GI6M@35493|Streptophyta,4JPAJ@91835|fabids	35493|Streptophyta	T	calcium-binding protein	-	GO:0003674,GO:0005488,GO:0005509,GO:0005575,GO:0005622,GO:0005623,GO:0005634,GO:0005737,GO:0006950,GO:0007275,GO:0008150,GO:0009266,GO:0009409,GO:0009628,GO:0009653,GO:0009888,GO:0009987,GO:0010015,GO:0010053,GO:0010054,GO:0016049,GO:0021700,GO:0022622,GO:0030154,GO:0032501,GO:0032502,GO:0040007,GO:0043167,GO:0043169,GO:0043226,GO:0043227,GO:0043229,GO:0043231,GO:0044424,GO:0044464,GO:0046872,GO:…	-	ko:K13448	ko04626,map04626	-	-	-	ko00000,ko00001	-	-	-	EF-hand_1,EF-hand_5,EF-hand_7
evm.model.Chr1.2531	102107.XP_008221470.1	5.82e-74	235.0	COG3491@1|root,KOG0143@2759|Eukaryota,37NM9@33090|Viridiplantae,3GC65@35493|Streptophyta,4JFFZ@91835|fabids	35493|Streptophyta	Q	Belongs to the iron ascorbate-dependent oxidoreductase family	-	-	-	-	-	-	-	-	-	-	-	-	2OG-FeII_Oxy,DIOX_N
evm.model.Chr1.1207	102107.XP_008219830.1	0.0	2389.0	KOG1811@1|root,KOG1811@2759|Eukaryota,37JPE@33090|Viridiplantae,3GCKX@35493|Streptophyta,4JMWM@91835|fabids	35493|Streptophyta	S	phosphatidylinositol-3-phosphate binding	-	-	-	ko:K19027	-	-	-	-	ko00000,ko03400	-	-	-	-
evm.model.Chr1.2292_evm.model.Chr1.2293	3760.EMJ23139	0.0	1632.0	COG5021@1|root,KOG4441@1|root,KOG4276@2759|Eukaryota,KOG4441@2759|Eukaryota,37PBV@33090|Viridiplantae,3GG3J@35493|Streptophyta,4JNHW@91835|fabids	35493|Streptophyta	T	BTB POZ domain-containing protein	-	GO:0000151,GO:0003674,GO:0005488,GO:0005515,GO:0005575,GO:0005622,GO:0005623,GO:0005737,GO:0006508,GO:0006511,GO:0006807,GO:0008150,GO:0008152,GO:0009056,GO:0009057,GO:0009987,GO:0010498,GO:0019005,GO:0019222,GO:0019538,GO:0019899,GO:0019941,GO:0030162,GO:0030163,GO:0031461,GO:0031625,GO:0032991,GO:0043161,GO:0043170,GO:0043632,GO:0044237,GO:0044238,GO:0044248,GO:0044257,GO:0044260,GO:0044265,GO:…	-	-	-	-	-	-	-	-	-	-	BACK,BTB,F5_F8_type_C,Methyltransf_FA
evm.model.Chr1.1211	3760.EMJ26055	2.81e-290	803.0	28MD9@1|root,2QTWQ@2759|Eukaryota,37MW0@33090|Viridiplantae,3GBRP@35493|Streptophyta,4JGFH@91835|fabids	35493|Streptophyta	-	-	-	-	-	-	-	-	-	-	-	-	-	-	WHIM1
evm.model.Chr1.2540	102107.XP_008221444.1	8.39e-239	655.0	292B5@1|root,2R97J@2759|Eukaryota,37K8Z@33090|Viridiplantae,3GBNH@35493|Streptophyta,4JIGT@91835|fabids	35493|Streptophyta	S	f-box protein	-	GO:0000003,GO:0003006,GO:0007275,GO:0008150,GO:0009790,GO:0009791,GO:0009793,GO:0010154,GO:0022414,GO:0032501,GO:0032502,GO:0048316,GO:0048608,GO:0048731,GO:0048856,GO:0061458	-	-	-	-	-	-	-	-	-	-	F-box,F-box-like
evm.model.Chr1.2546	102107.XP_008221437.1	0.0	1152.0	COG0033@1|root,KOG0625@2759|Eukaryota,37RJS@33090|Viridiplantae,3GDYC@35493|Streptophyta,4JF3Q@91835|fabids	35493|Streptophyta	G	Belongs to the phosphohexose mutase family	-	GO:0000271,GO:0003674,GO:0003824,GO:0004614,GO:0005575,GO:0005622,GO:0005623,GO:0005634,GO:0005737,GO:0005829,GO:0005886,GO:0005975,GO:0005976,GO:0005977,GO:0005978,GO:0005982,GO:0005996,GO:0006006,GO:0006012,GO:0006073,GO:0006091,GO:0006112,GO:0008150,GO:0008152,GO:0009056,GO:0009058,GO:0009059,GO:0009250,GO:0009507,GO:0009526,GO:0009532,GO:0009536,GO:0009570,GO:0009581,GO:0009582,GO:0009590,GO:…	5.4.2.2	ko:K01835	ko00010,ko00030,ko00052,ko00230,ko00500,ko00520,ko00521,ko01100,ko01110,ko01120,ko01130,map00010,map00030,map00052,map00230,map00500,map00520,map00521,map01100,map01110,map01120,map01130	M00549	R00959,R01057,R08639	RC00408	ko00000,ko00001,ko00002,ko01000	-	-	-	PGM_PMM_I,PGM_PMM_II,PGM_PMM_III,PGM_PMM_IV
evm.model.Chr1.1214	102107.XP_008219826.1	0.0	3440.0	KOG1832@1|root,KOG1832@2759|Eukaryota,37IPC@33090|Viridiplantae,3G87U@35493|Streptophyta,4JD8Z@91835|fabids	35493|Streptophyta	D	DDB1- and CUL4-associated factor homolog	-	GO:0000003,GO:0003006,GO:0005575,GO:0005622,GO:0005623,GO:0005634,GO:0007275,GO:0008150,GO:0009790,GO:0009791,GO:0009793,GO:0009908,GO:0010154,GO:0022414,GO:0032501,GO:0032502,GO:0043226,GO:0043227,GO:0043229,GO:0043231,GO:0044424,GO:0044464,GO:0048316,GO:0048366,GO:0048367,GO:0048608,GO:0048731,GO:0048827,GO:0048856,GO:0061458,GO:0090567,GO:0099402	-	ko:K11789	-	-	-	-	ko00000,ko04121	-	-	-	LisH
evm.model.Chr1.2544	3760.EMJ27003	7.38e-142	401.0	28QVS@1|root,2QPI3@2759|Eukaryota,37U2Y@33090|Viridiplantae,3GHYZ@35493|Streptophyta,4JHCN@91835|fabids	35493|Streptophyta	S	21 kDa protein-like	-	-	-	-	-	-	-	-	-	-	-	-	PMEI
evm.model.Chr1.1212	3760.EMJ23828	5.65e-230	634.0	COG0548@1|root,KOG2436@2759|Eukaryota,37ITD@33090|Viridiplantae,3G7E6@35493|Streptophyta,4JK15@91835|fabids	35493|Streptophyta	E	Acetylglutamate kinase	NAGK	GO:0003674,GO:0003824,GO:0003991,GO:0005488,GO:0005575,GO:0005622,GO:0005623,GO:0005737,GO:0006082,GO:0006520,GO:0006525,GO:0006526,GO:0006591,GO:0006793,GO:0006796,GO:0006807,GO:0008150,GO:0008152,GO:0008652,GO:0009058,GO:0009064,GO:0009084,GO:0009507,GO:0009534,GO:0009536,GO:0009579,GO:0009987,GO:0016053,GO:0016301,GO:0016310,GO:0016597,GO:0016740,GO:0016772,GO:0016774,GO:0019752,GO:0031406,GO:…	2.7.2.8	ko:K00930	ko00220,ko01100,ko01110,ko01130,ko01210,ko01230,map00220,map01100,map01110,map01130,map01210,map01230	M00028	R02649	RC00002,RC00043	ko00000,ko00001,ko00002,ko01000	-	-	-	AA_kinase
evm.model.Chr1.2548	3760.EMJ23090	3.87e-71	220.0	29T4M@1|root,2RXFH@2759|Eukaryota,37UHA@33090|Viridiplantae,3GI3M@35493|Streptophyta,4JNWX@91835|fabids	35493|Streptophyta	K	HMG-Y-related protein	-	GO:0003674,GO:0003676,GO:0003677,GO:0005488,GO:0005575,GO:0005622,GO:0005623,GO:0005634,GO:0005730,GO:0031974,GO:0031981,GO:0043226,GO:0043227,GO:0043228,GO:0043229,GO:0043231,GO:0043232,GO:0043233,GO:0044422,GO:0044424,GO:0044428,GO:0044446,GO:0044464,GO:0070013,GO:0097159,GO:1901363	-	-	-	-	-	-	-	-	-	-	AT_hook,Linker_histone
evm.model.Chr1.1216	102107.XP_008219823.1	0.0	959.0	2CMCP@1|root,2QPZ6@2759|Eukaryota,37MG6@33090|Viridiplantae,3GCPV@35493|Streptophyta,4JE61@91835|fabids	35493|Streptophyta	G	Belongs to the glycosyl hydrolase 17 family	-	GO:0001871,GO:0003674,GO:0003824,GO:0004553,GO:0005488,GO:0005575,GO:0005618,GO:0005622,GO:0005623,GO:0005737,GO:0005773,GO:0005886,GO:0005911,GO:0009505,GO:0009506,GO:0016020,GO:0016787,GO:0016798,GO:0030054,GO:0030246,GO:0030247,GO:0030312,GO:0031224,GO:0031225,GO:0031226,GO:0043226,GO:0043227,GO:0043229,GO:0043231,GO:0044424,GO:0044425,GO:0044444,GO:0044459,GO:0044464,GO:0046658,GO:0055044,GO:…	3.2.1.39	ko:K19893	ko00500,map00500	-	R00308	RC00467	ko00000,ko00001,ko00537,ko01000	-	CBM43,GH17	-	Glyco_hydro_17,X8
evm.model.Chr1.2551	3760.EMJ28223	0.0	1737.0	2CM7B@1|root,2QPIG@2759|Eukaryota,37MBK@33090|Viridiplantae,3GDKK@35493|Streptophyta,4JDH0@91835|fabids	35493|Streptophyta	S	Zein-binding	-	-	-	-	-	-	-	-	-	-	-	-	Zein-binding
evm.model.Chr1.1224	102107.XP_008219813.1	7.54e-68	209.0	2CPQH@1|root,2S66K@2759|Eukaryota,37WHJ@33090|Viridiplantae,3GK71@35493|Streptophyta,4JQK5@91835|fabids	35493|Streptophyta	S	Guanine nucleotide-binding protein subunit gamma	-	GO:0005575,GO:0005623,GO:0005886,GO:0016020,GO:0044464,GO:0071944	-	-	-	-	-	-	-	-	-	-	G-gamma
evm.model.Chr1.1229	102107.XP_008219808.1	0.0	1187.0	COG0415@1|root,KOG0133@2759|Eukaryota,37QRZ@33090|Viridiplantae,3GFET@35493|Streptophyta,4JJJN@91835|fabids	35493|Streptophyta	LT	Cryptochrome DASH	CRY3	-	4.1.99.3	ko:K01669	-	-	-	-	ko00000,ko01000,ko03400	-	-	-	DNA_photolyase,FAD_binding_7
evm.model.Chr1.2559	102107.XP_008221421.1	4.02e-95	277.0	KOG4197@1|root,KOG4197@2759|Eukaryota,37UI0@33090|Viridiplantae,3GJ1P@35493|Streptophyta,4JPI4@91835|fabids	35493|Streptophyta	S	Uncharacterized protein At4g22758-like	-	-	-	-	-	-	-	-	-	-	-	-	-
evm.model.Chr1.1227	102107.XP_008219810.1	2.7e-271	744.0	KOG2846@1|root,KOG2846@2759|Eukaryota,37RA5@33090|Viridiplantae,3GB8A@35493|Streptophyta,4JGYS@91835|fabids	35493|Streptophyta	S	Predicted integral membrane zinc-ribbon metal-binding protein	-	GO:0005575,GO:0005622,GO:0005623,GO:0005737,GO:0005783,GO:0006996,GO:0007029,GO:0008150,GO:0009987,GO:0010256,GO:0012505,GO:0016043,GO:0031984,GO:0043226,GO:0043227,GO:0043229,GO:0043231,GO:0044422,GO:0044424,GO:0044432,GO:0044444,GO:0044446,GO:0044464,GO:0071782,GO:0071786,GO:0071840,GO:0098827	-	-	-	-	-	-	-	-	-	-	zinc_ribbon_10
evm.model.Chr1.2558	102107.XP_008221422.1	0.0	1188.0	28K9J@1|root,2QPMG@2759|Eukaryota,37KYY@33090|Viridiplantae,3G8EK@35493|Streptophyta,4JHNZ@91835|fabids	35493|Streptophyta	K	Belongs to the GRAS family	GAI	GO:0000003,GO:0000910,GO:0001067,GO:0001101,GO:0003674,GO:0003676,GO:0003677,GO:0003700,GO:0005488,GO:0005575,GO:0005622,GO:0005623,GO:0005634,GO:0006355,GO:0006808,GO:0006810,GO:0006950,GO:0006970,GO:0006972,GO:0007049,GO:0007154,GO:0007165,GO:0008150,GO:0009314,GO:0009416,GO:0009628,GO:0009639,GO:0009651,GO:0009719,GO:0009723,GO:0009725,GO:0009737,GO:0009739,GO:0009740,GO:0009751,GO:0009753,GO:…	-	ko:K14494	ko04075,map04075	-	-	-	ko00000,ko00001	-	-	-	DELLA,GRAS
evm.model.Chr1.1228	102107.XP_008219809.1	1.04e-137	420.0	KOG4197@1|root,KOG4197@2759|Eukaryota,37IFE@33090|Viridiplantae,3G822@35493|Streptophyta,4JE7S@91835|fabids	35493|Streptophyta	S	Pentatricopeptide repeat-containing protein	-	GO:0003674,GO:0003676,GO:0003723,GO:0003824,GO:0004518,GO:0004519,GO:0005488,GO:0005575,GO:0005622,GO:0005623,GO:0006139,GO:0006725,GO:0006807,GO:0008150,GO:0008152,GO:0009451,GO:0009987,GO:0016070,GO:0016787,GO:0016788,GO:0034641,GO:0043170,GO:0043226,GO:0043227,GO:0043229,GO:0043231,GO:0043412,GO:0044237,GO:0044238,GO:0044424,GO:0044464,GO:0046483,GO:0071704,GO:0090304,GO:0090305,GO:0097159,GO:…	-	ko:K17710	-	-	-	-	ko00000,ko03016,ko03029	-	-	-	PPR,PPR_1,PPR_2,PPR_3
evm.model.Chr1.2560	102107.XP_008221419.1	7.39e-119	340.0	KOG1030@1|root,KOG1030@2759|Eukaryota,37TPT@33090|Viridiplantae,3GIGN@35493|Streptophyta,4JPHZ@91835|fabids	35493|Streptophyta	S	ADP-ribosylation factor GTPase-activating protein	-	GO:0003674,GO:0005096,GO:0005488,GO:0005543,GO:0005575,GO:0005576,GO:0005622,GO:0005623,GO:0005634,GO:0005737,GO:0005773,GO:0005794,GO:0005886,GO:0006810,GO:0006886,GO:0007275,GO:0008047,GO:0008104,GO:0008150,GO:0008289,GO:0009314,GO:0009416,GO:0009555,GO:0009605,GO:0009606,GO:0009628,GO:0009629,GO:0009630,GO:0009637,GO:0009638,GO:0009787,GO:0009789,GO:0009966,GO:0009967,GO:0010646,GO:0010647,GO:…	-	-	-	-	-	-	-	-	-	-	C2
evm.model.Chr1.3890	102107.XP_008222448.1	0.0	952.0	KOG0310@1|root,KOG0310@2759|Eukaryota,37JF9@33090|Viridiplantae,3G8B8@35493|Streptophyta,4JGDR@91835|fabids	35493|Streptophyta	S	U3 small nucleolar RNA-associated	-	GO:0000151,GO:0005575,GO:0005622,GO:0005623,GO:0005634,GO:0005730,GO:0006139,GO:0006364,GO:0006396,GO:0006725,GO:0006807,GO:0007275,GO:0008150,GO:0008152,GO:0009553,GO:0009561,GO:0009987,GO:0010467,GO:0016070,GO:0016072,GO:0022613,GO:0031461,GO:0031974,GO:0031981,GO:0032501,GO:0032502,GO:0032991,GO:0034470,GO:0034641,GO:0034660,GO:0042254,GO:0043170,GO:0043226,GO:0043227,GO:0043228,GO:0043229,GO:…	-	ko:K14549	ko03008,map03008	-	-	-	ko00000,ko00001,ko03009	-	-	-	UTP15_C,WD40
evm.model.Chr1.2564	102107.XP_008221417.1	1.06e-110	318.0	29F1T@1|root,2RN75@2759|Eukaryota,37TJB@33090|Viridiplantae,3GJY3@35493|Streptophyta,4JW2G@91835|fabids	35493|Streptophyta	S	MLP-like protein	-	GO:0005575,GO:0005622,GO:0005623,GO:0005737,GO:0009507,GO:0009536,GO:0043226,GO:0043227,GO:0043229,GO:0043231,GO:0044424,GO:0044444,GO:0044464	-	-	-	-	-	-	-	-	-	-	Bet_v_1
evm.model.Chr1.1233	102107.XP_008219802.1	1.08e-79	246.0	2CT59@1|root,2S4B2@2759|Eukaryota,37W4C@33090|Viridiplantae,3GJSN@35493|Streptophyta,4JQN3@91835|fabids	35493|Streptophyta	S	selenoprotein	-	-	-	-	-	-	-	-	-	-	-	-	-
evm.model.Chr1.3893	3760.EMJ24802	8.48e-106	306.0	2BQQ7@1|root,2S1US@2759|Eukaryota,37V92@33090|Viridiplantae,3GJM1@35493|Streptophyta,4JPPZ@91835|fabids	35493|Streptophyta	-	-	-	-	-	-	-	-	-	-	-	-	-	-	-
evm.model.Chr1.3899	102107.XP_008245349.1	0.0	1233.0	KOG4197@1|root,KOG4197@2759|Eukaryota,37T5S@33090|Viridiplantae,3G8PZ@35493|Streptophyta,4JM5W@91835|fabids	35493|Streptophyta	S	pentatricopeptide repeat-containing protein At2g22410, mitochondrial-like	-	-	-	-	-	-	-	-	-	-	-	-	PPR,PPR_2
evm.model.Chr1.1239	3760.EMJ28654	1.15e-199	553.0	COG5235@1|root,KOG3108@2759|Eukaryota,37Q34@33090|Viridiplantae,3GCKD@35493|Streptophyta,4JDU3@91835|fabids	35493|Streptophyta	L	Replication protein A 32 kDa subunit	-	GO:0000228,GO:0000278,GO:0005575,GO:0005622,GO:0005623,GO:0005634,GO:0005657,GO:0005662,GO:0005694,GO:0006139,GO:0006259,GO:0006260,GO:0006261,GO:0006269,GO:0006281,GO:0006310,GO:0006725,GO:0006807,GO:0006950,GO:0006974,GO:0007049,GO:0008150,GO:0008152,GO:0009058,GO:0009059,GO:0009892,GO:0009987,GO:0010468,GO:0010605,GO:0010629,GO:0016070,GO:0016458,GO:0018130,GO:0019222,GO:0019438,GO:0022402,GO:…	-	ko:K10739	ko03030,ko03420,ko03430,ko03440,ko03460,map03030,map03420,map03430,map03440,map03460	M00288	-	-	ko00000,ko00001,ko00002,ko03032,ko03400	-	-	-	RPA_C,tRNA_anti-codon
evm.model.Chr1.1240	3760.EMJ26713	0.0	1344.0	COG0661@1|root,KOG1235@2759|Eukaryota,37RQ5@33090|Viridiplantae,3GDII@35493|Streptophyta,4JHTA@91835|fabids	35493|Streptophyta	J	aarF domain-containing protein kinase At4g31390	-	GO:0001101,GO:0003674,GO:0003824,GO:0004672,GO:0005575,GO:0005622,GO:0005623,GO:0005737,GO:0006091,GO:0006464,GO:0006468,GO:0006725,GO:0006778,GO:0006787,GO:0006793,GO:0006796,GO:0006807,GO:0006950,GO:0006979,GO:0006995,GO:0006996,GO:0007154,GO:0008150,GO:0008152,GO:0009056,GO:0009267,GO:0009314,GO:0009414,GO:0009415,GO:0009416,GO:0009507,GO:0009532,GO:0009536,GO:0009570,GO:0009605,GO:0009628,GO:…	-	ko:K08869	-	-	-	-	ko00000,ko01001	-	-	-	ABC1
evm.model.Chr1.5604	102107.XP_008224418.1	1.52e-279	766.0	297RE@1|root,2RERJ@2759|Eukaryota,37R0B@33090|Viridiplantae,3GBDZ@35493|Streptophyta,4JHGZ@91835|fabids	35493|Streptophyta	S	Targeting protein for Xklp2 (TPX2)	-	GO:0000226,GO:0000902,GO:0001558,GO:0003674,GO:0005488,GO:0005515,GO:0005575,GO:0005622,GO:0005623,GO:0005737,GO:0005856,GO:0005874,GO:0005881,GO:0005938,GO:0006996,GO:0007010,GO:0007017,GO:0008017,GO:0008092,GO:0008150,GO:0009653,GO:0009826,GO:0009987,GO:0015630,GO:0015631,GO:0016043,GO:0016049,GO:0022603,GO:0022604,GO:0030308,GO:0030863,GO:0030865,GO:0030981,GO:0031122,GO:0032502,GO:0032989,GO:…	-	-	-	-	-	-	-	-	-	-	TPX2
evm.model.Chr1.1247	3760.EMJ28672	1.17e-232	641.0	2C0PQ@1|root,2QUMM@2759|Eukaryota,37IA7@33090|Viridiplantae,3GEDG@35493|Streptophyta,4JEY7@91835|fabids	35493|Streptophyta	Q	Belongs to the peroxidase family. Classical plant (class III) peroxidase subfamily	-	-	1.11.1.7	ko:K00430	ko00940,ko01100,ko01110,map00940,map01100,map01110	-	R00602,R02596,R03919,R04007,R07443	RC00034	ko00000,ko00001,ko01000	-	-	-	peroxidase
evm.model.Chr1.2576	3760.EMJ24930	7.41e-175	488.0	28K31@1|root,2QSHI@2759|Eukaryota,37MX8@33090|Viridiplantae,3GEV9@35493|Streptophyta,4JNSX@91835|fabids	35493|Streptophyta	-	-	-	-	-	-	-	-	-	-	-	-	-	-	-
evm.model.Chr1.5606	102107.XP_008224421.1	0.0	1958.0	28K02@1|root,2QSEI@2759|Eukaryota,37IFZ@33090|Viridiplantae,3GCMC@35493|Streptophyta,4JKM8@91835|fabids	35493|Streptophyta	S	Zinc knuckle (CCHC-type) family protein	-	-	-	-	-	-	-	-	-	-	-	-	Plus-3
evm.model.Chr1.5608	102107.XP_008224425.1	8.75e-280	772.0	28HDN@1|root,2QPRV@2759|Eukaryota,37R4U@33090|Viridiplantae,3G8CU@35493|Streptophyta,4JRVR@91835|fabids	35493|Streptophyta	S	Zeta toxin	-	-	-	-	-	-	-	-	-	-	-	-	Zeta_toxin
evm.model.Chr1.1251	102107.XP_008219940.1	0.0	1005.0	KOG0800@1|root,KOG0800@2759|Eukaryota,37P10@33090|Viridiplantae,3G8M1@35493|Streptophyta,4JHV0@91835|fabids	35493|Streptophyta	O	Ring finger domain	-	GO:0000003,GO:0003006,GO:0003674,GO:0003824,GO:0004842,GO:0005488,GO:0005515,GO:0006464,GO:0006508,GO:0006511,GO:0006807,GO:0007275,GO:0008150,GO:0008152,GO:0008285,GO:0009056,GO:0009057,GO:0009791,GO:0009908,GO:0009987,GO:0010498,GO:0016567,GO:0016740,GO:0019538,GO:0019787,GO:0019899,GO:0019941,GO:0022414,GO:0030163,GO:0031624,GO:0032446,GO:0032501,GO:0032502,GO:0036211,GO:0040008,GO:0042127,GO:…	-	-	-	-	-	-	-	-	-	-	zf-RING_2
evm.model.Chr1.2580	102107.XP_008243372.1	0.0	1269.0	COG0659@1|root,KOG0236@2759|Eukaryota,37SMN@33090|Viridiplantae,3GAZR@35493|Streptophyta,4JMF4@91835|fabids	35493|Streptophyta	P	Sulfate transporter	-	GO:0003674,GO:0005215,GO:0005575,GO:0005623,GO:0005886,GO:0005887,GO:0006810,GO:0006811,GO:0006820,GO:0008150,GO:0008272,GO:0008509,GO:0015075,GO:0015103,GO:0015116,GO:0015318,GO:0015698,GO:0016020,GO:0016021,GO:0022857,GO:0031224,GO:0031226,GO:0034220,GO:0044425,GO:0044459,GO:0044464,GO:0051179,GO:0051234,GO:0055085,GO:0071944,GO:0072348,GO:0098656,GO:0098660,GO:0098661,GO:1901682,GO:1902358	-	ko:K17471	-	-	-	-	ko00000,ko02000	2.A.53.1	-	-	STAS,Sulfate_transp
evm.model.Chr1.5612	102107.XP_008224429.1	0.0	1670.0	KOG1990@1|root,KOG1990@2759|Eukaryota,37M2P@33090|Viridiplantae,3GAAE@35493|Streptophyta,4JDKF@91835|fabids	35493|Streptophyta	L	Chloroplastic group IIA intron splicing facilitator CRS1	CFM3	GO:0000003,GO:0000373,GO:0000375,GO:0000377,GO:0003006,GO:0005575,GO:0005622,GO:0005623,GO:0005737,GO:0005739,GO:0006139,GO:0006396,GO:0006725,GO:0006807,GO:0007275,GO:0008150,GO:0008152,GO:0008380,GO:0009507,GO:0009536,GO:0009791,GO:0009987,GO:0010154,GO:0010467,GO:0016070,GO:0022414,GO:0032501,GO:0032502,GO:0034641,GO:0043170,GO:0043226,GO:0043227,GO:0043229,GO:0043231,GO:0044237,GO:0044238,GO:…	-	-	-	-	-	-	-	-	-	-	CRS1_YhbY
evm.model.Chr1.1254	3760.EMJ27291	1.28e-143	407.0	COG0227@1|root,KOG3278@2759|Eukaryota,37SJW@33090|Viridiplantae,3G88E@35493|Streptophyta,4JMYP@91835|fabids	35493|Streptophyta	J	ribosomal protein	-	-	-	ko:K02902	ko03010,map03010	M00178	-	-	br01610,ko00000,ko00001,ko00002,ko03011	-	-	-	Ribosomal_L28
evm.model.Chr1.5613	102107.XP_008224430.1	2.72e-149	420.0	COG1095@1|root,KOG3298@2759|Eukaryota,37UQG@33090|Viridiplantae,3GJ2W@35493|Streptophyta,4JPS5@91835|fabids	35493|Streptophyta	K	DNA-directed RNA polymerase V subunit 7-like	-	GO:0000291,GO:0000428,GO:0000932,GO:0000956,GO:0003674,GO:0003676,GO:0003677,GO:0003697,GO:0003723,GO:0003727,GO:0005488,GO:0005515,GO:0005575,GO:0005622,GO:0005623,GO:0005634,GO:0005654,GO:0005665,GO:0005737,GO:0006139,GO:0006351,GO:0006352,GO:0006366,GO:0006367,GO:0006401,GO:0006402,GO:0006417,GO:0006446,GO:0006725,GO:0006807,GO:0008150,GO:0008152,GO:0009056,GO:0009057,GO:0009058,GO:0009059,GO:…	-	ko:K16253	-	-	-	-	br01611,ko00000,ko03021	-	-	-	SHS2_Rpb7-N
evm.model.Chr1.1259	102107.XP_008219949.1	7.59e-97	288.0	KOG4210@1|root,KOG4210@2759|Eukaryota,37X73@33090|Viridiplantae,3GKK0@35493|Streptophyta,4JU54@91835|fabids	35493|Streptophyta	K	RNA binding	-	-	-	-	-	-	-	-	-	-	-	-	-
evm.model.Chr1.1261	102107.XP_008219951.1	2.07e-207	578.0	28PFA@1|root,2QR3I@2759|Eukaryota,37NGD@33090|Viridiplantae,3G7VS@35493|Streptophyta,4JNJU@91835|fabids	35493|Streptophyta	K	WRKY transcription factor	WRKY17	GO:0003674,GO:0003676,GO:0003677,GO:0003700,GO:0005488,GO:0005515,GO:0005516,GO:0005575,GO:0005622,GO:0005623,GO:0005634,GO:0006355,GO:0006950,GO:0006952,GO:0008150,GO:0009605,GO:0009607,GO:0009617,GO:0009889,GO:0010033,GO:0010200,GO:0010243,GO:0010468,GO:0010556,GO:0019219,GO:0019222,GO:0031323,GO:0031326,GO:0042221,GO:0042493,GO:0042742,GO:0043207,GO:0043226,GO:0043227,GO:0043229,GO:0043231,GO:…	-	-	-	-	-	-	-	-	-	-	Plant_zn_clust,WRKY
evm.model.Chr1.2591	102107.XP_008243361.1	3.62e-78	253.0	28J8N@1|root,2QRM7@2759|Eukaryota,37IC4@33090|Viridiplantae,3G8Z9@35493|Streptophyta,4JIG0@91835|fabids	35493|Streptophyta	P	May act as a component of the auxin efflux carrier	PIN4	GO:0000003,GO:0000578,GO:0000902,GO:0000904,GO:0003006,GO:0003674,GO:0005215,GO:0005575,GO:0005622,GO:0005623,GO:0005737,GO:0005783,GO:0005886,GO:0005911,GO:0006810,GO:0007275,GO:0007389,GO:0008150,GO:0009314,GO:0009416,GO:0009506,GO:0009605,GO:0009606,GO:0009628,GO:0009629,GO:0009630,GO:0009653,GO:0009790,GO:0009791,GO:0009793,GO:0009798,GO:0009880,GO:0009888,GO:0009914,GO:0009921,GO:0009926,GO:…	-	ko:K13947	-	-	-	-	ko00000,ko02000	2.A.69.1	-	-	Mem_trans
evm.model.Chr1.2596	102107.XP_008243355.1	5.63e-69	212.0	2E0AG@1|root,2S7RH@2759|Eukaryota,37X3M@33090|Viridiplantae,3GK9W@35493|Streptophyta,4JQWI@91835|fabids	35493|Streptophyta	S	leucine-rich repeat extensin-like protein	-	-	-	-	-	-	-	-	-	-	-	-	-
evm.model.Chr1.2595	102107.XP_008243356.1	5.03e-75	228.0	2E10W@1|root,2S8DM@2759|Eukaryota,37X0J@33090|Viridiplantae	33090|Viridiplantae	-	-	-	-	-	-	-	-	-	-	-	-	-	-	-
evm.model.Chr1.1271	102107.XP_008219957.1	0.0	1365.0	COG1215@1|root,2QTBF@2759|Eukaryota,37J3S@33090|Viridiplantae,3G8DH@35493|Streptophyta,4JH3S@91835|fabids	35493|Streptophyta	M	xyloglucan glycosyltransferase 5	-	GO:0005575,GO:0005622,GO:0005623,GO:0005634,GO:0043226,GO:0043227,GO:0043229,GO:0043231,GO:0044424,GO:0044464	-	ko:K20887	-	-	-	-	ko00000,ko01000,ko01003	-	GT2	-	Glyco_tranf_2_3,Glyco_trans_2_3
evm.model.Chr1.1283	102107.XP_008219974.1	2.5e-161	451.0	COG3703@1|root,KOG3182@2759|Eukaryota,37Q93@33090|Viridiplantae,3GEKN@35493|Streptophyta,4JJD8@91835|fabids	35493|Streptophyta	P	Catalyzes the formation of 5-oxoproline from gamma- glutamyl dipeptides and plays a significant role in glutathione (GSH) homeostasis	-	GO:0003674,GO:0003824,GO:0003839,GO:0005575,GO:0005622,GO:0005623,GO:0005737,GO:0006518,GO:0006575,GO:0006749,GO:0006751,GO:0006790,GO:0006807,GO:0008150,GO:0008152,GO:0009056,GO:0009987,GO:0010035,GO:0010038,GO:0010288,GO:0016829,GO:0016840,GO:0016842,GO:0034641,GO:0042219,GO:0042221,GO:0043171,GO:0043603,GO:0044237,GO:0044248,GO:0044273,GO:0044424,GO:0044464,GO:0046686,GO:0050896,GO:0051186,GO:…	-	ko:K07232	-	-	-	-	ko00000	-	-	-	ChaC
evm.model.Chr1.1282	102107.XP_008219973.1	1.59e-166	473.0	29Y7V@1|root,2RXTE@2759|Eukaryota,37TZR@33090|Viridiplantae,3GIAU@35493|Streptophyta,4JPTM@91835|fabids	35493|Streptophyta	-	-	-	-	-	-	-	-	-	-	-	-	-	-	Myb_DNA-bind_4
evm.model.Chr1.1286	102107.XP_008219978.1	0.0	1984.0	COG0153@1|root,KOG0631@2759|Eukaryota,37NK5@33090|Viridiplantae,3GCI8@35493|Streptophyta,4JEKQ@91835|fabids	35493|Streptophyta	G	L-arabinokinase-like	-	GO:0003674,GO:0003824,GO:0005575,GO:0005622,GO:0005623,GO:0005737,GO:0005829,GO:0005911,GO:0005975,GO:0006793,GO:0006796,GO:0008150,GO:0008152,GO:0009506,GO:0009702,GO:0009987,GO:0016301,GO:0016310,GO:0016740,GO:0016772,GO:0016773,GO:0019200,GO:0030054,GO:0044237,GO:0044238,GO:0044262,GO:0044424,GO:0044444,GO:0044464,GO:0046835,GO:0055044,GO:0071704	2.7.1.46	ko:K12446	ko00520,ko01100,map00520,map01100	-	R01754	RC00002,RC00078	ko00000,ko00001,ko01000	-	-	-	GHMP_kinases_C,GHMP_kinases_N,GalKase_gal_bdg,Glyco_trans_1_3
evm.model.Chr1.4317	102107.XP_008222800.1	0.0	991.0	KOG1021@1|root,KOG1021@2759|Eukaryota,37RAS@33090|Viridiplantae,3GAWF@35493|Streptophyta,4JEZA@91835|fabids	35493|Streptophyta	GMW	Xyloglucan galactosyltransferase	-	GO:0005575,GO:0005618,GO:0005623,GO:0030312,GO:0044464,GO:0071944	-	ko:K20888	-	-	-	-	ko00000,ko01000,ko01003	-	GT47	-	Exostosin
evm.model.Chr1.4314	102107.XP_008222800.1	2.38e-187	530.0	KOG1021@1|root,KOG1021@2759|Eukaryota,37RAS@33090|Viridiplantae,3GAWF@35493|Streptophyta,4JEZA@91835|fabids	35493|Streptophyta	GMW	Xyloglucan galactosyltransferase	-	GO:0005575,GO:0005618,GO:0005623,GO:0030312,GO:0044464,GO:0071944	-	ko:K20888	-	-	-	-	ko00000,ko01000,ko01003	-	GT47	-	Exostosin
evm.model.Chr1.5651	102107.XP_008224192.1	0.0	1220.0	2CMP0@1|root,2QR4H@2759|Eukaryota,37I3G@33090|Viridiplantae,3G7SH@35493|Streptophyta,4JGUV@91835|fabids	35493|Streptophyta	T	lysM domain receptor-like kinase	-	GO:0003674,GO:0003824,GO:0004672,GO:0004674,GO:0004675,GO:0004888,GO:0005488,GO:0005515,GO:0005575,GO:0005623,GO:0005886,GO:0006464,GO:0006468,GO:0006793,GO:0006796,GO:0006807,GO:0007154,GO:0007165,GO:0007166,GO:0007167,GO:0007178,GO:0008150,GO:0008152,GO:0009987,GO:0016020,GO:0016301,GO:0016310,GO:0016740,GO:0016772,GO:0016773,GO:0019199,GO:0019538,GO:0019899,GO:0019900,GO:0019901,GO:0023052,GO:…	-	-	-	-	-	-	-	-	-	-	LysM,Pkinase
evm.model.Chr1.1292	102107.XP_008219985.1	4.67e-237	654.0	28NNG@1|root,2QV87@2759|Eukaryota,37RWT@33090|Viridiplantae,3GH12@35493|Streptophyta,4JP5U@91835|fabids	35493|Streptophyta	K	Basic leucine zipper	-	GO:0001678,GO:0003674,GO:0003700,GO:0005488,GO:0005515,GO:0005575,GO:0005622,GO:0005623,GO:0005634,GO:0006355,GO:0008150,GO:0009743,GO:0009746,GO:0009749,GO:0009889,GO:0009987,GO:0010033,GO:0010468,GO:0010556,GO:0019219,GO:0019222,GO:0019725,GO:0031323,GO:0031326,GO:0033500,GO:0034284,GO:0042221,GO:0042592,GO:0042593,GO:0042802,GO:0042803,GO:0043226,GO:0043227,GO:0043229,GO:0043231,GO:0044424,GO:…	-	-	-	-	-	-	-	-	-	-	bZIP_1,bZIP_C
evm.model.Chr1.1299	3760.EMJ28472	0.0	971.0	KOG4197@1|root,KOG4197@2759|Eukaryota,37PMF@33090|Viridiplantae,3GA6C@35493|Streptophyta,4JSJF@91835|fabids	35493|Streptophyta	S	Pentatricopeptide repeat-containing protein	-	GO:0000959,GO:0003674,GO:0003676,GO:0003723,GO:0003824,GO:0004518,GO:0004519,GO:0005488,GO:0006139,GO:0006725,GO:0006807,GO:0008150,GO:0008152,GO:0009451,GO:0009987,GO:0016070,GO:0016071,GO:0016556,GO:0016787,GO:0016788,GO:0034641,GO:0043170,GO:0043412,GO:0044237,GO:0044238,GO:0046483,GO:0071704,GO:0080156,GO:0090304,GO:0090305,GO:0097159,GO:1900864,GO:1901360,GO:1901363	-	-	-	-	-	-	-	-	-	-	PPR,PPR_2
evm.model.Chr1.5658	3760.EMJ24173	2.78e-309	846.0	28MHJ@1|root,2QU15@2759|Eukaryota,37QEQ@33090|Viridiplantae,3GEK5@35493|Streptophyta,4JGDV@91835|fabids	35493|Streptophyta	-	-	-	GO:0000003,GO:0003006,GO:0005575,GO:0005622,GO:0005623,GO:0005634,GO:0007275,GO:0008150,GO:0009791,GO:0009908,GO:0022414,GO:0032501,GO:0032502,GO:0043226,GO:0043227,GO:0043229,GO:0043231,GO:0044424,GO:0044464,GO:0048366,GO:0048367,GO:0048437,GO:0048438,GO:0048443,GO:0048466,GO:0048608,GO:0048653,GO:0048731,GO:0048827,GO:0048856,GO:0061458,GO:0090567,GO:0099402	-	-	-	-	-	-	-	-	-	-	BAF250_C
evm.model.Chr1.1296	3760.EMJ27706	1.95e-247	679.0	COG0012@1|root,2QS0E@2759|Eukaryota,37RZS@33090|Viridiplantae,3GD22@35493|Streptophyta,4JF6Q@91835|fabids	35493|Streptophyta	K	NAC domain-containing protein	-	-	-	-	-	-	-	-	-	-	-	-	NAM
evm.model.Chr1.5652	3760.EMJ24590	4.03e-154	433.0	28UXB@1|root,2R1NE@2759|Eukaryota,37N79@33090|Viridiplantae,3GD4E@35493|Streptophyta,4JI37@91835|fabids	35493|Streptophyta	-	-	-	GO:0005575,GO:0005622,GO:0005623,GO:0005737,GO:0006950,GO:0006979,GO:0008150,GO:0009507,GO:0009534,GO:0009535,GO:0009536,GO:0009579,GO:0016020,GO:0031976,GO:0031984,GO:0034357,GO:0042651,GO:0043226,GO:0043227,GO:0043229,GO:0043231,GO:0044422,GO:0044424,GO:0044434,GO:0044435,GO:0044436,GO:0044444,GO:0044446,GO:0044464,GO:0050896,GO:0055035	-	-	-	-	-	-	-	-	-	-	-
evm.model.Chr1.4327	102107.XP_008222805.1	0.0	941.0	COG5169@1|root,KOG0627@2759|Eukaryota,37MBN@33090|Viridiplantae,3GEQ9@35493|Streptophyta,4JKNU@91835|fabids	35493|Streptophyta	K	Heat Stress Transcription Factor	-	GO:0003674,GO:0003700,GO:0006355,GO:0008150,GO:0009889,GO:0010468,GO:0010556,GO:0019219,GO:0019222,GO:0031323,GO:0031326,GO:0050789,GO:0050794,GO:0051171,GO:0051252,GO:0060255,GO:0065007,GO:0080090,GO:0140110,GO:1903506,GO:2000112,GO:2001141	-	ko:K09419	-	-	-	-	ko00000,ko03000	-	-	-	HSF_DNA-bind
evm.model.Chr1.5655	3760.EMJ23783	1.19e-288	790.0	KOG0583@1|root,KOG0583@2759|Eukaryota,37KQI@33090|Viridiplantae,3G999@35493|Streptophyta,4JESE@91835|fabids	35493|Streptophyta	T	Non-specific serine threonine protein kinase	CIPK7	GO:0003674,GO:0003824,GO:0004672,GO:0004674,GO:0005575,GO:0005622,GO:0005623,GO:0005634,GO:0005737,GO:0006464,GO:0006468,GO:0006793,GO:0006796,GO:0006807,GO:0006950,GO:0007154,GO:0007165,GO:0008150,GO:0008152,GO:0009266,GO:0009409,GO:0009628,GO:0009987,GO:0016301,GO:0016310,GO:0016740,GO:0016772,GO:0016773,GO:0019538,GO:0023052,GO:0035556,GO:0036211,GO:0043170,GO:0043226,GO:0043227,GO:0043229,GO:…	2.7.11.1	ko:K03116,ko:K12761	ko03060,ko03070,ko04113,ko04138,map03060,map03070,map04113,map04138	M00336	-	-	ko00000,ko00001,ko00002,ko01000,ko01001,ko02044	2.A.64	-	-	NAF,Pkinase
evm.model.Chr1.4330	3760.EMJ24129	0.0	961.0	COG0112@1|root,KOG2467@2759|Eukaryota,37KTU@33090|Viridiplantae,3GBR5@35493|Streptophyta,4JDY5@91835|fabids	35493|Streptophyta	E	Interconversion of serine and glycine	-	GO:0000741,GO:0003674,GO:0003824,GO:0004372,GO:0005575,GO:0005622,GO:0005623,GO:0005737,GO:0005829,GO:0005886,GO:0005911,GO:0006730,GO:0006996,GO:0006997,GO:0007275,GO:0007623,GO:0008150,GO:0008152,GO:0009506,GO:0009553,GO:0009555,GO:0009559,GO:0009561,GO:0009987,GO:0010035,GO:0010038,GO:0010197,GO:0016020,GO:0016043,GO:0016740,GO:0016741,GO:0016742,GO:0030054,GO:0030154,GO:0032501,GO:0032502,GO:…	2.1.2.1	ko:K00600	ko00260,ko00460,ko00630,ko00670,ko00680,ko01100,ko01110,ko01120,ko01130,ko01200,ko01230,ko01523,map00260,map00460,map00630,map00670,map00680,map01100,map01110,map01120,map01130,map01200,map01230,map01523	M00140,M00141,M00346,M00532	R00945,R09099	RC00022,RC00112,RC01583,RC02958	ko00000,ko00001,ko00002,ko01000	-	-	-	SHMT
evm.model.Chr1.4334	3760.EMJ24331	0.0	915.0	COG1087@1|root,KOG1371@2759|Eukaryota,37Q2V@33090|Viridiplantae,3GEU2@35493|Streptophyta,4JNR4@91835|fabids	35493|Streptophyta	M	UDP-glucuronate 4-epimerase	-	GO:0005575,GO:0005622,GO:0005623,GO:0005737,GO:0005768,GO:0005794,GO:0005802,GO:0005975,GO:0005996,GO:0006063,GO:0006082,GO:0006950,GO:0006952,GO:0008150,GO:0008152,GO:0009058,GO:0009605,GO:0009607,GO:0009617,GO:0009620,GO:0009987,GO:0012505,GO:0016051,GO:0016053,GO:0019586,GO:0019752,GO:0031410,GO:0031982,GO:0031984,GO:0032787,GO:0033481,GO:0042742,GO:0043207,GO:0043226,GO:0043227,GO:0043229,GO:…	5.1.3.6	ko:K08679	ko00520,ko01100,map00520,map01100	-	R01385	RC00289	ko00000,ko00001,ko01000	-	-	-	Epimerase,GDP_Man_Dehyd
evm.model.Chr1.5664	3760.EMJ23975	2.63e-283	775.0	28JB2@1|root,2QRQ0@2759|Eukaryota,37QXK@33090|Viridiplantae,3GEPY@35493|Streptophyta,4JM74@91835|fabids	35493|Streptophyta	S	PDDEXK-like family of unknown function	-	-	-	-	-	-	-	-	-	-	-	-	PDDEXK_6
[truncated: 3,370 more rows]

## Sheet: S12
query	seed_ortholog	evalue	score	eggNOG_OGs	max_annot_lvl	COG_category	Description	Preferred_name	GOs	EC	KEGG_ko	KEGG_Pathway	KEGG_Module	KEGG_Reaction	KEGG_rclass	BRITE	KEGG_TC	CAZy	BiGG_Reaction	PFAMs
[truncated: 7,809 more rows]
