# Supplementary material for: Dormancy dynamics in Japanese plum: transcriptomic responses to variable climatic conditions and chilling requirements
Source: Planta. 2026 Aug 1;264(3):78. doi: 10.1007/s00425-026-05104-w (PMC13428783; doi:10.1007/s00425-026-05104-w)
Supplement: Supplementary file 5 — Additional file 5: Tables S13 – 16. Table S13. DEGs (padj<0.01) at each stage compared to the other two stages in Japanese plum cultivar "Hiromi Red" under Mediterranean subtropical climate. The column "Up_Down" indicates whether the gene was found up- or down-regulated and the column "Time_point" indicates the stage (T0, T1 or T2) in which the test was performed. Table S14. DEGs (padj<0.01) between the consecutive dormancy stages in Japanese plum cultivar "Hiromi Red" under Mediterranean subtropical climate. The column "Transition" indicates whether the gene was found differentially expressed in the transition from early to mid-stage or from mid to late stage, and the column "Up_Down" indicates whether the gene is up or down regulated in the given transition. Table S15. DEGs (padj<0.01) at each stage compared to the other two stages in Japanese plum cultivar "Crimson Glo" under Mediterranean subtropical climate. The column "Up_Down" indicates whether the gene was found up- or down-regulated and the column "Time_point" indicates the stage (T0, T1 or T2) in which the test was performed. Table S16. DEGs (padj<0.01) between the consecutive dormancy stages in Japanese plum cultivar "Crimson Glo" under Mediterranean subtropical climate. The column "Transition" indicates whether the gene was found differentially expressed in the transition from early to mid-stage or from mid to late stage, and the column "Up_Down" indicates whether the gene is up or down regulated in the given transition (XLSX 6802 kb) [file 425_2026_5104_MOESM5_ESM.xlsx]

## Sheet: S13
GeneID	baseMean	log2FoldChange	lfcSE	stat	pvalue	padj	Up_Down	Time_point
evm.TU.Chr7.2530	6123.02370572283	-4.03375902528382	0.100639511418774	-40.0812659801062	0	0	Down	T0
evm.TU.Chr3.2103	16918.9336268611	-1.90468366560153	0.0559175056139535	-34.0623860933853	2.66098223321483e-254	2.62226494172156e-250	Down	T0
evm.TU.Chr2.3034	9429.00083852284	-1.83715649510909	0.057334914643938	-32.0425434749179	2.78855150118977e-225	1.83198538456497e-221	Down	T0
evm.TU.Chr8.2578	13515.8743726752	-2.823790823645	0.0885334851061207	-31.8951729987841	3.11496776538859e-223	1.53482249220109e-219	Down	T0
evm.TU.Chr6.592	9281.51259467492	-1.94414387923156	0.0611198261709296	-31.808727233525	4.90281033298366e-222	1.9325897770555e-218	Down	T0
evm.TU.Chr1.3367	3615.59490643978	-2.03103368536131	0.0640957554955936	-31.6874911553376	2.31050425272785e-220	7.58962138616886e-217	Down	T0
evm.TU.Chr4.1125	1387.9545322896	2.45458473582354	0.0801328632434839	30.6314367972261	4.67013460920731e-206	1.31490975732667e-202	Up	T0
evm.TU.Chr2.3119	25054.0575121593	-1.72604781530938	0.056453450326224	-30.5747089918362	2.65514081964014e-205	6.54127130178594e-202	Down	T0
evm.TU.Chr3.1070	4387.91722270946	-2.0252495479829	0.0667380403488368	-30.3462543610362	2.81528780746565e-202	6.16516748859339e-199	Down	T0
evm.TU.Chr1.1259	9049.93174734876	-2.21743625599195	0.0733266839159343	-30.240509151268	6.95417746300394e-201	1.37059883618345e-197	Down	T0
evm.TU.Chr6.381	1698.81005827285	3.37300394003734	0.114759246677685	29.392001408922	6.94919693875152e-190	1.2451065678714e-186	Up	T0
evm.TU.Chr6.24	37850.207800832	-1.2867246207663	0.0438473043675315	-29.3455809730257	2.72081117222267e-189	4.46870561611138e-186	Down	T0
evm.TU.Chr8.2809	2658.97757972275	-1.88628673560816	0.0648582267594043	-29.0832301445036	5.85067834112613e-186	8.87007841732731e-183	Down	T0
evm.TU.Chr1.3599	3423.63938601479	-2.19632885896779	0.0758632175411487	-28.9511693565658	2.71274779911036e-184	3.81896759804758e-181	Down	T0
evm.TU.Chr5.276	67907.1824457597	-2.06620119656468	0.072038587315922	-28.6818672262887	6.42296375052001e-181	8.43934617059992e-178	Down	T0
evm.TU.Chr6.2404	3228.07796627751	1.9639451409936	0.0688061601015997	28.5431586080902	3.41558119403206e-179	4.20735560957362e-176	Up	T0
evm.TU.Chr4.1428	7317.97660230157	-1.5484635061094	0.0548175369255567	-28.2475936161131	1.52359054951052e-175	1.7663791847237e-172	Down	T0
evm.TU.Chr6.3104	2530.0965168645	-1.8577658603361	0.0661147080289767	-28.0991312783516	1.00384661419736e-173	1.09915627328976e-170	Down	T0
evm.TU.Chr1.2047	3123.54820245426	-1.80860920502133	0.0656039658913253	-27.5685955940125	2.64904431299521e-167	2.7478954928854e-164	Down	T0
evm.TU.Chr8.1928	2134.64913348387	-1.92170942354384	0.0700377910394777	-27.4381786607268	9.6142911487107e-166	9.47440321249696e-163	Down	T0
evm.TU.Chr2.1651	7165.65870721279	-1.91986126157902	0.0702233217509121	-27.339368370937	1.44480051010499e-164	1.35597967874568e-161	Down	T0
evm.TU.Chr1.4423	532.610284373327	2.98066815381421	0.110142147653282	27.0620122933964	2.75843121782255e-161	2.47117822145748e-158	Up	T0
evm.TU.Chr6.350	3371.11450935151	-2.69516590763274	0.100192920031456	-26.8997640430738	2.21021741887783e-159	1.89396413515927e-156	Down	T0
evm.TU.Chr2.467	5629.51756850275	3.11788723328258	0.116838751079475	26.6853865218207	6.95614792515839e-157	5.71244664403945e-154	Up	T0
evm.TU.Chr8.388	1450.82258866087	-2.78720051448098	0.107262860454461	-25.9847677254915	7.36194776076247e-149	5.8038651366747e-146	Down	T0
evm.TU.Chr1.2322	8158.9480260551	-1.75213160285707	0.0676860928719083	-25.8861389173825	9.5401950624563e-148	7.2318347879212e-145	Down	T0
evm.TU.Chr6.385	2488.20300380998	-2.00419684138819	0.077546745870867	-25.8450154017505	2.76820053273396e-147	2.02068386295013e-144	Down	T0
evm.TU.Chr2.3000	4215.42599768323	-1.57471208495771	0.0612508931227348	-25.7092101792262	9.22144400221636e-146	6.49090856570294e-143	Down	T0
evm.TU.Chr1.2486	24166.8906051477	-1.98863629441999	0.0781777433341198	-25.4373714257889	9.73945814354683e-143	6.61913726038498e-140	Down	T0
evm.TU.Chr3.2766	5264.36071756446	-1.54681556433414	0.0609552287828852	-25.3762572173045	4.61224982611112e-142	3.03009439409413e-139	Down	T0
evm.TU.Chr5.352	3633.29705607651	-1.4457512612465	0.0574886505401524	-25.1484640474685	1.46894258872628e-139	9.33915789716331e-137	Down	T0
evm.TU.Chr4.676	1189.6404841343	-1.91755352285531	0.07667649472959	-25.0083618143712	4.95832673068631e-138	3.05386442297176e-135	Down	T0
evm.TU.Chr4.1887	14927.3554574363	-1.72986399401021	0.0693083381144706	-24.9589593557004	1.70695076983069e-137	9.89479197723326e-135	Down	T0
evm.TU.Chr7.1950	2312.85529925111	-4.14096283046041	0.165903536654892	-24.9600636246491	1.66047297786978e-137	9.89479197723326e-135	Down	T0
evm.TU.Chr4.2520	643.637547108373	2.61122033285897	0.104663777725906	24.9486535800116	2.20844492378663e-137	1.24360688579745e-134	Up	T0
evm.TU.Chr4.726	1248.55937822528	3.39017311348296	0.137080930012585	24.7311796992603	4.9425352938994e-135	2.70590078076287e-132	Up	T0
evm.TU.Chr1.4309	14715.7960635683	-2.1149594141085	0.0855312729150363	-24.7273230249879	5.43797383387219e-135	2.89667638626451e-132	Down	T0
evm.TU.Chr6.2983	1871.19708379793	-2.04651628999275	0.0831099185952468	-24.6242124235433	6.95401855930474e-134	3.60675662592992e-131	Down	T0
evm.TU.Chr1.2015	916.895598856658	3.85041145826091	0.156451859707512	24.6108385381886	9.67062707205495e-134	4.88713817854182e-131	Up	T0
evm.TU.Chr3.329	2512.60259602547	-2.10284204331019	0.0856494253361859	-24.5517355785663	4.14428954799014e-133	2.04199506753344e-130	Down	T0
evm.TU.Chr6.924	11222.4810430393	-1.27315393889537	0.0524058331936926	-24.2941264608804	2.2615686515007e-130	1.08715259883969e-127	Down	T0
evm.TU.Chr2.3099	2001.69243622	-4.48556384224036	0.184666951568147	-24.2900194330931	2.49926174215548e-130	1.17280832562244e-127	Down	T0
evm.TU.Chr5.950	9516.34168822815	-2.87312039208366	0.118444352876351	-24.2571327573803	5.56013775955726e-130	2.54848267681661e-127	Down	T0
evm.TU.Chr5.423	487.710697081763	4.55760500302332	0.18802883595772	24.2388619799154	8.66596776492681e-130	3.8817626972487e-127	Up	T0
evm.TU.Chr1.4354	9128.87193407679	-1.0760082568202	0.0446670407218683	-24.0895353583028	3.21796851424582e-128	1.40939869882824e-125	Down	T0
evm.TU.Chr1.1710	760.686525753257	2.06526434306351	0.0865893478636719	23.8512518458403	9.82800712041537e-126	4.21087374644058e-123	Up	T0
evm.TU.Chr5.351	4188.97432347071	-1.30581528246872	0.0548492584673243	-23.8073461512091	2.80310880136581e-125	1.17545683757699e-122	Down	T0
evm.TU.Chr3.1900	3437.87152631687	-1.75691192909194	0.0738154285025459	-23.801418818985	3.22868102153765e-125	1.32570988028095e-122	Down	T0
evm.TU.Chr8.1207	22592.0245049571	-1.1900182632079	0.0501440988100151	-23.7319702905943	1.68701789409603e-124	6.7855991172936e-122	Down	T0
evm.TU.Chr7.2634	4318.51922657003	-2.45586382047333	0.103530419610866	-23.7211809795039	2.1801832875107e-124	8.59384648270967e-122	Down	T0
evm.TU.Chr7.1359	5941.50798383606	-1.58446145956296	0.0674345926401927	-23.4962709423795	4.45296848782218e-122	1.72085403777426e-119	Down	T0
evm.TU.Chr6.103	1462.87744328017	1.5632489812337	0.0666937914998227	23.4391979534986	1.70366673185913e-121	6.45722454196377e-119	Up	T0
evm.TU.Chr3.908	17518.9538981913	-1.15808652547823	0.0494880213397779	-23.4013503495516	4.14040773444364e-121	1.53968483090848e-118	Down	T0
evm.TU.Chr5.2350	555.630207424064	-3.99084560234172	0.170801195402481	-23.3654430400066	9.60188234670768e-121	3.50450924391225e-118	Down	T0
evm.TU.Chr7.2404	1886.96247058737	-1.95010089612949	0.0837375366153968	-23.2882524964428	5.83155191404281e-120	2.08971012134309e-117	Down	T0
evm.TU.Chr2.913	66100.8155603012	-1.53457963340271	0.0659053024556874	-23.284615595756	6.34793280717143e-120	2.23413228029539e-117	Down	T0
evm.TU.Chr2.2353	12555.0876180693	-2.51623447148351	0.108309621793347	-23.2318646286517	2.16993785884275e-119	7.50303601051435e-117	Down	T0
evm.TU.Chr6.2431	1502.24523674834	-1.51269095016098	0.0653884423824717	-23.133919314256	2.11061295444258e-118	7.17208115846702e-116	Down	T0
evm.TU.Chr1.1405	9822.08957259611	-1.47694111631368	0.0641602299865667	-23.019573287423	2.9685219508604e-117	9.91637273381484e-115	Down	T0
evm.TU.Chr4.1674	17503.6891946509	-1.06101985611767	0.0461028952613888	-23.0141697197547	3.36245472268071e-117	1.10451033548857e-114	Down	T0
evm.TU.Chr5.907	13821.4570251414	-2.42008967724265	0.10565825482257	-22.9048802794127	4.15395973927739e-116	1.34213758199046e-113	Down	T0
evm.TU.Chr4.768	660.17710947611	2.92913435450372	0.128188911420828	22.8501383000885	1.45676883135376e-115	4.63088014470182e-113	Up	T0
evm.TU.Chr1.1377	571.70999209938	2.32054376031831	0.101561036086131	22.8487602110549	1.50346059191513e-115	4.70344520731037e-113	Up	T0
evm.TU.Chr3.1960	10679.407737425	1.25270156988326	0.0548709087024047	22.8299767491979	2.31079405337398e-115	7.11616249967934e-113	Up	T0
evm.TU.Chr7.955	15920.4139805843	-1.24239519564425	0.0546653422045267	-22.727292019794	2.40732160791254e-114	7.29936947236126e-112	Down	T0
evm.TU.Chr1.3284	284.363797415932	3.08286704008431	0.135817068070921	22.6986717050503	4.61735809662021e-114	1.37884107161042e-111	Up	T0
evm.TU.Chr7.1399	5977.62897361203	-1.11160504657837	0.0491754491848494	-22.6048783489476	3.88043900599076e-113	1.14148615476227e-110	Down	T0
evm.TU.Chr6.2487	5715.95849855885	-1.64497276168304	0.072860693214706	-22.5769573291821	7.30048584519395e-113	2.1159599341607e-110	Down	T0
evm.TU.Chr8.1168	1794.26882495615	-1.54704032109072	0.0685445658839542	-22.5698463640408	8.57433436085767e-113	2.44915298432093e-110	Down	T0
evm.TU.Chr2.1755	570.988943256456	2.59330285175655	0.114946757559842	22.5609047772092	1.04954133795695e-112	2.95505860425623e-110	Up	T0
evm.TU.Chr1.2742	17537.0849225136	-2.02417834188041	0.090560809911591	-22.3515927458742	1.16512741239594e-110	3.23429523533966e-108	Down	T0
evm.TU.Chr6.2039	4073.22410646825	-1.38756258352221	0.0622923736648533	-22.2749993600758	6.45787506303675e-110	1.7677536057971e-107	Down	T0
evm.TU.Chr1.752	830.555527615639	3.03094748853962	0.136699021575018	22.172415381015	6.34146007366958e-109	1.71210735057471e-106	Up	T0
evm.TU.Chr1.1083	5326.76645060013	-1.65473415816865	0.0748358429671564	-22.1115189267644	2.44887908170808e-108	6.52229159748441e-106	Down	T0
evm.TU.Chr8.182	2846.11889682902	-1.45136954686028	0.0657023194131953	-22.0900808346318	3.93690731179056e-108	1.03456674944107e-105	Down	T0
evm.TU.Chr1.1578	3086.19714083316	-1.2546262023012	0.0574585388085768	-21.8353308022848	1.07164188217807e-105	2.77907761261153e-103	Down	T0
evm.TU.Chr7.1065	6565.34701395222	1.56110787784472	0.0716957363309008	21.7740685532493	4.08693286569192e-105	1.04609558246652e-102	Up	T0
evm.TU.Chr5.482	5563.63431919688	-1.22903360390337	0.0564755280489415	-21.7622330655907	5.29081815206167e-105	1.33688121742286e-102	Down	T0
evm.TU.Chr7.658	3788.3488440203	-1.6432688445338	0.0755577253461002	-21.74852190172	7.13414239523866e-105	1.77983306921214e-102	Down	T0
evm.TU.Chr3.907	3815.41066126445	-1.79817873003775	0.0827221349372868	-21.737576422574	9.05558262213079e-105	2.2309559737447e-102	Down	T0
evm.TU.Chr1.788	3499.25562931258	-1.05127695559998	0.0484727494218891	-21.6879993014229	2.66319780555896e-104	6.48011920367426e-102	Down	T0
evm.TU.Chr3.151	2025.73896079526	-1.84435866033353	0.0853726324006065	-21.6036288031857	1.66045543415479e-103	3.99096538436058e-101	Down	T0
evm.TU.Chr6.729	8929.2054192246	-1.12391768717697	0.0521502708472383	-21.5515215725191	5.12353293018634e-103	1.21662301832581e-100	Down	T0
evm.TU.Chr3.2637	5254.67172206687	-1.13866181253386	0.0529119292837029	-21.5199450851355	1.01282345092146e-102	2.37639730883465e-100	Down	T0
evm.TU.Chr2.927	12538.3109438187	-1.16032725461249	0.0540215314267057	-21.4789774367425	2.44836794924823e-102	5.67704516608629e-100	Down	T0
evm.TU.Chr1.1079	1925.92213829383	-2.14730531809654	0.100081650949447	-21.4555345333101	4.05424228477779e-102	9.29128618496342e-100	Down	T0
evm.TU.Chr8.127	2664.98560960838	1.39187619751747	0.0650137971887326	21.4089356060361	1.10303201063663e-101	2.49881125260199e-99	Up	T0
evm.TU.Chr1.2004	8357.43853610246	-1.49751217184661	0.0699971398020379	-21.393905180723	1.52262297343002e-101	3.41015638446959e-99	Down	T0
evm.TU.Chr1.2290	21911.3631403834	-1.7392586982616	0.0815678559383732	-21.3228443760451	6.96913023439878e-101	1.5433099751659e-98	Down	T0
evm.TU.Chr4.86	19996.7533772256	-1.07202214849083	0.0502857305080555	-21.3186153936671	7.62820764214839e-101	1.67049271576781e-98	Down	T0
evm.TU.Chr4.459	2870.16961468437	1.59883096711943	0.0753860595489021	21.2085759182344	7.95861598621206e-100	1.72369629090389e-97	Up	T0
evm.TU.Chr5.171	2951.44754454991	3.18568512592002	0.150555914856331	21.1594817045879	2.25689630608276e-99	4.83490970615057e-97	Up	T0
evm.TU.Chr5.70_evm.TU.Chr5.71	11117.5935075184	-2.54459577116864	0.120313263483318	-21.1497527163449	2.77391988823828e-99	5.87862226637509e-97	Down	T0
evm.TU.Chr2.832	1296.82092315059	1.529412137381	0.0725081187160188	21.0929777859913	9.22670133757833e-99	1.93456443257799e-96	Up	T0
evm.TU.Chr1.5586	18842.5482267596	-1.00489179432477	0.0476957563258975	-21.0687883311568	1.53817081485805e-98	3.19113774631972e-96	Down	T0
evm.TU.Chr1.5055	3339.65709489484	-3.3028807444531	0.156886652319022	-21.0526561414342	2.16216938768358e-98	4.43897879810996e-96	Down	T0
evm.TU.Chr8.907	2041.94343369867	1.49463291164586	0.0710216102557438	21.0447623795601	2.55394420671513e-98	5.18924601754108e-96	Up	T0
evm.TU.Chr8.2673	8727.42508929215	-2.29065056893962	0.108925013577274	-21.0296101300422	3.51527109945112e-98	7.06964062235532e-96	Down	T0
evm.TU.Chr4.1743	25724.8973753865	-2.03904494715705	0.0969940686883365	-21.0223673955668	4.09491199913775e-98	8.15218389808142e-96	Down	T0
evm.TU.Chr6.3301	1832.14912047249	-3.50695420716362	0.166873921674323	-21.0155917232407	4.7231873703565e-98	9.30892998823563e-96	Down	T0
evm.TU.Chr1.3252	4709.51553938346	-2.02898294965315	0.0972485989892802	-20.8638784593371	1.1403803180333e-96	2.22532234535825e-94	Down	T0
evm.TU.Chr8.2737	672.845583056788	-2.28130429636817	0.109490103751836	-20.8357122534	2.05436380193941e-96	3.96955452670821e-94	Down	T0
evm.TU.Chr2.674	2994.29606809016	-2.28321182914889	0.109675552210765	-20.8178740213791	2.98121812091896e-96	5.7045464024458e-94	Down	T0
evm.TU.Chr4.1511	3530.1035399954	1.64666457927024	0.0792185040073992	20.7863629830277	5.75078412147856e-96	1.08982888702136e-93	Up	T0
evm.TU.Chr1.3050	3659.05078888496	-1.71191104118408	0.0824617566675354	-20.7600603039063	9.94418259006736e-96	1.86657042540607e-93	Down	T0
evm.TU.Chr1.2070	3944.90763110749	-1.59468380540576	0.0769393865325351	-20.7264949367827	1.99824450750297e-95	3.71541518852604e-93	Down	T0
evm.TU.Chr1.3435	1480.93883812321	4.34358518788983	0.20992140747741	20.6914827796077	4.13306103191663e-95	7.61294391383597e-93	Up	T0
evm.TU.Chr4.2580_evm.TU.Chr4.2577	5209.06027339442	-1.34997778819354	0.0653331945940832	-20.6629692085469	7.46311183408633e-95	1.3619488068334e-92	Down	T0
evm.TU.Chr1.1381	755.42185134859	2.17427966149745	0.105229281971213	20.6623063539696	7.56627383599696e-95	1.36810725718958e-92	Up	T0
evm.TU.Chr6.288	5198.74570635351	-1.55055280495509	0.0750975718646876	-20.6471762861908	1.03494924814436e-94	1.85434679378884e-92	Down	T0
evm.TU.Chr1.4558	25412.4078961406	-1.06256905030148	0.0515167290348456	-20.6257087786525	1.61349207086353e-94	2.86489326348192e-92	Down	T0
evm.TU.Chr6.2297	4293.13405895891	-1.27533354254981	0.0619052176009338	-20.6013901892911	2.66676869552273e-94	4.69279859107657e-92	Down	T0
evm.TU.Chr3.2557	1524.2708822951	-1.61508323916263	0.0784189217556433	-20.5955807986662	3.00660903603989e-94	5.24400508772657e-92	Down	T0
evm.TU.Chr6.2609	1719.48153581407	2.31964974419725	0.11275308545031	20.5728272085247	4.80798295772914e-94	8.31232772928803e-92	Up	T0
evm.TU.Chr6.2568	43247.258063377	0.924962035856495	0.0450395032519175	20.5366837791914	1.0124388095929e-93	1.73514404332751e-91	Up	T0
evm.TU.Chr4.275	1432.67068611702	-3.01534576486916	0.147127396811883	-20.4947945128436	2.39595899836856e-93	4.07085826714189e-91	Down	T0
evm.TU.Chr1.1130	502.243990621833	2.65863951068532	0.129750031530754	20.4904729449345	2.61837466199713e-93	4.41073044558133e-91	Up	T0
evm.TU.Chr7.2012	6683.01429126711	-1.705297346131	0.0833527243745572	-20.4588075426066	5.01498666998911e-93	8.37630273549283e-91	Down	T0
evm.TU.Chr2.1804	8116.47914381521	-1.13620477340383	0.0555396166977771	-20.4575551823948	5.14544934775505e-93	8.52198833570624e-91	Down	T0
evm.TU.Chr5.1276	4639.63914166657	2.88876005907602	0.141602398705121	20.4005022901604	1.65506833266053e-92	2.71831181403387e-90	Up	T0
evm.TU.Chr1.1545	2677.35906831638	2.50517664655914	0.122826718775262	20.396023532493	1.81379202601558e-92	2.95438240006125e-90	Up	T0
evm.TU.Chr6.3235	16173.6338059373	1.31647562935869	0.06464666150381	20.3641703799523	3.47691549988929e-92	5.61692849076377e-90	Up	T0
evm.TU.Chr4.2034	1138.48816938697	1.40039563917842	0.0688931999344696	20.3270517338497	7.41246307325473e-92	1.18774174561608e-89	Up	T0
evm.TU.Chr6.3674	1981.39535611855	1.19401634509211	0.0588856502425268	20.2768644003152	2.05842066945001e-91	3.27172685275728e-89	Up	T0
evm.TU.Chr4.741	4799.98519948842	-1.35754616973595	0.0670683782276498	-20.2412255314723	4.24481890889511e-91	6.69289087003309e-89	Down	T0
evm.TU.Chr1.3044	2185.24215974939	2.81794769532846	0.139297507773603	20.2297064776522	5.3621182058428e-91	8.38745934277426e-89	Up	T0
evm.TU.Chr6.2079	3189.72489183096	-1.14434940944511	0.0565984027761681	-20.2187580093154	6.69474030980222e-91	1.03894989579443e-88	Down	T0
evm.TU.Chr3.566_evm.TU.Chr3.567	4181.04420666198	-1.42431834171852	0.0704862145652771	-20.2070482931022	8.48742848168896e-91	1.30686506207506e-88	Down	T0
evm.TU.Chr5.499	4182.30637934307	-1.09096129662407	0.0540223410847615	-20.1946319748037	1.09136881510656e-90	1.66742542456861e-88	Down	T0
evm.TU.Chr6.2712	883.031469339369	1.69716088111331	0.0841184489089603	20.1758461208684	1.59608828529797e-90	2.41979261653366e-88	Up	T0
evm.TU.Chr8.2722	8293.63598205679	-1.37210757943912	0.0680270491803809	-20.1700293628911	1.79532103448697e-90	2.70106734875601e-88	Down	T0
evm.TU.Chr3.3206	7081.9447476061	-1.01785457622068	0.0504998376968078	-20.1556009413675	2.40322976740057e-90	3.58827693073469e-88	Down	T0
evm.TU.Chr3.2925	2195.86585940519	-2.40583988524759	0.119415402514848	-20.1468138496493	2.87001717137512e-90	4.2530201827543e-88	Down	T0
evm.TU.Chr5.1359	3450.42908172408	1.42404559260729	0.070704134306083	20.1409098150117	3.23341785481475e-90	4.75577854481671e-88	Up	T0
evm.TU.Chr6.3240	1327.09233896378	-1.72068441596007	0.085450340079606	-20.1366596593656	3.52310506674151e-90	5.14347242669692e-88	Down	T0
evm.TU.Chr6.3541	7761.80520493785	-1.3990310252007	0.0695543483564009	-20.1142136798115	5.5410705692846e-90	8.0300705772081e-88	Down	T0
evm.TU.Chr7.1196	6767.94634116556	-1.9443972911796	0.0969222729691696	-20.0614082977408	1.60474204728435e-89	2.30860299342535e-87	Down	T0
evm.TU.Chr8.1707	718.312642701104	2.89814062557368	0.144486603209866	20.0581961316106	1.71182111960432e-89	2.4448030758175e-87	Up	T0
evm.TU.Chr6.2477	1080.45700643942	-1.48985583576976	0.0743433673220463	-20.0401984660701	2.45785691317138e-89	3.48502891379098e-87	Down	T0
evm.TU.Chr8.1747	5392.93114966019	-1.57796598183594	0.0789223089912129	-19.9939155608286	6.22166853681005e-89	8.75877608514209e-87	Down	T0
evm.TU.Chr1.352	4149.88241888657	-1.82551618022373	0.091489291850413	-19.9533316227705	1.40225709667859e-88	1.94904440961236e-86	Down	T0
evm.TU.Chr5.508	2360.80267034232	-1.8277155852016	0.0915998457995787	-19.9532605022138	1.40425341805752e-88	1.94904440961236e-86	Down	T0
evm.TU.Chr8.1073	1534.77579137933	1.41109956182899	0.0707481661288532	19.9453871250735	1.64372835130152e-88	2.26547147383229e-86	Up	T0
evm.TU.Chr1.5782	1522.6832552203	-2.27576918960159	0.114400111215006	-19.8930679824642	4.67270178067966e-88	6.39543606912607e-86	Down	T0
evm.TU.Chr1.3463_evm.TU.Chr1.3464	2723.61207695107	-1.71002164344803	0.0860545688943405	-19.8713637802035	7.20194597393006e-88	9.78918297932328e-86	Down	T0
evm.TU.Chr1.11	4131.33408698714	-1.27450459592805	0.0642817841810053	-19.8268391608311	1.74677594170519e-87	2.35802787911422e-85	Down	T0
evm.TU.Chr1.630	3561.78241115292	-1.45647688774787	0.0734915809520168	-19.8182821607664	2.07056793152169e-87	2.77611043281367e-85	Down	T0
evm.TU.Chr3.831	738.65741129707	-4.06472622638563	0.205309708210548	-19.798022518337	3.09611054619633e-87	4.12305694290429e-85	Down	T0
evm.TU.Chr6.356	2451.7935046902	-1.63071973388167	0.0823717218433109	-19.7970820251112	3.15444759268244e-87	4.172550845918e-85	Down	T0
evm.TU.Chr4.1991	1464.61085430559	2.15435084406684	0.108856957523627	19.7906582461597	3.583312799054e-87	4.70823413043702e-85	Up	T0
evm.TU.Chr1.5123	6376.0461968619	-1.30363961405054	0.0659770279498409	-19.7589927063952	6.71310426546558e-87	8.72793771891109e-85	Down	T0
evm.TU.Chr3.2965	31191.6903991563	-1.05054775804392	0.0531684477763212	-19.7588570285812	6.73117120744069e-87	8.72793771891109e-85	Down	T0
evm.TU.Chr4.1542	5774.88505307258	1.48343847603319	0.0752690611120492	19.7084758879199	1.8237754921293e-86	2.34933275649519e-84	Up	T0
evm.TU.Chr2.1850	2934.76062336003	-1.88474194787306	0.0956438341973949	-19.7058384755177	1.92133037374909e-86	2.45892859326109e-84	Down	T0
evm.TU.Chr7.1572	14528.564659006	0.987425734794414	0.0502085502405584	19.6664856894588	4.1774958846451e-86	5.31188815422388e-84	Up	T0
evm.TU.Chr2.2815	4453.81752931737	-1.2579936872605	0.0640020863622875	-19.6555106053818	5.18644488185144e-86	6.55254116515449e-84	Down	T0
evm.TU.Chr1.1375	4248.62241858633	-1.31801852350058	0.0671059475186412	-19.6408600464877	6.92160165203348e-86	8.68903483821196e-84	Down	T0
evm.TU.Chr8.2393	877.44509830051	1.68065119518195	0.08559831515376	19.6341620996045	7.89727319207189e-86	9.85109856598385e-84	Up	T0
evm.TU.Chr7.2049	7014.53909926375	2.16602564520721	0.110335937551377	19.6311890148993	8.37321400227295e-86	1.03790990421885e-83	Up	T0
evm.TU.Chr2.2310	20087.1784106534	-1.50836357151245	0.0768852074867016	-19.6183846128443	1.07722197812978e-85	1.32693549793499e-83	Down	T0
evm.TU.Chr4.773	2117.24318190563	-1.47590721575757	0.0756085922389196	-19.5203636525036	7.3711771328847e-85	9.02351118708227e-83	Down	T0
evm.TU.Chr3.579	15902.4761970107	-1.144814530522	0.0586571145115859	-19.5170618271016	7.86319553122624e-85	9.56640251388506e-83	Down	T0
evm.TU.Chr1.990	867.7181716092	1.69640048920203	0.0871764062450952	19.4593991914811	2.42612221809139e-84	2.9256039553195e-82	Up	T0
evm.TU.Chr6.3644	787.189269357399	2.89110980843453	0.148572716343988	19.4592242746696	2.43441599610532e-84	2.9256039553195e-82	Up	T0
evm.TU.Chr8.1447	8694.60913602683	-1.13002620453076	0.0580727033900555	-19.4588186628879	2.45375728258607e-84	2.93097589590842e-82	Down	T0
evm.TU.Chr3.2600	524.36412899866	3.04768872976663	0.156626890861822	19.4582725418162	2.48004095925245e-84	2.94452573891003e-82	Up	T0
evm.TU.Chr7.2983	4015.64896945493	-1.65907508031269	0.0852933001863897	-19.4514115022768	2.83518259273798e-84	3.34602477366904e-82	Down	T0
evm.TU.Chr7.2342	1637.34499588855	-1.2712340134151	0.0654225555158076	-19.4311274359794	4.210124594981e-84	4.93912771681432e-82	Down	T0
evm.TU.Chr4.2253	1534.56356990583	1.81050259297563	0.0933238815113684	19.4002067172386	7.68617183960227e-84	8.963713656019e-82	Up	T0
evm.TU.Chr7.2696	1277.45622204232	1.67852512629979	0.0865384078761424	19.3963023759597	8.29257447102996e-84	9.6140206029135e-82	Up	T0
evm.TU.Chr8.2796	18557.5454740577	-1.75519963046514	0.0904951526589093	-19.3955099128985	8.42136268589392e-84	9.70623609218031e-82	Down	T0
evm.TU.Chr2.496	1277.4780653659	-2.16073676252654	0.111812460732753	-19.3246508337831	3.33230687298727e-83	3.81839745114571e-81	Down	T0
evm.TU.Chr6.598	960.581137836721	2.71066243836698	0.140430030047165	19.302583909272	5.10894777317796e-83	5.82036136772049e-81	Up	T0
evm.TU.Chr5.556	1516.92224060662	2.15633649108352	0.111716269767473	19.3019020020247	5.17681989506847e-83	5.86378984551175e-81	Up	T0
evm.TU.Chr8.2039	4507.11467350515	-2.8098250496484	0.146426225373524	-19.1893565683382	4.54228527938764e-82	5.11565146122577e-80	Down	T0
evm.TU.Chr4.1968	1895.76655598239	-2.79374783453985	0.145878936808303	-19.1511392642728	9.46923681570575e-82	1.06039311591332e-79	Down	T0
evm.TU.Chr7.1666	1526.85241497698	2.32583545169432	0.121583351983689	19.1295552700862	1.43291375433031e-81	1.59555351322576e-79	Up	T0
evm.TU.Chr6.2583	2483.22197313694	1.77453510626745	0.0927726129867817	19.1277905099028	1.48224709201165e-81	1.64121392901447e-79	Up	T0
evm.TU.Chr3.3204	24734.6273945303	-1.15291431869951	0.0603872441328928	-19.0920174492865	2.9418565030252e-81	3.23916479430858e-79	Down	T0
evm.TU.Chr6.1650	2968.78839978505	1.50379741080866	0.0787821012538421	19.0880591768339	3.17342245202455e-81	3.47472128371955e-79	Up	T0
evm.TU.Chr1.3616	2640.02489314461	-1.3682888773941	0.0717622216086228	-19.0669804630142	4.74949896889361e-81	5.17170581093504e-79	Down	T0
evm.TU.Chr5.2541	2207.09545026122	-2.81633395704918	0.147878595040939	-19.044906101992	7.24157705340893e-81	7.84199132668333e-79	Down	T0
evm.TU.Chr7.2873	2175.26417797977	2.9076890229244	0.153023331414408	19.0016058077444	1.6540556862585e-80	1.78140893554474e-78	Up	T0
evm.TU.Chr5.1819	1562.36476125316	1.52779202752671	0.0805026558947749	18.9781568141514	2.58506829893727e-80	2.76897342955188e-78	Up	T0
evm.TU.Chr2.3029	2385.96523429798	1.61366800650175	0.0856565829544472	18.838809007358	3.63043118013281e-79	3.86768476374257e-77	Up	T0
evm.TU.Chr7.927	8958.63608468178	-1.24665420571304	0.066201204900121	-18.8312917807748	4.18428421964672e-79	4.43376654220523e-77	Down	T0
evm.TU.Chr2.2433	3958.90794349754	-1.14302731427721	0.0608411088043171	-18.7870888078901	9.63203725091967e-79	1.01517551967046e-76	Down	T0
evm.TU.Chr7.2082	710.614004497673	1.52194544121894	0.0810952292462194	18.7673856448206	1.39587864743132e-78	1.46337086501191e-76	Up	T0
evm.TU.Chr1.2324	447.614023806699	2.30520166572149	0.122832677513397	18.7670065685092	1.40587285223998e-78	1.46605016110041e-76	Up	T0
evm.TU.Chr6.1833	7065.15572217012	-1.25434622263152	0.0670429596133161	-18.7095890435956	4.13551559336067e-78	4.28983562260765e-76	Down	T0
evm.TU.Chr3.2478	14840.7392237829	-1.48273920465459	0.0796562579809746	-18.614221182832	2.46416808241814e-77	2.54273763017692e-75	Down	T0
evm.TU.Chr8.1657	3620.30952982436	-1.57866149836083	0.0848890986574022	-18.5967518012182	3.41375955009379e-77	3.50425973816659e-75	Down	T0
evm.TU.Chr2.3153	2309.13065431392	-1.72189321143632	0.0927039113626788	-18.5741160877224	5.20552064606267e-77	5.3158345291839e-75	Down	T0
evm.TU.Chr8.1927	794.458646856191	-1.74747111487701	0.094131741714955	-18.5641005153035	6.27288425390728e-77	6.37279771960096e-75	Down	T0
evm.TU.Chr7.2744	957.451829039455	2.2654402914116	0.122121195933482	18.5507542248896	8.04156843996781e-77	8.12775755811927e-75	Up	T0
evm.TU.Chr6.2924	2033.00385429337	-2.99685011757737	0.161932500133575	-18.5067859454114	1.82043692329355e-76	1.8305607816935e-74	Down	T0
evm.TU.Chr2.2855	5519.67651533316	-1.64392111013682	0.0890270521540893	-18.4654110223879	3.92027849402715e-76	3.92206948420208e-74	Down	T0
evm.TU.Chr1.967	2715.96802136476	-1.27640301437686	0.0691291061832345	-18.4640462585125	4.02062022229595e-76	4.00214161420358e-74	Down	T0
evm.TU.Chr4.125	1722.27226739297	-1.47066708229845	0.0796889334842071	-18.4550980669092	4.74503071232103e-76	4.69948795523292e-74	Down	T0
evm.TU.Chr6.667	9353.84590979521	-1.50080132381992	0.0815483994250389	-18.4038109196673	1.22442788069963e-75	1.20661245503545e-73	Down	T0
evm.TU.Chr3.2803	490.845710282801	2.82591596102347	0.153892322085262	18.3629431457784	2.60119645121622e-75	2.52546703729165e-73	Up	T0
evm.TU.Chr5.720	2730.47648842103	-2.74322013586993	0.149385233611594	-18.3633955615879	2.57961259703003e-75	2.52546703729165e-73	Down	T0
evm.TU.Chr8.727	39344.4372317976	-1.69860108260346	0.0925015589023703	-18.3629454763701	2.60108480323283e-75	2.52546703729165e-73	Down	T0
evm.TU.Chr8.218	7998.05685357853	-0.771838527303595	0.0420642288946878	-18.3490473398662	3.359511071933e-75	3.24571586846704e-73	Down	T0
evm.TU.Chr8.1083	12457.8105082353	-0.851199885095236	0.0465583397107574	-18.2824364095304	1.14208371396076e-74	1.09801599602208e-72	Down	T0
evm.TU.Chr1.1582	3102.39162913642	-1.62529253401315	0.0889137054558388	-18.2794376376586	1.20663783573208e-74	1.15444782060406e-72	Down	T0
evm.TU.Chr8.2157	5469.16408579076	1.64862526060768	0.0902933166869478	18.2585524720901	1.76919613623535e-74	1.68449693956824e-72	Up	T0
evm.TU.Chr5.1305	5241.61708578462	-1.56229526433582	0.085607110474148	-18.2495969748635	2.08441303962629e-74	1.97508156721127e-72	Down	T0
evm.TU.Chr7.719	3617.6506885826	-1.30098785931138	0.0712966464481829	-18.2475323051403	2.16468971118798e-74	2.04133346975138e-72	Down	T0
evm.TU.Chr3.512	2170.27588887718	1.91387500705702	0.105147196340938	18.2018643735522	4.98808599808478e-74	4.6814374731549e-72	Up	T0
evm.TU.Chr5.364	581.223715238346	-3.63663898524555	0.199851426839794	-18.1967126417405	5.47992552978273e-74	5.11866598419373e-72	Down	T0
evm.TU.Chr3.2413	2975.20811581915	-1.57785779703192	0.0867455524634605	-18.1894950487122	6.25134281141973e-74	5.81168469199393e-72	Down	T0
evm.TU.Chr4.1223	4615.61512536548	1.28716726986762	0.0708084756995652	18.1781525043551	7.68804997660797e-74	7.11379234689984e-72	Up	T0
evm.TU.Chr1.3319	750.946872124634	1.73701135176764	0.0957129169342514	18.1481393254461	1.32824481159808e-73	1.22328864447601e-71	Up	T0
evm.TU.Chr5.2111	8448.51409419968	-1.46235440322604	0.0806671684912304	-18.1282475953649	1.90741426607291e-73	1.7485222218619e-71	Down	T0
evm.TU.Chr2.1602	9043.00138729263	-1.04805402642875	0.0578784939065323	-18.1078316951585	2.76423712023783e-73	2.52223839827627e-71	Down	T0
evm.TU.Chr6.3205	7899.36296942484	1.46573375169148	0.0810649886766626	18.0809715219691	4.50081713756199e-73	4.08786197991747e-71	Up	T0
evm.TU.Chr6.2299	6398.29980690478	1.45004716157473	0.0802907373144293	18.0599557318318	6.5875401754828e-73	5.95568024397204e-71	Up	T0
evm.TU.Chr4.2431	7418.75848388989	1.38490077990364	0.0766964478968912	18.0569089948659	6.96130531683858e-73	6.26485691733204e-71	Up	T0
evm.TU.Chr6.3091	392.978376329934	-3.70723448953478	0.205681895045775	-18.0241167493606	1.26008292839885e-72	1.12886247435514e-70	Down	T0
evm.TU.Chr8.2274	194.194907161055	3.88464733270883	0.215866563525287	17.9955953773905	2.10942916925614e-72	1.88120993198504e-70	Up	T0
evm.TU.Chr7.526	358.021628601758	-2.69955713810126	0.150900989214315	-17.8895920573937	1.42145155594019e-71	1.2619544466678e-69	Down	T0
evm.TU.Chr6.1704	1313.67250808194	-2.20946940941434	0.123772672574513	-17.8510277224902	2.83766034792689e-71	2.50795730032695e-69	Down	T0
evm.TU.Chr6.742	3051.47325311077	-1.2243319384635	0.0686214993879889	-17.8418126881937	3.34661177993457e-71	2.94457015940761e-69	Down	T0
evm.TU.Chr1.4744	4293.67441864508	-1.32234667676729	0.0741295054692847	-17.8383312878729	3.5617457179861e-71	3.11993094914614e-69	Down	T0
evm.TU.Chr7.2111	1270.37223759733	-2.46579114850292	0.138238176531197	-17.8372661617571	3.63027949924586e-71	3.16589286064764e-69	Down	T0
evm.TU.Chr5.775	4671.79157409501	1.718933009773	0.0963716055337221	17.836509003386	3.67979549037814e-71	3.19493785550056e-69	Up	T0
evm.TU.Chr3.2777	356.200316912303	2.57266280850586	0.144373595400066	17.8194828588765	4.98956293763588e-71	4.31312701481866e-69	Up	T0
evm.TU.Chr2.2939	2201.87863202383	-1.17676392847136	0.0661624065984538	-17.7859903980407	9.07456458184066e-71	7.81006957831867e-69	Down	T0
evm.TU.Chr3.863	4146.14785097613	-1.33798234766411	0.0752348029597428	-17.7840878825727	9.38786612786692e-71	8.04458493539692e-69	Down	T0
evm.TU.Chr8.790	4089.71331071534	-1.25917303270471	0.0708258566453663	-17.7784370333781	1.038344872198e-70	8.85919440958889e-69	Down	T0
evm.TU.Chr6.2276	1088.95068913462	1.99584218788611	0.112560670477682	17.7312571026471	2.40594109197941e-70	2.04390918025096e-68	Up	T0
evm.TU.Chr8.2474	3802.34301084229	1.17473304167654	0.0664513248031884	17.6780981441046	6.18475280287419e-70	5.23155763913509e-68	Up	T0
evm.TU.Chr3.1828	6849.79760098212	2.18962794130987	0.123949699532405	17.6654558225648	7.73851811241211e-70	6.51788262724488e-68	Up	T0
evm.TU.Chr1.4646	74507.0470669078	-1.12553662697248	0.0637450334261102	-17.6568520946363	9.01280239838543e-70	7.55886478594802e-68	Down	T0
evm.TU.Chr1.2775	269.176244025715	2.83344760580417	0.160492141156044	17.6547436241706	9.35575301938382e-70	7.81324306182355e-68	Up	T0
evm.TU.Chr1.5028_evm.TU.Chr1.5029	7687.32926188967	-1.01203654508458	0.0573859895760356	-17.6356032641669	1.31287476128468e-69	1.0917910831291e-67	Down	T0
evm.TU.Chr6.509	50325.1995911944	-5.62403142095503	0.319315982900544	-17.6127463770165	1.96666982532534e-69	1.62861746165282e-67	Down	T0
evm.TU.Chr2.2205	682.036598158008	1.82144128243455	0.103541330170446	17.5914417888601	2.86494653299615e-69	2.36256197568289e-67	Up	T0
evm.TU.Chr8.1984	2194.05435482762	-1.86883438513456	0.106280678436948	-17.5839523478697	3.26968886311469e-69	2.68509574179698e-67	Down	T0
evm.TU.Chr5.139	2292.89426306306	1.35537130020326	0.0771062649792548	17.5779659482653	3.63380320485691e-69	2.9717272765363e-67	Up	T0
evm.TU.Chr1.4909	988.387977816097	2.86955654477479	0.163354054995596	17.5664849265735	4.4489855905686e-69	3.62334946299655e-67	Up	T0
evm.TU.Chr1.1808	171.740544723364	3.56193384957118	0.202804893512265	17.5633525793388	4.70145826489633e-69	3.81321156143382e-67	Up	T0
evm.TU.Chr1.2109	1468.60672094984	1.69339135501469	0.0964543299048938	17.5564057796515	5.31350011749691e-69	4.2919579432683e-67	Up	T0
evm.TU.Chr6.932	5616.55255301723	1.45868752529	0.0831327467465502	17.5464853788262	6.32765529607338e-69	5.09027584613512e-67	Up	T0
evm.TU.Chr8.2765	942.369060476421	-2.02616668816394	0.115493177421433	-17.543605028464	6.65673252735291e-69	5.33323338949587e-67	Down	T0
evm.TU.Chr2.689	12803.7878812742	-1.42999616391353	0.0816129255111896	-17.5216873424966	9.78788981953658e-69	7.81010204264156e-67	Down	T0
evm.TU.Chr6.1541	4672.10252263314	-1.28912030473972	0.0737069849787109	-17.4897983564524	1.7136251830522e-68	1.36184833599902e-66	Down	T0
evm.TU.Chr8.2497	219.956157785181	4.80473310980578	0.274911368464805	17.4773896643016	2.13030426375699e-68	1.68619143511592e-66	Up	T0
evm.TU.Chr6.2991	31626.4644894937	-1.24491610031431	0.0712422134482048	-17.4744163615776	2.24430300456905e-68	1.76931871668206e-66	Down	T0
evm.TU.Chr5.2583	14798.0984184417	-1.12639537374112	0.0644912625801892	-17.4658601595921	2.60741586935554e-68	2.04739280355093e-66	Down	T0
evm.TU.Chr4.2501	8765.92556410056	-1.01609279752531	0.0581817836122486	-17.4641053340173	2.68883353492106e-68	2.10294524364124e-66	Down	T0
evm.TU.Chr6.641	6221.54871029195	-1.35665948609265	0.0778148665120416	-17.4344511133063	4.5187738548646e-68	3.5201784152382e-66	Down	T0
evm.TU.Chr3.2753	3015.56006103327	-3.17466511797557	0.182158584090296	-17.4280291748528	5.05586556254004e-68	3.92307300677565e-66	Down	T0
evm.TU.Chr1.4245	17569.4236938175	0.860354401274887	0.049390376380249	17.4194744873202	5.87139124643719e-68	4.53800980690316e-66	Up	T0
evm.TU.Chr3.315	4359.92574910546	1.70535724569594	0.0980576020132627	17.3913823169496	9.58933344514187e-68	7.38266300274614e-66	Up	T0
evm.TU.Chr1.188	5511.75112533027	-1.4830312596055	0.0854791590605566	-17.3496238838155	1.98539838192957e-67	1.52257652565953e-65	Down	T0
evm.TU.Chr2.2410	1760.58386215874	-1.44024127913235	0.0830612693644607	-17.3395048035298	2.36767918531433e-67	1.80870500245582e-65	Down	T0
evm.TU.Chr6.343	3944.05269001104	-1.12588099064575	0.0649485680614699	-17.3349624826243	2.56234227290671e-67	1.94985343076133e-65	Down	T0
evm.TU.Chr4.569	2018.28303164838	-1.68171685236479	0.0972036198952461	-17.3009693895879	4.62540077811168e-67	3.50623168983858e-65	Down	T0
evm.TU.Chr3.1826	2259.60733549479	1.64339367552308	0.0950472813643188	17.2902754495829	5.5685550695774e-67	4.20500581863222e-65	Up	T0
evm.TU.Chr2.2955	344.573887282843	2.59797240095861	0.150342353789934	17.2803759916426	6.61156177169829e-67	4.96334030504422e-65	Up	T0
evm.TU.Chr8.2015	6774.01035936269	-2.15083918138738	0.124467879891084	-17.2802749052163	6.62315947144264e-67	4.96334030504422e-65	Down	T0
evm.TU.Chr1.1239	768.210842283336	2.40357009801286	0.139130348663134	17.2756707728265	7.17345430140161e-67	5.35536404645168e-65	Up	T0
evm.TU.Chr8.2310	11132.8463633309	-0.969480999020175	0.0561209580339896	-17.2748476323767	7.27653370289361e-67	5.41181897171057e-65	Down	T0
evm.TU.Chr7.2548	16348.5083916767	-1.40212002207125	0.0811976804130816	-17.2679812395891	8.19596418842895e-67	6.07271647329873e-65	Down	T0
evm.TU.Chr1.4690	14397.7291180635	-0.997593232322133	0.0577992187177938	-17.2596317814071	9.471295882309e-67	6.99137717394862e-65	Down	T0
evm.TU.Chr6.3509	9931.99473934313	-1.68997008920562	0.0979326896849127	-17.2564451629268	1.00085922476534e-66	7.36042330630602e-65	Down	T0
evm.TU.Chr3.689	1022.88315556315	-3.26443446631915	0.189618353049935	-17.2158148924512	2.02083167401564e-66	1.48061603952321e-64	Down	T0
evm.TU.Chr6.2307	2082.227683016	-1.28804868891056	0.0748228267738339	-17.2146488504629	2.06194582719483e-66	1.50514408548826e-64	Down	T0
evm.TU.Chr2.2112	3793.93779962695	1.45157968235525	0.0843678894178726	17.205357303246	2.42079010397878e-66	1.76056650034383e-64	Up	T0
evm.TU.Chr4.1093	17024.7968732129	-1.4284074053435	0.0830783541851596	-17.1934966617172	2.97063348263552e-66	2.15250791578175e-64	Down	T0
evm.TU.Chr7.2848	615.45226407281	-3.25801840738387	0.189787328519462	-17.1666803721818	4.71633466421058e-66	3.40491721234162e-64	Down	T0
evm.TU.Chr2.2017	25066.0974341523	-1.47791955949304	0.0861376792869821	-17.1576431095747	5.51049232621521e-66	3.94931975481366e-64	Down	T0
evm.TU.Chr2.2300	220.869820072485	3.73561475181108	0.217722079127521	17.1577212875278	5.50308086180401e-66	3.94931975481366e-64	Up	T0
evm.TU.Chr8.1460	1231.06054345379	2.48245312725344	0.145001501908113	17.1201890641557	1.04933991026742e-65	7.49327546792054e-64	Up	T0
evm.TU.Chr5.1490	546.291198289718	1.72278000639407	0.100758789051794	17.0980618426101	1.53422187301991e-65	1.09162378683572e-63	Up	T0
evm.TU.Chr7.2735	2166.53921586005	1.1422892360833	0.0668552700457246	17.0860013773343	1.88676184894225e-65	1.33763270794255e-63	Up	T0
evm.TU.Chr7.2330	1016.6438147884	2.14213099380078	0.125413673333649	17.0805218989311	2.07256714451351e-65	1.46409411653107e-63	Up	T0
evm.TU.Chr3.683	2227.38342267374	1.05029003678982	0.0615156456548272	17.0735432524458	2.33583278307934e-65	1.64417601148967e-63	Up	T0
evm.TU.Chr6.2472	8948.97446092642	1.19607989377663	0.0700606498552745	17.072063936709	2.39578420081528e-65	1.6803740503156e-63	Up	T0
evm.TU.Chr6.1948	8038.97912666641	-1.10271652155989	0.0646255697548059	-17.0631613112839	2.79037294768922e-65	1.9501936321279e-63	Down	T0
evm.TU.Chr5.631	7227.78288403637	-1.40128902852941	0.0821857274718235	-17.050272250858	3.47909034485465e-65	2.42294669988481e-63	Down	T0
evm.TU.Chr7.2912	3240.72384901789	-1.44928580208342	0.0850124851729096	-17.0479171281216	3.62212466672309e-65	2.51367799494526e-63	Down	T0
evm.TU.Chr6.46	7401.2067841739	-1.42406697793909	0.083545421435633	-17.0454221604023	3.78004925219373e-65	2.61406984952583e-63	Down	T0
evm.TU.Chr1.2620	3123.38135440516	-1.03198035824018	0.0606030687186498	-17.0285165431335	5.04674302836817e-65	3.47784120091288e-63	Down	T0
evm.TU.Chr7.1877	66877.5940757272	-0.940887378038261	0.055347957052181	-16.9994960636254	8.28288889284857e-65	5.68806471042343e-63	Down	T0
evm.TU.Chr7.1647	2927.75147719824	-1.15914865839411	0.0681951651901835	-16.9975196212438	8.5668821729052e-65	5.86266252589544e-63	Down	T0
evm.TU.Chr2.2948	3798.79220957478	-1.17607882232585	0.0692468010230819	-16.9838722504138	1.0811170906806e-64	7.37291928727472e-63	Down	T0
evm.TU.Chr2.3081	4416.70240395411	1.1522326567091	0.0679062033660116	16.9680029157073	1.41668568783102e-64	9.6280890418833e-63	Up	T0
evm.TU.Chr4.466	56754.4200956629	1.47749466175695	0.0871111404189566	16.9610299515196	1.59523539864511e-64	1.08042936329541e-62	Up	T0
evm.TU.Chr2.2011	7930.57536049048	-0.922113478076827	0.0544147972924881	-16.9460059387949	2.05980497652822e-64	1.39029781789023e-62	Down	T0
evm.TU.Chr1.1691	3199.2704343707	-1.05608175960663	0.0623786118695899	-16.9301901397629	2.6950808500463e-64	1.8128787874936e-62	Down	T0
evm.TU.Chr8.2704	919.687786512562	1.80609461846357	0.106790514920284	16.9125003265671	3.6393382895668e-64	2.43971831119293e-62	Up	T0
evm.TU.Chr3.2825	6514.65033333299	1.06856186199323	0.0633193382758644	16.8757585137389	6.7847854122564e-64	4.53292663356479e-62	Up	T0
evm.TU.Chr1.716	9528.7595409627	-1.11515770148177	0.0661403566486601	-16.8604730604271	8.78828316922193e-64	5.85163084399307e-62	Down	T0
evm.TU.Chr1.3677	230.127586543416	2.693060471351	0.159833298534796	16.8491828426147	1.06374338018443e-63	7.0590297239242e-62	Up	T0
evm.TU.Chr6.2196	13823.3707633367	-1.46777291737312	0.0872323986056157	-16.8260066309656	1.57364211328842e-63	1.04076887284569e-61	Down	T0
evm.TU.Chr6.510	464.369098035751	2.51302492112457	0.1493752022665	16.8235750177669	1.63959236928761e-63	1.08076006709998e-61	Up	T0
evm.TU.Chr6.1797	2675.72464465427	-1.03689742886997	0.0617644774619722	-16.7879252197735	2.9912033860248e-63	1.96512091783876e-61	Down	T0
evm.TU.Chr2.1053	1351.61326161496	-1.42731688766949	0.0850746643928079	-16.7772261913283	3.58180223424121e-63	2.3453069845402e-61	Down	T0
evm.TU.Chr4.511	1131.83718890143	-1.60441281684499	0.0957294071348099	-16.7598741584767	4.7963829811038e-63	3.13019576737002e-61	Down	T0
evm.TU.Chr1.3066	3866.46359472741	1.16276435395364	0.0694677954691846	16.7381784048326	6.90697040975739e-63	4.49272210580556e-61	Up	T0
evm.TU.Chr7.2465	770.682929124187	-1.58645868619549	0.0949498203127344	-16.7083906106425	1.13867404965955e-62	7.38227856734869e-61	Down	T0
evm.TU.Chr7.1277	2216.04818966105	1.17660018509875	0.0704306695245774	16.7057929882118	1.18936264733116e-62	7.68562243155734e-61	Up	T0
evm.TU.Chr2.1549	2013.95585186303	-2.19324372941474	0.131422184936615	-16.6885349720258	1.58820397773219e-62	1.02293830709555e-60	Down	T0
evm.TU.Chr3.3006	1626.90407012513	-2.5485427005026	0.15326784303389	-16.6280326652674	4.36699292201636e-62	2.80355255700393e-60	Down	T0
evm.TU.Chr1.2014	13066.3808873542	-0.97690335071346	0.0587662964555968	-16.6235309970843	4.7076424745096e-62	3.01243264708148e-60	Down	T0
evm.TU.Chr8.1935	13156.1808672791	-0.639568946864362	0.038481402400394	-16.6202089053234	4.97589406071268e-62	3.17378304344939e-60	Down	T0
evm.TU.Chr5.1040	21786.3082634471	-0.739582712703568	0.0445940890436995	-16.5847700572787	8.98087668479122e-62	5.70980963163065e-60	Down	T0
evm.TU.Chr1.382	6765.74679716608	-1.47580085911966	0.0890519872751678	-16.572351771999	1.10421360585456e-61	6.99773181922432e-60	Down	T0
evm.TU.Chr2.1575	354.735333337085	-4.33369310799491	0.261524766081864	-16.5708707933166	1.13174913706031e-61	7.14924478920564e-60	Down	T0
evm.TU.Chr5.2340	14572.9023548226	-0.730424666613376	0.0440801178521429	-16.5703882431401	1.14086804714198e-61	7.18382375115698e-60	Down	T0
evm.TU.Chr1.5095	10351.1344407202	-0.791092096065131	0.0477593554317614	-16.564128408212	1.26601333801345e-61	7.94645123532071e-60	Down	T0
evm.TU.Chr6.1708	1849.13020902255	-1.06528901937901	0.0643460569765523	-16.5556223556512	1.45825717128239e-61	9.12406050438241e-60	Down	T0
evm.TU.Chr2.2186	12856.1096013221	-0.849896427039819	0.0514010384671991	-16.5346158829489	2.06691495177532e-61	1.28914008811834e-59	Down	T0
evm.TU.Chr6.3274	11300.3611315777	-1.08366803121048	0.0656090042837659	-16.517062605058	2.76542495694266e-61	1.71936152922344e-59	Down	T0
evm.TU.Chr1.1622	744.121081588845	1.56735475815217	0.0949719634768643	16.5033416260156	3.47139150570224e-61	2.15149859075111e-59	Up	T0
evm.TU.Chr1.2865_evm.TU.Chr1.2866	1254.61260820867	-1.27643570898114	0.0773601818206702	-16.4999057517737	3.67465679806605e-61	2.27033889758883e-59	Down	T0
evm.TU.Chr1.5546	2740.38217399663	2.38797665839765	0.144733341423082	16.499146878791	3.72112650563365e-61	2.29186507186042e-59	Up	T0
evm.TU.Chr1.1699	9354.65286886245	-1.53522393324559	0.0931307660630675	-16.4846054439835	4.73374836173082e-61	2.9064625065842e-59	Down	T0
evm.TU.Chr8.1049	4373.34363714989	-1.06414422748149	0.0645806404687586	-16.4777589654949	5.30138348604763e-61	3.24487475548177e-59	Down	T0
evm.TU.Chr7.2584	2647.83689043041	-1.14325019907862	0.0694165412179977	-16.4694203862495	6.08506050517062e-61	3.71301725995071e-59	Down	T0
evm.TU.Chr8.120	2992.60662720147	-1.75646480134228	0.106840753897215	-16.4400262752925	9.88760585135232e-61	6.01465505321923e-59	Down	T0
evm.TU.Chr7.1695	266.114946497158	2.74415759183498	0.167113159147577	16.420954554582	1.3541947232551e-60	8.2122534771184e-59	Up	T0
evm.TU.Chr3.2108	2965.40870529255	-0.895399872317062	0.0546272912739949	-16.391072144251	2.21503087294445e-60	1.33914243787921e-58	Down	T0
evm.TU.Chr8.2762	3313.67901033625	-0.900779874798712	0.0549581200846048	-16.3902963458724	2.24348215760329e-60	1.35219540807961e-58	Down	T0
evm.TU.Chr1.1634	1332.02608088157	-1.82101812940639	0.111109044892679	-16.3894679426444	2.27426471697309e-60	1.36656961301288e-58	Down	T0
evm.TU.Chr1.1137	4894.55619315453	-1.17289133528373	0.0715707550508175	-16.3878575047998	2.33531612735694e-60	1.39898922656772e-58	Down	T0
evm.TU.Chr6.458	474.696000420183	1.74358305660157	0.10675249076504	16.3329496492888	5.75341429357878e-60	3.43618310036801e-58	Up	T0
evm.TU.Chr2.1266	2718.05095830271	1.48770434138308	0.0911088392554095	16.3288694438585	6.15137073501994e-60	3.66276029657124e-58	Up	T0
evm.TU.Chr1.5441	1989.07683739027	-1.49042873713805	0.0913115208009638	-16.3224610001493	6.83247304371469e-60	4.05606057887268e-58	Down	T0
evm.TU.Chr6.1116	6952.43159500976	1.39789557869956	0.0857228160490925	16.3071588537059	8.77818191822697e-60	5.19547109388395e-58	Up	T0
evm.TU.Chr1.2531	4630.02404949113	-1.98711291036244	0.122250204332429	-16.2544751660208	2.07638763937342e-59	1.22525520911409e-57	Down	T0
evm.TU.Chr2.1797	3692.88494492382	-1.23936442192262	0.0765147703092457	-16.1977147276735	5.23361347074959e-59	3.07908322074638e-57	Down	T0
evm.TU.Chr3.668	967.782238030611	-3.23135917792296	0.199617429074456	-16.1877607226255	6.15272247803239e-59	3.60904783689108e-57	Down	T0
evm.TU.Chr1.590	18963.5146234337	-0.959486817594229	0.0592902772681823	-16.1828694653302	6.66160963828902e-59	3.89595443207829e-57	Down	T0
evm.TU.Chr7.1731	3123.25320599659	-1.72513732467116	0.106626276096221	-16.1792888941781	7.06051694554165e-59	4.11703338697279e-57	Down	T0
evm.TU.Chr7.2714	933.750549875713	2.0143541732432	0.124587540443902	16.1681831591355	8.45553281196644e-59	4.91593204103382e-57	Up	T0
evm.TU.Chr4.1112	840.915169940995	2.15257693382546	0.133249679999466	16.1544623134111	1.05635629987459e-58	6.12344891594948e-57	Up	T0
evm.TU.Chr2.1692	1154.95433422401	1.27441872527241	0.0789133804333886	16.1495898195384	1.14319340265872e-58	6.6073896695017e-57	Up	T0
evm.TU.Chr6.219	8171.51968216988	-0.860818803686401	0.0533047999128957	-16.1489923063786	1.15432032955332e-58	6.65219279975627e-57	Down	T0
evm.TU.Chr7.2228	781.150914070648	-2.89950714094931	0.179816364740703	-16.1248234838382	1.70746228124588e-58	9.81118778456998e-57	Down	T0
evm.TU.Chr4.1316	1505.62315674461	1.60653535579536	0.0996698475494966	16.1185694098463	1.88932477700085e-58	1.08246226831133e-56	Up	T0
evm.TU.Chr3.1897	4286.4372267068	-1.12686539396981	0.0699696312905606	-16.1050640568665	2.35054488220841e-58	1.3428083792303e-56	Down	T0
evm.TU.Chr8.78	4107.28293128187	-0.896459379702622	0.05567217971007	-16.1024659780021	2.45136774072816e-58	1.39635857809281e-56	Down	T0
evm.TU.Chr8.118	3210.41699224945	-1.46962257560051	0.0913679258663833	-16.0846660539246	3.26809756320981e-58	1.85622290701159e-56	Down	T0
evm.TU.Chr7.2941	9884.52812092746	-0.973686438964914	0.0605880791072759	-16.0705943035581	4.10135342280707e-58	2.32280386810645e-56	Down	T0
evm.TU.Chr1.3127	8731.42706726305	0.935720780386424	0.0582494576483601	16.0640256263874	4.55973135955534e-58	2.5750070305294e-56	Up	T0
evm.TU.Chr6.823	2166.48078075455	1.10902868732516	0.0690728053657594	16.0559380996985	5.19475255798804e-58	2.9252393761539e-56	Up	T0
evm.TU.Chr7.1864	1645.03682578465	-1.06226851773508	0.0662196768400259	-16.0415841397312	6.54629898883786e-58	3.6758121587181e-56	Down	T0
evm.TU.Chr6.3245	927.33049356363	1.18919048731076	0.0741733449750637	16.0325853945316	7.56680055107238e-58	4.23676341082629e-56	Up	T0
evm.TU.Chr4.2509	1939.64844232893	1.31520293244937	0.0820812203540955	16.0231893090238	8.80175809999616e-58	4.91427338223298e-56	Up	T0
evm.TU.Chr1.140	1016.94194332096	-1.25784981311594	0.0785199076890925	-16.0195019344205	9.3395361018619e-58	5.19979991614678e-56	Down	T0
evm.TU.Chr4.1684	4113.22128288925	-0.999838776726481	0.0624758068724996	-16.0036152676979	1.20565910399691e-57	6.69361557202114e-56	Down	T0
evm.TU.Chr1.423_evm.TU.Chr1.424	480.387485109893	1.59223720378235	0.0997524482492916	15.9618859659783	2.35506012818943e-57	1.30381685580015e-55	Up	T0
evm.TU.Chr4.688	3930.24770916844	-1.18425799568863	0.0742126207031163	-15.957636106481	2.52100400343865e-57	1.3917778124306e-55	Down	T0
evm.TU.Chr2.113	6853.51202804557	0.84380047951786	0.0529120150115753	15.9472376800102	2.97779857001874e-57	1.63936960939943e-55	Up	T0
evm.TU.Chr3.424	918.097435774788	-1.2382554995493	0.0777397344529147	-15.9282187965189	4.03693684526479e-57	2.21626708310094e-55	Down	T0
evm.TU.Chr1.5691	17141.0437240755	-0.879732063199043	0.0552378590609376	-15.9262519973581	4.16590859796077e-57	2.28071923770025e-55	Down	T0
evm.TU.Chr1.1271	393.648913404449	2.09122818540559	0.131558297946386	15.8958288306362	6.77267342394576e-57	3.69757951558302e-55	Up	T0
evm.TU.Chr7.2551	15895.7884719242	-1.23066127581477	0.0775417837546756	-15.8709435896948	1.00715272644407e-56	5.48341797941608e-55	Down	T0
evm.TU.Chr1.3397	1607.37732644809	-1.24672985301249	0.0786147761455923	-15.8587216569005	1.22359171307249e-56	6.64346255453052e-55	Down	T0
evm.TU.Chr8.1522	2456.14838653322	0.99547691104725	0.0628006385282764	15.8513819982743	1.37522938021847e-56	7.44626259745217e-55	Up	T0
evm.TU.Chr8.1626	22838.1230783724	1.52227642347925	0.0960842519597224	15.84314174728	1.56787605642696e-56	8.46610114962166e-55	Up	T0
evm.TU.Chr5.1123	4630.79948551809	-1.25898303646147	0.0795905878649461	-15.818240199429	2.32912174761122e-56	1.25422569736802e-54	Down	T0
evm.TU.Chr8.164	11793.9107521874	-1.09724561311854	0.0694008459376266	-15.8102628043566	2.64361760445138e-56	1.41970189008535e-54	Down	T0
evm.TU.Chr2.405	21366.8964061171	-0.929620802536655	0.0588335437476672	-15.8008636454695	3.06883278717635e-56	1.64357677724073e-54	Down	T0
evm.TU.Chr7.924	26282.4669225809	-0.94326689673724	0.0597167096389467	-15.7956944118376	3.33104782399881e-56	1.77917673612988e-54	Down	T0
evm.TU.Chr6.2441	1236.30743754709	-1.66804325779001	0.105680388416862	-15.7838486665124	4.01915967310983e-56	2.14090859452221e-54	Down	T0
evm.TU.Chr1.4327	1431.87510730881	-1.56195269598678	0.0989702589273884	-15.7820411193704	4.13594105302392e-56	2.19717687908486e-54	Down	T0
evm.TU.Chr4.187	1260.6271206962	1.47365304189688	0.0933861184347525	15.7802151604202	4.25734348738609e-56	2.25559093529281e-54	Up	T0
evm.TU.Chr1.3709	4755.62287684827	-0.848369026991314	0.0537948722819408	-15.7704441149146	4.96990806584579e-56	2.62605678471192e-54	Down	T0
evm.TU.Chr2.1453	930.256122667824	-3.43099755448035	0.217667324525585	-15.7625751221887	5.62917587237616e-56	2.96645527456315e-54	Down	T0
evm.TU.Chr7.2862	254.911990411752	2.02660396898186	0.128600872160141	15.7588664442199	5.96940908511796e-56	3.13736223089573e-54	Up	T0
evm.TU.Chr1.4741	4174.79183612046	-1.33765089507851	0.0849197311022527	-15.7519445447588	6.66014422048825e-56	3.49108463940433e-54	Down	T0
evm.TU.Chr3.1753	2051.50094001847	-2.0544304411327	0.130476037632827	-15.7456532126925	7.35675092114608e-56	3.8460001035774e-54	Down	T0
evm.TU.Chr1.3385	2229.45290676247	-1.22338444718602	0.0777021337601128	-15.7445412112225	7.48721592056274e-56	3.90385022694103e-54	Down	T0
evm.TU.Chr1.5299	467.842859772852	1.80138375775488	0.114462468733245	15.7377678263519	8.33317730682365e-56	4.33347207230046e-54	Up	T0
evm.TU.Chr1.507	6518.13482205212	-2.0416668941295	0.129869248410212	-15.7209417866235	1.0869588092536e-55	5.63759767673139e-54	Down	T0
evm.TU.Chr8.878	3214.90432109647	-0.994447232879655	0.0632615011195839	-15.719627502987	1.10974201270236e-55	5.74065756649629e-54	Down	T0
evm.TU.Chr4.2779	1500.42309013342	1.69354579202894	0.107757928949027	15.7162058379021	1.17131257427473e-55	6.04329830533524e-54	Up	T0
evm.TU.Chr8.88	10678.5680725423	-0.756119664481774	0.0481493173841162	-15.7036424514547	1.42801902060997e-55	7.34851876689343e-54	Down	T0
evm.TU.Chr2.2745	1035.04663060229	1.75057413460519	0.1115114162481	15.6986091066261	1.54594501963315e-55	7.9346433312369e-54	Up	T0
evm.TU.Chr5.1117	674.364895078821	2.47693681596372	0.157804251522999	15.6962616156303	1.6042130599012e-55	8.21232083054359e-54	Up	T0
evm.TU.Chr1.3750	631.4630832642	2.53497390269869	0.161522769675872	15.6942201262747	1.65666083869896e-55	8.43698410075397e-54	Up	T0
evm.TU.Chr4.2391	2796.23824893438	-1.57494803673858	0.100351964526376	-15.6942422021508	1.6560846539918e-55	8.43698410075397e-54	Down	T0
evm.TU.Chr6.386	14191.2757056477	-1.61374836204284	0.102932047016147	-15.6778030635074	2.14547406330915e-55	1.08982341014846e-53	Down	T0
evm.TU.Chr2.2414	4480.02842581734	-1.45835818441376	0.0931102289971198	-15.6627064514992	2.720685836073e-55	1.37845751010701e-53	Down	T0
evm.TU.Chr6.18	2439.27302944926	-1.20954628621387	0.0772367999372885	-15.6602330391206	2.82858881345035e-55	1.42945274164854e-53	Down	T0
evm.TU.Chr3.2738_evm.TU.Chr3.2739	4507.47522374143	1.44271805429183	0.0921418160273195	15.6575821542748	2.94896963014557e-55	1.48647678876059e-53	Up	T0
evm.TU.Chr8.1486	3601.69676758123	1.79460245244072	0.114708024767314	15.6449599413911	3.59595469672358e-55	1.8079763040236e-53	Up	T0
evm.TU.Chr1.913	3865.62419859471	-0.774426910959453	0.0495768261844211	-15.6207440161389	5.25883810186555e-55	2.63731399871929e-53	Down	T0
evm.TU.Chr7.2448	789.58278683423	2.00387868008629	0.128348059343947	15.6128475204778	5.95201398038703e-55	2.97736658729563e-53	Up	T0
evm.TU.Chr7.2724	4120.32895308182	-0.988907372781393	0.0633540261121472	-15.6092269657948	6.29956332642272e-55	3.14324287596115e-53	Down	T0
evm.TU.Chr2.92	25371.9547991759	-1.17923931606875	0.0756941309363156	-15.579005947778	1.0111493504943e-54	5.03251074466972e-53	Down	T0
evm.TU.Chr8.2365	4212.0666023157	-1.23196786521136	0.0790799009707011	-15.5787734947696	1.01483274427672e-54	5.03812054331229e-53	Down	T0
evm.TU.Chr5.1106	5875.24704073098	-0.835307075496055	0.0536229945109975	-15.5774044906191	1.03679834854585e-54	5.13423584208294e-53	Down	T0
evm.TU.Chr2.2572	7415.49884972802	-2.02413879919746	0.130078265287279	-15.5609301425348	1.34135315174728e-54	6.62574668365594e-53	Down	T0
evm.TU.Chr1.2151	1846.08340750566	1.8476192119162	0.118769978382024	15.556281453326	1.44239136837699e-54	7.10702286983552e-53	Up	T0
evm.TU.Chr4.1746	8101.36887863259	-1.12625619732661	0.0724468027259242	-15.5459751838517	1.69423937102176e-54	8.32712313303438e-53	Down	T0
evm.TU.Chr6.494	765.841022747805	1.35396120093778	0.0871171409809343	15.5418461360445	1.80701971991849e-54	8.85934120892374e-53	Up	T0
evm.TU.Chr7.2321	7570.16110622043	-1.13496201065471	0.0730420181110435	-15.5384810004738	1.90444088900167e-54	9.31380284896623e-53	Down	T0
evm.TU.Chr5.1775	5764.07396852902	-1.77466345969725	0.114257827825307	-15.5320952049832	2.10391807161443e-54	1.0263891404319e-52	Down	T0
evm.TU.Chr7.1999	2763.22975238784	-0.972832569478808	0.0626435944455367	-15.5296415872912	2.18598137141146e-54	1.06379029257157e-52	Down	T0
evm.TU.Chr5.553	1775.53022067651	1.08253147767039	0.0698444486047801	15.4991770898783	3.51363526808485e-54	1.70567087435183e-52	Up	T0
evm.TU.Chr3.172	888.717337997668	-2.04430980886226	0.131921657673266	-15.4963926690905	3.66922968406414e-54	1.77682672833465e-52	Down	T0
evm.TU.Chr4.1083	272.194568127416	2.66358510082638	0.171933635170671	15.4919373290884	3.93259188099527e-54	1.89969248486607e-52	Up	T0
evm.TU.Chr8.2094	4577.51210739683	-1.14071293717575	0.0736543094895976	-15.4873889264668	4.2208781022732e-54	2.0339678855184e-52	Down	T0
evm.TU.Chr6.1406	1834.65380250757	-1.10821382546365	0.0715771988279786	-15.4827772476403	4.53466312684593e-54	2.17984574553674e-52	Down	T0
evm.TU.Chr3.1427	4499.37929077269	-1.24903640671489	0.0807859152901947	-15.4610664770978	6.35377988954082e-54	3.04687707647105e-52	Down	T0
evm.TU.Chr2.2366	8506.80810822666	1.81262611373672	0.117264127109481	15.4576353264832	6.70137937659143e-54	3.20576422653496e-52	Up	T0
evm.TU.Chr7.2009	404.992953700957	1.66580098732225	0.10780049823856	15.4526279056325	7.24292456414376e-54	3.45643584103412e-52	Up	T0
evm.TU.Chr1.3507	157.224580939101	2.92637244632811	0.189434974120905	15.447899522822	7.79422721076234e-54	3.71054164485302e-52	Up	T0
evm.TU.Chr2.2593	283.060942264845	2.39635135258497	0.15533056999778	15.4274290799243	1.07050360468995e-53	5.08398928791185e-52	Up	T0
evm.TU.Chr8.1117	3481.8789149875	0.829044601851	0.0537547257772812	15.4227296272691	1.15133343673495e-53	5.45471891937719e-52	Up	T0
evm.TU.Chr2.861	2174.2307231345	-2.96539272292028	0.192295329301708	-15.4210335409012	1.18197491614416e-53	5.5864613003082e-52	Down	T0
evm.TU.Chr6.2538	429.823999911858	2.08987793243396	0.135837933864436	15.3850833340827	2.06110970102154e-53	9.71828016685015e-52	Up	T0
evm.TU.Chr1.4460	284.371330735079	-4.41372653760461	0.286955922830165	-15.3812003393179	2.18852437642963e-53	1.02944217028763e-51	Down	T0
evm.TU.Chr5.1957	10447.0534662427	-1.12035665333561	0.072864684834649	-15.3758525941342	2.37693731720623e-53	1.11540613297185e-51	Down	T0
evm.TU.Chr5.879	1794.45510329444	1.06007438480754	0.0689609323969415	15.3721005207081	2.51869053419579e-53	1.17911809355023e-51	Up	T0
evm.TU.Chr1.1188	1270.77597697937	1.28441234888154	0.0836327121072622	15.357774685511	3.14174801128628e-53	1.4673154396787e-51	Up	T0
evm.TU.Chr2.1481	1549.09823480279	-1.26852591255186	0.0826074076410007	-15.3560794216504	3.22496743933649e-53	1.50262135370882e-51	Down	T0
evm.TU.Chr1.1667	561.671061583962	1.68876153607471	0.110040726675656	15.3466956016413	3.72692575274831e-53	1.73240518068199e-51	Up	T0
evm.TU.Chr3.693	2607.92585008047	-1.50412360354888	0.0980123511917275	-15.3462659069016	3.75168760812664e-53	1.73981202514278e-51	Down	T0
evm.TU.Chr1.2707	6357.23885552578	-2.5179749584685	0.164245494323636	-15.3305572785272	4.77869159947998e-53	2.21087400784392e-51	Down	T0
evm.TU.Chr6.325	14989.7911437374	-0.879052969287671	0.0573454562335866	-15.329077960545	4.88876714940428e-53	2.25650378800021e-51	Down	T0
evm.TU.Chr3.2113	265.055979402173	2.93620603271467	0.191584917706581	15.3258725575234	5.13601904672726e-53	2.3650887708399e-51	Up	T0
evm.TU.Chr6.505	893.29973148777	1.51068348228253	0.0986417478969441	15.3148490825691	6.08529627837736e-53	2.79569007810115e-51	Up	T0
evm.TU.Chr2.2624	2035.55685992819	1.68669364285536	0.110248356850975	15.2990365664614	7.7596799426342e-53	3.55664027882273e-51	Up	T0
evm.TU.Chr2.104	3472.58985875668	-1.08394319210755	0.0708773472489073	-15.2932246222612	8.48430619928134e-53	3.87974920839063e-51	Down	T0
evm.TU.Chr7.1267	5402.81279122773	-0.885651561541694	0.0579243706397361	-15.2897917018392	8.94357391607772e-53	4.08029857203648e-51	Down	T0
evm.TU.Chr2.1857	5790.38811562614	-0.708915415134174	0.0463941477361605	-15.280276710022	1.03500312296297e-52	4.71105694006399e-51	Down	T0
evm.TU.Chr3.3239	3636.76491640954	-0.989072362431089	0.0647457150209045	-15.2762597820064	1.10079963835378e-52	4.99900001666237e-51	Down	T0
evm.TU.Chr6.233	2634.31742866414	-0.937655868688358	0.0614032707296053	-15.2704547745902	1.20330952138983e-52	5.45196031197063e-51	Down	T0
evm.TU.Chr3.2586	4668.83879674219	-0.875541782556584	0.0573378682526746	-15.2698697952682	1.21415263198508e-52	5.48847115224633e-51	Down	T0
evm.TU.Chr7.156	6828.69161202345	-1.65165549877191	0.108200768431281	-15.2647298417376	1.31370771794739e-52	5.92491199382726e-51	Down	T0
evm.TU.Chr6.2166	1269.82484751026	1.54192766182406	0.101156768096678	15.2429510238051	1.83396412985878e-52	8.25241987109287e-51	Up	T0
evm.TU.Chr2.2717	271.145801617553	2.02751621058023	0.133403260129917	15.1984007632625	3.62359675344213e-52	1.62682160395423e-50	Up	T0
evm.TU.Chr5.1909	11047.3715318315	-0.858464314353472	0.0564851901258057	-15.1980423973341	3.64347178887872e-52	1.63202694288661e-50	Down	T0
evm.TU.Chr4.525	1108.01159465244	-1.27942253316925	0.0842562912174992	-15.1848902281558	4.45308077356697e-52	1.99015349129776e-50	Down	T0
evm.TU.Chr7.2030	196.262562543551	-4.65805287766672	0.306934478715861	-15.1760496153931	5.09560417210043e-52	2.27215526307528e-50	Down	T0
evm.TU.Chr1.597	3302.83095705046	-1.239861578283	0.0817094412408805	-15.1740308029751	5.25481975801798e-52	2.33786100701527e-50	Down	T0
evm.TU.Chr4.1889	5166.85621290744	-0.948914272293031	0.0625537593631712	-15.1695802451117	5.62352983822258e-52	2.49626463021461e-50	Down	T0
evm.TU.Chr1.2552	5666.71199263906	-0.787410091695644	0.0519671068237621	-15.1520863835275	7.33989933566883e-52	3.25083316868982e-50	Down	T0
evm.TU.Chr2.1736	973.357553486715	1.1025249041091	0.0728079587313935	15.1429173859493	8.43856850202847e-52	3.72905261449505e-50	Up	T0
evm.TU.Chr3.1257	4600.88045202564	-0.842277350136962	0.0556553709713645	-15.1338017416203	9.69301573012467e-52	4.27381760682387e-50	Down	T0
evm.TU.Chr7.2227	1381.18098476505	-2.81641527167861	0.186151474443376	-15.1296962868554	1.03170441935567e-51	4.53880857166985e-50	Down	T0
evm.TU.Chr6.3160	419.722949469341	-2.11843830958129	0.140068632105055	-15.1242878419231	1.12005768842482e-51	4.91652939446879e-50	Down	T0
evm.TU.Chr1.2207	2783.59381090353	1.26088063598398	0.0833989507179434	15.1186630662573	1.21994269553059e-51	5.34307790804719e-50	Up	T0
evm.TU.Chr6.86	837.2476005369	1.2702530885774	0.0840711422100099	15.1092640730907	1.40702348937262e-51	6.14878624213859e-50	Up	T0
evm.TU.Chr1.1853	17178.9477160237	-1.1241123783944	0.0744358818763604	-15.1017540204813	1.5768237645136e-51	6.8755795519466e-50	Down	T0
evm.TU.Chr1.1394	3551.29507061794	-1.69216721720465	0.112055235787386	-15.1011883140862	1.59041133768268e-51	6.91951811355142e-50	Down	T0
evm.TU.Chr6.3029	18058.7505712316	0.912104776481155	0.0604063920295906	15.0994745065117	1.63229054127078e-51	7.08608244006736e-50	Up	T0
evm.TU.Chr4.476	6150.97339654693	-1.26021737834396	0.0835887626407291	-15.0763970961081	2.31565163295991e-51	1.00305885789026e-49	Down	T0
evm.TU.Chr2.1203	1425.57456269304	1.43322388397861	0.0951523695515481	15.0624087527549	2.86167573170568e-51	1.23685892535499e-49	Up	T0
evm.TU.Chr3.152	430.436526360395	-1.89236770141008	0.125694322114427	-15.0553157022267	3.18574955466231e-51	1.37391549174703e-49	Down	T0
evm.TU.Chr1.4504	14345.4448459672	-0.822488925229954	0.0546462146691255	-15.0511600887637	3.39232903006574e-51	1.45981250771977e-49	Down	T0
evm.TU.Chr2.430	5521.78504554507	-0.737115742110912	0.0490668491216654	-15.022683447294	5.21529228884295e-51	2.23939424228335e-49	Down	T0
evm.TU.Chr7.1026	8237.91554366472	1.06613670275393	0.0709840520183309	15.0193835437657	5.48151145587436e-51	2.34858933225712e-49	Up	T0
evm.TU.Chr6.2814	4425.50294890425	0.938548638816489	0.0625368707548921	15.0079245649346	6.51546531887199e-51	2.7855380904479e-49	Up	T0
evm.TU.Chr6.361	912.512222174922	-1.45975501076783	0.0972830690082429	-15.0052319036537	6.78533818899376e-51	2.8946370209281e-49	Down	T0
evm.TU.Chr2.1851	1209.74651250739	-1.79091257351608	0.119498461932379	-14.9869089907576	8.94189060083314e-51	3.80638708103284e-49	Down	T0
evm.TU.Chr1.609	692.230100123737	-1.69818981434437	0.113314166201047	-14.9865623273561	8.98867387073952e-51	3.81805545944839e-49	Down	T0
evm.TU.Chr1.2899	1382.08320666307	1.0704409547152	0.071454332860741	14.9807704006055	9.80735686141483e-51	4.15684293293817e-49	Up	T0
evm.TU.Chr4.410	4541.71324408391	-1.91548243793775	0.127875640348004	-14.9792597927557	1.00328197568733e-50	4.24327992678576e-49	Down	T0
evm.TU.Chr1.504	35026.158239503	1.39765509168925	0.0934987858199163	14.9483769166929	1.59591645517443e-50	6.73531422163445e-49	Up	T0
evm.TU.Chr5.184	1411.45765446353	1.68022294421707	0.11242215162956	14.9456572380284	1.6624286839623e-50	7.00102712226771e-49	Up	T0
evm.TU.Chr2.2064	486.812338962812	2.30425238799027	0.154336475150402	14.9300571089547	2.10086102724788e-50	8.8285437070423e-49	Up	T0
evm.TU.Chr1.635	1075.30365853093	-1.91170943409895	0.128136041043385	-14.9193733358101	2.46578225505764e-50	1.03400218010492e-48	Down	T0
evm.TU.Chr1.709	3516.18588716655	-1.07159114217535	0.0718616769455022	-14.9118582772291	2.75963999890144e-50	1.15477165049572e-48	Down	T0
evm.TU.Chr6.2465	10461.7366834838	-1.11471226235249	0.0747648258006143	-14.909581483213	2.85536655457898e-50	1.19229702169909e-48	Down	T0
evm.TU.Chr6.1670	2193.58403649181	1.80317325834557	0.121205556197037	14.8769851393137	4.64985560975393e-50	1.93750537447442e-48	Up	T0
evm.TU.Chr7.914	809.596842244421	1.63516710707965	0.110189687684123	14.8395656748491	8.12804955912591e-50	3.37965672491166e-48	Up	T0
evm.TU.Chr5.2164	9862.16501594816	-0.912750500079153	0.0616076440853202	-14.815539753721	1.16251696076006e-49	4.82358879570946e-48	Down	T0
evm.TU.Chr1.5120	3172.70071519435	1.63825475122126	0.110616675815281	14.8101969178407	1.25871032649489e-49	5.21174828253944e-48	Up	T0
evm.TU.Chr2.1895	5067.08071832213	1.09487589580019	0.0739852886099148	14.7985622056959	1.49647332685682e-49	6.1832270018912e-48	Up	T0
evm.TU.Chr7.1481	575.281126043298	1.67689595779608	0.113420933968579	14.7847130077471	1.83839233362024e-49	7.58009926847725e-48	Up	T0
evm.TU.Chr3.2499	95.3699311226133	4.99863383964033	0.338223553448145	14.7790826176353	1.99869965714628e-49	8.22387714878831e-48	Up	T0
evm.TU.Chr2.2157	16438.0553224546	-0.77426178221275	0.0523941923195664	-14.7776260676053	2.04238835899929e-49	8.38613170156602e-48	Down	T0
evm.TU.Chr3.2246	2008.42940613707	-1.19223381255251	0.0806820213665482	-14.7769452519793	2.0631339328796e-49	8.45370201312349e-48	Down	T0
evm.TU.Chr8.1278	12623.8158878999	0.984614604749216	0.066660167780956	14.7706589636054	2.2648764810754e-49	9.26108932894505e-48	Up	T0
evm.TU.Chr2.39	2213.23454538815	1.60802158450222	0.108895289708993	14.7666771335971	2.40270153834624e-49	9.80431565616274e-48	Up	T0
evm.TU.Chr8.2291	4672.58398955183	1.0835277661215	0.0734637659712158	14.7491454024566	3.11585242388313e-49	1.26880858310563e-47	Up	T0
evm.TU.Chr1.3256	6737.93004759598	-1.21776140978126	0.0825674186952773	-14.7486917845346	3.13686414026282e-49	1.27473103794721e-47	Down	T0
evm.TU.Chr5.2052	2584.48874482135	-0.75215421828228	0.0510417417290756	-14.7360609728923	3.78210547673979e-49	1.53377606668857e-47	Down	T0
evm.TU.Chr2.2521	3604.96413703185	-0.995457231603028	0.067614978265975	-14.7224366128941	4.62683984786506e-49	1.87249253719861e-47	Down	T0
evm.TU.Chr2.2968	298.358872416782	2.60209208249429	0.176974064422922	14.7032396581906	6.14481584418565e-49	2.48172490723473e-47	Up	T0
evm.TU.Chr8.1481	835.391336051746	-2.12336195088012	0.144843612735539	-14.6596864768696	1.16811079679614e-48	4.70803592925462e-47	Down	T0
evm.TU.Chr1.5313	720.972378876931	1.194159288088	0.081653394211578	14.6247354395793	1.95328670333648e-48	7.85659747674665e-47	Up	T0
evm.TU.Chr2.2371	18394.1401388024	-1.1054304092347	0.0756149033540194	-14.6192134116632	2.11833540390794e-48	8.5031104838333e-47	Down	T0
evm.TU.Chr4.451	2530.93346157781	-1.46899214044776	0.100491931374639	-14.6180108228917	2.15608113378473e-48	8.63703314344782e-47	Down	T0
evm.TU.Chr8.614_evm.TU.Chr8.615	269.730330355188	2.07968491132595	0.142320253046716	14.6127122936136	2.33052000102461e-48	9.3168800608913e-47	Up	T0
evm.TU.Chr1.2291	2579.13590840691	1.05125786983453	0.071983730543912	14.6041037591576	2.64436851901756e-48	1.05501739152464e-46	Up	T0
evm.TU.Chr7.2847	316.959434233521	-3.18687879410641	0.218331064787101	-14.5965430856758	2.95451250495981e-48	1.1763734739445e-46	Down	T0
evm.TU.Chr6.2676	474.642518119712	-3.3772346936339	0.231430380945729	-14.5928753166848	3.11775343065729e-48	1.23886698316178e-46	Down	T0
evm.TU.Chr4.587	1160.59779598654	-1.63632369712614	0.112190589202532	-14.5852135081684	3.4882895142817e-48	1.38331384380237e-46	Down	T0
evm.TU.Chr1.1730	424.161608442071	1.8904948121904	0.129623591222561	14.5844964975893	3.52513139403675e-48	1.39511675994117e-46	Up	T0
evm.TU.Chr1.1733	1338.42758038555	1.07758910275967	0.074015721587115	14.5589218027331	5.125989928668e-48	2.02461193395025e-46	Up	T0
evm.TU.Chr1.5002	5322.44213506957	-0.859971399353897	0.059072128067345	-14.5579891480038	5.19639516434244e-48	2.0483150458805e-46	Down	T0
evm.TU.Chr1.2010	94.5135698991864	4.40091109798591	0.302630121641126	14.5422110466741	6.54441810709611e-48	2.57452967011491e-46	Up	T0
evm.TU.Chr6.3345	4304.10830404912	-0.86557504605935	0.0595397427885651	-14.5377693204544	6.98313393701191e-48	2.73619456788405e-46	Down	T0
evm.TU.Chr8.1430	2277.98910690558	-0.992506672948589	0.0682706282085964	-14.5378283310364	6.97711772818748e-48	2.73619456788405e-46	Down	T0
evm.TU.Chr7.2089	567.000316917868	1.53877934101909	0.105923216735959	14.5273093891672	8.13536222549577e-48	3.18134631155349e-46	Up	T0
evm.TU.Chr8.1149	1483.66421572235	-1.32788541086053	0.0914223300969486	-14.524738206217	8.44643701292859e-48	3.29645202154078e-46	Down	T0
evm.TU.Chr8.1088	462.09523387111	-1.85553047207331	0.127751434132373	-14.5245373147878	8.47123473400078e-48	3.29959615360517e-46	Down	T0
evm.TU.Chr5.1353	10029.340195434	-0.785165331578262	0.0540651014387514	-14.5225905562713	8.71532479441706e-48	3.3879750763938e-46	Down	T0
evm.TU.Chr8.2021	2041.29590704646	1.57976295590538	0.10899562507762	14.4938198646081	1.3256111607563e-47	5.14300597782398e-46	Up	T0
evm.TU.Chr3.3227	1473.65540919848	-1.03571083338393	0.0715619411965841	-14.4729281523929	1.79658046052574e-47	6.95654308379212e-46	Down	T0
evm.TU.Chr7.1976	1665.99366162271	1.48458784017812	0.102654140693783	14.4620356290025	2.10479561570414e-47	8.13400329213979e-46	Up	T0
evm.TU.Chr1.2170	579.61107047345	-2.38536121410939	0.164966008097678	-14.459713498656	2.17702111929023e-47	8.39665542858925e-46	Down	T0
evm.TU.Chr3.3119	1141.56350002876	1.52139981441326	0.105286259191776	14.450126978508	2.50224134261521e-47	9.63216301203185e-46	Up	T0
evm.TU.Chr1.953	5063.60752131382	-1.18351090844362	0.0819235587231154	-14.4465270660866	2.63648451081084e-47	1.01291370806181e-45	Down	T0
evm.TU.Chr4.504	3340.35894318412	1.36117280264895	0.0942325033705058	14.4448333002154	2.70210245787295e-47	1.03610383934276e-45	Up	T0
evm.TU.Chr1.4116	1966.12870941591	-0.913466327126527	0.0632510732663146	-14.4419103100502	2.81918679394082e-47	1.0789000489666e-45	Down	T0
evm.TU.Chr5.977	924.21888267073	1.36133506288999	0.0942700279445345	14.4408047029641	2.86477777243791e-47	1.09422296738331e-45	Up	T0
evm.TU.Chr7.2094	154.581417205751	3.78812682979344	0.262327718242261	14.4404367757092	2.88011181686958e-47	1.09795210442326e-45	Up	T0
evm.TU.Chr6.2624	163.410407687526	3.77003238688848	0.261282278753883	14.4289632074117	3.40155963402632e-47	1.29423434029005e-45	Up	T0
evm.TU.Chr1.4530	776.45557794647	-1.23439057936415	0.0856379272276776	-14.4140641807268	4.22121907616944e-47	1.60300591083282e-45	Down	T0
evm.TU.Chr5.2259	5669.92684776965	-2.34924509744056	0.163014083155873	-14.4113014775185	4.39352477493688e-47	1.66523038056213e-45	Down	T0
evm.TU.Chr7.432	3909.50198600756	-0.953457991783672	0.06620401340083	-14.4018155819496	5.04018692776423e-47	1.90666111630144e-45	Down	T0
evm.TU.Chr7.1943	7219.05634822173	-0.985009696367219	0.0684023011676819	-14.4002420905776	5.15625890500738e-47	1.94683346281208e-45	Down	T0
evm.TU.Chr2.2959	2512.03220472942	0.773180865061081	0.0537784418074087	14.3771526112637	7.19962098567645e-47	2.71314206513761e-45	Up	T0
evm.TU.Chr4.2828	1718.57765970098	-0.909728803727846	0.0632934854899753	-14.3731822743738	7.62457226733109e-47	2.86779951940512e-45	Down	T0
evm.TU.Chr6.2339	3674.29076351861	-1.07237918058093	0.0746429144923444	-14.3667913809946	8.36163356695845e-47	3.1390368756416e-45	Down	T0
evm.TU.Chr5.920	6988.72251539015	-0.743314527480657	0.0517529218189749	-14.3627548234025	8.86327547491804e-47	3.32103224971786e-45	Down	T0
evm.TU.Chr5.724	12402.3725122477	-0.60735202074723	0.0423280499256357	-14.348688914662	1.08570342573692e-46	4.06036599959184e-45	Down	T0
evm.TU.Chr2.2415	3356.05749752598	-1.05776029814965	0.0737223330297077	-14.3478950635408	1.09820091121634e-46	4.09932609075056e-45	Down	T0
evm.TU.Chr3.1475	6508.11785359819	-0.783710924661765	0.0546933285781668	-14.3291868503066	1.43794375207307e-46	5.35735981278035e-45	Down	T0
evm.TU.Chr3.2149	2162.01576036382	0.897354735641646	0.0626397065446825	14.3256535692986	1.51297998852748e-46	5.62628728186566e-45	Up	T0
evm.TU.Chr7.977	363.844828098401	1.908260475999	0.133243224246174	14.3216323891516	1.60312880380465e-46	5.95029483882972e-45	Up	T0
evm.TU.Chr1.928_evm.TU.Chr1.929	1010.91276897698	1.17025817671932	0.0817988770120169	14.3065310853522	1.99204840800104e-46	7.37994023934071e-45	Up	T0
evm.TU.Chr3.3223	10212.1144637496	-0.887085690422159	0.0620497408570412	-14.2963641454354	2.30543535803564e-46	8.52492035113027e-45	Down	T0
evm.TU.Chr4.862	1211.76132603429	1.14467202453387	0.0800923579239262	14.2919006782284	2.45807912091042e-46	9.07233733970478e-45	Up	T0
evm.TU.Chr2.1597	476.339311887418	1.43663308210642	0.100540445104649	14.2891060469354	2.55872880947627e-46	9.4261656272837e-45	Up	T0
evm.TU.Chr1.5148	3599.30392760359	-0.763199818167498	0.053447079187022	-14.279542114863	2.93523645662701e-46	1.07930177842652e-44	Down	T0
evm.TU.Chr7.2470	812.436296166456	-1.71290200528	0.119981384769213	-14.2763980310347	3.07067450309984e-46	1.12700044286024e-44	Down	T0
evm.TU.Chr4.991	773.537167514623	1.13219491576694	0.0793834813902696	14.2623489917351	3.75595789799472e-46	1.37595119352376e-44	Up	T0
evm.TU.Chr5.2591	3338.84023822897	-1.51782585878064	0.106520841480985	-14.2490975256855	4.54111786809811e-46	1.6604989250899e-44	Down	T0
evm.TU.Chr1.2850	924.631301272846	-2.63153234077282	0.184683047506949	-14.2489111821365	4.55325048462648e-46	1.66185210743525e-44	Down	T0
evm.TU.Chr4.1771	3370.82138882543	-1.07954940977979	0.0757873609950767	-14.244451787283	4.85341679190412e-46	1.7681329307142e-44	Down	T0
evm.TU.Chr1.5453	745.736729443709	1.67465841108959	0.117600430937966	14.2402404288209	5.15493970781599e-46	1.87451488378866e-44	Up	T0
evm.TU.Chr8.2473	340.546946974688	2.07206037731243	0.145630135137573	14.2282390616133	6.12035908621488e-46	2.22147619208488e-44	Up	T0
evm.TU.Chr2.2615	2053.29890364711	4.9341302101463	0.346823063716917	14.2266496272394	6.26103180561727e-46	2.26835801207557e-44	Up	T0
evm.TU.Chr6.383	1155.10971138103	-1.71680427658026	0.120680103426825	-14.2260756150351	6.3126216250304e-46	2.2828524698665e-44	Down	T0
evm.TU.Chr6.918	19140.9189869742	-0.910354935492463	0.0640693175923494	-14.2089063798796	8.06755496833303e-46	2.91215093170102e-44	Down	T0
evm.TU.Chr2.1263	929.015042217712	1.79076961051253	0.12608071336554	14.2033588065181	8.73245678841192e-46	3.14639837006966e-44	Up	T0
evm.TU.Chr5.1096	4480.7521652164	-0.918896489794677	0.0646993336821285	-14.2025649647223	8.83196040053215e-46	3.17644356814029e-44	Down	T0
evm.TU.Chr2.2241	10169.4481981181	-0.790243574936248	0.0556526086021779	-14.1995783267799	9.21653119137094e-46	3.30871790984936e-44	Down	T0
evm.TU.Chr5.704	3252.33492194199	-1.09800530396909	0.0773395515269301	-14.1972028837892	9.53426251755793e-46	3.41655963560999e-44	Down	T0
evm.TU.Chr7.2168	370.696630468152	1.83422899110278	0.129218701681215	14.1947641265415	9.87180364537254e-46	3.53109579032028e-44	Up	T0
evm.TU.Chr6.2207	1467.77017774357	1.42315287701482	0.100319307011563	14.1862311394434	1.1149173816115e-45	3.97877039432048e-44	Up	T0
evm.TU.Chr8.2651	2468.4794413769	-0.924232320333768	0.065150375383238	-14.1861396023753	1.11637324474059e-45	3.97877039432048e-44	Down	T0
evm.TU.Chr7.1029	872.766234441564	-1.78585726455436	0.126021005657838	-14.171107865963	1.38301301913915e-45	4.92018115419017e-44	Down	T0
evm.TU.Chr5.742	1375.11193653781	-0.993509633524337	0.0701216517422089	-14.1683718058556	1.43795927858749e-45	5.10643953543798e-44	Down	T0
evm.TU.Chr7.241	4970.42184482083	-0.859819145537537	0.0607359015089677	-14.1566869705652	1.69813193986318e-45	6.01951122351862e-44	Down	T0
evm.TU.Chr1.4768	9483.67343676774	-0.893186953088292	0.0631457655104834	-14.1448432189805	2.00964028909379e-45	7.11095160821355e-44	Down	T0
evm.TU.Chr5.1875	2042.4645488139	-1.13232098818487	0.0800757206125988	-14.1406281394952	2.13371294887134e-45	7.53644238518014e-44	Down	T0
evm.TU.Chr1.3198	3223.18582114168	-0.806838529741166	0.0570635864222947	-14.1392888237031	2.17470993892845e-45	7.66750593673358e-44	Down	T0
evm.TU.Chr7.1843	1771.97147359034	-1.48972292674309	0.105370959420678	-14.1378889869987	2.21839741815802e-45	7.80757048472793e-44	Down	T0
evm.TU.Chr6.534	7787.79926699223	0.982097042511043	0.069487550167673	14.1334244787915	2.36364886716054e-45	8.30394929106365e-44	Up	T0
evm.TU.Chr1.623	2442.24792092526	-0.88736228497371	0.0628266930919775	-14.1239693083101	2.70326004173999e-45	9.4801694239597e-44	Down	T0
evm.TU.Chr2.3102	6136.91266038669	-0.799390048533576	0.0566050743514743	-14.1222329922221	2.77070658886525e-45	9.6994415914645e-44	Down	T0
evm.TU.Chr8.624_evm.TU.Chr8.625	2697.5601812815	-0.925156522482863	0.0655328402600425	-14.1174488822967	2.96533126155923e-45	1.03623606088778e-43	Down	T0
evm.TU.Chr4.625	4145.88247989574	-0.955454007035629	0.0677277877515212	-14.1072673234358	3.42598475211723e-45	1.19509262795537e-43	Down	T0
evm.TU.Chr6.321	3085.39106540844	-0.698174283794966	0.0495033936861869	-14.1035640550393	3.61064005275904e-45	1.25728100353053e-43	Down	T0
evm.TU.Chr6.289	2438.36416225047	-0.93500390040238	0.0663714448580119	-14.0874423090025	4.53698047142714e-45	1.57706081325146e-43	Down	T0
evm.TU.Chr5.2521	624.154277248936	2.18372424861507	0.15508339247064	14.080967754355	4.97241596925885e-45	1.72537581581202e-43	Up	T0
evm.TU.Chr7.1385	2121.17507215527	1.42525305594067	0.101259616278371	14.0752365881235	5.39241246306694e-45	1.86782174401733e-43	Up	T0
evm.TU.Chr2.2329	10545.6436359151	0.699663991327048	0.0497289945609778	14.0695382543703	5.84497879168676e-45	2.02102959658516e-43	Up	T0
evm.TU.Chr3.2952	2034.6011361082	-1.22001265231382	0.0868063383192481	-14.0544190198068	7.23734115968492e-45	2.49808681114238e-43	Down	T0
evm.TU.Chr6.732	7690.8407991139	0.975163809027223	0.0693957473115316	14.0522128056279	7.46640749067735e-45	2.5726472942965e-43	Up	T0
evm.TU.Chr5.490	3141.25794485465	-0.929878299164711	0.0661872974065933	-14.0491957762288	7.79137964412593e-45	2.67993545211305e-43	Down	T0
evm.TU.Chr4.224	567.872301098879	1.22544430512688	0.0872358192669326	14.0474900725945	7.98129336889044e-45	2.74047580152372e-43	Up	T0
evm.TU.Chr7.2921	160.180970909541	3.92035816833113	0.279085925891524	14.0471367583577	8.02120366458419e-45	2.74938961783113e-43	Up	T0
evm.TU.Chr6.2466	1909.87484248037	-1.02080417557773	0.0727027909951142	-14.0407838764586	8.77367707004713e-45	3.00209030162429e-43	Down	T0
evm.TU.Chr8.2062	1667.65360077113	-1.0306690902572	0.0734923085520164	-14.0241762786334	1.10892211305548e-44	3.78782425064305e-43	Down	T0
evm.TU.Chr8.2179	1383.26278829779	1.04064760148953	0.0742089675577212	14.023205493057	1.12419925512338e-44	3.83336386145791e-43	Up	T0
evm.TU.Chr8.732	1429.84968885633	1.15249833432436	0.0821992406305645	14.0207905265711	1.16311782805285e-44	3.9592209452666e-43	Up	T0
evm.TU.Chr7.769	1363.12244399428	-1.22342692131075	0.0872750343053542	-14.01806290938	1.20868916805349e-44	4.10725082985626e-43	Down	T0
evm.TU.Chr8.1089	873.238823336704	1.83861854532068	0.13123864567608	14.0097342200461	1.35912656281862e-44	4.61050351576458e-43	Up	T0
evm.TU.Chr8.588	2826.11841578087	-1.22335501249312	0.0873477397736037	-14.0055714740179	1.44115774958544e-44	4.88037424168033e-43	Down	T0
evm.TU.Chr3.21	612.202787706964	-1.48053802588932	0.105761207793919	-13.9988759278754	1.58355566207157e-44	5.3533959766327e-43	Down	T0
evm.TU.Chr1.70	1508.3208820768	1.11736858839975	0.0798355360580171	13.9958800751053	1.65172256123362e-44	5.57428081495777e-43	Up	T0
evm.TU.Chr3.228	6602.89072664416	-0.986511391129623	0.0704993810635684	-13.9931922273204	1.71536185723661e-44	5.77915672551732e-43	Down	T0
evm.TU.Chr3.499	838.354441918024	-1.46708338438383	0.104868833629043	-13.9896986894447	1.80173646254889e-44	6.0597993072314e-43	Down	T0
evm.TU.Chr1.535	496.443543648881	1.63334870813702	0.116765921702051	13.9882311921863	1.83929717249148e-44	6.17558909244202e-43	Up	T0
evm.TU.Chr5.1280	265.920889216994	2.36953065392729	0.16940966076118	13.9869865938028	1.87176263801879e-44	6.27390643413475e-43	Up	T0
evm.TU.Chr4.820	1100.9279552928	1.87920491894841	0.134461638868758	13.975769853457	2.19131171331852e-44	7.33252335446429e-43	Up	T0
evm.TU.Chr3.522	3174.67022131795	1.20539057634125	0.0862508040931357	13.9754126238596	2.20233491134121e-44	7.35691843519051e-43	Up	T0
evm.TU.Chr3.1140	8518.07001404819	0.847749674808076	0.0606730030552492	13.9724363739851	2.29634532562838e-44	7.65798139133835e-43	Up	T0
evm.TU.Chr7.2459	3185.05259647648	-1.05814773879149	0.0757486488613782	-13.9691962126998	2.40323602795646e-44	8.00090859374898e-43	Down	T0
evm.TU.Chr2.2733	10762.4800903893	1.35536316385033	0.0970633969929827	13.9636897722456	2.59636367735119e-44	8.62929708548306e-43	Up	T0
evm.TU.Chr5.395	17149.2385306081	0.947007308191843	0.0678917973493624	13.9487735656587	3.20061825879674e-44	1.06196944886574e-42	Up	T0
evm.TU.Chr1.5759	9591.05017397039	-1.20415909104167	0.086367286285538	-13.9423055051262	3.50434542306167e-44	1.16079233517853e-42	Down	T0
evm.TU.Chr2.2403	3999.33682469524	1.29551679352582	0.0931574628011937	13.9067419245903	5.76461289779573e-44	1.90628784568215e-42	Up	T0
evm.TU.Chr2.2526	165.114669192093	2.30522267498633	0.165821983281697	13.9017917248658	6.17753504104041e-44	2.0394143739341e-42	Up	T0
evm.TU.Chr6.2326	273.900438087173	-2.33773787203309	0.168475931453059	-13.8757972837469	8.88001702852907e-44	2.9266932377137e-42	Down	T0
evm.TU.Chr1.1697	1053.63943089712	-1.44705590944136	0.104298646045542	-13.8741581440041	9.0853519595598e-44	2.98936897781242e-42	Down	T0
evm.TU.Chr3.2860	179.533711118922	3.53035566995026	0.254514994501318	13.8709142731156	9.50573806319655e-44	3.12247652479235e-42	Up	T0
evm.TU.Chr6.743	3003.67435695587	1.21340086855992	0.0874846265591657	13.8698753859262	9.64442028093853e-44	3.16276005519164e-42	Up	T0
evm.TU.Chr7.602	12367.9484168895	-1.53763792817652	0.110862772897261	-13.8697408335753	9.66252843710004e-44	3.16343476689044e-42	Down	T0
evm.TU.Chr1.2069	18814.1290735022	-0.708854787720953	0.0511089034176953	-13.8694970997074	9.69541649855905e-44	3.16893803930515e-42	Down	T0
evm.TU.Chr2.1879	1364.4280000717	-1.11089438602857	0.0802502655145732	-13.8428748977389	1.40473988134641e-43	4.58377786779078e-42	Down	T0
evm.TU.Chr1.2053	3370.90066752452	-0.784678889863026	0.0566865444272375	-13.842418827809	1.41368246089958e-43	4.60533349121814e-42	Down	T0
evm.TU.Chr7.481	410.520770105666	2.06345441004521	0.149202263842819	13.8299135475519	1.68222566384843e-43	5.47111973742388e-42	Up	T0
evm.TU.Chr5.1158	830.83372131123	-1.57842728970957	0.11420867879435	-13.8205546756369	1.915878661112e-43	6.22076647971275e-42	Down	T0
evm.TU.Chr3.2489	1371.59993882517	1.01133925795315	0.073189078524668	13.8181717592234	1.98035754873826e-43	6.4195504815925e-42	Up	T0
evm.TU.Chr1.3779	735.201974450227	1.30807133128227	0.0946890061367385	13.814394982595	2.08700284195564e-43	6.75414433696286e-42	Up	T0
evm.TU.Chr2.2099	472.587579797069	1.29119016041955	0.0934894504843371	13.8110787231109	2.18534397823546e-43	7.06081056836766e-42	Up	T0
evm.TU.Chr6.2112	295.598324374552	2.09424636595024	0.151654733215639	13.8093043424659	2.23984115391448e-43	7.22504571235688e-42	Up	T0
evm.TU.Chr5.1222	643.885516581951	3.07773201652539	0.222878545220702	13.8090098061153	2.24901728741553e-43	7.24279113033867e-42	Up	T0
evm.TU.Chr3.2694	513.681979904556	2.36730338304073	0.171436470116338	13.808633492245	2.26079559351678e-43	7.26884508199384e-42	Up	T0
evm.TU.Chr6.240	8116.986881089	-0.827425386787461	0.0599566279264774	-13.8003989784433	2.53446018547462e-43	8.13545208396079e-42	Down	T0
evm.TU.Chr1.2140	1678.24281315373	1.11491561588356	0.080792086487406	13.7998121394891	2.55517623613915e-43	8.18861275415715e-42	Up	T0
evm.TU.Chr5.2464	5015.87176458229	-1.27898983262776	0.0927027262956091	-13.796679814457	2.66863331439277e-43	8.53832694697518e-42	Down	T0
evm.TU.Chr1.3231	2280.86023932689	2.37957185566745	0.172506839364897	13.7940725389678	2.76688428612365e-43	8.8383342617846e-42	Up	T0
evm.TU.Chr2.2150	3817.25799087654	-0.866014042156704	0.0628863507258352	-13.7710971007406	3.80392219698116e-43	1.21313110971362e-41	Down	T0
evm.TU.Chr6.972	2138.63289388769	1.35994051306954	0.0987665749736739	13.7692383625941	3.90306219382826e-43	1.24273752468758e-41	Up	T0
evm.TU.Chr1.1178	5937.80435112343	0.5909485376987	0.0429230944214806	13.7676126491701	3.99187800659552e-43	1.2689665101934e-41	Up	T0
evm.TU.Chr7.2870	7668.55716763378	-1.0360129243242	0.0753676650820464	-13.7461194160172	5.37354371708781e-43	1.70542951884193e-41	Down	T0
evm.TU.Chr6.717_evm.TU.Chr6.718	7201.7954038519	-0.792732760819656	0.0576940559978146	-13.7402848024705	5.82462161556858e-43	1.84561844728684e-41	Down	T0
evm.TU.Chr8.2672	5309.90861696228	0.968998570202671	0.070532330190441	13.7383603744031	5.9815097201558e-43	1.89228852447112e-41	Up	T0
evm.TU.Chr2.3158	244.577690872013	2.60177274615847	0.189527841171609	13.7276546288663	6.93420622872647e-43	2.19016459233926e-41	Up	T0
evm.TU.Chr5.596	382.694363277777	2.05503204857826	0.14986190504054	13.7128381493772	8.50641901515701e-43	2.68244819791567e-41	Up	T0
evm.TU.Chr3.3025	616.904070158379	1.21150303132896	0.0884199262255874	13.7016969256232	9.91789953100107e-43	3.12255402326677e-41	Up	T0
evm.TU.Chr7.2541	836.56196800023	1.34645302117046	0.0983286268675706	13.6933979865688	1.11185607033989e-42	3.49498744662343e-41	Up	T0
evm.TU.Chr4.725	2194.684967621	1.02279794474869	0.0747103292934968	13.6901811894131	1.16219094042207e-42	3.64739191795836e-41	Up	T0
evm.TU.Chr5.2321	513.391258695835	1.41645028794215	0.103466360639426	13.6899595113662	1.16574198087781e-42	3.65271998427995e-41	Up	T0
evm.TU.Chr8.2522	6086.21152358454	-0.791040659876295	0.0578102653199017	-13.6833943850448	1.27594518288868e-42	3.99168311262746e-41	Down	T0
evm.TU.Chr1.3387	10429.1906555847	1.04962328989123	0.0767137058383592	13.6823437014353	1.29451949395358e-42	4.04337317057547e-41	Up	T0
evm.TU.Chr6.3306	8765.44392450616	-0.63438374382263	0.0463695869893867	-13.6810307145464	1.31810938106901e-42	4.11054078979258e-41	Down	T0
evm.TU.Chr3.1576	370.391604651033	1.77353281778368	0.129693058854603	13.6748476244357	1.43507583339472e-42	4.46823216435648e-41	Up	T0
evm.TU.Chr8.1111	6531.87345700742	1.00771157438361	0.0737047721185543	13.6722704028269	1.48682652997172e-42	4.62206058031744e-41	Up	T0
evm.TU.Chr4.499	2949.10161108808	1.06851036245982	0.0781689266293463	13.6692469569958	1.5499081281149e-42	4.8105731176404e-41	Up	T0
evm.TU.Chr7.971	725.346149136598	1.79368906712617	0.13124143362185	13.6670944352405	1.5964342260702e-42	4.94718901912227e-41	Up	T0
evm.TU.Chr1.1365	2196.22733828125	-0.840490947509293	0.0615431809183367	-13.6569305480742	1.83559351981398e-42	5.67938974599903e-41	Down	T0
evm.TU.Chr4.1853	548.065697593862	-2.2225395714107	0.162745165113846	-13.6565628223484	1.84488409678323e-42	5.69918819177128e-41	Down	T0
evm.TU.Chr5.2576	2902.35935918571	0.888074560452777	0.065032163291368	13.6559283207892	1.86102487010057e-42	5.74005307743539e-41	Up	T0
evm.TU.Chr2.1874	3010.37902955136	-0.869995016641847	0.0637184569784038	-13.6537364195231	1.91787198528881e-42	5.90614671219644e-41	Down	T0
evm.TU.Chr3.483	1411.8138121557	1.51468950708833	0.110974932294185	13.64893382474	2.04853762959128e-42	6.29869393784937e-41	Up	T0
evm.TU.Chr3.1029	229.132273860173	1.73211057663832	0.126944550727972	13.6446233154981	2.17333599208873e-42	6.6720060853702e-41	Up	T0
evm.TU.Chr8.2356	3312.74248407427	0.844726912278952	0.0619682662335908	13.6316047490297	2.59803808689978e-42	7.96341098829048e-41	Up	T0
evm.TU.Chr5.736	1743.645251118	1.24844723212356	0.0916235395314863	13.6258350038369	2.81175749455683e-42	8.60511311494109e-41	Up	T0
evm.TU.Chr8.2285	157.14170696717	2.22499943679317	0.163334856504586	13.6223184959341	2.95049898959877e-42	9.01571854046546e-41	Up	T0
evm.TU.Chr2.3197	435.453629890981	1.34025512057144	0.098564825899434	13.5977019016794	4.13214273635447e-42	1.26068732493514e-40	Up	T0
evm.TU.Chr8.1676	16368.8787105577	-1.06173972526193	0.078120398811556	-13.5910689322399	4.52424184344532e-42	1.37818056402572e-40	Down	T0
evm.TU.Chr4.570	6467.22093614804	0.583796826094795	0.0429644303520997	13.5879103088414	4.72375518956896e-42	1.43673597270393e-40	Up	T0
evm.TU.Chr7.2216	633.400667308727	1.47761718224771	0.108749119982862	13.5873943851735	4.75716467929527e-42	1.44466808419461e-40	Up	T0
evm.TU.Chr8.2732	2547.89868131814	-1.24599047764711	0.0917771512911194	-13.5762601052499	5.53829580805212e-42	1.67929649355229e-40	Down	T0
evm.TU.Chr5.408	1716.34639579062	2.13561587854965	0.157374442139566	13.5702840277947	6.00887408451145e-42	1.81918432153051e-40	Up	T0
evm.TU.Chr1.2055	8731.52706571151	-0.824926054712268	0.0608504054623266	-13.5566237964181	7.23922228714861e-42	2.18831030762902e-40	Down	T0
evm.TU.Chr1.4475	3516.57531541961	-0.817933071911509	0.0603428077574626	-13.554773175273	7.4241285944291e-42	2.24076800103527e-40	Down	T0
evm.TU.Chr4.1893	1136.11133940206	0.967490983710644	0.0713770710857721	13.5546467372979	7.43693183448676e-42	2.24120014565596e-40	Up	T0
evm.TU.Chr6.3172	296.182090456444	2.74336971135556	0.202489391014071	13.5482145391257	8.11807843493252e-42	2.44273599807763e-40	Up	T0
evm.TU.Chr6.555	741.366391817168	-2.25482831545726	0.166461485434908	-13.5456457664435	8.40712930157387e-42	2.52585535677926e-40	Down	T0
evm.TU.Chr2.2482	1691.00589311265	-1.05580068009077	0.0780167812681407	-13.5329946061479	9.98708398379956e-42	2.99597318472916e-40	Down	T0
evm.TU.Chr3.2050	3534.14945448873	-0.730460394209166	0.0539958138678192	-13.5280930480522	1.06757179101824e-41	3.19768577951041e-40	Down	T0
evm.TU.Chr8.1034	16637.5934911375	-0.853669038153067	0.0631281708640608	-13.5227906411441	1.14739249284714e-41	3.43155669825861e-40	Down	T0
evm.TU.Chr3.3243	1158.07481832436	-1.06825396301222	0.0789979480734315	-13.522553294919	1.15110101691133e-41	3.4374318094402e-40	Down	T0
evm.TU.Chr1.1767	1897.38137060416	0.809697006699981	0.0599300864444468	13.5106931215683	1.35242122090774e-41	4.03250678409541e-40	Up	T0
evm.TU.Chr7.74	3399.21483399498	-1.4390799339976	0.106565611785004	-13.5041680884913	1.47773547062884e-41	4.3994997568918e-40	Down	T0
evm.TU.Chr4.2462	1625.31252576022	1.03633458424171	0.0768094765152066	13.4922750584889	1.73657928088744e-41	5.16232896636661e-40	Up	T0
evm.TU.Chr7.2849	219.049212349317	-3.49003183965651	0.258842955465356	-13.4832019414321	1.96395161089507e-41	5.82944612938719e-40	Down	T0
evm.TU.Chr8.1717	6659.55161168619	1.38372164906845	0.102636853562442	13.481723192407	2.00371759888791e-41	5.93853686563637e-40	Up	T0
evm.TU.Chr1.1570	224.665512904178	2.00458651766313	0.14869804386716	13.4809205658006	2.0256357878053e-41	5.99448284412232e-40	Up	T0
evm.TU.Chr2.2391	3484.77951236729	-1.23157505311467	0.0913695748033	-13.4790498452685	2.07765155602866e-41	6.13919557987539e-40	Down	T0
evm.TU.Chr6.3308	655.815728839665	-1.63157590552428	0.121067535737102	-13.4765764875833	2.14846835503617e-41	6.33894652835447e-40	Down	T0
evm.TU.Chr7.2534	112.378388700453	4.11702665518875	0.30551516520246	13.4756867223284	2.17452686234637e-41	6.40624064723238e-40	Up	T0
evm.TU.Chr8.1580	575.438585514599	1.45604673015289	0.108062665061993	13.4740960656263	2.22189806040967e-41	6.53602818994241e-40	Up	T0
evm.TU.Chr2.2013	1625.98434687768	-1.18553688657559	0.0879959768189613	-13.4726260157854	2.26658946333112e-41	6.65755763528956e-40	Down	T0
evm.TU.Chr7.2721	331.643737007716	-2.12030452068533	0.157433060593707	-13.4679749773606	2.41396041345121e-41	7.07987288522468e-40	Down	T0
evm.TU.Chr1.2558	5334.73878182382	-0.932789761045312	0.0692631699426825	-13.4673270342265	2.43523336671428e-41	7.13165147467634e-40	Down	T0
evm.TU.Chr1.4846	4982.84864168237	-0.890169070538391	0.0661809385458863	-13.4505356088475	3.05650292310458e-41	8.93777687113771e-40	Down	T0
evm.TU.Chr6.2266	4756.50237509719	0.940883324983462	0.069989020807479	13.4432988792854	3.37068337661257e-41	9.84189609920848e-40	Up	T0
evm.TU.Chr8.2721	153.194296199753	2.45849989052219	0.183161052836518	13.4226127904853	4.45717055694671e-41	1.29950258146246e-39	Up	T0
evm.TU.Chr2.1291	1564.16226090749	1.15599254855073	0.086181219100855	13.4135088898883	5.039677026368e-41	1.4671638775877e-39	Up	T0
evm.TU.Chr4.613	332.420525071391	3.07486216287715	0.229269897765716	13.4115389453318	5.17536159786789e-41	1.50444250342741e-39	Up	T0
evm.TU.Chr1.2258	527.459867219901	1.91647160090569	0.142951321004217	13.4064630354074	5.54195063344775e-41	1.60863483114318e-39	Up	T0
evm.TU.Chr5.140	9734.60594705553	-0.609346707472372	0.0454537965430196	-13.4058484398692	5.58805481044091e-41	1.619631944985e-39	Down	T0
evm.TU.Chr8.2000	560.538570343921	-1.91038205900411	0.142515400843928	-13.4047411556328	5.67208302798739e-41	1.64157245812927e-39	Down	T0
evm.TU.Chr5.568	3241.73924718691	1.52951682378473	0.114159119285154	13.3981133821137	6.2019716487558e-41	1.79229705608986e-39	Up	T0
evm.TU.Chr1.924	1859.13921181434	-0.999297741894043	0.0745884535189007	-13.3974857333759	6.25463444705305e-41	1.80486955076089e-39	Down	T0
evm.TU.Chr6.970	11093.0618986426	-0.831016701737786	0.0620517933535062	-13.3923075680266	6.70642534750078e-41	1.93241136219142e-39	Down	T0
evm.TU.Chr1.189	1342.1366392511	-1.51013464655311	0.112876707731095	-13.3786205932821	8.06298632842565e-41	2.31990361382396e-39	Down	T0
evm.TU.Chr6.2675	11304.8965220527	-3.43940713693599	0.257101365930416	-13.3776307429921	8.17106722187624e-41	2.3475738174338e-39	Down	T0
evm.TU.Chr6.497	1268.83590021035	-0.985969434372906	0.0737765660137766	-13.3642630396865	9.77988037240705e-41	2.80570105181616e-39	Down	T0
evm.TU.Chr3.2192_evm.TU.Chr3.2193	4172.90554524637	-1.04933615879322	0.0785286454867035	-13.3624634971056	1.00192514587605e-40	2.87019515989405e-39	Down	T0
evm.TU.Chr4.153	1448.51993868064	1.50100602664908	0.112492120611004	13.3432103377226	1.29749272941213e-40	3.71150714136193e-39	Up	T0
evm.TU.Chr2.2659	1987.82192426843	0.900870604347654	0.0675227587616494	13.3417327856473	1.32347050786836e-40	3.78033046950398e-39	Up	T0
evm.TU.Chr1.3761	1655.93811159221	-0.942347553090367	0.0706324010603375	-13.3415760889308	1.32625564720369e-40	3.78280355292874e-39	Down	T0
evm.TU.Chr6.2313	3703.56561170056	-1.20932320461354	0.0906694930191934	-13.3377078038535	1.39688955680011e-40	3.97851102239499e-39	Down	T0
evm.TU.Chr8.408	33733.4899151351	0.930094553167767	0.0697650256316678	13.3318169777261	1.51170434023317e-40	4.29930459475549e-39	Up	T0
evm.TU.Chr1.4405	3197.78606939115	-0.97857562179313	0.0734575209791122	-13.321653232368	1.73228537146702e-40	4.91954068966043e-39	Down	T0
evm.TU.Chr7.2903	2890.43297502441	-0.854062550706103	0.0642138843938969	-13.3002785732002	2.30607530843531e-40	6.53963140344625e-39	Down	T0
evm.TU.Chr1.893	659.546133180464	-2.48593608102479	0.187011022222811	-13.2929923139127	2.54205233228706e-40	7.1943568384545e-39	Down	T0
evm.TU.Chr7.2669	168.863902292687	-3.15465699710671	0.237318451702777	-13.2929276020125	2.54425222812055e-40	7.1943568384545e-39	Down	T0
evm.TU.Chr8.1839	844.049705777498	-2.58171743885539	0.194223071012386	-13.2925374179196	2.55755680460853e-40	7.22161705759734e-39	Down	T0
evm.TU.Chr1.2736	3091.24750638263	0.805490541246604	0.0606069770757998	13.29039295656	2.63192370984857e-40	7.42097058618104e-39	Up	T0
evm.TU.Chr8.1329	2427.66570875878	-1.16570143179378	0.0878129683699014	-13.2748209453917	3.24044726181726e-40	9.12371072616521e-39	Down	T0
evm.TU.Chr2.1744	6864.5664649378	-0.686936618128195	0.0518081806012787	-13.2592306881983	3.98967523846097e-40	1.12171910520438e-38	Down	T0
evm.TU.Chr1.3101	2554.81358253614	-1.69540941244002	0.12790650188007	-13.2550682531346	4.21733055837015e-40	1.18403658083928e-38	Down	T0
evm.TU.Chr1.2583	1654.81687479276	-1.21018601443262	0.0913007190990529	-13.2549450472529	4.22426231554431e-40	1.1842956753494e-38	Down	T0
evm.TU.Chr5.721	2526.36065030569	-1.25014007480597	0.0943201123571882	-13.2542258863276	4.26495010585972e-40	1.1940042846078e-38	Down	T0
evm.TU.Chr6.887	1294.64353345981	1.17803347877518	0.0889371576161515	13.2456839227931	4.77908281936856e-40	1.33604174875085e-38	Up	T0
evm.TU.Chr1.5270	346.195077471168	1.39750232072014	0.105513746801961	13.2447416860583	4.83944054646777e-40	1.35099906133616e-38	Up	T0
evm.TU.Chr8.2034	837.943678761105	-1.08319791811217	0.0817978688558826	-13.2423733437436	4.9945196859373e-40	1.39231949773887e-38	Down	T0
evm.TU.Chr5.1851	1426.22229138969	-1.31044254024882	0.0989592591105425	-13.2422428383886	5.00320739854174e-40	1.39277139290762e-38	Down	T0
evm.TU.Chr7.2894	2546.62224288731	-0.944309547026265	0.0713172147998344	-13.2409762450294	5.08830878224851e-40	1.41446372058302e-38	Down	T0
evm.TU.Chr1.1199	1419.06747479738	-1.06250583306401	0.0802599244515614	-13.2383109045319	5.27212101794294e-40	1.4634962414456e-38	Down	T0
evm.TU.Chr1.1182	1147.24987906278	1.58760390059699	0.119937413272805	13.2369363093224	5.36948399245527e-40	1.4884270043221e-38	Up	T0
evm.TU.Chr8.1475	1704.16576881583	1.4330286078178	0.108270112418391	13.235680427486	5.46000049546118e-40	1.51139255287984e-38	Up	T0
evm.TU.Chr4.1335	401.971712550094	-2.78961703794779	0.210800962180587	-13.2334170066928	5.62698265265118e-40	1.55543059047829e-38	Down	T0
evm.TU.Chr7.1863	504.860426516666	1.47471972475397	0.111526099322226	13.2230906820577	6.45557791542672e-40	1.78197458172472e-38	Up	T0
evm.TU.Chr3.545	1069.50087749835	1.74958763421398	0.132430562488459	13.2113584760048	7.54503336686133e-40	2.07979108569888e-38	Up	T0
evm.TU.Chr1.2056	1655.35401707929	0.821619260270914	0.0622307329639702	13.2027893797524	8.4545418474657e-40	2.32724253172768e-38	Up	T0
evm.TU.Chr6.1722	2717.66388119327	-0.745923901432474	0.0565234871835698	-13.1967070433917	9.16548455795985e-40	2.5194216897187e-38	Down	T0
evm.TU.Chr1.3602_evm.TU.Chr1.3603	306.734017737566	2.08473426574337	0.158013189139716	13.1934193410908	9.57420562610389e-40	2.62810610981729e-38	Up	T0
evm.TU.Chr6.1297	2651.01601746041	-0.739048644454707	0.0560188384669579	-13.1928591288202	9.64563532125685e-40	2.64403096726914e-38	Down	T0
evm.TU.Chr4.194	1054.14424410492	-1.28643556379454	0.0975254176441328	-13.1907721583792	9.91642901248402e-40	2.71448471398677e-38	Down	T0
evm.TU.Chr3.1036	2705.64485879718	-2.35652503829546	0.178815006174865	-13.1785641971849	1.16588594363274e-39	3.18702441928677e-38	Down	T0
evm.TU.Chr7.2539	1197.03890200237	1.78849714650897	0.135752130899036	13.1747261325801	1.22671773610681e-39	3.3486675707658e-38	Up	T0
evm.TU.Chr7.1745	627.604952522623	1.22990745595939	0.093393868543324	13.169038558338	1.32271323868054e-39	3.60571994760092e-38	Up	T0
evm.TU.Chr1.1492	3324.25079874232	-1.05687628314193	0.0803244423481709	-13.1575925365387	1.53912256067723e-39	4.18985725806459e-38	Down	T0
evm.TU.Chr2.3211	8680.32379222301	-0.529068839788394	0.040222365600739	-13.1535983000133	1.62264778742319e-39	4.41114003342396e-38	Down	T0
evm.TU.Chr5.1882	846.471020933996	-1.46475618797947	0.111412675496234	-13.1471233542811	1.7677259838753e-39	4.79891341820913e-38	Down	T0
evm.TU.Chr3.3000	4473.93573149323	0.856943619014696	0.0652184518200755	13.1395884922082	1.95285844765004e-39	5.29420731014231e-38	Up	T0
evm.TU.Chr1.4997	164.562503243882	4.01888216970143	0.305985518492805	13.1342234413487	2.09630890192522e-39	5.67529562473135e-38	Up	T0
evm.TU.Chr1.2617	829.173627822848	-1.26007400048961	0.0959401592855547	-13.1339577698547	2.10367851380056e-39	5.68743481872363e-38	Down	T0
evm.TU.Chr5.1524	1307.0986332377	-1.24240750698797	0.0946354170311739	-13.1283566550851	2.26518933195061e-39	6.11570089635817e-38	Down	T0
evm.TU.Chr2.2416	1378.82658752603	-1.32282795831173	0.100768999482569	-13.1273304796537	2.29608868185988e-39	6.19064457329361e-38	Down	T0
evm.TU.Chr7.931	2658.40939407766	-1.28223271029229	0.0977333964170697	-13.1196986628855	2.53942666539148e-39	6.83737160494545e-38	Down	T0
evm.TU.Chr7.984	1262.12398431359	1.45029072913733	0.110630491964847	13.1093218820555	2.91190361892502e-39	7.82956458736607e-38	Up	T0
evm.TU.Chr6.2577	21838.9224757368	1.01339913034075	0.0773114996312627	13.1079999117099	2.96309994478301e-39	7.95636741304202e-38	Up	T0
evm.TU.Chr5.1166	3147.07431277004	0.834003222203492	0.0636461287411185	13.103754127699	3.1336580102907e-39	8.40289329589379e-38	Up	T0
evm.TU.Chr7.539	3884.06797356179	-0.648218228715241	0.049477574758741	-13.1012530803306	3.23866017882362e-39	8.67265672071125e-38	Down	T0
evm.TU.Chr7.511	580.61637754569	1.92108747380184	0.146796953011984	13.0866985614136	3.92291569745988e-39	1.04907388712669e-37	Up	T0
evm.TU.Chr4.2064	1608.65495929563	-0.920220050256652	0.0704443198175587	-13.0630837609036	5.35152574143642e-39	1.42917643411884e-37	Down	T0
evm.TU.Chr1.2022	2845.33174856269	-0.888145024278156	0.0680801350990295	-13.0455825768597	6.73402709071889e-39	1.79595317903895e-37	Down	T0
evm.TU.Chr5.2239	6545.72635152632	-1.95501984880891	0.149911409505314	-13.0411678154464	7.13556428089347e-39	1.90047076232607e-37	Down	T0
evm.TU.Chr2.1823	3725.61261658081	-1.16597835663817	0.0894319186853131	-13.0376086500049	7.47654292102517e-39	1.98859898016849e-37	Down	T0
evm.TU.Chr1.5563	531.865897549735	-1.29667451803744	0.0995070478818869	-13.0309816805798	8.15516112422522e-39	2.16617345818538e-37	Down	T0
evm.TU.Chr1.3514	4627.73811478774	-0.718913274786599	0.0551757259616554	-13.029520903562	8.31279678282807e-39	2.20507283704924e-37	Down	T0
evm.TU.Chr5.2204	277.229598391027	-2.73836868623571	0.21020469854769	-13.0271526048427	8.5748268546299e-39	2.27152234513307e-37	Down	T0
evm.TU.Chr6.412	5606.3245711105	-0.789138313150328	0.060603431703675	-13.0213469925083	9.25242050269547e-39	2.44773094882718e-37	Down	T0
evm.TU.Chr8.2398	93.3549314969857	4.15509895767571	0.319275853012417	13.0141347003593	1.01687635568451e-38	2.68654371235738e-37	Up	T0
evm.TU.Chr4.1010	2488.13576693231	-0.807142317844378	0.0620217426192521	-13.0138606842987	1.02053029620879e-38	2.69258789932784e-37	Down	T0
evm.TU.Chr8.1525_evm.TU.Chr8.1526	993.973634933201	-1.25529627966835	0.0964855004230796	-13.0102064472278	1.07052486648391e-38	2.82071852854697e-37	Down	T0
evm.TU.Chr4.623	6593.9749447787	-0.914166253578786	0.0702689829317219	-13.0095273254069	1.08008089734843e-38	2.84209805151405e-37	Down	T0
evm.TU.Chr7.1040	979.566984199259	-0.981718525693672	0.0754829441090282	-13.0058324735674	1.13357707088319e-38	2.97888939867156e-37	Down	T0
evm.TU.Chr4.33	5333.88819668178	-0.909365017438882	0.0699307628733468	-13.0037908936565	1.16425771252026e-38	3.05544011398958e-37	Down	T0
evm.TU.Chr4.73	5208.64846616594	-1.50982450571788	0.116258464453718	-12.98679208273	1.45394602003796e-38	3.8106146421447e-37	Down	T0
evm.TU.Chr4.1677	1929.99649491209	-0.898396989669074	0.0692517232412495	-12.9729189054165	1.74265460668652e-38	4.56121907612012e-37	Down	T0
evm.TU.Chr5.2459	817.249126833694	1.43496753065278	0.110642095013422	12.9694537190271	1.82325109731259e-38	4.76584295450052e-37	Up	T0
evm.TU.Chr1.3912	4273.37362961386	-0.675516577161503	0.052230649493736	-12.9333367229622	2.91871389731006e-38	7.61919631815682e-37	Down	T0
evm.TU.Chr6.899	965.037078383318	1.30058296364639	0.100665444442539	12.9198551781965	3.47795459485949e-38	9.06706443255102e-37	Up	T0
evm.TU.Chr5.995	1492.8925765347	-2.47829716273459	0.191838393640043	-12.9186713655701	3.53187507621843e-38	9.1954723747938e-37	Down	T0
evm.TU.Chr2.1438	9192.87117852629	0.88491821181458	0.0685605928776515	12.9070968419679	4.10487506253594e-38	1.06732167028391e-36	Up	T0
evm.TU.Chr7.1408	2082.43742373032	0.891450600502099	0.0690690038775991	12.9066665284747	4.12787300510608e-38	1.07188733936279e-36	Up	T0
evm.TU.Chr5.372	221.396202657829	2.65206990277783	0.205489331617519	12.9061196603344	4.15728508072749e-38	1.0781043638955e-36	Up	T0
evm.TU.Chr1.816	1633.63223724505	-1.23524337275409	0.0957725262569472	-12.8976797525427	4.63853974603631e-38	1.20132693632891e-36	Down	T0
evm.TU.Chr3.1715	9056.67407535389	-0.696153444254991	0.0540033663144644	-12.8909268396576	5.06316260213391e-38	1.30957836910049e-36	Down	T0
evm.TU.Chr1.314	1251.14424741442	-1.76676297409371	0.137086080586274	-12.8879822556588	5.26021114773699e-38	1.35876148769002e-36	Down	T0
evm.TU.Chr1.3501	293.715763636529	2.13272959343762	0.165483908572162	12.8878367198319	5.27014555144139e-38	1.3595457941539e-36	Up	T0
evm.TU.Chr3.2453	649.231101571695	-6.06712877515747	0.470891312036114	-12.8843506348067	5.51376319536038e-38	1.42053279499814e-36	Down	T0
evm.TU.Chr7.2562	6005.71124285175	0.637143041066306	0.0494514458492579	12.8842146093867	5.52349266577094e-38	1.42118168341618e-36	Up	T0
evm.TU.Chr4.955	330.673332626086	2.19332583607377	0.170266153282039	12.881748919532	5.70284388957041e-38	1.46541525709965e-36	Up	T0
evm.TU.Chr1.4452	253.673941919461	-4.56035085327865	0.354112869168504	-12.8782409517814	5.96802919255236e-38	1.53156103328144e-36	Down	T0
evm.TU.Chr7.1965	889.783506202739	-2.21904039127483	0.172312058330567	-12.8780331032769	5.98412067384389e-38	1.53369355475669e-36	Down	T0
evm.TU.Chr1.4197	370.857673556881	1.87345608388578	0.145610517221085	12.8662140595329	6.97374947307211e-38	1.78500816058154e-36	Up	T0
evm.TU.Chr8.2480	1077.38789819732	-1.2965403831924	0.100779876403334	-12.8650721697998	7.07757888612085e-38	1.80923478944949e-36	Down	T0
evm.TU.Chr1.455	1063.96179428181	1.03501199278676	0.0806018254498279	12.8410490334493	9.65571337368128e-38	2.46508361245964e-36	Up	T0
evm.TU.Chr1.2155	1432.86725908962	1.20283789781211	0.0936831477710807	12.83942658237	9.86020861196921e-38	2.51403430185383e-36	Up	T0
evm.TU.Chr8.1295	9211.092628457	1.4625343850717	0.113972305918294	12.8323663655641	1.08013928338822e-37	2.75044769202822e-36	Up	T0
evm.TU.Chr8.549	537.723636051223	2.23832058770083	0.174502792494695	12.8268468126026	1.15989424920696e-37	2.94972332356388e-36	Up	T0
evm.TU.Chr4.1860	918.708412172803	1.11897893118741	0.0872400762708662	12.826432289137	1.16611500544344e-37	2.9617217322532e-36	Up	T0
evm.TU.Chr4.552	641.55502001549	2.08518293075157	0.162605838051332	12.8235428428671	1.21040796797452e-37	3.07026134373357e-36	Up	T0
evm.TU.Chr3.2963	2247.3945080357	-0.932390904387835	0.0727194532901866	-12.8217534951361	1.23867163174052e-37	3.13791506297864e-36	Down	T0
evm.TU.Chr1.5169	2897.23410150044	-0.876247132811471	0.068366947951462	-12.816823904931	1.31997577181229e-37	3.33958953615514e-36	Down	T0
evm.TU.Chr1.4569	2013.38876880232	-0.82923596886367	0.0647008099619829	-12.816469675587	1.32601834386214e-37	3.35057635117678e-36	Down	T0
evm.TU.Chr7.3018	7592.3216347682	1.0413904620153	0.0812855819872099	12.8115028096762	1.4136981981571e-37	3.56755157330067e-36	Up	T0
evm.TU.Chr1.1728	4113.47274430705	1.04244200354629	0.0813721303361244	12.8107989706091	1.42658058919972e-37	3.59545739546513e-36	Up	T0
evm.TU.Chr2.115	172.774900256973	2.84450707785438	0.222069763563525	12.8090696914742	1.45872932935662e-37	3.67178752902806e-36	Up	T0
evm.TU.Chr3.205	485.571478376107	-1.48842559821428	0.116206128012055	-12.8084949019201	1.46957380803257e-37	3.69436609470841e-36	Down	T0
evm.TU.Chr7.1442	70.8120998448518	3.80461629556371	0.297063832356646	12.8074032620572	1.49039073323471e-37	3.74192496322584e-36	Up	T0
evm.TU.Chr3.2673	875.423212890436	-3.1681286830115	0.247381776792653	-12.8066372716973	1.50517245380926e-37	3.7742295028151e-36	Down	T0
evm.TU.Chr2.617	1950.69312843081	-0.959188376362626	0.0748999454044955	-12.8062626906141	1.51245390726061e-37	3.78766887651833e-36	Down	T0
evm.TU.Chr5.115	1730.77812647398	-0.921691850061162	0.0720378941846551	-12.7945418240376	1.75886736022142e-37	4.39917725921369e-36	Down	T0
evm.TU.Chr1.233	9067.10117651921	-0.6186325549342	0.0483619078921634	-12.7917317967194	1.82364303128874e-37	4.55540944279718e-36	Down	T0
evm.TU.Chr4.593	3153.7473168741	-0.797449614038062	0.0623647768839255	-12.7868590874989	1.941636473423e-37	4.8440143360372e-36	Down	T0
evm.TU.Chr1.4172	1406.37652799992	0.867745845089427	0.0678814794049655	12.7832488728281	2.03392408473133e-37	5.06783941668392e-36	Up	T0
evm.TU.Chr1.3596	4124.45376108894	-0.806994116011551	0.0631449371575944	-12.7800288089208	2.11990993179053e-37	5.27541727849237e-36	Down	T0
evm.TU.Chr4.7	3048.64477028037	-0.766678757001012	0.0599913142689208	-12.779829319362	2.12535423911124e-37	5.28229592668895e-36	Down	T0
evm.TU.Chr2.2001	16141.5399661537	0.719146424006697	0.0562731809657309	12.7795587820891	2.13275973320771e-37	5.29402538813486e-36	Up	T0
evm.TU.Chr1.4766	9683.82518858771	0.905104107297586	0.0708272723940422	12.7790337917025	2.14720370037292e-37	5.32317455731445e-36	Up	T0
evm.TU.Chr7.2423	183.834315937277	2.32949809935082	0.182356771987651	12.7743986360351	2.27902319251e-37	5.6428728770326e-36	Up	T0
evm.TU.Chr1.4672	2886.82620932636	-1.69230778196005	0.132482181570683	-12.7738520146361	2.2950894511545e-37	5.67552296020126e-36	Down	T0
evm.TU.Chr1.2723	3489.17450637869	-0.838148625933325	0.0656410100321581	-12.768673509483	2.45299204975297e-37	6.05839853490994e-36	Down	T0
evm.TU.Chr6.601	14150.7609297821	-1.07009961829873	0.0838297965513641	-12.7651463121834	2.56667919262219e-37	6.33124908728295e-36	Down	T0
evm.TU.Chr6.935	3662.37199318137	-1.09991047081406	0.0861749956457628	-12.7636846694537	2.61531115865423e-37	6.43510207564496e-36	Down	T0
evm.TU.Chr7.2331	312.133582753239	1.99580047235915	0.156365521515621	12.7636863485904	2.61525476802454e-37	6.43510207564496e-36	Up	T0
evm.TU.Chr8.393	7126.88238037647	1.12845090128451	0.0884188747600684	12.7625566865293	2.6534667368894e-37	6.52084487747547e-36	Up	T0
evm.TU.Chr2.2780	1499.84156734365	-1.32197444460947	0.103616888898181	-12.758291227104	2.80282081971614e-37	6.87930205925099e-36	Down	T0
evm.TU.Chr6.2869	761.331504445501	-1.95413705495017	0.153174472648093	-12.7575895719887	2.82817707617945e-37	6.93290323313691e-36	Down	T0
evm.TU.Chr2.1806	448.414523864256	1.31256401008676	0.102897267832072	12.7560627968165	2.88414190451042e-37	7.06131090633488e-36	Up	T0
evm.TU.Chr4.2012	6303.93857753422	-0.855301122484041	0.0670659294809534	-12.7531390245914	2.99440476105841e-37	7.322174123536e-36	Down	T0
evm.TU.Chr1.5762	42507.0241381049	-0.728791950084764	0.0571635048976221	-12.7492523663482	3.14749272577472e-37	7.68698068553829e-36	Down	T0
evm.TU.Chr1.4961	1759.92750118247	-1.05540095216884	0.0827869563846802	-12.7483965863509	3.18223152878157e-37	7.75602667080224e-36	Down	T0
evm.TU.Chr6.1508	4012.57491522824	-0.811483956125522	0.0636539770673142	-12.7483622157242	3.18363467282917e-37	7.75602667080224e-36	Down	T0
evm.TU.Chr8.110	401.976874890642	1.79479272455407	0.14080742063481	12.7464356385658	3.26327633065825e-37	7.94023619764733e-36	Up	T0
evm.TU.Chr3.1891	5842.67188131216	-1.81177484103312	0.142164787908116	-12.7441884006053	3.35867872818678e-37	8.16229334819151e-36	Down	T0
evm.TU.Chr6.305	1855.86743614551	-1.10351019433507	0.0866142983847056	-12.7405083792716	3.52092987858207e-37	8.54605997253374e-36	Down	T0
evm.TU.Chr2.3087	2099.72090715728	-0.948768728055107	0.074505552153835	-12.7342016887029	3.81730582123134e-37	9.2540320332901e-36	Down	T0
evm.TU.Chr1.2249	1019.22574713381	-1.04325910259156	0.0819595575722092	-12.7289499052312	4.08293434428944e-37	9.88581732083544e-36	Down	T0
evm.TU.Chr3.376	1463.51098200784	-2.59257217873212	0.203787552934187	-12.7219358660702	4.4665543067141e-37	1.08013888136231e-35	Down	T0
evm.TU.Chr6.2036	8956.2745342077	-0.779804631973605	0.0613542039191962	-12.7098810213659	5.21136698326309e-37	1.25871117491584e-35	Down	T0
evm.TU.Chr1.5861	4963.28604270777	-0.762016223810236	0.059985022266478	-12.7034415428746	5.65854707331417e-37	1.36504656386718e-35	Down	T0
evm.TU.Chr8.2122	925.250022465086	1.1400183681985	0.089819131538701	12.6923779897303	6.51763747864021e-37	1.57036817929731e-35	Up	T0
evm.TU.Chr3.493	2930.65634382015	-0.81454044025281	0.0641765387847317	-12.692184023589	6.5338014875566e-37	1.57234058019845e-35	Down	T0
evm.TU.Chr1.1975	4930.07379860289	-1.05020297038716	0.0828379383313842	-12.6778018808959	7.85025824375927e-37	1.88683828934453e-35	Down	T0
evm.TU.Chr7.842	465.816995020911	1.77675782739631	0.140170980133677	12.6756467401588	8.0690399374232e-37	1.93706100032489e-35	Up	T0
evm.TU.Chr5.2248	2519.07702054324	-1.76008200942408	0.138901005401	-12.6714850216009	8.50881541216119e-37	2.04014894109836e-35	Down	T0
evm.TU.Chr1.4357	2633.15223848241	-1.38278591123325	0.109128042505739	-12.6712243661892	8.53713876477477e-37	2.04445283007225e-35	Down	T0
evm.TU.Chr6.2020	4215.89187825117	-0.693340623223678	0.0547212486445079	-12.6704094003393	8.62630051960992e-37	2.06329802112854e-35	Down	T0
evm.TU.Chr1.4343	4631.44369328174	-0.736921915410865	0.058222497597549	-12.6569959348822	1.02341100612285e-36	2.44489788117275e-35	Down	T0
evm.TU.Chr3.1341	260.333226923395	2.32269791288966	0.183558667185123	12.6537087488611	1.06715717716033e-36	2.54631971000641e-35	Up	T0
evm.TU.Chr8.1558	4757.74310822042	-0.665805421011179	0.052624983672823	-12.6518884100865	1.09217680519075e-36	2.60286730997635e-35	Down	T0
evm.TU.Chr3.1703	821.394394419966	1.58005674786944	0.124914041829456	12.6491523669267	1.13088306443205e-36	2.69185680155692e-35	Up	T0
evm.TU.Chr3.193	13244.4792680357	0.817238741038417	0.0646388187057619	12.6431571213966	1.22052845925995e-36	2.90173647811271e-35	Up	T0
evm.TU.Chr1.2854	1345.10243321426	-1.00526756413127	0.079530690621497	-12.6399954064971	1.27061375630118e-36	3.01717187023372e-35	Down	T0
evm.TU.Chr8.1180	1122.60220138777	-1.44917399720057	0.114657740363917	-12.6391292258244	1.28468801384844e-36	3.04692130745354e-35	Down	T0
evm.TU.Chr6.3628	1182.27908660347	0.999426613882312	0.0790973561385961	12.6353984845093	1.34709967370589e-36	3.19110426310931e-35	Up	T0
evm.TU.Chr1.1474	698.925603606593	1.16574760035765	0.0922724780017096	12.6337519659552	1.37559406994303e-36	3.25469189970073e-35	Up	T0
evm.TU.Chr4.777	4548.75210332178	-1.31848603977702	0.104371668910868	-12.632604743563	1.39580102248479e-36	3.29854224845957e-35	Down	T0
evm.TU.Chr1.4373	1828.50153722191	-1.00093039386015	0.0793089401387108	-12.6206502332464	1.6247417141104e-36	3.83497418483854e-35	Down	T0
evm.TU.Chr7.2032	6814.29949841676	-0.684976586372544	0.0543454153709082	-12.604128272782	2.00375768077268e-36	4.72393063760151e-35	Down	T0
evm.TU.Chr8.1382	1509.65906006744	-1.04317963895962	0.0828226116677171	-12.5953482745128	2.23969179204384e-36	5.27384534401339e-35	Down	T0
evm.TU.Chr1.2839	1198.26825044127	-1.3720441567336	0.108997504525647	-12.5878492604458	2.46292855316695e-36	5.79258458882665e-35	Down	T0
evm.TU.Chr1.510	3163.20070880892	-0.806306228815806	0.0641055339112492	-12.5777944526926	2.79731006984208e-36	6.57117808897706e-35	Down	T0
evm.TU.Chr6.1333	2640.01233728018	-1.82137797366531	0.144836104894831	-12.5754415654015	2.88185568265582e-36	6.76172543445996e-35	Down	T0
evm.TU.Chr6.250	252.910454774791	1.69831687306042	0.135053162393581	12.5751729390169	2.89166823535812e-36	6.77668124264843e-35	Up	T0
evm.TU.Chr7.2326	15989.0747901611	-1.84797194892359	0.146974577094506	-12.5734122557491	2.95681072901586e-36	6.92111432994936e-35	Down	T0
evm.TU.Chr1.637	975.028191083496	1.82084478940416	0.14487790558537	12.5681330224036	3.16100520441225e-36	7.39030267778898e-35	Up	T0
evm.TU.Chr1.5604	941.950191995571	1.76590277633815	0.140538269675723	12.5652804777857	3.27710816290483e-36	7.65266881311508e-35	Up	T0
evm.TU.Chr8.1080	287.516322906996	2.48435295119667	0.197778927942499	12.561262097239	3.44788604272366e-36	8.04193917349594e-35	Up	T0
evm.TU.Chr2.1924	3820.59803189123	-1.0263458288104	0.0817088146464828	-12.5610172323627	3.45857390575554e-36	8.05733251873947e-35	Down	T0
evm.TU.Chr5.2573	8007.21332355003	-0.779788578955795	0.0620935298398721	-12.5582903881729	3.57984319534417e-36	8.33000348725363e-35	Down	T0
evm.TU.Chr3.3201	5143.70529258273	0.742662111211783	0.05914438853814	12.5567637026608	3.64957409322125e-36	8.48224714661529e-35	Up	T0
evm.TU.Chr7.1743	345.38671053927	2.04132336360904	0.162571266401242	12.5564831276571	3.66253532222524e-36	8.50234495473936e-35	Up	T0
evm.TU.Chr7.2484	3826.95976345995	1.03150033805108	0.0822418141129424	12.5422858089502	4.38171681432959e-36	1.01599125521908e-34	Up	T0
evm.TU.Chr1.3202	600.47228949554	-2.22162555873933	0.177334350999075	-12.5278917830811	5.25408113629861e-36	1.21683531275334e-34	Down	T0
evm.TU.Chr7.1597	536.497656395506	1.38646890889223	0.110763601460933	12.5173693397939	5.99906538455353e-36	1.38774154535406e-34	Up	T0
evm.TU.Chr2.1735	1320.82674785604	-1.04162762417824	0.0832772589736394	-12.5079479922358	6.75466525212314e-36	1.56069985292022e-34	Down	T0
evm.TU.Chr3.489	2855.38669042341	1.02096559950674	0.0816304589675397	12.5071647571249	6.82158341188649e-36	1.57431601246921e-34	Up	T0
evm.TU.Chr8.461	2528.78333694133	1.3203953051225	0.105655284954969	12.4972007380915	7.73264285344902e-36	1.78248722805411e-34	Up	T0
evm.TU.Chr7.2360	3119.16651184657	-1.04715502330013	0.0838002616120571	-12.4958443226323	7.86567512506531e-36	1.81103494205505e-34	Down	T0
evm.TU.Chr6.1848	2846.07685194419	0.924180337734495	0.0739849034991125	12.4914718277031	8.31018988428109e-36	1.91114973663122e-34	Up	T0
evm.TU.Chr3.2941	1108.84327065003	-1.06377212623771	0.0851721056433786	-12.4896774384303	8.49975454534594e-36	1.9524669269723e-34	Down	T0
evm.TU.Chr4.156	1539.77458804923	1.17373160397024	0.0940285255157446	12.4827183828773	9.27645843803955e-36	2.12840185512598e-34	Up	T0
evm.TU.Chr4.677	6272.87920755704	1.02580728589236	0.0821969480773076	12.4798707237594	9.61426205918989e-36	2.2033429177276e-34	Up	T0
evm.TU.Chr1.622	763.085537336687	1.25699048261801	0.10074097215085	12.4774503936271	9.91096428771254e-36	2.26870145350205e-34	Up	T0
evm.TU.Chr4.1343	364.993705310946	1.96199441373306	0.157250013904566	12.4769109077712	9.97832868607273e-36	2.28147192661029e-34	Up	T0
evm.TU.Chr1.3434	9627.46324086094	0.830690096568419	0.0665792473682545	12.4767120297082	1.00032767606036e-35	2.28452585949868e-34	Up	T0
evm.TU.Chr8.1902	7566.59132132772	-0.633012987528988	0.050752209685411	-12.472619250526	1.0530678587411e-35	2.40218916989911e-34	Down	T0
evm.TU.Chr4.1615	3113.66226552955	0.779615149857225	0.0625131244188563	12.4712235567299	1.07167749143573e-35	2.44181406690253e-34	Up	T0
evm.TU.Chr3.2173	130.822096314488	4.17822043781903	0.335134150470573	12.4673072915794	1.12565858924271e-35	2.56184816805827e-34	Up	T0
evm.TU.Chr2.1352	233.407512038649	-2.83135174410873	0.227259947975857	-12.4586482102404	1.2547951451742e-35	2.85245184731699e-34	Down	T0
evm.TU.Chr1.5702	972.801845457866	-2.5642898584009	0.205849024166991	-12.4571387636051	1.27876721971646e-35	2.90359713518338e-34	Down	T0
evm.TU.Chr2.2606	12732.9345118585	0.758290393543284	0.0608963143650084	12.4521557905482	1.36118108240141e-35	3.0871712258975e-34	Up	T0
evm.TU.Chr7.2552	1612.22206511562	-0.929300802352532	0.0746639555177237	-12.4464448194408	1.46214328268425e-35	3.31234275384183e-34	Down	T0
evm.TU.Chr6.1313	2565.16280563137	-1.4624419620558	0.117529905566994	-12.4431475972061	1.52378634174662e-35	3.44802583346547e-34	Down	T0
evm.TU.Chr2.1161	318.834920148287	-2.30693903630352	0.185459174696522	-12.4390666575461	1.60366810681655e-35	3.62462095381277e-34	Down	T0
evm.TU.Chr5.1160	4877.87707040384	-0.639282857127562	0.0513963353791275	-12.4382964740942	1.6192041798166e-35	3.65554354868332e-34	Down	T0
evm.TU.Chr6.2443	711.746113861683	1.11147866544681	0.0894004704306557	12.4325818431676	1.73924743454642e-35	3.92206266447087e-34	Up	T0
evm.TU.Chr8.1912	4224.33021443474	-0.998735123412569	0.0803347108208575	-12.4321742520453	1.74813973022276e-35	3.93760982205262e-34	Down	T0
evm.TU.Chr1.686	755.499384827308	1.08418066536753	0.0872328438930545	12.4285832833412	1.82846090073963e-35	4.11382829825084e-34	Up	T0
evm.TU.Chr5.150	472.419240737775	1.62054501941466	0.130397015089824	12.4277769571516	1.84699465440611e-35	4.15078878491334e-34	Up	T0
evm.TU.Chr5.868	1367.79493069159	1.66103060382628	0.133712763364929	12.4223788516956	1.97597250760902e-35	4.4355856665679e-34	Up	T0
evm.TU.Chr1.1369	1125.26598747398	1.0119010413673	0.0814877678033083	12.4178274684095	2.09164572604831e-35	4.68990280030558e-34	Up	T0
evm.TU.Chr1.2337	1737.40234984656	-1.23125510377229	0.0992217533537192	-12.40912463402	2.33188248126813e-35	5.22262179810383e-34	Down	T0
evm.TU.Chr1.4317	420.859548381625	1.45935574846381	0.117628456120616	12.4064856123538	2.41000868897272e-35	5.39147119761218e-34	Up	T0
evm.TU.Chr2.2291	1242.81767765589	-0.986548623493382	0.0795227130404566	-12.4058723070915	2.42853438276734e-35	5.42675557255798e-34	Down	T0
evm.TU.Chr1.1012	2367.43604106822	-0.92844582740409	0.0748437191804546	-12.4051268105147	2.45124371733418e-35	5.4712981228697e-34	Down	T0
evm.TU.Chr1.3601	4341.84095761483	-0.996405391924476	0.0803236969782749	-12.4048746435809	2.45897288988705e-35	5.48234125416107e-34	Down	T0
evm.TU.Chr8.2573	5755.91447682972	-0.809618287592711	0.0652749763253965	-12.4031954229559	2.51106388423216e-35	5.59215345698664e-34	Down	T0
evm.TU.Chr1.2484	2327.96832646184	-0.999194244737806	0.0805888001619876	-12.3986737949861	2.65684401935879e-35	5.91012853019665e-34	Down	T0
evm.TU.Chr4.85	3400.14480768204	0.925184714808149	0.074638090618448	12.3956107014811	2.76034737012709e-35	6.13344828836921e-34	Up	T0
evm.TU.Chr4.63	2543.68813775846	-0.676661122256763	0.0546094668998906	-12.3909124309382	2.9269406831389e-35	6.49629210855682e-34	Down	T0
evm.TU.Chr7.1798	5934.8884339556	-0.886282139185582	0.0715427290577564	-12.3881511211305	3.02947439818243e-35	6.71630044024495e-34	Down	T0
evm.TU.Chr7.1836	374.065342044376	1.40486770308211	0.113481962002508	12.3796564519308	3.36781303244908e-35	7.45800304006054e-34	Up	T0
evm.TU.Chr2.1812	4744.59147418861	0.967972957537782	0.0781987645697774	12.3783663701496	3.422380687814e-35	7.5703368098907e-34	Up	T0
evm.TU.Chr8.962	6224.03890336212	-1.39767803237999	0.112973206017179	-12.3717656748402	3.71562571960963e-35	8.2097833304693e-34	Down	T0
evm.TU.Chr1.830	3235.12027780049	-0.957750524221154	0.0774468214901593	-12.366556894047	3.96454510712248e-35	8.74996859084849e-34	Down	T0
evm.TU.Chr7.1591	584.254473870763	-1.34824879603435	0.109129261616067	-12.3546038529766	4.60016610238429e-35	1.01414623838805e-33	Down	T0
evm.TU.Chr1.3763	14816.4371976865	-0.638765613625986	0.0518178328765594	-12.3271387120271	6.47037078036106e-35	1.42485516994566e-33	Down	T0
evm.TU.Chr6.3608_evm.TU.Chr6.3609	2454.66118275676	-0.783164193937845	0.0635353574320067	-12.3264309133062	6.52744101100901e-35	1.43581846970956e-33	Down	T0
evm.TU.Chr2.2390	1060.0823514476	0.90813309834143	0.0736832396323248	12.3248258745539	6.65871587852182e-35	1.46306166387722e-33	Up	T0
evm.TU.Chr4.235	1249.02188188387	1.07461482993282	0.0871925187091042	12.3246219497111	6.67558143793322e-35	1.46513401514728e-33	Up	T0
evm.TU.Chr2.1867	70.3444624404432	3.36167206857538	0.272911069561511	12.3178296650869	7.26225083108048e-35	1.59212126395734e-33	Up	T0
evm.TU.Chr5.709	5089.90176796506	-1.01273383251513	0.0822258410513807	-12.3164910150606	7.38377830947128e-35	1.61696540779299e-33	Down	T0
evm.TU.Chr2.23	4568.67333820168	-0.765735414305982	0.0622296138507764	-12.3050002550583	8.51361596470037e-35	1.8623180582495e-33	Down	T0
evm.TU.Chr6.2435	6647.25673786824	-0.76590846190324	0.0622477478985684	-12.3041955373434	8.59888936245708e-35	1.87888592510717e-33	Down	T0
evm.TU.Chr8.550	538.355594577427	2.11039589823588	0.171580008890451	12.2997772985506	9.08242035813088e-35	1.98234133818828e-33	Up	T0
evm.TU.Chr7.2528	615.638779631288	1.30933756594319	0.106490200233661	12.2953808244349	9.59037156136921e-35	2.09089195910427e-33	Up	T0
evm.TU.Chr7.2868	1338.39667950168	-0.7803646773514	0.0634848359830905	-12.2921429230636	9.98242077495179e-35	2.17396166909972e-33	Down	T0
evm.TU.Chr5.2291	4799.89855971647	-0.93016348368783	0.075706482469559	-12.2864443485648	1.07114668351371e-34	2.33015783502999e-33	Down	T0
evm.TU.Chr8.2608	321.538087783573	2.10384087341452	0.171269621790908	12.2837947057708	1.10682309055568e-34	2.40511315234421e-33	Up	T0
evm.TU.Chr6.165	121.763796121751	2.67833922677905	0.21816994108384	12.2763897422047	1.21291035992835e-34	2.63273681539954e-33	Up	T0
evm.TU.Chr7.2897	61849.8279243316	-0.840355800690076	0.0684562414081618	-12.2758098225049	1.22163302954811e-34	2.64875306703672e-33	Down	T0
evm.TU.Chr8.1414	1080.32519500541	-2.56739525539517	0.209220584465859	-12.2712364175339	1.29264193694138e-34	2.79963515771184e-33	Down	T0
evm.TU.Chr8.569	3490.59486181035	1.06418789803751	0.0867259191252502	12.2707018705746	1.30120472655894e-34	2.81508715211308e-33	Up	T0
evm.TU.Chr5.1589	3923.77992342811	-0.739113325505311	0.0602401977866364	-12.2694372306539	1.32168773776076e-34	2.85626574819372e-33	Down	T0
evm.TU.Chr1.4335	9672.39877173143	0.968748286599178	0.0789894051836799	12.2642813216086	1.40856467156605e-34	3.04067920174099e-33	Up	T0
evm.TU.Chr7.2934	1286.23140290914	-1.33177818560758	0.108619359516322	-12.2609651864819	1.46741548766898e-34	3.16425512543412e-33	Down	T0
evm.TU.Chr6.687	2594.9653623356	1.13797176606291	0.0929433661617076	12.2437115531518	1.8153713760068e-34	3.91029010379431e-33	Up	T0
evm.TU.Chr4.1830	7743.64709337019	-0.886710276890976	0.0724676341240898	-12.2359490220506	1.99756338506483e-34	4.29803239696974e-33	Down	T0
evm.TU.Chr7.2566_evm.TU.Chr7.2567	1610.73676072832	-1.35420502638843	0.110701909862731	-12.232896686856	2.07408055586966e-34	4.45780301806271e-33	Down	T0
evm.TU.Chr4.1195	11500.1910880145	-0.774516347386083	0.0633518871108467	-12.2256239349416	2.26833328851548e-34	4.86999790668318e-33	Down	T0
evm.TU.Chr2.3126	6486.15484831219	0.956087714731971	0.078228428769215	12.2217425272923	2.37929408893218e-34	5.09712034769178e-33	Up	T0
evm.TU.Chr6.2677	548.788660687509	1.3552914725138	0.110891620574792	12.2217663110055	2.37859801053242e-34	5.09712034769178e-33	Up	T0
evm.TU.Chr6.1345	1797.18161514635	-2.09280783359504	0.171321432783612	-12.2156801959412	2.5634844249473e-34	5.48574533455877e-33	Down	T0
evm.TU.Chr8.1341	468.742643526294	1.27657289174568	0.104524830237697	12.213106578051	2.6458981878757e-34	5.65596609380067e-33	Up	T0
evm.TU.Chr1.1964	2109.26844143091	-1.54760445538631	0.126749228379478	-12.2099714149966	2.74985767993063e-34	5.8718250285756e-33	Down	T0
evm.TU.Chr1.5316	1497.7210450151	0.752013590174187	0.0616174126421153	12.2045629299953	2.93882334186427e-34	6.26853563255443e-33	Up	T0
evm.TU.Chr1.3131	1552.07942225697	-0.915121440610479	0.074989754548795	-12.2032862504573	2.98527846489149e-34	6.36074089346447e-33	Down	T0
evm.TU.Chr3.1748	1485.53442969227	-1.05859908009111	0.0867707413056611	-12.1999543182656	3.10998382115856e-34	6.61929493857602e-33	Down	T0
evm.TU.Chr1.1140	9379.02870599685	1.08734162634226	0.0891367579997028	12.1985772283292	3.16302366048145e-34	6.72492268871941e-33	Up	T0
evm.TU.Chr6.286	806.593791328448	0.982218969434828	0.0805272939720871	12.1973423045271	3.21135157035565e-34	6.82031552803228e-33	Up	T0
evm.TU.Chr3.1848	3209.25671133751	-1.10461888708736	0.0905718644407775	-12.1960488934137	3.26275492028515e-34	6.92202763443489e-33	Down	T0
evm.TU.Chr5.2201	1278.79079601251	0.783332276994708	0.0642348882353232	12.1948103050321	3.31274537224811e-34	7.0205267249073e-33	Up	T0
evm.TU.Chr6.3174	1226.71465802722	1.02572366361309	0.084117855527985	12.1938874591476	3.35048617047987e-34	7.09288205520814e-33	Up	T0
evm.TU.Chr4.381	232.849669678816	-2.01783580580838	0.165486317694203	-12.1933694212538	3.37185876147579e-34	7.13046827574317e-33	Down	T0
evm.TU.Chr3.2796_evm.TU.Chr3.2797	799.053254184595	2.38290169902044	0.195438312760329	12.1926026957808	3.40374021510606e-34	7.19017319394697e-33	Up	T0
evm.TU.Chr1.1163_evm.TU.Chr1.1164	488.734579672835	1.44482415891377	0.118527509487046	12.1897791083822	3.52375215619588e-34	7.43572069019964e-33	Up	T0
evm.TU.Chr1.891	259.869918133544	-4.10206400652426	0.336604687916344	-12.1865920285214	3.66427016040015e-34	7.72396797768198e-33	Down	T0
evm.TU.Chr5.922	1468.4390213089	-0.998355744709813	0.0819378764167819	-12.1843009407715	3.7687096394035e-34	7.93563015844055e-33	Down	T0
evm.TU.Chr5.1576	1298.09916358353	1.04353212624934	0.0856700284224626	12.1808308630808	3.93255069350593e-34	8.27178672553984e-33	Up	T0
evm.TU.Chr3.2869	4538.39345098117	-0.824263450104235	0.067696479039541	-12.1758688457459	4.17919881773265e-34	8.78121849666234e-33	Down	T0
evm.TU.Chr6.2418	3251.35848059329	-1.27608056516559	0.104854081027854	-12.1700610282075	4.48746876108586e-34	9.41890541131429e-33	Down	T0
evm.TU.Chr1.5790	57263.5688829648	0.685756506451589	0.0563523338611788	12.169087941254	4.54128386709845e-34	9.52171954645142e-33	Up	T0
evm.TU.Chr1.4279	614.239612774261	1.20888463243126	0.0993586977131914	12.1668727575398	4.66619397303954e-34	9.77322178689015e-33	Up	T0
evm.TU.Chr7.2952	46692.1237974619	-1.15724624217509	0.095121972079242	-12.1659193652024	4.72099900659475e-34	9.87751267738598e-33	Down	T0
evm.TU.Chr1.2209	539.408293609077	1.60617549125489	0.132023699516377	12.1658118742207	4.72721801463325e-34	9.88003603927962e-33	Up	T0
evm.TU.Chr1.2085	1424.05602133173	-0.840578256237808	0.0690972111120525	-12.1651546091299	4.76542221047272e-34	9.94933329938633e-33	Down	T0
evm.TU.Chr5.2458	592.863067850708	2.2087397438448	0.181598069786375	12.1627930651635	4.90523744972703e-34	1.02304047509704e-32	Up	T0
evm.TU.Chr1.874	1185.30726089735	1.45320401886249	0.119480503326443	12.1626874544716	4.91158444108568e-34	1.02328137155769e-32	Up	T0
evm.TU.Chr8.2154	16079.419597128	0.749650761162141	0.0616625872318287	12.1573030716945	5.24621914458308e-34	1.09184512270948e-32	Up	T0
evm.TU.Chr3.2252	110.964007724507	2.60998763279189	0.214697595614027	12.1565759752801	5.29310985403315e-34	1.10044200541286e-32	Up	T0
evm.TU.Chr2.3037	5762.04886895254	-0.567628203791581	0.0467026913666112	-12.1540790729973	5.45732824562658e-34	1.13338759107539e-32	Down	T0
evm.TU.Chr3.1726	277.262283606476	-1.73562126940764	0.142810014205282	-12.1533582855946	5.50566803739998e-34	1.14222327735912e-32	Down	T0
evm.TU.Chr1.5461	271.029651828479	2.21771270198073	0.182693673412576	12.1389682551978	6.56485859956581e-34	1.36053415498257e-32	Up	T0
evm.TU.Chr4.1486	1640.30506067406	1.49093778422149	0.123018972575151	12.1195759728093	8.31884155111057e-34	1.72222739633233e-32	Up	T0
evm.TU.Chr6.3705	3601.80869918235	-0.792665107885947	0.0654252700738962	-12.1155802183262	8.73438276143178e-34	1.80635834045183e-32	Down	T0
evm.TU.Chr1.2468	5097.34401963264	-0.734747050389692	0.0606501822726017	-12.1145068795879	8.84947602838816e-34	1.82824237991093e-32	Down	T0
evm.TU.Chr4.90	3066.73621630199	-0.790073877119078	0.0652203196248681	-12.1139221896396	8.91280439856492e-34	1.83939750671535e-32	Down	T0
evm.TU.Chr6.392	7477.80024541764	-1.12713729755004	0.0930656155317544	-12.111210903295	9.21240056535899e-34	1.89923852241277e-32	Down	T0
evm.TU.Chr2.1424	13612.5711167374	0.69661714618461	0.0575709466128753	12.1001509818638	1.05417113281776e-33	2.17101973424297e-32	Up	T0
evm.TU.Chr8.1499	700.170145474825	-1.64025469733518	0.135562390642454	-12.0996294736448	1.06088930659157e-33	2.18257487929158e-32	Down	T0
evm.TU.Chr1.977	4130.94703674175	-0.911659641495565	0.0753492110232696	-12.099126574982	1.06740802221262e-33	2.19369600727722e-32	Down	T0
evm.TU.Chr4.769	1363.2446748607	1.00540329646977	0.0831318582739174	12.094079422079	1.13507465662729e-33	2.33033191744451e-32	Up	T0
evm.TU.Chr5.759	3192.72840417741	0.670063471837953	0.0554151212350633	12.0917081277444	1.16832106549835e-33	2.39609155878324e-32	Up	T0
evm.TU.Chr5.930	6903.91310405243	0.931814901167195	0.0771161481335842	12.0832656158223	1.29473453895051e-33	2.65259075136961e-32	Up	T0
evm.TU.Chr7.2565	306.640110727226	1.60256259860536	0.132631741618786	12.0827984240114	1.30211378344933e-33	2.66493879106988e-32	Up	T0
evm.TU.Chr4.1629	1071.46158129772	0.964250280967643	0.079816754962379	12.0808003460193	1.33414747967942e-33	2.72766729014541e-32	Up	T0
evm.TU.Chr1.2679	3486.41279656402	-0.79427597464928	0.0657495285322423	-12.080329583805	1.34180808461034e-33	2.74048658441298e-32	Down	T0
evm.TU.Chr1.2440	2370.63114038202	0.717408003311581	0.0593884495668359	12.079924775679	1.34843036168265e-33	2.75116086939993e-32	Up	T0
evm.TU.Chr1.5632	176891.065571681	-1.2689250502496	0.105070982889506	-12.0768362049493	1.40003673125529e-33	2.85349782174877e-32	Down	T0
evm.TU.Chr1.4877	3015.10475531796	-0.702729191013868	0.058211656188325	-12.0719669741128	1.48540793598852e-33	3.02437035231382e-32	Down	T0
evm.TU.Chr4.1017	1701.55486561178	1.01793903623952	0.0843414369163197	12.0692636200813	1.53501718003587e-33	3.12215207444035e-32	Up	T0
evm.TU.Chr2.2778	3542.82301068158	1.41077698563232	0.116937981685975	12.0643178999003	1.6300732627323e-33	3.31207360156608e-32	Up	T0
evm.TU.Chr7.1333	5471.46902904141	-0.655297512368471	0.0543338827067239	-12.0605684652714	1.70601289064352e-33	3.4628020660858e-32	Down	T0
evm.TU.Chr4.2807	159.926086258244	-4.37478465097371	0.362829388423539	-12.0574153873857	1.77258678228218e-33	3.59422972139912e-32	Down	T0
evm.TU.Chr1.2634	2866.66378771723	-0.950355584352186	0.078834260673178	-12.0551087336515	1.82291767996839e-33	3.69248556572426e-32	Down	T0
evm.TU.Chr8.1163	3334.91374323707	0.644168135392407	0.0534564600730612	12.0503328224876	1.93168375999142e-33	3.90878390407299e-32	Up	T0
evm.TU.Chr3.80	2334.22620779337	-0.788179066777511	0.0654224449280101	-12.0475330392316	1.99841768374299e-33	4.03967324398877e-32	Down	T0
evm.TU.Chr1.2762	470.102856817562	1.76665856375777	0.146709277176728	12.0419008106054	2.13967871317683e-33	4.32079177848382e-32	Up	T0
evm.TU.Chr6.1587	3254.94914975161	-0.71063967538729	0.0590205451787305	-12.0405474608084	2.17507373599069e-33	4.38777157242993e-32	Down	T0
evm.TU.Chr1.922	1790.51752653482	0.83302111632884	0.0691924110720669	12.0391977013377	2.21095402767424e-33	4.45559232427725e-32	Up	T0
evm.TU.Chr8.2492	453.321440153541	1.91459916311204	0.159099507390923	12.0339729173874	2.35547156367303e-33	4.74198049524329e-32	Up	T0
evm.TU.Chr4.1868	667.372803481286	-1.17435264952787	0.0975989965303926	-12.0324254477572	2.40004824492773e-33	4.82679090400823e-32	Down	T0
evm.TU.Chr8.98	1844.97872741213	1.01330487500252	0.0842205958112693	12.0315567141467	2.425439321674e-33	4.87288313872302e-32	Up	T0
evm.TU.Chr3.2665	11685.9941633878	-0.694135464094134	0.0577171335692978	-12.0265061892016	2.57842782722507e-33	5.17497291718727e-32	Down	T0
evm.TU.Chr7.2124	591.155230482627	-1.22669108278608	0.10204379771247	-12.0212213802797	2.74878037428062e-33	5.511262705666e-32	Down	T0
evm.TU.Chr2.547	2846.58433818125	0.785641199194515	0.0653565270676669	12.020852919267	2.7610660017021e-33	5.53026929141734e-32	Up	T0
evm.TU.Chr7.55	8194.48549576739	-0.921055103690879	0.0766844625068247	-12.0109742388676	3.11157593041009e-33	6.22599492512207e-32	Down	T0
evm.TU.Chr5.2374	860.477530996134	1.5349587523571	0.127807252843004	12.0099502822631	3.15034393434007e-33	6.29717328619762e-32	Up	T0
evm.TU.Chr3.3175	3533.57409958683	1.05867299102318	0.0881798147005717	12.005842772726	3.31073977425857e-33	6.61108107506203e-32	Up	T0
evm.TU.Chr8.2104	2889.64103564339	0.877550307138706	0.0731348872186504	11.999065569283	3.59330289565915e-33	7.16805736543989e-32	Up	T0
evm.TU.Chr4.1008	68.9810686117779	4.54873601476152	0.379095761940702	11.9989102264695	3.60005288326933e-33	7.17426109973258e-32	Up	T0
evm.TU.Chr2.1017	1816.44120817794	1.32353853248811	0.110383012898955	11.990418613593	3.98884220788433e-33	7.94101930052446e-32	Up	T0
evm.TU.Chr2.897	14555.862808785	0.739353394605424	0.0616846606710869	11.9860170512695	4.20649651848481e-33	8.36587688020354e-32	Up	T0
evm.TU.Chr2.1061	1567.00164444359	-0.891613436112105	0.0744063389163903	-11.9830306005783	4.36085067423281e-33	8.66411350186034e-32	Down	T0
evm.TU.Chr1.1206	4681.21198029467	-0.765946943581855	0.0639228016699043	-11.9823744199634	4.39551185493835e-33	8.71540675543058e-32	Down	T0
evm.TU.Chr2.1903	5519.63327938401	-0.635717786589484	0.053054393584125	-11.9823777757721	4.39533389810342e-33	8.71540675543058e-32	Down	T0
evm.TU.Chr3.697	412.235098755654	1.6434541456419	0.137207533901794	11.977871031617	4.64088914002477e-33	9.19269186540184e-32	Up	T0
evm.TU.Chr6.3368_evm.TU.Chr6.3369	294.049918007348	2.07923586835033	0.173600189801946	11.977152045297	4.68130472631154e-33	9.26343723402351e-32	Up	T0
evm.TU.Chr1.1400	476.273492295901	1.59194486320692	0.132936084386887	11.9752651851385	4.78903876689085e-33	9.4671178592429e-32	Up	T0
evm.TU.UTG3702.2	1719.5693827164	-0.845069708767211	0.0705796179806724	-11.9732825558595	4.904894594864e-33	9.68642961624996e-32	Down	T0
evm.TU.Chr3.230	1004.90447873052	1.17546571341913	0.0982025930330343	11.9698032110386	5.11497976124307e-33	1.00912048162502e-31	Up	T0
evm.TU.Chr8.951	366.521785879357	2.0753112481512	0.173499731301411	11.9614666408093	5.65541277126439e-33	1.1146253030885e-31	Up	T0
evm.TU.Chr1.4443	40316.9031856664	-1.19077335746386	0.09960155457478	-11.9553691962692	6.08624850315841e-33	1.19834037711038e-31	Down	T0
evm.TU.Chr8.474	2963.54302373485	-0.905189026222525	0.0757340435543437	-11.9522078016737	6.32230220360088e-33	1.24357539052664e-31	Down	T0
evm.TU.Chr8.502	5539.14945205751	-0.610081658213589	0.0510575718923699	-11.9488968159248	6.57927679273499e-33	1.29283116957142e-31	Down	T0
evm.TU.Chr5.771	2942.31500649804	-1.28071623297827	0.107189483209854	-11.9481519513524	6.63850214281834e-33	1.30316970849409e-31	Down	T0
evm.TU.Chr8.861	8070.37818831715	0.735079447731477	0.061544976052036	11.9437766473411	6.99723365384064e-33	1.37222366252284e-31	Up	T0
evm.TU.Chr7.349	1489.11522728249	0.741320347780656	0.0620766024614562	11.9420251493459	7.14617689554813e-33	1.40003976574909e-31	Up	T0
evm.TU.Chr1.5823_evm.TU.Chr1.5824	4221.12362421702	-0.753462323765799	0.0631131180310774	-11.9382839458952	7.47494784400933e-33	1.46299649511003e-31	Down	T0
evm.TU.Chr6.3616	4951.99513316509	0.882827846172172	0.0739556166090489	11.9372657095006	7.56700052355358e-33	1.47954378292379e-31	Up	T0
evm.TU.Chr6.134	11349.4952533107	-0.657901795443524	0.0551180617524213	-11.9362287882814	7.66189937181746e-33	1.49661421921854e-31	Down	T0
evm.TU.Chr2.432	3859.93901330235	-0.676325250273451	0.0566894090370528	-11.9303633917122	8.22138157189591e-33	1.60430900396531e-31	Down	T0
evm.TU.Chr1.2749	2012.22718398916	-0.858325467006013	0.071958158825756	-11.9281187986538	8.44606087486024e-33	1.64652239151949e-31	Down	T0
evm.TU.Chr1.2192	3368.41954217323	-0.716120786291945	0.060041366485031	-11.9271233853494	8.54764150253761e-33	1.66467852147741e-31	Down	T0
evm.TU.Chr4.296	1640.60491426847	-0.882388687867796	0.0739915012013547	-11.9255410897332	8.71161549685035e-33	1.69493810293607e-31	Down	T0
evm.TU.Chr7.1579	1324.68024907117	-1.35673944768318	0.113787346869707	-11.9234649985884	8.93150881610168e-33	1.73600697491665e-31	Down	T0
evm.TU.Chr1.5059	4405.55644413022	-0.901684639036392	0.0756282380219007	-11.9225921774785	9.0255931155508e-33	1.75256566221075e-31	Down	T0
evm.TU.Chr2.1872	2582.409756562	-1.16393442339504	0.0977061421191089	-11.9126024029906	1.01751162816565e-32	1.97383235034613e-31	Down	T0
evm.TU.Chr5.1306	3588.33738615075	-0.910730579939273	0.0765139822365152	-11.902799374944	1.14442648016073e-32	2.21784675491523e-31	Down	T0
evm.TU.Chr7.1550	352.959340733657	2.33504732253918	0.196211507093965	11.9006645284108	1.17408476093028e-32	2.27308807005647e-31	Up	T0
evm.TU.Chr8.1167	5593.75674654411	-1.18064737873254	0.0992676601502694	-11.8935751779109	1.27815741416585e-32	2.4721496050829e-31	Down	T0
evm.TU.Chr8.2485	379.814266595663	1.37148385743591	0.115435761319427	11.8809270347411	1.48708916820618e-32	2.87343533491918e-31	Up	T0
evm.TU.Chr2.2434	1811.36052598036	-1.24376170230429	0.104695616414345	-11.8797877590401	1.50749633135277e-32	2.90800780915972e-31	Down	T0
evm.TU.Chr8.1510	4499.48371905409	-0.592615722404094	0.0498844710446021	-11.8797635816211	1.50793240700251e-32	2.90800780915972e-31	Down	T0
evm.TU.Chr8.2392	1315.41578914207	1.45958027586101	0.122865653581589	11.8794816396086	1.51302690708739e-32	2.91498018688029e-31	Up	T0
evm.TU.Chr8.90	1375.7820504831	0.844704445360806	0.071152429941193	11.8717582246868	1.65942972736236e-32	3.1939160641196e-31	Up	T0
evm.TU.Chr2.1698	1482.92158600488	-1.27887361329284	0.107742813920775	-11.8696882581257	1.70100285208548e-32	3.27073806943928e-31	Down	T0
evm.TU.Chr5.718	375.904309773024	-1.94678405571643	0.164025776350991	-11.8687690375603	1.71979450957694e-32	3.30364814710058e-31	Down	T0
evm.TU.Chr1.615	18326.7514564264	-0.800227969066101	0.0674415427218407	-11.8655050992324	1.78820027650389e-32	3.43170781398395e-31	Down	T0
evm.TU.Chr1.4977	4375.46930764765	0.772105426320342	0.0651151566008486	11.8575377320106	1.9667398075583e-32	3.77066876139751e-31	Up	T0
evm.TU.Chr2.1888	7174.54607256671	-0.86810781275139	0.0732252422135121	-11.855308176655	2.01979751120899e-32	3.86862868303381e-31	Down	T0
evm.TU.Chr4.21	3490.63465568053	-1.15454995902531	0.097445292645764	-11.8481860711565	2.19899255048288e-32	4.20776157062788e-31	Down	T0
evm.TU.Chr7.1867	5457.303370413	-0.792877427250115	0.0669604985951026	-11.8409725716724	2.39657543344185e-32	4.5813875089918e-31	Down	T0
evm.TU.Chr2.2227_evm.TU.Chr2.2228	935.700905755118	1.57287348559437	0.132871033096319	11.8375950644878	2.49505164644728e-32	4.76501675385945e-31	Up	T0
evm.TU.Chr6.2290	1490.85135382268	1.02394780399905	0.0865337577963168	11.8329289063028	2.63774254351711e-32	5.03264935045292e-31	Up	T0
evm.TU.UTG195_2.11	688.668265793444	1.03094230646279	0.0871425291107156	11.830530017702	2.71422485301557e-32	5.17356456751294e-31	Up	T0
evm.TU.Chr1.3369	219.694957188983	-2.10703497664323	0.178166533369468	-11.8262107748026	2.85752575314157e-32	5.44144686653789e-31	Down	T0
evm.TU.Chr2.2175_evm.TU.Chr2.2176	4645.87773208454	0.78213442038385	0.0662176349159708	11.8115728744521	3.40138015635775e-32	6.4708302607775e-31	Up	T0
evm.TU.Chr3.99	3147.21455571165	0.777299814237658	0.0658622994954121	11.8018930434065	3.81628315520762e-32	7.25314606615112e-31	Up	T0
evm.TU.Chr3.12	2364.75054253447	0.778649692595322	0.0660015368024257	11.7974479128599	4.02328815955174e-32	7.63920870294847e-31	Up	T0
evm.TU.Chr2.1296	1870.18320701495	-0.789133630518772	0.0669154678455893	-11.7929928001062	4.24194128955914e-32	8.03888662268471e-31	Down	T0
evm.TU.Chr5.166	1942.52351150148	1.60310178994432	0.13593626986149	11.7930394263266	4.23959291153785e-32	8.03888662268471e-31	Up	T0
evm.TU.Chr4.304	479.391296337393	-1.40834956748474	0.119476612631929	-11.7876589941786	4.51928785883128e-32	8.5562578683675e-31	Down	T0
evm.TU.Chr6.1082	3512.13043297867	-0.808092007604919	0.068653833133921	-11.7705300740979	5.53754650190149e-32	1.04740406915524e-30	Down	T0
evm.TU.Chr3.909	910.148788784461	-1.33686990874844	0.113605295087451	-11.767672516667	5.72831735261396e-32	1.08244876992012e-30	Down	T0
evm.TU.Chr8.475	11719.0692396628	-0.972167965114492	0.0826210632843161	-11.7665874350837	5.8024547140784e-32	1.0954078540208e-30	Down	T0
evm.TU.Chr8.2448_evm.TU.Chr8.2449	3187.61737726251	-1.6243007261647	0.138093546822772	-11.7623217270921	6.10325548910753e-32	1.1510915065533e-30	Down	T0
evm.TU.Chr8.1150	1666.44447215247	-1.60390778096064	0.136445589564808	-11.754925799187	6.66192473871489e-32	1.25525692806245e-30	Down	T0
evm.TU.Chr4.760	63.861640478168	4.11403515772458	0.350039351405989	11.7530647374357	6.81032249213256e-32	1.28199279844738e-30	Up	T0
evm.TU.Chr3.2762	466.707985523649	3.10459194297487	0.26420360126936	11.7507555841742	6.99902028858463e-32	1.31625659224918e-30	Up	T0
evm.TU.Chr6.1491	7136.15462350062	-0.647573614683117	0.0551410081366227	-11.7439567495506	7.58527727409534e-32	1.4251499503827e-30	Down	T0
evm.TU.Chr4.2078	1840.89993630219	0.967601680626144	0.0823987764314817	11.7429132146246	7.6794771781436e-32	1.4414744352765e-30	Up	T0
evm.TU.Chr5.741	1374.72605142499	-1.00511757667708	0.0856034592452104	-11.7415532682848	7.80398476663663e-32	1.46345133934958e-30	Down	T0
evm.TU.Chr4.368	606.667651079636	-1.41015265971814	0.120157049436512	-11.7359128434926	8.3421391393929e-32	1.56288232222714e-30	Down	T0
evm.TU.Chr1.176	8228.66582406749	-0.926495223060681	0.0789504997634194	-11.7351407000207	8.41862116948368e-32	1.57571324434334e-30	Down	T0
evm.TU.Chr2.2229	3702.28715025368	-0.765119217559426	0.0652283401900993	-11.7298587596984	8.96080712228085e-32	1.67560291815022e-30	Down	T0
evm.TU.Chr1.4767	1411.37621322907	1.02832573878429	0.0876977238556052	11.7257973590903	9.40116064342907e-32	1.75627938503643e-30	Up	T0
evm.TU.Chr8.2400	190.040009050456	-3.37150701050466	0.287625649433946	-11.7218579676043	9.8487958266362e-32	1.83816209230277e-30	Down	T0
evm.TU.Chr1.4611	11668.6089881847	-0.538882834647823	0.0459909412750692	-11.7171516761267	1.04113914084589e-31	1.94132557492257e-30	Down	T0
evm.TU.Chr6.952	1831.91984904544	-0.902677385342464	0.0770543577429734	-11.7148129162725	1.07027232330865e-31	1.9937615519934e-30	Down	T0
evm.TU.Chr1.3581	485.207974614584	1.53276787247417	0.130925952192688	11.7071355739949	1.17171515594151e-31	2.18067365518898e-30	Up	T0
evm.TU.Chr4.2452	4677.32554232127	-1.36094641185967	0.116322693792089	-11.699749786505	1.27829856030785e-31	2.37679116274598e-30	Down	T0
evm.TU.Chr4.2513	3586.56517395029	1.43673393461492	0.122834893097026	11.6964642406622	1.32875379897905e-31	2.46827602488955e-30	Up	T0
evm.TU.Chr4.1000	2444.07676234783	-1.0090632807329	0.0863191611087915	-11.689910649863	1.43537540929726e-31	2.66382428830882e-30	Down	T0
evm.TU.Chr5.2562	140.959276868836	2.12642850660827	0.182077229872665	11.6787173667755	1.63747707420402e-31	3.03603345771279e-30	Up	T0
evm.TU.Chr6.770	18627.7190523158	-0.873385247937576	0.0747872076464893	-11.6782705949655	1.64610521907014e-31	3.04916238370802e-30	Down	T0
evm.TU.Chr3.330	13297.3430814795	0.879901080914382	0.0753487756909255	11.6777090648913	1.65701364082605e-31	3.06648655840756e-30	Up	T0
evm.TU.Chr8.2025	1766.6601042117	-1.14731271818624	0.0982748997137261	-11.6745244363347	1.72025055338538e-31	3.18052703158279e-30	Down	T0
evm.TU.Chr1.1690	5369.37640899118	-0.67774971988492	0.0580680217409984	-11.6716516176132	1.77934841144279e-31	3.2867083262536e-30	Down	T0
evm.TU.Chr3.2169	163.041175325001	2.5367178353575	0.217388778575357	11.6690376199807	1.83487122382396e-31	3.38609334741072e-30	Up	T0
evm.TU.Chr7.1141	1349.52194949742	-0.839078842637396	0.0719095837096672	-11.6685259370316	1.84593928757395e-31	3.40333184460197e-30	Down	T0
evm.TU.Chr7.877	7911.56579368485	-0.622275469359113	0.0533795854361364	-11.6575553046137	2.0998511539152e-31	3.86784732640325e-30	Down	T0
evm.TU.Chr4.804	2016.16389893386	0.682316905480347	0.0585326866465798	11.6570235294371	2.11300370007529e-31	3.88843976888738e-30	Up	T0
evm.TU.Chr5.1314	1631.11693446923	-4.22160718461787	0.362177610892013	-11.6561793375919	2.13405151056179e-31	3.92350944231924e-30	Down	T0
evm.TU.Chr4.1661_evm.TU.Chr4.1662	51.2282486729424	4.50018432144007	0.386115766850049	11.6550131017772	2.16347148552451e-31	3.97389184605801e-30	Up	T0
evm.TU.Chr1.2224	7198.97448719293	-0.948871531639398	0.0814730422206612	-11.646447779248	2.39224220206615e-31	4.39000945628695e-30	Down	T0
evm.TU.Chr1.4861	3630.21406723	-0.682462738826149	0.0586005889629053	-11.6460047740843	2.4047066513449e-31	4.40877798989365e-30	Down	T0
evm.TU.Chr7.2995	3163.65051526829	-0.83375097041634	0.0717050190470753	-11.6275120137542	2.98676309704007e-31	5.47082842746865e-30	Down	T0
evm.TU.Chr8.2137	953.168736274427	1.14334313635831	0.0983979391953134	11.6195841671933	3.27727485138944e-31	5.99738254837831e-30	Up	T0
evm.TU.Chr7.1842	10073.6555399956	-0.561452279969655	0.0483232262705072	-11.618683670389	3.31199797610136e-31	6.05530316428401e-30	Down	T0
evm.TU.Chr3.2138	2391.79714046706	-0.990256987967367	0.0852416987517162	-11.617048961585	3.37596817075812e-31	6.1665390803959e-30	Down	T0
evm.TU.Chr2.149	2274.95381976581	-0.879739895234432	0.0757742728034596	-11.6100077597085	3.66582336043814e-31	6.68978820471068e-30	Down	T0
evm.TU.Chr4.2752	1331.19873097531	1.31373899439196	0.113171388917055	11.6084021497238	3.73530376724753e-31	6.81027770108062e-30	Up	T0
evm.TU.Chr1.2979	1069.26874016736	1.11360146166331	0.0959652030283193	11.6042213898582	3.92241447679989e-31	7.14481210011544e-30	Up	T0
evm.TU.Chr8.1926	1534.21277460463	0.798506722771019	0.0688206133956706	11.6027260347152	3.99157440468283e-31	7.2640757102395e-30	Up	T0
evm.TU.Chr1.2880	11096.9821257569	-0.981472420113783	0.0846131089391971	-11.5995314723522	4.14340406817789e-31	7.53342719370093e-30	Down	T0
evm.TU.Chr6.2946	2387.101975055	-0.795204976870358	0.0685802784235877	-11.5952427600068	4.35628679012909e-31	7.91318491674233e-30	Down	T0
evm.TU.Chr1.2626	1799.24581031232	-1.45097077399459	0.125165512644885	-11.5924166596212	4.50246771480505e-31	8.17119117781701e-30	Down	T0
evm.TU.Chr8.789	756.855534885238	-1.15309520442857	0.0995001394936584	-11.5888802799323	4.69226442519925e-31	8.50780492697811e-30	Down	T0
evm.TU.Chr1.1707	10649.9136657461	-0.607248334929863	0.0524063728373723	-11.5872994457044	4.77965607815449e-31	8.65829426878188e-30	Down	T0
evm.TU.Chr6.1336	2962.5219663431	0.6663730071254	0.0575105861013826	11.5869625454813	4.79848843199076e-31	8.68442686006482e-30	Up	T0
evm.TU.Chr1.1797	883.505851301991	1.25800787133934	0.108591166293283	11.5848085464127	4.92064780046514e-31	8.89734380728142e-30	Up	T0
evm.TU.Chr4.181	3992.86714675458	0.602548121838264	0.0520371770632403	11.5791854178791	5.25429464343218e-31	9.49192420966131e-30	Up	T0
evm.TU.Chr1.5774	1795.34370065868	-1.55928932759791	0.134855704138015	-11.562650149393	6.37116567801414e-31	1.14990205446869e-29	Down	T0
evm.TU.Chr8.1540	330.513971841607	1.26720908049599	0.109616646662895	11.5603707928874	6.54256674501786e-31	1.1797570720728e-29	Up	T0
evm.TU.Chr1.2255	1118.46674925559	0.805360716074297	0.069708986053638	11.5531836233367	7.11356121897861e-31	1.28154641741179e-29	Up	T0
evm.TU.Chr1.4758	1014.13589843059	1.12761337979137	0.0976033510639615	11.5530191074323	7.1271946245118e-31	1.28282994387674e-29	Up	T0
evm.TU.Chr6.590	4760.2096526128	1.01784169096303	0.0881306208244833	11.5492399967329	7.44760964223079e-31	1.33927863538984e-29	Up	T0
evm.TU.Chr3.2663	1991.5013498126	-1.11431266076202	0.0965165400863672	-11.54530259544	7.79665984446667e-31	1.4007690872798e-29	Down	T0
evm.TU.Chr4.2053	965.313398136994	1.05069025120078	0.0910158836963782	11.5440317506096	7.91275001992987e-31	1.42033142206555e-29	Up	T0
evm.TU.Chr5.2303	368.82982554097	1.69017010081403	0.146453458208552	11.5406636448776	8.22878861108916e-31	1.47571605765201e-29	Up	T0
evm.TU.Chr6.2010	2186.95546784892	-1.05620990629405	0.0916153667054801	-11.5287417850926	9.45149095470287e-31	1.69344941114763e-29	Down	T0
evm.TU.Chr5.686	139.510694789221	2.54705754856057	0.221002621068937	11.5250105914629	9.87000643671497e-31	1.76682976259051e-29	Up	T0
evm.TU.Chr1.3641	106.699959116509	2.72183102149567	0.236405739695745	11.5133880632453	1.12951906682335e-30	2.02011717677146e-29	Up	T0
evm.TU.Chr6.2176	3712.66014914695	-0.760394072831967	0.0660607949524227	-11.510519565797	1.16772743566031e-30	2.08655847954932e-29	Down	T0
evm.TU.Chr6.1356	24011.4983436711	1.29444782254721	0.112619818546095	11.4939611807082	1.41472705646338e-30	2.52562097426057e-29	Up	T0
evm.TU.Chr6.2427	1255.34421839161	-1.12300171866576	0.0977261297994282	-11.4913147688402	1.45874690294563e-30	2.6018500190186e-29	Down	T0
evm.TU.Chr6.3164	1480.0018217191	-0.812626850561744	0.0707373556485317	-11.4879449918851	1.51677182369111e-30	2.70289836104231e-29	Down	T0
evm.TU.Chr7.2253	605.364311643085	-2.91564759024196	0.253952892137015	-11.4810568436798	1.64260308462534e-30	2.92448637713468e-29	Down	T0
evm.TU.Chr5.1218	574.33085738242	1.40684443034173	0.122583076264179	11.4766611608754	1.72826322341585e-30	3.07421839984685e-29	Up	T0
evm.TU.Chr3.167	516.319356305273	1.47586553527547	0.128632927348896	11.4734661310507	1.79329464760663e-30	3.18701931557071e-29	Up	T0
evm.TU.Chr7.28	5141.09907872917	1.1555230737902	0.100742387548261	11.4700783047914	1.86490455798248e-30	3.31129765164655e-29	Up	T0
evm.TU.Chr2.2894	692.530899993519	1.78729588808108	0.155850560464234	11.4680106555744	1.90999662638075e-30	3.38830994683513e-29	Up	T0
evm.TU.Chr6.659	3985.329560979	-0.847658977070282	0.0739543411055572	-11.4619231866375	2.04913403249401e-30	3.63186894302378e-29	Down	T0
evm.TU.Chr2.2658	4728.36659723694	-0.752842820084551	0.065689380637239	-11.4606472580709	2.07954839679998e-30	3.6824635536865e-29	Down	T0
evm.TU.Chr3.608	62.1587923420501	3.03449867492073	0.264900982767242	11.4552186376259	2.214038784671e-30	3.91709967747583e-29	Up	T0
evm.TU.Chr7.1608	3989.53376311004	0.758891900670411	0.0662637927440602	11.4525877442842	2.28228850201053e-30	4.03422637543726e-29	Up	T0
evm.TU.Chr1.5205	1715.28821829334	-0.828941636457951	0.0724157762729551	-11.4469757713214	2.43492867585879e-30	4.30018004233879e-29	Down	T0
evm.TU.Chr1.4330	6073.20748448841	0.979607430309262	0.0855897983626828	11.445376073422	2.48026544915824e-30	4.3763251331656e-29	Up	T0
evm.TU.Chr2.1725	563.699600230215	1.18320541832667	0.103449425131672	11.4375253107562	2.7152004162654e-30	4.78657289840561e-29	Up	T0
evm.TU.Chr6.1253	918.764534261655	0.982047902113521	0.0859743438061097	11.4225693228697	3.22554714535753e-30	5.68117146450862e-29	Up	T0
evm.TU.Chr5.249	239.276069986987	-1.91684154478664	0.167834919018612	-11.4209936525431	3.28456909712863e-30	5.77996181565252e-29	Down	T0
evm.TU.Chr1.3312	4433.45607900891	0.845556914075617	0.0740515522719128	11.4184900671735	3.38056130438006e-30	5.94357562426643e-29	Up	T0
evm.TU.Chr5.190	281.966722571345	-1.56125389395515	0.136735374429211	-11.418068663449	3.3969902806745e-30	5.96713738340585e-29	Down	T0
evm.TU.Chr7.1313	1388.34181436819	-1.00818852485549	0.0883071108150124	-11.4168441878647	3.44517907738106e-30	6.04639665504037e-29	Down	T0
evm.TU.Chr3.2571	1077.26985504525	1.27153073803031	0.111396774700286	11.4144304577163	3.54216621973798e-30	6.21108131893379e-29	Up	T0
evm.TU.Chr1.3121	2216.70168727774	1.02425876904108	0.0897416478271951	11.4134161099134	3.58372839321802e-30	6.27837359128302e-29	Up	T0
evm.TU.Chr1.1599	325.023395598269	1.21598680926615	0.106553037644496	11.4120332573078	3.6411705145224e-30	6.37334188905168e-29	Up	T0
evm.TU.Chr1.1225	2540.29847456198	-0.747011617206714	0.0654704337896413	-11.409907861721	3.73124339679234e-30	6.52520639817039e-29	Down	T0
evm.TU.Chr3.2780	55.3463638293038	3.83721050547313	0.336390027781159	11.4070281178771	3.85682257656276e-30	6.73884008523718e-29	Up	T0
evm.TU.Chr6.3069_evm.TU.Chr6.3071	2957.29306518197	-1.07806602087466	0.0945680675299143	-11.3998947957104	4.18624651130405e-30	7.3079479620276e-29	Down	T0
evm.TU.Chr7.1439	466.942188440821	1.39685375538232	0.122578450375157	11.3955899353205	4.39840639637554e-30	7.67152138638633e-29	Up	T0
evm.TU.Chr1.3451	2497.08089379966	-1.27456122996694	0.111849182214822	-11.3953558240504	4.41024542864758e-30	7.68536933273344e-29	Down	T0
evm.TU.Chr1.2083	385.358734001979	1.74382335806614	0.153084945208583	11.3912139151902	4.62500952650384e-30	8.0525011270198e-29	Up	T0
evm.TU.Chr2.3007	1544.34499732205	-1.4847276093886	0.130342545773991	-11.3909667835018	4.63814686126263e-30	8.06824682159092e-29	Down	T0
evm.TU.Chr7.2606	340.45327917991	2.11080027066737	0.185308500385619	11.3907363465512	4.65043008056723e-30	8.08248028729272e-29	Up	T0
evm.TU.Chr7.2475	4833.95077727807	-1.08073494422336	0.0948795877082851	-11.3905948616279	4.65798778861654e-30	8.08848293619765e-29	Down	T0
evm.TU.Chr8.341	12366.563247036	-0.652361748698533	0.0572728449082582	-11.3904198358491	4.66735401950272e-30	8.09761270866014e-29	Down	T0
evm.TU.Chr1.5444	589.82122260323	-1.25718383186699	0.110394859319994	-11.3880649842841	4.7952027197387e-30	8.31210645587776e-29	Down	T0
evm.TU.Chr7.489	2075.18779270282	0.854075480409168	0.0750029587723711	11.387223842745	4.84170713461253e-30	8.38534322636892e-29	Up	T0
evm.TU.Chr1.5685	871.257763382838	0.977032724983192	0.085825845946543	11.3838985705045	5.02997584498991e-30	8.7037571491577e-29	Up	T0
evm.TU.Chr1.937	2417.80042136709	-0.741458491506919	0.0651930497882561	-11.3732751254181	5.68149677344839e-30	9.82251051823635e-29	Down	T0
evm.TU.Chr6.1398	745.949175029829	1.84807376560809	0.162493770119699	11.3731976570347	5.68654291086415e-30	9.82261824980031e-29	Up	T0
evm.TU.Chr5.335	310.447360871268	1.54146764490353	0.135543128548357	11.3725251985281	5.73053282827502e-30	9.88993620949846e-29	Up	T0
evm.TU.Chr6.661	1830.70046551686	-1.01194473568244	0.0890128838237779	-11.3685198390586	5.99963452080654e-30	1.03453015547311e-28	Down	T0
evm.TU.Chr4.1035	3897.67649989123	-0.953429541109531	0.0838761813564345	-11.3671071535541	6.09750772070506e-30	1.05048758450503e-28	Down	T0
evm.TU.Chr5.247	649.411355581105	-0.997249634647272	0.0877562426856332	-11.363859756618	6.32854160960453e-30	1.08933822343839e-28	Down	T0
evm.TU.Chr1.2666	4999.21988122067	-1.53631904511871	0.135215977468934	-11.3619638291021	6.46742110149237e-30	1.11227227303066e-28	Down	T0
evm.TU.Chr2.742	2931.5505066011	0.962391331390927	0.0847087129892671	11.3611846695495	6.52536878116732e-30	1.12125974985202e-28	Up	T0
evm.TU.Chr8.2144	4493.4909684794	1.12496764159202	0.0990683902338234	11.3554650372016	6.96682052488418e-30	1.19607200108835e-28	Up	T0
evm.TU.Chr8.2756	4027.74473328598	-0.623563570598195	0.054956429463374	-11.3465080735234	7.7183963956348e-30	1.32395017024862e-28	Down	T0
evm.TU.Chr5.1183	206.39320375342	1.81774093091701	0.160250920726237	11.3430919627746	8.02577569930175e-30	1.37547837615251e-28	Up	T0
evm.TU.Chr1.2129	4807.23574295869	0.758078152333843	0.0668486197366698	11.340221463361	8.29343175554599e-30	1.42011508662082e-28	Up	T0
evm.TU.Chr3.1494	12578.0065245103	-1.45113611309248	0.127968959930184	-11.3397507792841	8.33815761472424e-30	1.42653427455382e-28	Down	T0
evm.TU.Chr6.660	2699.84457936902	-0.791114551601486	0.0697730550418478	-11.3383963354765	8.46820092031159e-30	1.44752620935318e-28	Down	T0
evm.TU.Chr1.2292_evm.TU.Chr1.2293	3169.7067676152	-0.651148973207713	0.0574833005012657	-11.3276198048749	9.57719952659515e-30	1.63567613058634e-28	Down	T0
evm.TU.Chr4.2669	5199.55209938519	-0.694451842790537	0.061316764528065	-11.3256439431452	9.79563528531817e-30	1.6715339899423e-28	Down	T0
evm.TU.Chr4.1336	3598.12065979397	-1.23229886852983	0.108855525848089	-11.3204989726433	1.03878964870293e-29	1.7710644624815e-28	Down	T0
evm.TU.Chr6.1972	4195.696690269	-1.32975909818196	0.11747178499833	-11.3198169092338	1.04690338330171e-29	1.78258233543509e-28	Down	T0
evm.TU.Chr6.47	636.094676460707	-1.22718972095648	0.108411100844385	-11.319779168353	1.04735417547e-29	1.78258233543509e-28	Down	T0
evm.TU.Chr7.2901	1959.06350515763	0.921557231630598	0.0814290328668214	11.3173053785106	1.07732608161481e-29	1.83201205716534e-28	Up	T0
evm.TU.Chr5.167	4068.55479233224	1.18805702901532	0.104981532078484	11.3168193061531	1.08331451466007e-29	1.84060739391684e-28	Up	T0
evm.TU.Chr7.2956	3935.08270434874	1.10825769613891	0.0979784494029261	11.3112393887896	1.15447125367309e-29	1.95981687671343e-28	Up	T0
evm.TU.Chr6.2071	540.036589988447	-1.28330157592098	0.113539081969587	-11.3027298940529	1.2720126710026e-29	2.15749550196129e-28	Down	T0
evm.TU.Chr3.331	1611.01646137612	0.98001625172803	0.0867280996072538	11.2998700094434	1.31412373489198e-29	2.22700470257834e-28	Up	T0
evm.TU.Chr2.1943	855.759157850348	1.22188305092164	0.108144683871494	11.2985956144971	1.33333170611289e-29	2.25761465599476e-28	Up	T0
evm.TU.Chr2.785	1609.89499579674	1.35923041586743	0.120401224631788	11.2891743420736	1.48424350246809e-29	2.51098327812391e-28	Up	T0
evm.TU.Chr6.2909	141.780262752059	2.59442223067176	0.229827690056885	11.2885537422824	1.49475935442108e-29	2.52660481271742e-28	Up	T0
evm.TU.Chr8.1596	418.549836654828	-1.51395611324183	0.134136369093035	-11.286693709383	1.5267218772304e-29	2.57842000671242e-28	Down	T0
evm.TU.Chr4.656	2222.16959814946	-0.749872592415973	0.0664478017689489	-11.285137693846	1.55398052695505e-29	2.62220909295865e-28	Down	T0
evm.TU.Chr1.4420	3235.82103306408	-0.751306809898982	0.0665860223515153	-11.2832510993486	1.58767880838735e-29	2.67678029379865e-28	Down	T0
evm.TU.Chr7.2307	9864.40581865751	-1.00294581824707	0.0888981577121294	-11.2819640368119	1.61108336691593e-29	2.71391812637146e-28	Down	T0
evm.TU.Chr1.894	950.096759507528	-2.64328886287941	0.234345816788836	-11.2794369410964	1.65803785919421e-29	2.79062922005626e-28	Down	T0
evm.TU.Chr8.1917	28983.0381058657	-1.04770899998378	0.0929470353373575	-11.2721077781669	1.80203577390909e-29	3.03040299214798e-28	Down	T0
evm.TU.Chr1.4559	573.562265136543	1.63233108718369	0.144840181184377	11.2698774182406	1.84827037076186e-29	3.10550389917694e-28	Up	T0
evm.TU.Chr8.1709	976.407723256315	2.25414319862759	0.200024691056322	11.2693247354792	1.85990810327184e-29	3.12239598018608e-28	Up	T0
evm.TU.Chr8.908	2761.8598760684	-0.911025168789846	0.080879089977495	-11.2640383199581	1.97496273597289e-29	3.31272685645019e-28	Down	T0
evm.TU.Chr7.2061	128.102361185709	2.22176256595082	0.197296497563949	11.2610339939293	2.04346841093722e-29	3.42472099584708e-28	Up	T0
evm.TU.Chr6.3522	1357.1615759704	1.17827104996644	0.104641334859152	11.2600919278448	2.0654314729887e-29	3.45858869168516e-28	Up	T0
evm.TU.Chr4.682	954.109913206617	0.973452701354673	0.0864710211746086	11.2575599100305	2.12562988310475e-29	3.55637006503494e-28	Up	T0
evm.TU.Chr1.4334	2610.39145473044	1.28515286038718	0.114177818434695	11.2557139206704	2.17061232546235e-29	3.6285494760422e-28	Up	T0
evm.TU.Chr8.2403	5979.91974812443	-0.621017792367181	0.0552141212335523	-11.2474450103138	2.38397995707208e-29	3.98185262490963e-28	Down	T0
evm.TU.Chr3.2866	6762.84354153113	-0.579715050257017	0.0515443322707053	-11.2469213338998	2.3981727147075e-29	4.00216647198732e-28	Down	T0
evm.TU.Chr7.2081	197.826927548437	1.72029569520153	0.152981713607569	11.2451067165744	2.44800446997491e-29	4.08187141275257e-28	Up	T0
evm.TU.Chr4.1061	6674.75293996807	-0.97075306334686	0.0863424717019627	-11.24305390165	2.50561695820999e-29	4.1744044488048e-28	Down	T0
evm.TU.Chr3.927	1755.99464818674	0.949094831760632	0.0844371019320988	11.2402582519218	2.5862465752104e-29	4.30509575598156e-28	Up	T0
evm.TU.Chr8.441	1859.4357941323	-0.891797746861478	0.0793405128425327	-11.24013086015	2.58998140212672e-29	4.30767455312367e-28	Down	T0
evm.TU.Chr7.1865	8531.23967292851	-0.720047518726091	0.064069356216704	-11.2385633514195	2.63637748596149e-29	4.38114366533011e-28	Down	T0
evm.TU.Chr8.668	2753.52343105095	-1.26491523761144	0.112575288551768	-11.2361714003493	2.70876999440244e-29	4.4976535652635e-28	Down	T0
evm.TU.Chr1.3412	1699.76591319534	-2.25640108228551	0.200891891974372	-11.2319171277125	2.84243267294885e-29	4.71164891094608e-28	Down	T0
evm.TU.Chr2.943	2282.6915794617	-0.705074654392739	0.062774077934838	-11.2319396411467	2.84170839086259e-29	4.71164891094608e-28	Down	T0
evm.TU.Chr7.225	377.475324445442	1.20462794319582	0.107301819890309	11.2265378576735	3.02084633691329e-29	5.00318155077512e-28	Up	T0
evm.TU.Chr7.2375	3300.77466725516	1.06816500004829	0.0951476586008452	11.2263929113522	3.02580443459679e-29	5.00718552489237e-28	Up	T0
evm.TU.Chr6.50	1354.28967240904	-1.00031856334914	0.0891105709180744	-11.2255880872854	3.05348185124132e-29	5.04874780252644e-28	Down	T0
evm.TU.Chr4.846	3744.69909416404	0.961983291252451	0.0857031379741613	11.2245982351601	3.08786695681269e-29	5.10132186519877e-28	Up	T0
evm.TU.Chr7.878	133.690486828962	1.87833672171831	0.167349599097679	11.2240288106215	3.10782120361731e-29	5.1299872782323e-28	Up	T0
evm.TU.Chr1.2411	1107.8131646495	-1.44614672831532	0.128872936059315	-11.2214928326745	3.1982541757595e-29	5.27484448117524e-28	Down	T0
evm.TU.Chr1.3551	4838.72228220159	-0.923807643331622	0.0823256911528877	-11.2213773172704	3.20243505870009e-29	5.2773237936388e-28	Down	T0
evm.TU.Chr3.296	1595.20068566963	0.707725117562761	0.0630930554617413	11.2171634799319	3.35871178229662e-29	5.53022978423425e-28	Up	T0
evm.TU.Chr7.2188	771.706824781185	1.15893063827236	0.103323731323399	11.216500056942	3.38399595649031e-29	5.56721004227608e-28	Up	T0
evm.TU.Chr7.424	1950.83384915402	-0.946015948985633	0.0843781506417669	-11.21162222436	3.57578909094272e-29	5.87783379427773e-28	Down	T0
evm.TU.Chr8.1133	4023.32964845478	-0.919574204314836	0.0820277190297944	-11.2105299914633	3.62019146435957e-29	5.94586279758856e-28	Down	T0
evm.TU.Chr2.230_evm.TU.Chr2.231	778.339654367602	-1.56430628351658	0.139602874178562	-11.2054016990776	3.83609602027875e-29	6.29522202028924e-28	Down	T0
evm.TU.Chr1.5650	506.501788320118	1.41620083843826	0.126413065116641	11.2029625824794	3.94322081024293e-29	6.46563551989001e-28	Up	T0
evm.TU.Chr8.2042	3881.13513309749	-1.29732445815987	0.115820344931106	-11.2011793690613	4.02341193079757e-29	6.59163971272562e-28	Down	T0
evm.TU.Chr3.525	734.615408552568	1.02131487327017	0.0911807038853266	11.2009979058138	4.03166249052934e-29	6.59967076626601e-28	Up	T0
evm.TU.Chr6.956	7805.26243906345	-0.783330903912646	0.0699383993843841	-11.2002978450712	4.06364964176081e-29	6.6465120987107e-28	Down	T0
evm.TU.Chr4.1015	1489.30176052427	1.57026886417103	0.140315025446887	11.1910243337797	4.51190825491855e-29	7.37356548890463e-28	Up	T0
evm.TU.Chr4.1724	536.696088553899	2.6212092933097	0.234226386210714	11.1909223197066	4.51710270048619e-29	7.37593845268287e-28	Up	T0
evm.TU.Chr5.420	1806.95282378812	0.973059515476438	0.0870586959773877	11.1770513508401	5.28157683859512e-29	8.61710247614829e-28	Up	T0
evm.TU.Chr3.2542	803.38408217923	-2.62918527711893	0.235240314265088	-11.1765931164169	5.3089106766154e-29	8.65453436934763e-28	Down	T0
evm.TU.Chr8.2579	1150.68637257026	-1.23962947301124	0.110915965331023	-11.1762943171583	5.32680970481343e-29	8.67653656794777e-28	Down	T0
evm.TU.Chr1.4749	11963.7027779273	-0.664164631593797	0.0595037589321367	-11.1617256373882	6.27613595941491e-29	1.02143983174326e-27	Down	T0
evm.TU.Chr8.1660	587.789578125653	1.33409363055305	0.119569364586552	11.1574869964902	6.58260137756306e-29	1.07043309034976e-27	Up	T0
evm.TU.Chr4.2478	382.428779580834	2.23205677482238	0.20006260172166	11.1567917022681	6.63427148485993e-29	1.0779460568434e-27	Up	T0
evm.TU.Chr3.2479_evm.TU.Chr3.2480	692.313350891133	1.12706752638743	0.101046107754072	11.1539924836146	6.84639539765946e-29	1.11149593815873e-27	Up	T0
evm.TU.Chr6.1951	11347.7012626484	-1.2314403265532	0.110445613692154	-11.1497440720969	7.1812616571111e-29	1.16490111934158e-27	Down	T0
evm.TU.Chr1.3693	1491.33141084684	0.784276075608659	0.0703494167022509	11.1482953572743	7.29912710026873e-29	1.18304684226313e-27	Up	T0
evm.TU.Chr8.2636	2826.8252426727	-1.00558677406957	0.0902099245231921	-11.1471856271317	7.39070962722965e-29	1.19690629451988e-27	Down	T0
evm.TU.Chr1.2272	3741.79166723696	-0.764638714217953	0.0686080183961545	-11.1450342407909	7.57151645735098e-29	1.22518077059056e-27	Down	T0
evm.TU.Chr4.89	4768.71978657181	-4.20843076839374	0.377996241171697	-11.1335254428685	8.61590786482226e-29	1.39303468505153e-27	Down	T0
evm.TU.Chr1.2840	2220.87362762207	-1.44805306581939	0.130068132937069	-11.1330349188606	8.66346504254376e-29	1.39957567642209e-27	Down	T0
evm.TU.Chr3.3067	3698.91044605029	-0.715030771408794	0.0642427744360118	-11.130135298266	8.94995566017706e-29	1.4446738419855e-27	Down	T0
evm.TU.Chr7.308	107.951070589379	2.90066702616997	0.260653981985415	11.1284201533214	9.12382040134186e-29	1.47153335752902e-27	Up	T0
evm.TU.Chr1.2691	717.393620825748	1.66929376629384	0.150029334258709	11.1264492010298	9.32775753930405e-29	1.50319520312464e-27	Up	T0
evm.TU.Chr6.3648_evm.TU.Chr6.3649	4194.30642181408	0.725471538606079	0.0652032844111055	11.1263036081433	9.34300037348683e-29	1.50442152255761e-27	Up	T0
evm.TU.Chr3.1558	10156.4821152659	0.893678641704787	0.0803435588394483	11.1232145378404	9.67229837144622e-29	1.55617411104354e-27	Up	T0
evm.TU.Chr1.3184	5974.9552800334	-0.671575264536314	0.060416924315029	-11.1156811133674	1.05244428424063e-28	1.69189432284654e-27	Down	T0
evm.TU.Chr4.696	15546.8918824986	-0.889688408633442	0.0800448904677443	-11.1148682125058	1.06207331998844e-28	1.70598231977605e-27	Down	T0
evm.TU.Chr1.4543	1393.69749068966	1.35411218583036	0.121849839667833	11.1129582896598	1.08504216753249e-28	1.74145733549657e-27	Up	T0
evm.TU.Chr1.2017_evm.TU.Chr1.2016	5038.84770854549	-0.604411383008263	0.0543927105783409	-11.1119923346666	1.09684576310684e-28	1.75896933645832e-27	Down	T0
evm.TU.Chr6.3536	552.410476454755	-2.26491726724944	0.204024993183349	-11.1011755565361	1.2380465172025e-28	1.98379339898732e-27	Down	T0
evm.TU.Chr8.2583	6289.33575227391	-0.572060943486584	0.0515673211605717	-11.0934780130479	1.34937255449282e-28	2.16042109476027e-27	Down	T0
evm.TU.Chr2.2600	1919.78976073315	-0.644525635761302	0.0581442988890989	-11.0849326258217	1.48462143755026e-28	2.37503278511998e-27	Down	T0
evm.TU.Chr1.2215	220.40685324543	-2.63948767170916	0.238121173496554	-11.0846407858281	1.4894705414882e-28	2.38085765630097e-27	Down	T0
evm.TU.Chr6.3398	2486.79076291073	-0.645204545017556	0.0582090911112357	-11.0842573333535	1.49586573650154e-28	2.38914244738321e-27	Down	T0
evm.TU.Chr2.1370	1338.38944643802	-1.06014798582973	0.0957216745541794	-11.0753180067872	1.65292284562525e-28	2.63785071776745e-27	Down	T0
evm.TU.Chr8.2063	107.426563656157	3.40721272018631	0.307673143059566	11.0741310934854	1.67497019829471e-28	2.67087278626136e-27	Up	T0
evm.TU.Chr7.2523	1249.80143859036	-0.882229817759084	0.0796952711595805	-11.0700397266046	1.75322870278146e-28	2.79340214253191e-27	Down	T0
evm.TU.Chr2.2242	162.406034300454	2.67649458102513	0.241795824362021	11.0692340865979	1.76906089956936e-28	2.81635066798162e-27	Up	T0
evm.TU.Chr8.738	3625.18484833074	-0.856587941937101	0.0773971250284024	-11.0674387662689	1.80485400923675e-28	2.87101433963254e-27	Down	T0
evm.TU.Chr1.1099	770.805551942671	1.57255670852968	0.142104459604481	11.0662023761011	1.8299206069106e-28	2.9085407452904e-27	Up	T0
evm.TU.Chr3.1303	813.494852804551	-1.12698711674951	0.101874869791333	-11.0624643649399	1.9078247524861e-28	3.02992087403292e-27	Down	T0
evm.TU.Chr5.1221	1102.28044294245	-1.10630208755523	0.10000799857244	-11.062136062586	1.91482208146819e-28	3.03858521768572e-27	Down	T0
evm.TU.Chr1.2523	3990.10217833014	-0.813884355669268	0.0735766601642546	-11.061719217104	1.92374328535597e-28	3.0502861151312e-27	Down	T0
evm.TU.Chr2.1959	2948.96575029809	-0.81820240004783	0.0739732960724255	-11.060780626116	1.94398195906727e-28	3.07989874849331e-27	Down	T0
evm.TU.Chr3.1069	643.268884666827	-1.40196538231068	0.126800494027582	-11.0564662469353	2.03976279338862e-28	3.229050995574e-27	Down	T0
evm.TU.Chr4.1638	1848.88202357242	-1.34005005769874	0.121231991585114	-11.0536009528304	2.10594553760636e-28	3.33073382243178e-27	Down	T0
evm.TU.Chr4.2361	4020.09573886288	-0.712627834170883	0.0644705524289079	-11.0535400632204	2.10737484224082e-28	3.33073382243178e-27	Down	T0
evm.TU.Chr3.1378	161.887103223127	2.26459667049831	0.204985072385736	11.0476174881498	2.25109872137207e-28	3.55504044066684e-27	Up	T0
evm.TU.Chr1.3617	1432.00837461364	-0.997775525888948	0.0903606983764085	-11.0421404860395	2.39264467741609e-28	3.77555115670086e-27	Down	T0
evm.TU.UTG195_2.17	792.725009895787	-0.998757657271915	0.0904609167723935	-11.040764264913	2.42957773214729e-28	3.83076380183127e-27	Down	T0
evm.TU.Chr7.2893	101.117951046799	2.29048195300401	0.207563412300493	11.0350949024101	2.58778167917793e-28	4.07694557273523e-27	Up	T0
evm.TU.Chr2.2688	5839.39877471667	-0.598202262161069	0.0542109439569548	-11.0347139986358	2.59876991652424e-28	4.09098692370418e-27	Down	T0
evm.TU.Chr8.2676	4795.25715419612	-1.4159088062754	0.128338792844266	-11.0325862889605	2.66100646418677e-28	4.18561663229506e-27	Down	T0
evm.TU.Chr2.2924	558.921076064274	1.65117262618201	0.149666319626081	11.0323593865823	2.66773009054877e-28	4.19284628027318e-27	Up	T0
evm.TU.Chr7.2483	615.455721191807	1.04883743431043	0.0950822088281679	11.0308484335474	2.71293478399026e-28	4.26049654642741e-27	Up	T0
evm.TU.Chr7.2947	9608.93982999312	0.769845762151739	0.0698020424999807	11.0289861811988	2.76969623851201e-28	4.34617381885615e-27	Up	T0
evm.TU.Chr7.2101	13260.6890614058	-0.766346594540813	0.0694920708927907	-11.0278278470518	2.80559490871413e-28	4.39900318662266e-27	Down	T0
evm.TU.Chr3.584	3663.49547832728	-0.658743747740999	0.0597383775820194	-11.0271449343692	2.82697536558859e-28	4.42900297936292e-27	Down	T0
evm.TU.Chr6.236	1092.52957704222	-1.01920507796162	0.0924319440505489	-11.0265459461097	2.84586134074337e-28	4.45505013222487e-27	Down	T0
evm.TU.Chr6.1307	1403.19668616056	-1.17498795131313	0.106581786618653	-11.0242846230117	2.91829534949832e-28	4.56481611454463e-27	Down	T0
evm.TU.Chr3.3123	1176.70820295595	-1.42573075627813	0.129427126206199	-11.0157027979336	3.21021445462248e-28	5.01745572451661e-27	Down	T0
evm.TU.Chr4.2616	3048.41044760832	-0.785746482409482	0.0713319537148381	-11.0153506456677	3.22279291390548e-28	5.03312405231086e-27	Down	T0
evm.TU.Chr1.1226	934.393432400841	-0.894701621785386	0.0812236969288492	-11.015278245327	3.22538502033262e-28	5.03318395611526e-27	Down	T0
evm.TU.Chr4.1730	1145.27196122203	-1.45598852389534	0.132198567354156	-11.0136482795218	3.28429220870428e-28	5.1210534130817e-27	Down	T0
evm.TU.Chr8.1674	1773.46307890558	1.0166715764213	0.0923145378117999	11.0131253486203	3.30341617102395e-28	5.1468007363408e-27	Up	T0
evm.TU.Chr6.235	603.504040724225	-1.14779751584065	0.104278240691794	-11.0070663661568	3.53321668948635e-28	5.50048718270825e-27	Down	T0
evm.TU.Chr2.1325	4255.38575776295	-0.513614070372258	0.0466844071952947	-11.0018334006825	3.74440449052661e-28	5.82466204449794e-27	Down	T0
evm.TU.Chr4.838	7208.31005110673	0.950212148994295	0.0863841209314009	10.9998474111796	3.8277907412732e-28	5.94967884225186e-27	Up	T0
evm.TU.Chr1.1546	101.450825471476	2.77482482477181	0.252296063127059	10.9982882427079	3.89454442758999e-28	6.04866636117976e-27	Up	T0
evm.TU.Chr4.678	9178.37372596204	-1.03677841010733	0.0942793589230795	-10.9968759010465	3.95600799417542e-28	6.13928831159082e-27	Down	T0
evm.TU.Chr1.2560	3603.23192673825	-1.06785840272706	0.0971189313206584	-10.99536813478	4.02268646705111e-28	6.23785425484739e-27	Down	T0
evm.TU.Chr3.1946	5094.89303418616	-0.631961277380966	0.0575040620413201	-10.9898545415255	4.27614685928296e-28	6.62567440641571e-27	Down	T0
evm.TU.Chr1.1367	298.528785254444	1.73944463024752	0.158352667276452	10.9846247629716	4.53117630914804e-28	7.01531452293784e-27	Up	T0
evm.TU.Chr1.2141	6248.41661111101	-0.771333769808435	0.070245124961984	-10.9806021446453	4.73755355346265e-28	7.32907715739367e-27	Down	T0
evm.TU.Chr6.382	1418.2044466321	0.870550127745599	0.079283822755276	10.9801734766588	4.76008836620545e-28	7.35816326349359e-27	Up	T0
evm.TU.Chr3.1777	656.277803914877	1.36850364139698	0.124639969075982	10.9796532488124	4.7875792781565e-28	7.3948589336353e-27	Up	T0
evm.TU.Chr2.3109	7234.5320022403	0.969509520526962	0.0883170357018038	10.9776048621066	4.89736348579344e-28	7.55850719980445e-27	Up	T0
evm.TU.Chr2.2889	12809.4362515659	-0.480662120100776	0.0437880711194361	-10.9770105833099	4.92967888509355e-28	7.6024288846877e-27	Down	T0
evm.TU.Chr1.708	3594.40579661104	-0.805545568471267	0.0734378774200793	-10.9690747713661	5.38202943655402e-28	8.29354324980791e-27	Down	T0
evm.TU.Chr3.309	863.080941514264	-1.50614145930043	0.137325045241109	-10.9677113643474	5.46378746188597e-28	8.41295211611801e-27	Down	T0
evm.TU.Chr6.579	2640.30261751371	-0.933605356245315	0.0851268298496536	-10.9672280512994	5.49306456694614e-28	8.45142931693533e-27	Down	T0
evm.TU.Chr8.2268	3485.89024010462	1.08470285716929	0.0989471673971346	10.962444764242	5.79133905572758e-28	8.90339324877807e-27	Up	T0
evm.TU.Chr3.1889	3723.69395998168	-1.16899607204974	0.106672581332408	-10.9587305139544	6.03398318582886e-28	9.26919521508192e-27	Down	T0
evm.TU.Chr3.762	145.526694935126	2.2056753628832	0.201317879493424	10.9561821753405	6.2062665037309e-28	9.5264257415913e-27	Up	T0
evm.TU.Chr2.1753	1077.3854395105	0.89248448374747	0.0815360952632482	10.9458820767169	6.95375436000789e-28	1.06654898584744e-26	Up	T0
evm.TU.Chr5.731	219.854930717756	2.18529485937539	0.199647116993909	10.9457872083475	6.96103834681941e-28	1.06683596249972e-26	Up	T0
evm.TU.Chr8.1714	1648.57640497734	-0.831085804162114	0.0759325755126146	-10.9450495857874	7.017931726236e-28	1.07471963008846e-26	Down	T0
evm.TU.Chr1.1660	601.94880091314	0.959668910023554	0.0876855798287695	10.9444325041538	7.06588182728607e-28	1.08122255383526e-26	Up	T0
evm.TU.Chr2.2015	588.000243252628	-1.79854978405727	0.164349967174187	-10.9434143187328	7.14571096784214e-28	1.09258973983864e-26	Down	T0
evm.TU.Chr1.833	436.584469831258	1.55142538512571	0.141820221498192	10.9393806379402	7.47085285037392e-28	1.14141890564356e-26	Up	T0
evm.TU.Chr5.279	2250.00970744423	0.633242580620053	0.0578916000563334	10.9384190453167	7.55050480402478e-28	1.15269480389252e-26	Up	T0
evm.TU.Chr4.1850	1130.77405148716	-1.41998537505662	0.129875924163583	-10.9333995827287	7.98015971702502e-28	1.21734495249881e-26	Down	T0
evm.TU.Chr6.2782	3516.69670253287	-0.624953752488912	0.0571920660379965	-10.927280578983	8.53684954709903e-28	1.30125883777088e-26	Down	T0
evm.TU.Chr7.1050	232.946482963508	1.43857275763738	0.131667543083957	10.9257963195993	8.67758709491323e-28	1.32168905760158e-26	Up	T0
evm.TU.Chr4.2321	1366.54089476133	-0.811886219203476	0.0743116858607677	-10.9254178504932	8.71384023634421e-28	1.32618592446415e-26	Down	T0
evm.TU.Chr6.459	17212.2899226906	0.725019674949363	0.0663670112920876	10.9243984448611	8.81223692012238e-28	1.34012636928003e-26	Up	T0
evm.TU.Chr6.2445	2427.28431683483	0.754962079706281	0.0691193678322426	10.9225836894027	8.99013835597733e-28	1.36612672982234e-26	Up	T0
evm.TU.Chr6.3234	34550.4276447093	-1.2566587655133	0.115058707597845	-10.9218918910995	9.05888951545656e-28	1.37551350893785e-26	Down	T0
evm.TU.Chr3.2822	8299.75484302352	0.578803285481003	0.0529961643076273	10.9216071208705	9.08734135670896e-28	1.37877144572269e-26	Up	T0
evm.TU.Chr6.1926	12570.5515692967	-0.545163070244936	0.0499321904720062	-10.9180683861761	9.4483832131386e-28	1.43244757498268e-26	Down	T0
evm.TU.Chr6.2409	13385.7112185736	-0.598390565782197	0.0548315320263669	-10.913256363044	9.96225834923309e-28	1.50919407997721e-26	Down	T0
evm.TU.Chr1.633	3148.25125385555	-1.40581409242724	0.128831442340908	-10.9120418655815	1.00962762719459e-27	1.52832188205669e-26	Down	T0
evm.TU.Chr7.2749	5173.91710813697	0.902939411970646	0.0827835319197896	10.9072347003208	1.0644513845539e-27	1.61007462303705e-26	Up	T0
evm.TU.Chr1.3251	2081.11016893409	1.53617269364603	0.140954941052385	10.898324543835	1.17399098121201e-27	1.77440093931806e-26	Up	T0
evm.TU.Chr1.4762	696.23936410448	-1.19562089298749	0.109717436565787	-10.8972733087014	1.18763043562429e-27	1.79364047936545e-26	Down	T0
evm.TU.Chr6.995	2795.37591753275	-0.885558588567943	0.0812696879737034	-10.8965422489931	1.19720824661082e-27	1.80672108211736e-26	Down	T0
evm.TU.Chr3.958	7149.21180714841	-0.683143911895586	0.0626982235603123	-10.8957458936367	1.20772870408475e-27	1.82120313915886e-26	Down	T0
evm.TU.Chr3.2831	404.08173384816	1.09284267540335	0.100318365521563	10.8937448264988	1.23457071339381e-27	1.86025643656564e-26	Up	T0
evm.TU.Chr6.930_evm.TU.Chr6.931	5279.43502166882	-0.758303141514367	0.0696171173606749	-10.8924811923154	1.25182482226374e-27	1.88481401237555e-26	Down	T0
evm.TU.Chr8.786	4456.7053607113	-1.08141204357523	0.099289222062523	-10.8915350640401	1.26489996454918e-27	1.90304682452671e-26	Down	T0
evm.TU.Chr7.2436	1014.9936701091	1.01082401073156	0.0928440701473463	10.8873297899085	1.3246734985172e-27	1.99145613899889e-26	Up	T0
evm.TU.Chr7.2128	1742.53999875574	-0.823965468596175	0.0757352718959954	-10.8795472435578	1.44277791845646e-27	2.16735594473006e-26	Down	T0
evm.TU.Chr5.689	161.927672254654	2.07219236114826	0.190469215150011	10.8794083049916	1.44497859430815e-27	2.16900861502051e-26	Up	T0
evm.TU.Chr6.2555	148.023353675718	-2.78386855154089	0.255921596928559	-10.8778179917267	1.47040625351629e-27	2.205497477211e-26	Down	T0
evm.TU.Chr3.1853	865.801381823125	0.958040496562689	0.0880753061459144	10.8775153727596	1.47529487120234e-27	2.21114727121878e-26	Up	T0
evm.TU.Chr7.1091	824.073233474863	-1.19090180374466	0.109498445287385	-10.8759699794739	1.50051218065154e-27	2.24723362982227e-26	Down	T0
evm.TU.Chr1.3042	252.260630536049	-1.67676795144366	0.154183780034147	-10.8751254578939	1.51447301081924e-27	2.26641978513564e-26	Down	T0
evm.TU.Chr8.2191	1293.15707175615	0.813316914297412	0.0748169731441064	10.8707540564474	1.58882226655584e-27	2.37587997356214e-26	Up	T0
evm.TU.Chr1.3509	356.981548495839	1.37006586203535	0.126033954936799	10.8706091364219	1.59134810695466e-27	2.37785290674522e-26	Up	T0
evm.TU.Chr1.2936	596.313490929207	-1.33383769261974	0.122791908519872	-10.8625862135197	1.73757367890364e-27	2.59438179072059e-26	Down	T0
evm.TU.Chr4.1977	210.303459330525	1.63346298319436	0.150384162236431	10.8619349198905	1.75001298394876e-27	2.61097697960984e-26	Up	T0
evm.TU.Chr1.83	1430.92383945879	-0.917176776614459	0.0844752661382173	-10.8573410720457	1.84029680330869e-27	2.74360133860899e-26	Down	T0
evm.TU.Chr2.2032	267.495279544907	1.75626529216959	0.161765782109627	10.8568404842217	1.8504098371692e-27	2.75659315803234e-26	Up	T0
evm.TU.Chr2.2748	2234.67899509239	1.06045158313243	0.0976770851132858	10.8567079157053	1.85309724626235e-27	2.75851160321636e-26	Up	T0
evm.TU.Chr6.2289	1572.60406080095	-1.79349549054294	0.165218947279049	-10.8552652106771	1.88259499673735e-27	2.80030677665633e-26	Down	T0
evm.TU.Chr1.768	713.98247920443	-1.3343943691612	0.122931545402356	-10.8547758412514	1.89270610261262e-27	2.81322357288026e-26	Down	T0
evm.TU.Chr4.580	1315.38831682704	-1.43020882924988	0.131800154176334	-10.8513441292065	1.96513948086278e-27	2.91868380017517e-26	Down	T0
evm.TU.Chr6.212	1877.50256650987	-1.91824633931162	0.176804817166978	-10.8495140010806	2.00488523330471e-27	2.97547312222911e-26	Down	T0
evm.TU.Chr1.2464	1759.21587556659	0.791061187093069	0.0729218218837876	10.8480721772661	2.03675855567263e-27	3.02050221021458e-26	Up	T0
evm.TU.Chr3.2746	5216.77721648357	-0.72195056257464	0.0665876352665243	-10.8421114473423	2.17394810331636e-27	3.22152956152347e-26	Down	T0
evm.TU.Chr2.3098	1214.31187084539	1.34156601450009	0.123748030122603	10.8411100618808	2.19787812128681e-27	3.25454394383484e-26	Up	T0
evm.TU.Chr5.946	2545.65840719013	-0.693673852842095	0.0640127480465693	-10.8364954483355	2.31157262385535e-27	3.42032919245984e-26	Down	T0
evm.TU.Chr5.1585	693.597437479107	1.03394197992135	0.0954495284659037	10.8323424592998	2.41886966635084e-27	3.57640677075084e-26	Up	T0
evm.TU.Chr1.671	360.88625760464	1.71751214319917	0.158593688115759	10.8296374439917	2.49139801662589e-27	3.68088182231481e-26	Up	T0
evm.TU.Chr3.773	327.641022302553	1.54204373360678	0.142394104532992	10.8294071490123	2.49767152380686e-27	3.68738637173853e-26	Up	T0
evm.TU.Chr8.3	150.941839639259	-2.49238571061796	0.230199164822456	-10.8270840710488	2.56183754577009e-27	3.77928564293284e-26	Down	T0
evm.TU.Chr4.1106	6525.77682436781	1.30077350482404	0.120169306425007	10.8245070519384	2.63493158997305e-27	3.88420842982639e-26	Up	T0
evm.TU.Chr3.262	2161.5328468091	-0.963031614172796	0.0890598284114636	-10.8133109096451	2.97726519847191e-27	4.38556949153086e-26	Down	T0
evm.TU.Chr2.2124	695.278316001107	1.33729092305118	0.123678459003914	10.8126421837845	2.99905400422869e-27	4.41436559890539e-26	Up	T0
evm.TU.Chr1.4670	1741.97739990233	1.40682554798587	0.13012497830937	10.8113412679399	3.04189520622965e-27	4.47408303131196e-26	Up	T0
evm.TU.Chr1.1838	2079.88946561717	-0.749577892593409	0.0693419365646486	-10.8098782602439	3.09079969261704e-27	4.54262275479413e-26	Down	T0
evm.TU.Chr1.5519	1289.15027599933	0.740983089320831	0.0685626826080087	10.8073818166834	3.17605596795447e-27	4.66444762089528e-26	Up	T0
evm.TU.Chr3.2330	52.1858991178033	3.1864112249029	0.295041952340518	10.7998581206016	3.44735845251167e-27	5.05912045722655e-26	Up	T0
evm.TU.Chr5.2200	874.925945721223	0.770474359314237	0.0713444616248885	10.7993576763562	3.46619846440288e-27	5.08298404277652e-26	Up	T0
evm.TU.Chr5.1301	509.342440484671	2.14713662340366	0.198906991515562	10.7946764819259	3.64744824402435e-27	5.34479980977516e-26	Up	T0
evm.TU.Chr2.1700	1129.4852892524	-2.30642828038658	0.213669889187424	-10.794353332413	3.66030141366592e-27	5.35964937310117e-26	Down	T0
evm.TU.Chr7.2673	433.006599308693	1.41702319727917	0.131308759778559	10.7915359163308	3.77428309030633e-27	5.52244583718244e-26	Up	T0
evm.TU.Chr7.2985	128.098681527004	2.33467606686422	0.216439270414487	10.7867489221954	3.9760719615942e-27	5.81338295927746e-26	Up	T0
evm.TU.Chr1.2927	6047.44811791602	-1.52833118721875	0.14170597924974	-10.7852272381905	4.04243003765717e-27	5.90602324775279e-26	Down	T0
evm.TU.Chr2.2479	2515.80835064833	-0.772131918406091	0.0716202676110474	-10.7809136179071	4.23656801425434e-27	6.18507548095843e-26	Down	T0
evm.TU.Chr1.3725	1217.48420358472	-0.788988669861526	0.0732182946267883	-10.7758405721302	4.47674224928848e-27	6.53087438869183e-26	Down	T0
evm.TU.Chr4.1410	228.469760628047	1.6853821180056	0.15640527044665	10.7757373724851	4.48176562598709e-27	6.53336676942156e-26	Up	T0
evm.TU.Chr2.1305	730.462870947208	-1.25889983117265	0.116828018846326	-10.7756670326541	4.48519271133383e-27	6.53353016612553e-26	Down	T0
evm.TU.Chr7.1041	649.559330339414	1.3146771968603	0.122008092199834	10.7753278750316	4.50175359823939e-27	6.55281105374447e-26	Up	T0
evm.TU.Chr6.1343	434.44386259344	-2.08788312775607	0.193804670757221	-10.773131109784	4.61049848573143e-27	6.70614868304656e-26	Down	T0
evm.TU.Chr4.371	1309.84349153764	1.27333089762872	0.11819691149609	10.7729625208595	4.61895084432093e-27	6.71348836214758e-26	Up	T0
evm.TU.Chr4.1430	43.8597077785289	4.19891019875556	0.390075956551109	10.7643399400481	5.07237229651966e-27	7.36708810553471e-26	Up	T0
evm.TU.Chr7.2556	295.853296549875	-1.85529781912404	0.172404263364248	-10.7613221559623	5.24127223608836e-27	7.60679193675003e-26	Down	T0
evm.TU.Chr1.4872	1209.55965897084	0.793925146598116	0.0738336364450135	10.7528923783861	5.74319075850942e-27	8.32910571445638e-26	Up	T0
evm.TU.Chr1.706_evm.TU.Chr1.707	2947.3818183486	-1.6950333466845	0.157661385000883	-10.7511001928279	5.85589254698829e-27	8.48630780945531e-26	Down	T0
evm.TU.Chr4.632	2184.20033836065	-1.00610047756814	0.0936209910816159	-10.7465266704029	6.15353548272649e-27	8.91109704842442e-26	Down	T0
evm.TU.Chr6.2334	2080.7747155722	-0.78001996670817	0.0725939087861705	-10.7449781910182	6.25767102596211e-27	9.0552450991694e-26	Down	T0
evm.TU.Chr7.2087	1630.80864824289	0.93654810477539	0.0871818596499514	10.7424653309275	6.43039230793244e-27	9.29835671291566e-26	Up	T0
evm.TU.Chr1.4252	7689.91750056825	0.805071657994026	0.0749511679503182	10.7412823577035	6.5133322648369e-27	9.41138310906675e-26	Up	T0
evm.TU.Chr1.2396	2256.4563095429	-0.77490397742279	0.0721606296815983	-10.7385977761278	6.70550777169698e-27	9.68196722874548e-26	Down	T0
evm.TU.Chr5.324	2867.54646193738	-0.67411702646983	0.0627768607727695	-10.7383041804193	6.7268628647805e-27	9.70569108359874e-26	Down	T0
evm.TU.Chr7.2769	2876.9367635749	0.801447331589545	0.0746440448817085	10.7369225885284	6.82826366975846e-27	9.84478775912725e-26	Up	T0
evm.TU.Chr4.794	7673.24639621316	-0.581253978179965	0.0541592554242612	-10.7323111004142	7.17781785346986e-27	1.03411997130144e-25	Down	T0
evm.TU.Chr3.227	1393.53335768583	1.05298371909097	0.0981536783901482	10.7279088910503	7.52804243169617e-27	1.08378515914025e-25	Up	T0
evm.TU.Chr7.404	7500.03850073234	-0.661489578485254	0.0616857034683767	-10.723547617875	7.89170894325181e-27	1.13531161724489e-25	Down	T0
evm.TU.Chr1.4938	675.205556003113	0.928867137226041	0.0866320882344762	10.7219756115308	8.02701811226836e-27	1.15393508369582e-25	Up	T0
evm.TU.Chr6.597	479.459551002738	1.08001166782203	0.100731091969403	10.7217309641604	8.04828178412022e-27	1.15614858369698e-25	Up	T0
evm.TU.Chr4.1023	1842.80492522313	0.671519826696909	0.0626349994051424	10.7211596244028	8.09815788185093e-27	1.16246608662345e-25	Up	T0
evm.TU.Chr5.1921	4966.78240945198	-0.777469928302779	0.0725343425489297	-10.7186458301227	8.32126950269214e-27	1.1936237309211e-25	Down	T0
evm.TU.Chr4.487	452.072364312426	1.2719329084753	0.118666514107088	10.7185495255003	8.32993716523986e-27	1.19399804792518e-25	Up	T0
evm.TU.Chr4.1735	3672.41157343118	-0.811119201305504	0.0756759376763518	-10.7183237659303	8.35029120975969e-27	1.19604570823513e-25	Down	T0
evm.TU.Chr8.2635	2316.20631863926	-1.0885815584098	0.101574896109648	-10.7170334413603	8.46757429253472e-27	1.21196384699758e-25	Down	T0
evm.TU.Chr4.1287	67.9025269104622	2.75601668482901	0.257183493629963	10.716149181776	8.54889011254351e-27	1.22271462429695e-25	Up	T0
evm.TU.Chr5.712	1971.96238477155	-0.845330760258094	0.0789037998203418	-10.7134353755187	8.80331520649683e-27	1.25819100366096e-25	Down	T0
evm.TU.Chr1.4899	3289.58690491101	-0.926038439607206	0.0864424287711637	-10.7127767321147	8.86618806364237e-27	1.26625869961107e-25	Down	T0
evm.TU.Chr7.1536	1791.32670522921	0.810531864533877	0.0756680617758538	10.7116773644191	8.97212488718939e-27	1.28046060392191e-25	Up	T0
evm.TU.Chr3.503	949.731377435233	1.0595425448561	0.098932244388535	10.7097797225238	9.15794559320447e-27	1.30603436828124e-25	Up	T0
evm.TU.Chr8.2782	58558.5321086333	-0.727181280703399	0.0679205353526054	-10.7063537842904	9.50313398005254e-27	1.35428248454704e-25	Down	T0
evm.TU.Chr2.2478	951.811887005895	-0.949925111951066	0.0887323211050273	-10.7055140688441	9.58969128480646e-27	1.36563024228505e-25	Down	T0
evm.TU.Chr8.1068	1342.80889971413	0.834136525519786	0.0779178185912319	10.7053372463594	9.60801741811007e-27	1.36725209598218e-25	Up	T0
evm.TU.Chr1.1784	3173.54045078559	-0.636003458445213	0.0594315992105378	-10.7014360524299	1.00212943602129e-26	1.42503384231916e-25	Down	T0
evm.TU.Chr3.3036	2777.14870709835	0.918522975038537	0.0858417360779981	10.700191037655	1.01568599558115e-26	1.44327002789538e-25	Up	T0
evm.TU.Chr5.672	989.259782162995	-1.2305545507786	0.115021649348508	-10.6984603137633	1.03483383769498e-26	1.46836141879988e-25	Down	T0
evm.TU.Chr8.1990	21400.8237690408	0.804160005685803	0.0751658060173982	10.6984817737425	1.03459423802186e-26	1.46836141879988e-25	Up	T0
evm.TU.Chr2.1994	1736.79685138594	0.960675062320787	0.0898084856676175	10.6969297520087	1.05206513700692e-26	1.49173753850859e-25	Up	T0
evm.TU.Chr6.727	2618.39786840432	0.674748928761116	0.0630810715194297	10.6965356248472	1.05654814845381e-26	1.49701707101913e-25	Up	T0
evm.TU.Chr6.461	1929.31351784697	-0.908848913616993	0.0849699313331471	-10.6961239035678	1.0612515124145e-26	1.50260100992653e-25	Down	T0
evm.TU.Chr1.892	303.255549183006	-3.20963568515706	0.300085057970061	-10.6957530870373	1.06550535920873e-26	1.50754092782806e-25	Down	T0
evm.TU.Chr6.439	1572.38848313316	0.665320484232412	0.0622115037905331	10.6944928782393	1.08008867587491e-26	1.52707802817924e-25	Up	T0
evm.TU.Chr7.806	4214.64777476903	-0.799574484010582	0.0747688158135877	-10.6939567694113	1.08635244455993e-26	1.53483299855424e-25	Down	T0
evm.TU.Chr7.1729	1724.16267635231	-1.08487181760548	0.101448423363747	-10.6938262974835	1.08788228874893e-26	1.5358934118161e-25	Down	T0
evm.TU.Chr1.4561	5439.07247953642	0.785063167077798	0.073459213299607	10.6870620010029	1.17019267018802e-26	1.65091820592238e-25	Up	T0
evm.TU.Chr4.1572	1023.53367271004	-1.10719114448708	0.103677223131205	-10.6792129558284	1.27346713463533e-26	1.79533360204062e-25	Down	T0
evm.TU.Chr6.3723	735.052131490044	1.0497955725743	0.0983083549588147	10.6785997285185	1.28190629573324e-26	1.80593932684821e-25	Up	T0
evm.TU.Chr1.5718	579.485783809217	1.49337878984129	0.139873272388199	10.6766558352665	1.30902609678349e-26	1.84282823867899e-25	Up	T0
evm.TU.Chr2.507	173.908823871708	2.12494168798049	0.199076349048226	10.6740037083246	1.34694626982661e-26	1.89485824639633e-25	Up	T0
evm.TU.Chr8.2529	481.911180649893	1.68764685246477	0.158154409301028	10.6708808178249	1.39299563735447e-26	1.95824186994432e-25	Up	T0
evm.TU.Chr6.798	3738.67039317842	0.731518689303527	0.0685939752803124	10.6644743407004	1.49240546911473e-26	2.09649461088968e-25	Up	T0
evm.TU.Chr7.1610	122.827740635071	1.89725573294041	0.177912166817956	10.6640021695746	1.50000449090085e-26	2.10566869737641e-25	Up	T0
evm.TU.Chr1.4878	1792.80819150217	-0.70559865256445	0.0661697810796954	-10.6634575640294	1.50881690662973e-26	2.11653184432494e-25	Down	T0
evm.TU.Chr8.499	938.472128660037	0.984995680639851	0.0923889614152476	10.6614000801755	1.54257534981222e-26	2.16234833353123e-25	Up	T0
evm.TU.Chr1.3727	2649.30751485516	-0.826795055571841	0.07758318327212	-10.6568849163083	1.61930581331323e-26	2.26829412043998e-25	Down	T0
evm.TU.Chr1.5606	3597.65870097738	-0.779768896031241	0.073177025738358	-10.6559249732188	1.63610047258863e-26	2.29019206067112e-25	Down	T0
evm.TU.Chr7.1872	3092.3040242633	1.70492353673864	0.160099307341347	10.6491624795327	1.75940821062583e-26	2.4610487170493e-25	Up	T0
evm.TU.Chr1.1974	698.101830454801	-0.998350512629821	0.0937583409996785	-10.6481247639956	1.77912838742501e-26	2.48686818352904e-25	Down	T0
evm.TU.Chr6.389	519.672494027725	1.42491786378585	0.133824933779099	10.6476261451989	1.78868165233343e-26	2.49844980055561e-25	Up	T0
evm.TU.Chr3.91	1991.66177776813	-0.959538691523137	0.0901510631753449	-10.6436758228444	1.86618714830833e-26	2.60486420014227e-25	Down	T0
evm.TU.Chr3.2910	3655.86782609621	-1.74324441595326	0.16379428032554	-10.6428894372171	1.88200886388654e-26	2.62508936293984e-25	Down	T0
evm.TU.Chr4.757	2501.34471381314	0.851667927133847	0.0800364257853996	10.6410040025702	1.9204866493334e-26	2.67686501921584e-25	Up	T0
evm.TU.Chr6.2279	2361.76099442033	-3.16757989604145	0.297683590301893	-10.640760858968	1.92550513804116e-26	2.68196330499316e-25	Down	T0
evm.TU.Chr1.4427	296.737860238752	-1.97030432258532	0.185213705496059	-10.6380049862305	1.98330325857097e-26	2.76051722621295e-25	Down	T0
evm.TU.Chr2.2184	3644.74122623156	0.93902605651022	0.0882961372407903	10.6349619117473	2.04912449963509e-26	2.85011960220946e-25	Up	T0
evm.TU.Chr3.2441	7048.73267628738	0.733762781662157	0.0689968529672535	10.6347282536264	2.05426710638265e-26	2.85525743298277e-25	Up	T0
evm.TU.Chr6.3399	202.034286551838	1.57648874125708	0.148292789397455	10.6309197342817	2.13991599379666e-26	2.97220608327966e-25	Up	T0
evm.TU.Chr4.1910	3810.23113416263	-0.556177361492442	0.0523317557506895	-10.6279132720502	2.21001998234281e-26	3.0674143543658e-25	Down	T0
evm.TU.Chr4.2428	300.855138980379	1.20538441171471	0.113425079357881	10.6271418855389	2.22837103433769e-26	3.08957136072191e-25	Up	T0
evm.TU.Chr6.511	469.432574646164	1.81175951009455	0.170484676537359	10.6271105819738	2.22911891772619e-26	3.08957136072191e-25	Up	T0
evm.TU.Chr8.230	302.501748658383	1.78292961327357	0.167814469986253	10.6244092861576	2.29460250864111e-26	3.17809703744257e-25	Up	T0
evm.TU.Chr5.1714	232.234023191845	1.61175099323317	0.151755944869543	10.6206777903739	2.3882071066236e-26	3.30541951295257e-25	Up	T0
evm.TU.Chr2.1921	855.849266454735	0.840797801036151	0.0791713653701881	10.6199734854232	2.40629460858217e-26	3.32811652214358e-25	Up	T0
evm.TU.Chr1.4461_evm.TU.Chr1.4453	1061.83672010825	-0.819947046501008	0.0772121473889356	-10.6194047728105	2.42099896677151e-26	3.3461057949579e-25	Down	T0
evm.TU.Chr2.266	2713.66166851483	0.760670702124647	0.0716458483737904	10.6170939334276	2.4816688303848e-26	3.42755507905073e-25	Up	T0
evm.TU.Chr4.489	367.027040610046	-1.63632968915717	0.154159735441674	-10.6145076369586	2.55135946608535e-26	3.51956881094321e-25	Down	T0
evm.TU.Chr6.2971	643.76011599633	1.01682356435282	0.0957958069707366	10.6144892611369	2.55186150024752e-26	3.51956881094321e-25	Up	T0
evm.TU.Chr1.420	949.294567662618	-2.30076879956514	0.216809216286917	-10.6119510921546	2.62215453545913e-26	3.6139890726828e-25	Down	T0
evm.TU.Chr8.2090	1579.94922805118	1.09422143682641	0.103114961310781	10.6116651057892	2.63019409853815e-26	3.62253637233323e-25	Up	T0
evm.TU.Chr5.881	638.819133168363	-1.07357591746806	0.101176662948233	-10.6109045918757	2.65169252642351e-26	3.64959553095538e-25	Down	T0
evm.TU.Chr1.5565	2825.87223747514	0.786209357123943	0.0740967789963337	10.6105740056912	2.66109186625779e-26	3.65742396039573e-25	Up	T0
evm.TU.Chr6.2995	472.627090842299	1.20170853973261	0.113255657027016	10.6105829172485	2.66083805715155e-26	3.65742396039573e-25	Up	T0
evm.TU.Chr1.2026	1195.75033184112	-1.07103223390244	0.100961585876471	-10.6083142871079	2.72623145837041e-26	3.74176649971136e-25	Down	T0
evm.TU.Chr5.2301	3449.2128867518	-0.842818053789939	0.0794488262769909	-10.608313467735	2.72625536231443e-26	3.74176649971136e-25	Down	T0
evm.TU.Chr2.153	235.096584418761	-2.1081746679497	0.198765910822893	-10.6063190575378	2.78505929679294e-26	3.81981445236548e-25	Down	T0
evm.TU.Chr1.1555	1270.92928300451	1.67946170580498	0.158398160801908	10.6027853941139	2.89235088250014e-26	3.96421026030564e-25	Up	T0
evm.TU.Chr2.2692	1466.36557238651	0.915423247150121	0.086339266479484	10.602629423168	2.89717985372447e-26	3.96806933544514e-25	Up	T0
evm.TU.Chr1.3273	2417.34245641321	-0.857891135408098	0.0809674868802718	-10.5955015829586	3.12660349477013e-26	4.27932140822392e-25	Down	T0
evm.TU.Chr1.3036	5079.30605064205	-3.13411627311625	0.29580362706907	-10.5952597815322	3.13469437066242e-26	4.28741785922177e-25	Down	T0
evm.TU.Chr1.4592	291.874601277579	2.24201939381583	0.211649203597638	10.5930915671106	3.20817837295824e-26	4.38488124498155e-25	Up	T0
evm.TU.Chr1.2949	3866.7216593436	-0.959101902591859	0.0905482608299572	-10.5921626081033	3.24018234714542e-26	4.42555466943098e-25	Down	T0
evm.TU.Chr4.2719	1798.10694765492	-0.946256193462168	0.0893442530905635	-10.5911254583213	3.27628768588489e-26	4.47176966766658e-25	Down	T0
evm.TU.Chr2.1260	185.028910606479	2.63418009411045	0.248747681716291	10.5897674138521	3.32416766880433e-26	4.53398066328474e-25	Up	T0
evm.TU.Chr7.2302	4808.92881802003	0.930170089274406	0.0878446882304837	10.5888028976079	3.35859382788065e-26	4.57776803275931e-25	Up	T0
evm.TU.Chr8.1396	7015.66255559827	-0.830496280763198	0.0784393870166135	-10.5877456766369	3.39673497933981e-26	4.62655492106484e-25	Down	T0
evm.TU.Chr2.2456	2469.40249598087	-0.927928105150609	0.0876423372021622	-10.5876695530173	3.39949778895075e-26	4.62712029851038e-25	Down	T0
evm.TU.Chr7.2003	1523.2947758891	-0.835593750684568	0.0789366630079385	-10.5856229392486	3.47461785302515e-26	4.72610374501537e-25	Down	T0
evm.TU.Chr2.2267	4722.89498063145	-0.714261653563655	0.0674768523948886	-10.5852841117076	3.48721215385538e-26	4.73996305795419e-25	Down	T0
evm.TU.Chr6.2784	4319.72728835478	-1.05078837527856	0.099278590066378	-10.5842395079946	3.52632583939333e-26	4.78982467047575e-25	Down	T0
evm.TU.Chr2.3139	4201.157048646	-1.18010248299042	0.111513753595144	-10.5825734041277	3.58961257027697e-26	4.87242934900749e-25	Down	T0
evm.TU.Chr3.2260	2748.74388771046	-0.54974243496751	0.0519547749579845	-10.5811724795668	3.64369693195573e-26	4.94243790997353e-25	Down	T0
evm.TU.Chr8.2490	113.737594500153	2.68071003935648	0.253355244712366	10.5808349947517	3.6568462090969e-26	4.95686258150556e-25	Up	T0
evm.TU.Chr7.2285	3278.49134244515	-1.05161431049727	0.0993897887449103	-10.580707774682	3.66181522956895e-26	4.96018669137969e-25	Down	T0
evm.TU.Chr8.574	2370.27156037313	-0.719061059496956	0.0680102986848908	-10.5728260778349	3.98307560311154e-26	5.39165089709653e-25	Down	T0
evm.TU.Chr3.3209	6282.74836419271	0.567216252524932	0.0536599311358804	10.5705736201673	4.07991438446773e-26	5.51894527134348e-25	Up	T0
evm.TU.Chr5.1772	2343.71511384616	-0.748439387996934	0.0708158423800025	-10.5688128933178	4.15723451191575e-26	5.61968004083317e-25	Down	T0
evm.TU.Chr2.1409	6203.90695252585	-0.572142034880776	0.0541454771249825	-10.5667558078788	4.24941031758318e-26	5.74034461612384e-25	Down	T0
evm.TU.Chr1.1384	694.347078996551	1.08668589358249	0.10286497840765	10.56419697359	4.36690080403465e-26	5.89501698265198e-25	Up	T0
evm.TU.Chr6.2363	615.905734421772	1.35407911523964	0.128201628455584	10.5621054237136	4.4653228631587e-26	6.0237541622173e-25	Up	T0
evm.TU.Chr2.2644	304.262210467586	1.6725959055209	0.158362397103584	10.5618248783318	4.4786906483718e-26	6.03765485559232e-25	Up	T0
evm.TU.Chr1.2809	527.899749781958	1.26688511841742	0.120047075788134	10.5532359709727	4.90771246132823e-26	6.61149042380848e-25	Up	T0
evm.TU.Chr6.545	1801.74824963491	-0.928512445322441	0.0880091749636823	-10.5501778161834	5.07010501932721e-26	6.82559425040437e-25	Down	T0
evm.TU.Chr6.836	572.967080088583	1.15211981449012	0.109341228773192	10.5369203128307	5.83794239852424e-26	7.85392537423306e-25	Up	T0
evm.TU.Chr5.832	1838.43221567383	-1.18487667909105	0.11252082368368	-10.5302879973755	6.26425305518545e-26	8.42170282842088e-25	Down	T0
evm.TU.Chr6.1908	450.904332964315	-1.23775229532936	0.117582380743596	-10.5266816975619	6.50886333840063e-26	8.74459356077286e-25	Down	T0
evm.TU.Chr4.184	289.766509597411	2.42831822539878	0.23069476637268	10.5261088648882	6.54857965637237e-26	8.79195888606561e-25	Up	T0
evm.TU.Chr1.1942	1691.86340701904	-1.65786431215682	0.15750765867287	-10.5256107933143	6.58330772101875e-26	8.83256717995633e-25	Down	T0
evm.TU.Chr4.742	6475.49579479704	1.09240686906041	0.103788094624601	10.5253581637818	6.60099204225721e-26	8.85026885447942e-25	Up	T0
evm.TU.Chr1.2407	1488.28558249039	0.774809512321243	0.0736144009274519	10.5252437370893	6.60901751178463e-26	8.8550051760546e-25	Up	T0
evm.TU.Chr1.4886	2243.27599754988	-0.840742589492245	0.0799045752295948	-10.5218329122768	6.85273238002386e-26	9.17530587485667e-25	Down	T0
evm.TU.Chr2.1606	3209.88594627474	0.719239269375032	0.0683638186051631	10.5207591391145	6.9312851062147e-26	9.27418181659101e-25	Up	T0
evm.TU.Chr5.2155	722.032894438219	1.13102209054965	0.107599987118102	10.5113589772854	7.65819487589703e-26	1.0239848223138e-24	Up	T0
evm.TU.Chr8.2281	5701.45553985306	0.823746075557808	0.078382252153514	10.509344308511	7.82355878441943e-26	1.04538657682795e-24	Up	T0
evm.TU.Chr5.239	419.93951571253	1.42108477455256	0.135267169106566	10.5057626616921	8.1263253576068e-26	1.0851066834219e-24	Up	T0
evm.TU.Chr4.109	1306.11216536404	-1.18290128773674	0.112601531856968	-10.5051971161398	8.17518267889741e-26	1.09089150587941e-24	Down	T0
evm.TU.Chr5.2450	905.810502361201	-0.920184111077126	0.0875992672177337	-10.5044727005529	8.23819026882078e-26	1.0985554263071e-24	Down	T0
evm.TU.Chr4.2490	444.667082268779	1.5238165823161	0.145085638949762	10.5028767378124	8.37870586929395e-26	1.11653761986419e-24	Up	T0
evm.TU.Chr8.1011	1076.55633776634	1.27069621462557	0.121004930031523	10.5011937471849	8.52945758138965e-26	1.13585864507844e-24	Up	T0
evm.TU.Chr7.479	4627.64419411702	-1.05787159457491	0.100751116883267	-10.4998498011748	8.65176780003522e-26	1.15136861290273e-24	Down	T0
evm.TU.Chr2.2206	4137.98731490238	0.613420696272165	0.0584234690916307	10.499559608658	8.67840506777464e-26	1.15413418003219e-24	Up	T0
evm.TU.Chr1.2532	4657.39697019935	-0.721899078471902	0.0687612789315145	-10.498627856979	8.76448286210182e-26	1.16479563539558e-24	Down	T0
evm.TU.Chr1.3128	7466.1035243154	0.66866722838204	0.0637056156062754	10.4962054289634	8.99225369975857e-26	1.1933773836172e-24	Up	T0
evm.TU.Chr1.4598	1935.24455803249	-0.993966571396669	0.0946980934067992	-10.4961624425408	8.99634806418715e-26	1.1933773836172e-24	Down	T0
evm.TU.Chr7.835	589.821008394611	1.30498178689516	0.124329589230796	10.4961481411532	8.99771065023673e-26	1.1933773836172e-24	Up	T0
evm.TU.Chr2.173	267.076968683845	2.56814896657964	0.244751383545635	10.4928884542988	9.31367941574493e-26	1.23445398523818e-24	Up	T0
evm.TU.Chr6.2966	2134.90171314382	-1.03157678538353	0.0983633188616387	-10.4874133703701	9.86932562756119e-26	1.30722136286024e-24	Down	T0
evm.TU.Chr4.2144	2160.81161282678	-0.733143375756211	0.0699431133303156	-10.48199516504	1.04515216237302e-25	1.38340523628004e-24	Down	T0
evm.TU.Chr2.2299	7906.10532832482	-0.881280092548642	0.0840916274130352	-10.4799980647304	1.06745926930339e-25	1.41198353951011e-24	Down	T0
evm.TU.Chr2.1748	3680.7883673603	0.935129641500222	0.0892771095502497	10.4744614404646	1.13179970097024e-25	1.49608586897535e-24	Up	T0
evm.TU.Chr1.4987	2149.25592602602	-0.780964233052279	0.074566602727787	-10.4733782213905	1.14483003734776e-25	1.51229592534095e-24	Down	T0
evm.TU.Chr3.3060	2248.39599387997	-0.896738117031637	0.0856474755250582	-10.4701056456623	1.18510670186686e-25	1.56445197502304e-24	Down	T0
evm.TU.Chr7.2609	296.257377375013	2.00784767306245	0.191861121055852	10.4651096689775	1.24931784558952e-25	1.64811281249825e-24	Up	T0
evm.TU.Chr6.1902	2476.36724679225	-0.641274898889983	0.0612912901710155	-10.4627410697457	1.28095375992616e-25	1.68871689995884e-24	Down	T0
evm.TU.Chr3.2771	3788.22209838115	-0.668762422400482	0.0639300283328713	-10.4608497734174	1.30678366406954e-25	1.72161759593225e-24	Down	T0
evm.TU.Chr2.3089	12508.4576891202	-0.692124157291017	0.0661846248010095	-10.4574764814631	1.35414138228444e-25	1.7828171344986e-24	Down	T0
evm.TU.Chr1.1824	1325.31419658609	-1.89679456655281	0.181386587352626	-10.457193082669	1.35819662586933e-25	1.78696243653262e-24	Down	T0
evm.TU.Chr7.2050_evm.TU.Chr7.2051	127.487625695096	2.25820923479443	0.216027033893566	10.4533640725125	1.41418160336987e-25	1.85937993467756e-24	Up	T0
evm.TU.Chr7.811	117.578811926036	2.15207011582399	0.205920555276266	10.4509727692641	1.45029947940627e-25	1.90559682930788e-24	Up	T0
evm.TU.Chr4.1445	1567.22907691132	0.832216534771252	0.0796366751725475	10.4501667475206	1.46267833971851e-25	1.92058143887489e-24	Up	T0
evm.TU.Chr1.2465	2994.76649553014	-0.898561165665249	0.0860232164886543	-10.4455657710005	1.53537135123689e-25	2.01468934497523e-24	Down	T0
evm.TU.Chr4.461	5280.30651571048	-1.26511236723258	0.121117365011455	-10.445342557716	1.53898765453094e-25	2.01777826313148e-24	Down	T0
evm.TU.Chr8.2114	5058.44806234238	-0.637943726912267	0.0610747497834231	-10.4452941546953	1.53977295030177e-25	2.01777826313148e-24	Down	T0
evm.TU.Chr3.399	1217.71837484307	1.77371448110721	0.169935336521343	10.4375847743971	1.67005637056346e-25	2.18705255863357e-24	Up	T0
evm.TU.Chr4.289	456.829129386063	1.19017591796172	0.114039196766194	10.4365512184539	1.68833352381695e-25	2.20951961626217e-24	Up	T0
evm.TU.Chr8.1803	238.236075789501	-2.68130620541576	0.256929462144446	-10.4359623962017	1.69883460831258e-25	2.22178707997562e-24	Down	T0
evm.TU.Chr6.116_evm.TU.Chr6.117	9846.6485633169	0.824041859128485	0.0789896552981928	10.43227566974	1.76607109060736e-25	2.30818933188199e-24	Up	T0
evm.TU.Chr4.2127	2447.00036425382	0.735048000563876	0.0704677706438846	10.4309813386677	1.79029647169243e-25	2.3383004082562e-24	Up	T0
evm.TU.Chr2.2566	6359.06235308509	-0.813303774242183	0.0779826401057935	-10.4292926366539	1.82239885210852e-25	2.37865291233157e-24	Down	T0
evm.TU.Chr2.2405	1090.73160947539	1.00052922719433	0.0959766919148027	10.4247104920274	1.91240847142032e-25	2.49448435229802e-24	Up	T0
evm.TU.Chr3.785	607.134451179374	2.24000309959456	0.21488771671708	10.4240630121438	1.9254775721449e-25	2.5098702030029e-24	Up	T0
evm.TU.Chr7.1987	1665.6721645033	-0.909387553331754	0.0872404823322455	-10.4239170740535	1.92843547071224e-25	2.51206442116772e-24	Down	T0
evm.TU.Chr4.492	1314.86403103477	0.96852407591416	0.092968263539575	10.4177924706734	2.05671491428086e-25	2.67739724211106e-24	Up	T0
evm.TU.Chr7.1207	1438.90274406994	-0.978259514063376	0.0939392928548173	-10.4137415168248	2.14617215954965e-25	2.79200706881611e-24	Down	T0
evm.TU.Chr3.2997	419.91757398817	-1.68652879996717	0.161983500815183	-10.4117320065297	2.19196838486939e-25	2.8497034892738e-24	Down	T0
evm.TU.Chr1.4754	467.342356199723	1.23612942735598	0.118735074476437	10.4108194887374	2.21308289855425e-25	2.87525714222846e-24	Up	T0
evm.TU.Chr1.2789	484.173744865726	1.66119429185315	0.159567745261051	10.4105894905982	2.21843649283077e-25	2.88031388914372e-24	Up	T0
evm.TU.Chr1.3086	164.191668068804	1.75681466127187	0.168795365830575	10.4079555302202	2.28066906104982e-25	2.95916435314226e-24	Up	T0
evm.TU.Chr4.261	1943.68849192219	0.757781282672552	0.0728144620632882	10.4070161503619	2.30327977389076e-25	2.98653559629033e-24	Up	T0
evm.TU.Chr3.1778	3657.34474981441	0.745955098436062	0.0717113652541632	10.4021879348163	2.4230464236531e-25	3.13976475764491e-24	Up	T0
evm.TU.Chr7.1592	3313.84008408515	-0.559070847440677	0.0537689924340088	-10.3976441092295	2.54138748665256e-25	3.29094651606014e-24	Down	T0
evm.TU.Chr6.273	2315.99581951761	0.609905905324292	0.0586800599067106	10.3937505567295	2.64733714536747e-25	3.42589414301034e-24	Up	T0
evm.TU.Chr3.1676	1580.26556909332	-0.967881056832501	0.093151276239981	-10.3904218589448	2.74137887962981e-25	3.54526485161574e-24	Down	T0
evm.TU.Chr6.963	9502.88603923366	0.895163325631142	0.0861559078771119	10.3900399599753	2.75237770258567e-25	3.55715489444334e-24	Up	T0
evm.TU.Chr1.5692	966.198656356846	-1.00830718251816	0.0970583121099847	-10.3886741959367	2.79207122632055e-25	3.60608989512135e-24	Down	T0
evm.TU.Chr2.1632	1326.77731488749	1.23536515284018	0.118931739781988	10.3871780157652	2.83620639151249e-25	3.6606936326339e-24	Up	T0
evm.TU.Chr7.2702	160.726373876486	1.68078107042373	0.161868434214421	10.3836246923675	2.94381437908237e-25	3.79709670139623e-24	Up	T0
evm.TU.Chr6.2962	16137.4905188648	1.59773456626325	0.153875698033811	10.3832807043525	2.95444398444449e-25	3.80831500911814e-24	Up	T0
evm.TU.Chr3.407	1750.81472393518	-0.841618641475221	0.0810870167449831	-10.3792034194832	3.08337117722062e-25	3.97190604783275e-24	Down	T0
evm.TU.Chr1.4640	167.859134006855	2.46980792641557	0.237999229335787	10.3773778314676	3.14289012859832e-25	4.0459321714268e-24	Up	T0
evm.TU.Chr8.1370	66271.8038580853	-0.750517643877386	0.0723516198391172	-10.3731975254494	3.28350164308431e-25	4.22418628482694e-24	Down	T0
evm.TU.Chr8.1764	1113.80330219842	0.686059444775699	0.0661536639148824	10.3706945946097	3.37065712191496e-25	4.33348214062765e-24	Up	T0
evm.TU.Chr3.390	715.879967622407	-1.66005122130037	0.16010315725057	-10.3686351337988	3.44408651504781e-25	4.42500007334271e-24	Down	T0
evm.TU.Chr8.2586	3741.1685708985	-0.624360848888399	0.0602202244217831	-10.3679595166462	3.46851902400637e-25	4.45348804196362e-24	Down	T0
evm.TU.Chr1.2671	1508.24075144068	0.748687919137428	0.0722281654770793	10.3655951136543	3.55538360597709e-25	4.56204788347672e-24	Up	T0
evm.TU.Chr1.1062	2069.55911710495	-0.916073787744095	0.0883775883326983	-10.3654535615469	3.56065187202252e-25	4.56583524695457e-24	Down	T0
evm.TU.Chr3.782	617.099507613274	-2.78063752136735	0.268313306612278	-10.3633977623982	3.63804203767273e-25	4.6620396957407e-24	Down	T0
evm.TU.Chr8.2629	273.996505241116	-1.55558453225127	0.150112545944843	-10.3627882830183	3.66130445245204e-25	4.68880113407259e-24	Down	T0
evm.TU.Chr3.1624	754.629116342023	-0.849940646553287	0.0820315687566092	-10.3611409538576	3.7249193644733e-25	4.76717115288339e-24	Down	T0
evm.TU.Chr6.2099	1603.24981644351	0.740281670841117	0.0714735679234589	10.357418726233	3.87272235716924e-25	4.95311388302716e-24	Up	T0
evm.TU.Chr6.2741	1251.91250805225	-0.946502652179096	0.0913901405433539	-10.3567260817385	3.90086047882402e-25	4.9858663539003e-24	Down	T0
evm.TU.Chr1.1212	311.830755984441	1.52270682525417	0.147041181931227	10.3556487050434	3.94503117327416e-25	5.03905504822167e-24	Up	T0
evm.TU.Chr7.53	1792.73558474081	-1.10206069607778	0.106455986003066	-10.3522661097333	4.08695817676179e-25	5.21695976073822e-24	Down	T0
evm.TU.Chr7.1671	1155.24686153042	1.62664999271081	0.157257869928769	10.3438383938916	4.46295585586813e-25	5.69322957691295e-24	Up	T0
evm.TU.Chr6.2776	357.394895143457	1.10616038864809	0.106957446738797	10.3420605331901	4.54654878318055e-25	5.79611448691497e-24	Up	T0
evm.TU.Chr8.810	2528.72091892551	-0.768500969201075	0.0743158151316758	-10.3410151370797	4.59642450089628e-25	5.85591018023043e-24	Down	T0
evm.TU.Chr4.1828	1727.28182503145	0.914125439350054	0.0884086317474258	10.3397758938473	4.65625131392417e-25	5.92829826525397e-24	Up	T0
evm.TU.Chr1.276	1627.28818625982	-0.6479884662968	0.0626717128963963	-10.3394089031522	4.67411611394709e-25	5.94720171012158e-24	Down	T0
evm.TU.Chr8.1930	6792.58977387985	0.61085166543127	0.0591054205553232	10.3349516794235	4.89658816939899e-25	6.22624878907643e-24	Up	T0
evm.TU.Chr4.230	197.072468293984	7.05668211108779	0.682982219983623	10.3321607863481	5.04119806436878e-25	6.40599436819112e-24	Up	T0
evm.TU.Chr1.1642	252.557899243913	-2.23394487711425	0.216229822238454	-10.3313449273001	5.08426547957883e-25	6.45655852686979e-24	Down	T0
evm.TU.Chr5.843	992.362709644064	-0.893269873155216	0.0864802695524672	-10.3291754035673	5.20057173293812e-25	6.60000439693995e-24	Down	T0
evm.TU.Chr1.202	1350.805797938	-0.920694497425222	0.0891433359145712	-10.328248185681	5.25107961443355e-25	6.65981519439323e-24	Down	T0
evm.TU.Chr5.610	1503.09558590755	-0.739428796185402	0.0716218214768396	-10.3240713645423	5.48469482618686e-25	6.95163024625832e-24	Down	T0
evm.TU.Chr7.1567	1495.20766790636	-0.951180446520725	0.0921608736018107	-10.3208705532717	5.67066419600166e-25	7.1827198354111e-24	Down	T0
evm.TU.Chr3.1031	1085.97081695888	-0.793047848374157	0.0768813381480818	-10.3152191087863	6.0143964150839e-25	7.6132138050667e-24	Down	T0
evm.TU.Chr5.1134	1090.0049675716	1.46249487573224	0.141802821128052	10.3135809576847	6.11783643861466e-25	7.73918089657614e-24	Up	T0
evm.TU.Chr6.2482	1211.73538076942	0.816552739843978	0.0791862477500301	10.3117998774436	6.232302472329e-25	7.87892555658321e-24	Up	T0
evm.TU.Chr7.670	1996.82473521616	0.982353457182412	0.0952701762522379	10.311237953224	6.26885454559134e-25	7.92005475891408e-24	Up	T0
evm.TU.Chr1.5818	2709.25632595949	-1.0064601726696	0.0976191381381851	-10.3100702573802	6.34549157390465e-25	8.01174205189538e-24	Down	T0
evm.TU.Chr1.1251	2760.213301051	-1.26282326572449	0.122551419025952	-10.3044360951632	6.72851249255251e-25	8.48990094210739e-24	Down	T0
evm.TU.Chr4.833	1513.75903566911	1.36239501016283	0.132218922817288	10.3040849307591	6.75312964307353e-25	8.51551069323967e-24	Up	T0
evm.TU.Chr3.1462	308.516371836577	2.14989795121627	0.208672692786384	10.3027277911111	6.84910889171901e-25	8.63101580223082e-24	Up	T0
evm.TU.Chr3.2867	1982.10447761764	-0.631821300799828	0.0613286335838393	-10.3022236739727	6.88510415503339e-25	8.67083180776696e-24	Down	T0
evm.TU.Chr6.2931	571.70657572427	1.37842933721359	0.133809190538918	10.3014548676511	6.94036011359288e-25	8.73483764232453e-24	Up	T0
evm.TU.Chr2.2541	371.361310644499	1.36068600258619	0.132099000533188	10.300501874307	7.00946427075426e-25	8.81617940729392e-24	Up	T0
evm.TU.Chr6.2880	466.585747970238	1.52041486199253	0.147618300784813	10.2996366568998	7.07279377651033e-25	8.89015896308942e-24	Up	T0
evm.TU.Chr2.49	3352.73034043492	-0.698905739000794	0.0678598402245131	-10.2992541197927	7.10097396909983e-25	8.91989139305217e-24	Down	T0
evm.TU.Chr1.3541	7002.84789394744	-0.670729013737918	0.0651461501030751	-10.2957582708522	7.36370972173192e-25	9.24403534430665e-24	Down	T0
evm.TU.Chr2.905	423.503879463134	1.04126713256337	0.101142904344833	10.2950092179804	7.42124679522163e-25	9.31033437855016e-24	Up	T0
evm.TU.Chr7.1535	3865.77064111433	-0.588470003625144	0.0571658947465908	-10.2940749241092	7.49363745707456e-25	9.39517179653196e-24	Down	T0
evm.TU.Chr5.2341	3216.28232978594	-0.6399411769253	0.0621843160359682	-10.2910382829514	7.73378838548754e-25	9.69009760264297e-24	Down	T0
evm.TU.Chr1.4371	2882.94629821066	-0.724949129664699	0.0704592970423692	-10.2889066467519	7.90690735088859e-25	9.90071391224036e-24	Down	T0
evm.TU.Chr6.868	4362.74844656403	1.18392931312231	0.115079958925768	10.2878843907652	7.99128573860424e-25	1.00000159125175e-23	Up	T0
evm.TU.Chr2.2264	9212.1042083636	0.651770273739791	0.0633690427210119	10.2853103937402	8.20771892789397e-25	1.02643358090014e-23	Up	T0
evm.TU.Chr8.726	3604.27365343097	-0.651842707282518	0.0633800250589398	-10.2846710249221	8.26237427214812e-25	1.03261340855908e-23	Down	T0
evm.TU.Chr4.1520	865.429431310524	0.853804855426263	0.0830582441601137	10.2795919184176	8.7095582507028e-25	1.08781168290939e-23	Up	T0
evm.TU.Chr5.690	96.8584949926539	2.21444546086909	0.215426613486506	10.2793495428911	8.73148725119237e-25	1.0898599254829e-23	Up	T0
evm.TU.Chr1.4763	11336.3813285454	-0.940286495481038	0.0914821071059915	-10.2783650839133	8.82112022951657e-25	1.10035100381989e-23	Down	T0
evm.TU.Chr6.3111	4545.72530426217	-0.745296070182002	0.0725422677847119	-10.2739560388967	9.23386972870825e-25	1.15110903531379e-23	Down	T0
evm.TU.Chr5.1016	1079.60160266034	1.03585207238883	0.100826583374873	10.2736008472838	9.26794176141012e-25	1.15462619580046e-23	Up	T0
evm.TU.Chr1.3141	240.696065007089	1.28429884400046	0.12502892552815	10.2720137646172	9.42171199524944e-25	1.17304183016027e-23	Up	T0
evm.TU.Chr5.1382	2462.39462709045	0.929084959095596	0.0904579156295622	10.2709083293532	9.53030689413061e-25	1.18581324858851e-23	Up	T0
evm.TU.Chr3.2668	922.023358684652	0.955433846672623	0.0930496450738294	10.2680009785587	9.82187266361176e-25	1.22132043108596e-23	Up	T0
evm.TU.Chr6.3292	1932.9158628228	-0.594086952147413	0.0578694116875274	-10.2659925999465	1.00284282832909e-24	1.2462187454942e-23	Down	T0
evm.TU.Chr1.5099	7489.12836488299	-0.704732282315676	0.0686663897197538	-10.2631328833783	1.03299885579283e-24	1.2828843383e-23	Down	T0
evm.TU.Chr1.4622	1978.65653954571	-0.661791443755101	0.0644904238765528	-10.2618560086052	1.04675213588528e-24	1.29914596008583e-23	Down	T0
evm.TU.Chr8.1900_evm.TU.Chr8.1901	232.572021369866	1.80129102954551	0.175566151089828	10.2598992935938	1.06818080027127e-24	1.32490719902747e-23	Up	T0
evm.TU.Chr6.1115	11189.4020306226	0.730937174301601	0.0712630173062677	10.256893434083	1.1019485330471e-24	1.3659310464041e-23	Up	T0
evm.TU.Chr1.4104	5517.19079725377	-0.581499596719185	0.0566997495137218	-10.255770117264	1.11483749606714e-24	1.38103910810731e-23	Down	T0
evm.TU.Chr1.2237	5871.89643714029	-0.844342191874609	0.0823350586009168	-10.2549534332293	1.12430180913788e-24	1.39188846459161e-23	Down	T0
evm.TU.Chr7.1588	4390.19464763068	-0.669608373512464	0.065317711705492	-10.2515589727275	1.16449969194628e-24	1.44074855169926e-23	Down	T0
evm.TU.Chr3.3147	781.561851218122	1.12195873518818	0.109446621010907	10.2511957411309	1.16888459691303e-24	1.44526640655953e-23	Up	T0
evm.TU.Chr5.296	1809.23891001498	-0.712816458329293	0.0695605943206984	-10.2474175974254	1.21547534432821e-24	1.50193125776581e-23	Down	T0
evm.TU.Chr8.2682	861.545649100906	0.946334581762995	0.0923647546537983	10.2456243759868	1.23822801056285e-24	1.52908745991123e-23	Up	T0
evm.TU.Chr4.415	422.944700397191	1.13126443468644	0.110415195702065	10.2455502387457	1.23917770401626e-24	1.52930202682884e-23	Up	T0
evm.TU.Chr2.21	380.854389041858	1.59468666628605	0.155658643482794	10.244767849736	1.24924415693856e-24	1.54076051871728e-23	Up	T0
evm.TU.Chr2.3120	3324.35619258742	-0.977449662668458	0.0954584288479768	-10.2395322703782	1.31872340563391e-24	1.62543587252275e-23	Down	T0
evm.TU.Chr4.470	9920.46832628716	-1.08286507793486	0.105766732376747	-10.2382389396093	1.33646815713473e-24	1.64576868467152e-23	Down	T0
evm.TU.Chr5.2457	1886.68974913053	-0.866944256578044	0.0846773400213891	-10.2382084316661	1.33688957540164e-24	1.64576868467152e-23	Down	T0
evm.TU.Chr5.445	5344.64626982	0.839742990608928	0.0820392681811095	10.2358664238096	1.36963671351347e-24	1.68502933749294e-23	Up	T0
evm.TU.Chr1.5462	2480.70059351519	1.23480835208041	0.120637865732092	10.2356614532839	1.37254025231902e-24	1.68754808689679e-23	Up	T0
evm.TU.Chr2.97	2363.63018126285	1.35306453061211	0.132224876060594	10.2330557677517	1.40998730265205e-24	1.73250871246691e-23	Up	T0
evm.TU.Chr6.2371	549.854283263995	1.15019654546662	0.112416905819711	10.2315264512906	1.43243507064279e-24	1.75899456743294e-23	Up	T0
evm.TU.Chr6.607	573.105034255309	1.02231648468431	0.0999682109116055	10.2264157311795	1.51005150469184e-24	1.85315100286249e-23	Up	T0
evm.TU.Chr8.2058	222.042745463387	1.6490617312073	0.161285939888729	10.2244605595812	1.54083420042234e-24	1.88975116715145e-23	Up	T0
evm.TU.Chr7.1580	6694.71041339389	-0.688690269823273	0.0674592668409406	-10.2089794638164	1.8075593628992e-24	2.21549673404106e-23	Down	T0
evm.TU.Chr4.1141	5409.43998596647	-0.837833528970958	0.0820698863312879	-10.2087813986839	1.81125248377903e-24	2.21864358003735e-23	Down	T0
evm.TU.Chr2.2753	445.67081676566	1.41020328003537	0.138144740310909	10.2081575951539	1.82293283447142e-24	2.23156417606194e-23	Up	T0
evm.TU.Chr5.2106	10530.2923372461	-0.661413004337056	0.064807423167926	-10.2058216791498	1.86733817386508e-24	2.28450453561185e-23	Down	T0
evm.TU.Chr1.66	4678.69041253214	-0.587395569640949	0.05755785184532	-10.2053073700441	1.87725812070166e-24	2.29521589956011e-23	Down	T0
evm.TU.Chr1.9	1351.52536386931	-0.933680604024225	0.0915039098543996	-10.2037235950889	1.90813491013228e-24	2.33152082726579e-23	Down	T0
evm.TU.Chr5.1138	159.700662446106	1.91268484891023	0.187451615664801	10.2036189025464	1.91019360054395e-24	2.332590190404e-23	Up	T0
evm.TU.Chr3.3253	5371.33133102172	-0.670239694954555	0.0657268297535774	-10.1973531580241	2.03749522118929e-24	2.4865011340198e-23	Down	T0
evm.TU.Chr1.5873	20477.4617754489	0.902685423155908	0.0885374831976077	10.1955170912324	2.07636614018858e-24	2.53237006540698e-23	Up	T0
evm.TU.Chr1.4620	297.75165128108	1.59755145109765	0.156722766159852	10.1934868190637	2.12020424261302e-24	2.58423657499444e-23	Up	T0
evm.TU.Chr4.1987	4410.36155885166	-0.503384720137368	0.0493885773179723	-10.1923308480114	2.14557258648311e-24	2.61354079771295e-23	Down	T0
evm.TU.Chr2.1790	1586.07979529159	0.920980152788358	0.090431472115581	10.184287961289	2.33059773414823e-24	2.83541671248935e-23	Up	T0
evm.TU.Chr6.2372	214.341035852979	1.39337782927915	0.136815890159785	10.1843274757913	2.32965115292243e-24	2.83541671248935e-23	Up	T0
evm.TU.Chr2.2695	2528.51766490916	0.980973476499756	0.0964076434908599	10.1752666176594	2.55698776678268e-24	3.10892485475138e-23	Up	T0
evm.TU.Chr4.1259	7399.51631417662	-0.649661695047999	0.0638591061932243	-10.1733602891694	2.60754562631398e-24	3.16844122990273e-23	Down	T0
evm.TU.Chr2.2626	165.545936035453	2.61623337525519	0.257187837761578	10.1724614897246	2.63172502532868e-24	3.19585141862002e-23	Up	T0
evm.TU.Chr2.1416	5979.75551865615	0.791126282510224	0.0777941007897774	10.169489389023	2.71327262554772e-24	3.29285038035221e-23	Up	T0
evm.TU.Chr1.3348	1161.45165395586	0.906276675720881	0.089146064174474	10.1661995301009	2.80645990790612e-24	3.40384728153364e-23	Up	T0
evm.TU.Chr3.3009	9003.73952533771	0.785587899102388	0.0772838076916231	10.1649740426485	2.84197716212205e-24	3.44480491317734e-23	Up	T0
evm.TU.Chr7.2839	2721.03133622544	-0.942113248644776	0.0926965268168817	-10.1634147577706	2.88781292548755e-24	3.49821173622828e-23	Down	T0
evm.TU.Chr8.2751	1481.88930924678	-0.739088481632256	0.0727214590150699	-10.1632790601615	2.89183627364213e-24	3.50093372955853e-23	Down	T0
evm.TU.Chr1.2784	2621.65002445545	-0.715672331508719	0.070432458880421	-10.1611152426721	2.95674742136666e-24	3.57731951674129e-23	Down	T0
evm.TU.Chr4.2481	11169.9159694622	1.13929789021609	0.112157232930648	10.1580420668953	3.05142558259488e-24	3.68960409861119e-23	Up	T0
evm.TU.Chr7.2531	2944.63467109646	0.601244254511899	0.0592073302011161	10.1548955588706	3.15147426787223e-24	3.80824073240305e-23	Up	T0
evm.TU.Chr8.2406	3241.53798876814	-1.06770987708523	0.105192129858995	-10.1500927732563	3.31048571133025e-24	3.99793890224314e-23	Down	T0
evm.TU.Chr2.847	1206.28426018095	-1.29705865795489	0.127802547753773	-10.1489264553147	3.3502844684605e-24	4.04352459209357e-23	Down	T0
evm.TU.Chr7.1899	2178.13960091929	-0.941469925457309	0.0927774600168978	-10.1476147901208	3.39560940446594e-24	4.09572005829983e-23	Down	T0
evm.TU.Chr1.3038	959.972458805168	-1.35627359575921	0.133678770986597	-10.1457664949298	3.4605104406801e-24	4.17144955812624e-23	Down	T0
evm.TU.Chr7.1901	5277.58739705806	-0.977609962850282	0.0963926045643037	-10.1419602392642	3.59805890528564e-24	4.33460531566472e-23	Down	T0
evm.TU.Chr3.2504	4859.8265284802	-0.659093121703745	0.0649922055942394	-10.1411102404896	3.62950783852621e-24	4.36982101340948e-23	Down	T0
evm.TU.Chr8.2715	446.532998127864	-1.26010629709011	0.124327238750445	-10.135400011734	3.84795403517078e-24	4.62999548712948e-23	Down	T0
evm.TU.Chr6.2370	12465.844445829	0.57508853529451	0.0567566413087467	10.1325328989452	3.96249736515048e-24	4.76490912567119e-23	Up	T0
evm.TU.Chr2.2696	373.4211771128	1.20501971640174	0.118975637263476	10.1282896575975	4.13824309453374e-24	4.97320933842473e-23	Up	T0
evm.TU.Chr3.994	1286.99817657953	-0.902748437718105	0.0891561165604944	-10.1254795805913	4.2588576700725e-24	5.11504118339177e-23	Down	T0
evm.TU.Chr1.103	370.39623352184	1.10127149490922	0.108856210457978	10.1167539295734	4.65601700554387e-24	5.58863819502217e-23	Up	T0
evm.TU.Chr4.2303	1907.44283852488	-0.917717336178588	0.0907217568702886	-10.115735936317	4.70467824345693e-24	5.64360946441221e-23	Down	T0
evm.TU.Chr6.3519	3808.5389221981	-0.606186332913914	0.0599315679372764	-10.11464164509	4.75754848670029e-24	5.7035598007528e-23	Down	T0
evm.TU.Chr3.1559	758.259514971403	-1.60747820620409	0.158952638524505	-10.1129381753312	4.84102431908756e-24	5.80010627993293e-23	Down	T0
evm.TU.Chr2.2340	510.615126101201	1.97690079660421	0.195497362966557	10.112160934582	4.8795921697605e-24	5.84276318795928e-23	Up	T0
evm.TU.Chr1.4545	4779.82339280425	-0.56915446105576	0.056287546203918	-10.1115521894281	4.91001141003489e-24	5.87561717549348e-23	Down	T0
evm.TU.Chr7.2902	1824.54780584399	-0.811990868948121	0.0803220200759265	-10.1091938198338	5.02964381153574e-24	6.01512438601686e-23	Down	T0
evm.TU.Chr8.1722	895.803047662658	0.796925155376377	0.078840181962067	10.1081090320138	5.08563662913547e-24	6.07839977705463e-23	Up	T0
evm.TU.Chr6.3413	364.236827538686	1.24004160883405	0.122736651539808	10.1032706471698	5.34298917124627e-24	6.38211961067229e-23	Up	T0
evm.TU.Chr5.1342	2465.58565721505	-0.789444715285826	0.0781456567536719	-10.1022212632276	5.40048548684224e-24	6.44689088190029e-23	Down	T0
evm.TU.Chr4.1114	1428.53340160875	-0.813329205209688	0.0805492511174275	-10.0972907125355	5.67894380002397e-24	6.77519996093659e-23	Down	T0
evm.TU.Chr5.191	79.6740596757933	4.71743840759268	0.467265711530081	10.0958368893477	5.76373198823969e-24	6.87219562953515e-23	Up	T0
evm.TU.Chr1.3304	454.675269588368	1.89620378610577	0.187866563179866	10.093354314947	5.91142600678477e-24	7.04403235596863e-23	Up	T0
evm.TU.Chr3.2534	987.915183213119	0.848317954563859	0.0840477643336375	10.0932839949955	5.91566364209186e-24	7.044822641812e-23	Up	T0
evm.TU.Chr2.513	6470.33949168812	-0.914593541218361	0.0906255657808073	-10.0920036563463	5.99334790381364e-24	7.1330249901125e-23	Down	T0
evm.TU.Chr7.1726	3025.75628525805	-0.575896735465849	0.057069065049957	-10.0912242904579	6.04112959247845e-24	7.18555359916462e-23	Down	T0
evm.TU.Chr4.112	2764.21912104911	0.930851411358326	0.0922651201286345	10.0888765988767	6.18735474606893e-24	7.35504069302006e-23	Up	T0
evm.TU.Chr5.602_evm.TU.Chr5.603	20065.8925125593	-0.629099951287078	0.0623568861986452	-10.0887005371469	6.19846094057791e-24	7.36380148751356e-23	Down	T0
evm.TU.Chr7.21	205.275920937338	2.246070357259	0.222747923309986	10.0834626149725	6.53806151108964e-24	7.76256953747383e-23	Up	T0
evm.TU.Chr6.3520	1420.09571025854	0.717630641418494	0.071181580930377	10.0816901231853	6.65710361949904e-24	7.8991484188264e-23	Up	T0
evm.TU.Chr4.1241	20488.6474524587	0.543588013722744	0.0539242866986901	10.0805786594846	6.73284302299381e-24	7.98421198196059e-23	Up	T0
evm.TU.Chr7.2396	546.25980888256	-1.03567971171939	0.102744790862641	-10.0801189337568	6.76441944247655e-24	8.01683360142937e-23	Down	T0
evm.TU.Chr7.2042	191.243476057039	2.32787743593505	0.230990287457371	10.0778152257361	6.9248729827196e-24	8.20206259714066e-23	Up	T0
evm.TU.Chr1.2271	11713.5360996489	-0.66779406710357	0.0662685695271273	-10.0770858925845	6.97645244463758e-24	8.25819226614787e-23	Down	T0
evm.TU.Chr1.3041	5198.38108972712	-0.675833378288951	0.0671024214033474	-10.0716690121593	7.37163716246932e-24	8.72074410774957e-23	Down	T0
evm.TU.Chr5.2160	1661.68262317785	0.96474973583641	0.0957891481906085	10.0715973997042	7.37700737195362e-24	8.72186192524499e-23	Up	T0
evm.TU.Chr1.1898	470.559830519815	2.79904673059726	0.277919346177085	10.0714353610121	7.38917294105295e-24	8.73100776350195e-23	Up	T0
evm.TU.Chr3.1980	2787.30034629916	-0.784460961451984	0.0778974365874943	-10.0704335831498	7.46482697720176e-24	8.81511533215516e-23	Down	T0
evm.TU.Chr1.805	1867.22022521141	-1.04142065024041	0.103434588089635	-10.0683984871475	7.62088713387654e-24	8.99401583961513e-23	Down	T0
evm.TU.Chr2.2954	1807.53272080224	-1.83423628998458	0.182181675445193	-10.0681711566342	7.6385192347384e-24	9.00943001780126e-23	Down	T0
evm.TU.Chr3.1626	478.424469437817	1.28021135678881	0.127164289282394	10.0673810549583	7.70011554640908e-24	9.07664936029763e-23	Up	T0
evm.TU.Chr3.2442	347.872587670807	1.06459858642887	0.105776809378619	10.0645745762498	7.92291224275933e-24	9.33369261162843e-23	Up	T0
evm.TU.Chr6.631	183.572275652756	1.55422588020171	0.154471022276248	10.0616015696601	8.1658950730181e-24	9.61419510120154e-23	Up	T0
evm.TU.Chr2.2754	414.580040721766	1.714203970006	0.170373338663368	10.0614567012331	8.17792187125939e-24	9.62260669615829e-23	Up	T0
evm.TU.Chr2.1560	896.658890756578	0.987486979021827	0.0981733404071082	10.0586062868686	8.41816041112283e-24	9.89937491305607e-23	Up	T0
evm.TU.Chr5.2180	312.839873514944	1.2625751470439	0.12558806099823	10.0533055213082	8.88365234927953e-24	1.04405428832409e-22	Up	T0
evm.TU.Chr5.154	1388.34377614845	1.00038440689846	0.0995096992970284	10.0531346588878	8.89907345859785e-24	1.04524337780396e-22	Up	T0
evm.TU.Chr2.2911	6477.49582493712	-0.496910494063361	0.0494303465515089	-10.0527414580344	8.93466240160397e-24	1.04817417424531e-22	Down	T0
evm.TU.Chr3.2708_evm.TU.Chr3.2709	381.670233119837	-2.12830871904754	0.211714152092802	-10.0527465831128	8.93419762097451e-24	1.04817417424531e-22	Down	T0
evm.TU.Chr8.1702	2763.80701983031	-0.754509246489944	0.0750701673576012	-10.0507201868326	9.11984609441159e-24	1.06926262150362e-22	Down	T0
evm.TU.Chr7.826	167.654202167103	1.65903370173812	0.165159179843864	10.0450589746602	9.65898857668635e-24	1.13180146169983e-22	Up	T0
evm.TU.Chr5.798	1640.53245079679	-0.787039045509962	0.0783536599503054	-10.0447004774139	9.69417332698523e-24	1.13524932918332e-22	Down	T0
evm.TU.Chr7.1405	875.977652533598	-0.981410393725819	0.0977266363117091	-10.0424043102794	9.92256036960054e-24	1.16130488316186e-22	Down	T0
evm.TU.Chr8.515	12499.0311001159	0.653084846009564	0.0650539571529113	10.0391255903844	1.0257941727076e-23	1.19984435310945e-22	Up	T0
evm.TU.Chr8.1343	3191.18654483968	-1.17075453893381	0.11675327280888	-10.0275950366743	1.15290490619328e-23	1.34772258577482e-22	Down	T0
evm.TU.Chr6.413	776.181264361269	0.978872375798167	0.0976299868165584	10.0263495644777	1.16753528626982e-23	1.36401618002915e-22	Up	T0
evm.TU.Chr6.3061	1623.15104336222	0.767839136964308	0.076590265761322	10.0252836222964	1.18020266900174e-23	1.3779984836111e-22	Up	T0
evm.TU.Chr3.2940	833.518252297668	1.10907884886936	0.110649428585121	10.0233581235005	1.20343074507442e-23	1.40428754024108e-22	Up	T0
evm.TU.Chr1.3087	992.268543194475	1.31555033509049	0.131254086551328	10.0229285781211	1.20867397312335e-23	1.40957132167385e-22	Up	T0
evm.TU.Chr7.1876	772.578570964112	-1.89662436614954	0.189248031977813	-10.0218974344309	1.22135310551008e-23	1.42351557400936e-22	Down	T0
evm.TU.Chr2.3025	1002.55709690798	-0.90127503342885	0.0899370704589909	-10.0211740145551	1.2303269423993e-23	1.43312728769195e-22	Down	T0
evm.TU.Chr8.1997	878.502338825587	0.909887996143512	0.0908555739328313	10.01466345715	1.31408383252111e-23	1.52978607531947e-22	Up	T0
evm.TU.Chr1.2803_evm.TU.Chr1.2804	12782.0758688531	-0.44798687036653	0.0447352011486873	-10.0141914837389	1.3203706520276e-23	1.53619747230296e-22	Down	T0
evm.TU.Chr3.2862	61.6962122439713	2.68628748295173	0.2683242117093	10.0113495753489	1.35886025466515e-23	1.5800458265012e-22	Up	T0
evm.TU.Chr3.2372	378.126425868097	1.56591621930028	0.15647830766009	10.0072415321736	1.41646953031705e-23	1.64606120123931e-22	Up	T0
evm.TU.Chr6.3221_evm.TU.Chr6.3222	3576.04939760907	0.617218017296412	0.061691922590604	10.0048432821969	1.45121282199855e-23	1.68544216315671e-22	Up	T0
evm.TU.Chr2.1803	208.214754447269	1.57173437859032	0.157101283015068	10.0045928869949	1.45488857962171e-23	1.68871607866692e-22	Up	T0
evm.TU.Chr5.1408	2208.09363997914	-0.580163765956827	0.0579967402877924	-10.0033857606122	1.47273875353455e-23	1.70803399279541e-22	Down	T0
evm.TU.Chr5.2294	1281.09674946786	-0.811497189388974	0.081122539642708	-10.0033504000626	1.4732648981441e-23	1.70803399279541e-22	Down	T0
evm.TU.Chr3.94	4793.74607766911	-0.736982938110031	0.0736750284353939	-10.0031578373437	1.47613338909811e-23	1.71035349592796e-22	Down	T0
evm.TU.Chr7.1762	480.265055711866	1.87296494767271	0.187242110837036	10.0029044711146	1.47991606104469e-23	1.71372888643536e-22	Up	T0
evm.TU.Chr5.393	6446.12159978947	-0.575885143798213	0.0575892380921142	-9.99987433202507	1.52590574975577e-23	1.765946941981e-22	Down	T0
evm.TU.Chr6.3556	10892.3452456353	0.558506366718023	0.0558547736565535	9.99925933192807	1.53541120698845e-23	1.77590489897508e-22	Up	T0
evm.TU.Chr6.957	8454.20100740187	0.448361347115724	0.0448453164296429	9.9979525803804	1.55580349147408e-23	1.79843583656672e-22	Up	T0
evm.TU.Chr8.2064	2269.13695699754	-0.578548615865905	0.0578770891328227	-9.99615952589095	1.58422183285112e-23	1.83021266727214e-22	Down	T0
evm.TU.Chr1.20	1033.50998100253	1.05186834309059	0.105237736032564	9.99516316813491	1.60023478817691e-23	1.84762902402921e-22	Up	T0
evm.TU.Chr1.5760	596.222650691267	-1.2056121095377	0.120627712225311	-9.99448706517647	1.61119194905988e-23	1.85919099086775e-22	Down	T0
evm.TU.Chr3.2326	332.284454112084	-1.13018056487779	0.113102521753496	-9.99253197325685	1.64329665068668e-23	1.89512777579776e-22	Down	T0
evm.TU.Chr7.1555	144.871297716072	2.04566834556631	0.204780649107557	9.98955884982993	1.69333656804745e-23	1.95169417658756e-22	Up	T0
evm.TU.Chr3.2680	313.613875626229	2.02431197027843	0.202674822303033	9.98797949975128	1.7205288901607e-23	1.98187632356383e-22	Up	T0
evm.TU.Chr1.1000	509.994914891284	-1.26139072414933	0.126301611266285	-9.98713089645319	1.73531777496695e-23	1.99774404362288e-22	Down	T0
evm.TU.Chr7.2146	3334.27441668639	-0.578528785030792	0.0579316224494301	-9.98640743293188	1.74802516365953e-23	2.01119836255492e-22	Down	T0
evm.TU.Chr7.1484	4021.54733664831	-0.920923214384365	0.0922217857808687	-9.98596163137202	1.75590135527582e-23	2.01908166926086e-22	Down	T0
evm.TU.Chr5.2260	1832.70518693234	-0.830615594978918	0.0832387345773742	-9.97871482785244	1.88897515318581e-23	2.17083447779237e-22	Down	T0
evm.TU.Chr4.444	4846.26233395159	-0.771507918397714	0.0773168385720576	-9.97852385905155	1.89261375221279e-23	2.17374851062714e-22	Down	T0
evm.TU.Chr7.2844	1687.09652210547	-0.745641548197352	0.0747868248955699	-9.97022602896357	2.05760040973626e-23	2.36186642256797e-22	Down	T0
evm.TU.Chr4.1475	9489.10961730909	0.531405990804795	0.0533132445071978	9.9676167848507	2.1123657355224e-23	2.42331875910425e-22	Up	T0
evm.TU.Chr2.3073	2317.18110642875	-0.947270599350307	0.0950388696658972	-9.96719134687075	2.12143107708006e-23	2.43230279803205e-22	Down	T0
evm.TU.Chr5.1121	345.134370992277	1.60751685333989	0.161364423213131	9.96202769687762	2.23457913582809e-23	2.56054187139743e-22	Up	T0
evm.TU.Chr6.2419	6274.88479945797	0.642045321694234	0.0644850781076337	9.9564944408159	2.36246356558175e-23	2.70550810075833e-22	Up	T0
evm.TU.Chr1.1428	166.6019714241	1.84151497621583	0.185005055240427	9.95386301105478	2.42579803315989e-23	2.77642586733729e-22	Up	T0
evm.TU.Chr8.17	2249.92928725111	-0.611736459263442	0.0614708775458521	-9.95164675837168	2.48044199636923e-23	2.83732044726879e-22	Down	T0
evm.TU.Chr6.3213	639.100270580704	-1.03251829219643	0.10376413701645	-9.95062766274192	2.50597622197644e-23	2.86486574007735e-22	Down	T0
evm.TU.Chr6.670	4359.65731549365	0.799073804623216	0.080304832003336	9.95050714495015	2.50901304566185e-23	2.86667467344634e-22	Up	T0
evm.TU.Chr3.2736	3939.39768471693	-0.587118894611253	0.0590079559419635	-9.94982600632204	2.52624509203128e-23	2.88469087594696e-22	Down	T0
evm.TU.Chr8.1711	2200.79047904721	0.642037175985458	0.0645366946206769	9.94840500833081	2.56257290976567e-23	2.92447883489124e-22	Up	T0
evm.TU.Chr8.1944	4736.28967607455	0.894838826702837	0.0899844996439992	9.94436631023164	2.66867066490975e-23	3.0437980402029e-22	Up	T0
evm.TU.Chr2.2365	5728.63843980534	-0.633015665056313	0.0637095074910052	-9.93596858593963	2.90340384584287e-23	3.30961170605652e-22	Down	T0
evm.TU.Chr8.2768	526.156984834311	1.92211516845718	0.193460045548988	9.93546322705926	2.91816435170091e-23	3.32451452067475e-22	Up	T0
evm.TU.Chr4.1504	312.429005969387	1.14005930364745	0.114748876850836	9.93525457446907	2.92428031973843e-23	3.32955752869582e-22	Up	T0
evm.TU.Chr6.2011	2101.09654861128	0.874359252104429	0.0880129284018815	9.93444108701805	2.94824648348782e-23	3.35490704059246e-22	Up	T0
evm.TU.Chr6.2599	4202.34591282358	1.07273867787984	0.108007119413416	9.93211080626768	3.01798070099188e-23	3.43227822480375e-22	Up	T0
evm.TU.Chr8.1914	89.5466841412496	2.24228905373031	0.225772614705218	9.9316254837106	3.03270829351595e-23	3.44703850962548e-22	Up	T0
evm.TU.Chr1.5331	88.8900495184545	2.72894479899868	0.27477796969443	9.93145411924191	3.03792549892734e-23	3.45097830883914e-22	Up	T0
evm.TU.Chr7.2029	161.852246945246	3.07607654456759	0.309763548580971	9.93040194257563	3.07015446274831e-23	3.48558031718355e-22	Up	T0
evm.TU.Chr2.2368	19072.6620341153	-0.791235554787971	0.0796796864895707	-9.93020416679897	3.07625017268836e-23	3.4904901930636e-22	Down	T0
evm.TU.Chr7.2408	2351.15685927769	-1.48183044812196	0.149235669490886	-9.92946561085021	3.09911955788041e-23	3.51441584385874e-22	Down	T0
evm.TU.Chr7.1928	1956.24560883773	-1.11550545840399	0.112373789621528	-9.92674058747134	3.18496576513686e-23	3.60968891691101e-22	Down	T0
evm.TU.Chr7.1871	14408.3179767904	-0.594762648728513	0.0599200367082783	-9.92593932517307	3.21065286741476e-23	3.6367101933263e-22	Down	T0
evm.TU.Chr4.841	746.721961295088	1.26513297887978	0.127495931336221	9.92292825049834	3.30902983053526e-23	3.74598902527395e-22	Up	T0
evm.TU.Chr2.903	4775.26058037627	-0.595770951265577	0.0600423975911802	-9.92250434971125	3.32311695590461e-23	3.75977681308404e-22	Down	T0
evm.TU.Chr1.3129	7865.32958932439	-1.32273670675759	0.133409941862681	-9.91482859740005	3.58871892550296e-23	4.05794958707618e-22	Down	T0
evm.TU.Chr4.2055	1708.52563435494	0.859914257515909	0.0868061969251636	9.90613905430333	3.91483297284422e-23	4.42416531317584e-22	Up	T0
evm.TU.Chr2.1985	1569.57850037211	-1.39950017151613	0.141327411484163	-9.90253877021556	4.05839487798469e-23	4.58377677078511e-22	Down	T0
evm.TU.Chr1.4382	1709.39164291945	-0.716292571054227	0.0723394353120223	-9.90182696290947	4.08738940335967e-23	4.61388074174203e-22	Down	T0
evm.TU.Chr1.4198	3613.41289908489	-0.781129049469966	0.0789332253931174	-9.89607412568849	4.32937585767211e-23	4.88423976982597e-22	Down	T0
evm.TU.Chr1.850	4245.3906117131	0.718095321143449	0.0725708561841911	9.89509231255123	4.37206872134538e-23	4.92958251882129e-22	Up	T0
evm.TU.Chr7.1803	1013.01538539304	-0.823564491449852	0.0832313183999186	-9.89488701227467	4.38104849017266e-23	4.93688305847987e-22	Down	T0
evm.TU.Chr3.289	328.921315708562	-1.35988596620488	0.13745249741244	-9.89349769414816	4.44229859054444e-23	5.00304359548802e-22	Down	T0
evm.TU.Chr5.1893	46.3222945592927	3.44345412892653	0.348178687211989	9.88990496948475	4.60464804302185e-23	5.18292451627171e-22	Up	T0
evm.TU.Chr2.2195	7567.91967918477	-0.575378505105111	0.0581952249859536	-9.88703979139161	4.73831968917464e-23	5.33033919828441e-22	Down	T0
evm.TU.Chr1.4706	16649.2328722278	-0.956035244093141	0.096698150964946	-9.88679963942343	4.74969666824597e-23	5.34008965399086e-22	Down	T0
evm.TU.Chr2.1758	3661.2343511415	-1.03695138157887	0.104923008132921	-9.88297419251666	4.93461335527287e-23	5.54482865559139e-22	Down	T0
evm.TU.Chr5.2539	399.49399269561	1.63449446428693	0.165390040912426	9.88266557810694	4.94983835934093e-23	5.55876719226498e-22	Up	T0
evm.TU.Chr8.2397	982.037376674683	-1.87607554605293	0.189848194500341	-9.88197728711906	4.98396183770743e-23	5.59390113094395e-22	Down	T0
evm.TU.Chr7.255_evm.TU.Chr7.256	9288.24284999659	0.57618668079707	0.0583135317973215	9.88084005612461	5.0408534933963e-23	5.65453508829525e-22	Up	T0
evm.TU.Chr6.1083	1382.04622994118	-1.20393623614974	0.12185936501422	-9.87971860848981	5.09758509419817e-23	5.71492062693696e-22	Down	T0
evm.TU.Chr2.2639	832.401009882483	-1.68332207222457	0.170401914088245	-9.8785396938255	5.15790542614295e-23	5.7792585584907e-22	Down	T0
evm.TU.Chr1.5497	289.210871509591	2.11948779753847	0.214596775226612	9.87660599885677	5.25837860631451e-23	5.88848772453709e-22	Up	T0
evm.TU.Chr7.1201	409.177827491349	1.46077903875507	0.147919284213815	9.87551451806333	5.31594406799066e-23	5.94957079137013e-22	Up	T0
evm.TU.Chr1.3445	1038.30761168721	0.834055676206762	0.0845250157906256	9.8675601347745	5.75473303336448e-23	6.43700529821683e-22	Up	T0
evm.TU.Chr1.2744	814.277494295761	1.24157364977568	0.125857146884073	9.86494355318007	5.90676628784664e-23	6.6033157553698e-22	Up	T0
evm.TU.Chr3.477	589.438975404037	-1.14937678467416	0.11655017944887	-9.86164749045608	6.10395057073305e-23	6.81988445570168e-22	Down	T0
evm.TU.Chr8.94	2882.3161378309	-0.62937043926689	0.0638381975172844	-9.85883787048478	6.27716907178871e-23	7.00944618900191e-22	Down	T0
evm.TU.Chr1.5667	1900.32269463764	-0.652588162502801	0.0662034372761801	-9.8573154106849	6.37305553970023e-23	7.11248876738119e-22	Down	T0
evm.TU.Chr1.1254	714.304764101132	1.03342145899785	0.104844336069356	9.85672185776668	6.41082988264578e-23	7.15059683967548e-22	Up	T0
evm.TU.Chr7.1086	712.494248444234	2.19390301881449	0.222580798026387	9.85665896729511	6.41484526368044e-23	7.15102858042295e-22	Up	T0
evm.TU.Chr8.1517	710.424452461805	-0.963309431762738	0.0977439382535432	-9.85543910931804	6.49322417196577e-23	7.23431063907707e-22	Down	T0
evm.TU.Chr4.823	160.333152030847	2.33160961667157	0.236603945851206	9.85448323054535	6.55530364792124e-23	7.29934912976721e-22	Up	T0
evm.TU.Chr6.2340	1716.80971179298	-0.758948718901031	0.0770187362210436	-9.85407909995887	6.58172627102496e-23	7.32463258473353e-22	Down	T0
evm.TU.Chr5.1835	528.383944002636	1.45586674116754	0.147763445219956	9.85268541214901	6.67365889451921e-23	7.41856419357468e-22	Up	T0
evm.TU.Chr5.1870	528.383944002636	1.45586674116754	0.147763445219956	9.85268541214901	6.67365889451921e-23	7.41856419357468e-22	Up	T0
evm.TU.Chr3.2816	1449.47848700723	-0.925918477650609	0.0940223279596879	-9.8478573945499	7.00207178824116e-23	7.77924649799577e-22	Down	T0
evm.TU.Chr7.987	4367.45386243672	-0.605022813982141	0.0614687920580335	-9.84276400634213	7.36588528088077e-23	8.17883002821854e-22	Down	T0
evm.TU.Chr1.3311	643.74657956256	0.842465877330238	0.0856237488472734	9.83916131531381	7.63445905691561e-23	8.47227215950167e-22	Up	T0
evm.TU.Chr4.1303	956.514738070455	-0.9001956320011	0.0915568279777524	-9.83209720000174	8.18952736471848e-23	9.08313983293397e-22	Down	T0
evm.TU.Chr6.2612	8555.68876769184	-0.501718337011557	0.0510555679519468	-9.82690737049034	8.6226047162528e-23	9.55809428304985e-22	Down	T0
evm.TU.Chr4.1149	587.907842055313	-1.08817255524932	0.110768847560524	-9.82381399837845	8.89144282763273e-23	9.85055911690913e-22	Down	T0
evm.TU.Chr3.132	3066.8728967576	-0.656052089499456	0.0667838514820629	-9.82351384264894	8.91796618865055e-23	9.8743930119165e-22	Down	T0
evm.TU.Chr1.403	4833.33808529337	-0.676198101983593	0.06887212972023	-9.8181674464028	9.40374175297518e-23	1.04064203374165e-21	Down	T0
evm.TU.Chr3.976	1350.54306110596	0.847145409264457	0.0862921501242893	9.81717813317071	9.49646098265485e-23	1.05031284796377e-21	Up	T0
evm.TU.Chr1.5084	4422.96642761135	1.17020670076803	0.119210778512511	9.8162826832409	9.58116322256885e-23	1.05908662901632e-21	Up	T0
evm.TU.Chr2.359	127.546905384394	-2.28674234023862	0.233116561805576	-9.80943748709633	1.02538551144122e-22	1.13280958772394e-21	Down	T0
evm.TU.Chr1.5672	1733.07732472954	0.77958641829345	0.0794795194193902	9.80864534647977	1.03346573926225e-22	1.14076923424818e-21	Up	T0
evm.TU.Chr7.2674	646.499281894332	0.869215209892213	0.0886175023318885	9.8086177901612	1.03374795898688e-22	1.14076923424818e-21	Up	T0
evm.TU.Chr3.1515	477.740491691829	0.999052042607715	0.101886272611732	9.80556081794158	1.06553448215315e-22	1.17518853434563e-21	Up	T0
evm.TU.Chr4.539	4081.89818445914	0.618536451543922	0.0630982740949652	9.80274754604226	1.09564096820876e-22	1.20771744085159e-21	Up	T0
evm.TU.Chr3.1190	850.033794000007	0.891952109003168	0.0910286102936226	9.79859086199472	1.14167165838652e-22	1.25775330995752e-21	Up	T0
evm.TU.Chr6.1999	195.460900714827	1.78324655333962	0.181991666022561	9.79850666963263	1.14262350696778e-22	1.25809869825855e-21	Up	T0
evm.TU.Chr7.282	1948.68431486794	0.722932695761086	0.0738844656998058	9.78463725647524	1.31064403528136e-22	1.44229387444781e-21	Up	T0
evm.TU.Chr8.444	2054.9276142682	0.862479505092994	0.0881528554931503	9.78390887360433	1.32011427891986e-22	1.45190470553748e-21	Up	T0
evm.TU.Chr1.3274	5417.20856401508	-0.583632889551849	0.0596583713034544	-9.78291691174705	1.33312052928787e-22	1.46539166267343e-21	Down	T0
evm.TU.Chr6.760	3475.97364134064	1.30059202080714	0.13298532145382	9.77996674060586	1.37255641119972e-22	1.50789934829071e-21	Up	T0
evm.TU.Chr1.2006	1605.18529621032	0.638422494383737	0.0653239189748166	9.77318116247525	1.46769765104905e-22	1.61152384426327e-21	Up	T0
evm.TU.Chr8.2416	4706.00222594604	-0.607562762672156	0.0621890175964055	-9.76961505671498	1.52028599118176e-22	1.66833611359696e-21	Down	T0
evm.TU.Chr8.1350	462.901424121349	1.01137490631241	0.103527965167464	9.76909866504601	1.52805408844465e-22	1.67592754753231e-21	Up	T0
evm.TU.Chr2.902	407.376253920113	1.29984907885465	0.133081247110055	9.76733467022369	1.5548874386428e-22	1.70440915062352e-21	Up	T0
evm.TU.Chr3.2743	1542.22351360433	-0.916875500255069	0.0938757095319753	-9.76690887159441	1.56143412365653e-22	1.71063397126996e-21	Down	T0
evm.TU.Chr3.3047	4878.49604229812	0.473833837108509	0.0485177782765526	9.76618991924248	1.57255005111587e-22	1.72185494208015e-21	Up	T0
evm.TU.Chr3.2752	1228.92235208653	-1.01617795491997	0.104091325464557	-9.76236925012522	1.63294984778591e-22	1.78699658800735e-21	Down	T0
evm.TU.Chr3.3040	3368.20033656313	-0.520848596833999	0.0533676838403291	-9.759625289198	1.67773957863569e-22	1.83499275001836e-21	Down	T0
evm.TU.Chr6.657	319.073201239187	1.83147476014717	0.187699493300433	9.75748377336162	1.71353855651822e-22	1.87310767667319e-21	Up	T0
evm.TU.Chr1.772	973.941467384439	-1.25181442114531	0.128303462376724	-9.75666905597397	1.72735554974947e-22	1.88716466352618e-21	Down	T0
evm.TU.Chr2.2121	2690.61030980479	0.752396049061465	0.0771206423955808	9.7560915688713	1.73721602563596e-22	1.89688590854622e-21	Up	T0
evm.TU.Chr5.2405	2058.79345427582	0.81957078896123	0.0840184594938249	9.75465146467564	1.76204888087388e-22	1.92293584679642e-21	Up	T0
evm.TU.Chr8.2018	7517.90428661527	0.631775755287988	0.0647749440328992	9.7533971618271	1.7839638874024e-22	1.94577444697366e-21	Up	T0
evm.TU.Chr2.1181	478.855567314133	1.07448215083338	0.11017568658348	9.75244343060433	1.80080770571612e-22	1.96305968318357e-21	Up	T0
evm.TU.Chr8.2046	452.042932222146	1.09792150600473	0.112595100589604	9.75105932900695	1.82553263408699e-22	1.98891225457272e-21	Up	T0
evm.TU.Chr5.569	500.294401342478	1.7272480043512	0.177332346480717	9.74017452895443	2.03205056447347e-22	2.21268975553633e-21	Up	T0
evm.TU.Chr3.2458	827.686247415668	0.779991641971472	0.0800851988754979	9.73952306947583	2.04511919779156e-22	2.2256904621355e-21	Up	T0
evm.TU.Chr3.2148	2535.65427227813	-0.842047425104981	0.0865266402204153	-9.73165516377355	2.20967780250344e-22	2.40345142436757e-21	Down	T0
evm.TU.Chr6.1065	123.756567113659	2.32099119724075	0.238513108092237	9.73108444984577	2.22211181436004e-22	2.41564267783906e-21	Up	T0
evm.TU.Chr6.3402	694.808871843111	1.05725404898543	0.108694180843962	9.72686891585475	2.31612477587659e-22	2.51645552413184e-21	Up	T0
evm.TU.Chr1.4963	5615.38863523437	-1.4514442536107	0.149223443055793	-9.72665034319047	2.32110521305611e-22	2.52047728066793e-21	Down	T0
evm.TU.Chr3.55	5648.2757082885	0.527973389134811	0.0542852253424242	9.72591318916745	2.33798042662741e-22	2.53740397733478e-21	Up	T0
evm.TU.Chr2.1238	1438.33027904055	-1.02482545230142	0.105379586699377	-9.72508513650756	2.35708137250146e-22	2.55672629447613e-21	Down	T0
evm.TU.Chr1.2357	518.873781511324	1.30865549706377	0.134586817351112	9.72350429871396	2.39397694338797e-22	2.5953185686047e-21	Up	T0
evm.TU.Chr4.529	1497.98943244274	0.698974957429376	0.0718893724803595	9.72292472883024	2.4076463840357e-22	2.60767904450209e-21	Up	T0
evm.TU.Chr7.2590_evm.TU.Chr7.2591	3873.01076696756	0.660788434045029	0.0679620113719493	9.72290873541986	2.40802468973251e-22	2.60767904450209e-21	Up	T0
evm.TU.Chr6.23	1305.47967403933	-0.830081723073633	0.0853789437285309	-9.72232364121232	2.42190493809508e-22	2.62126987506403e-21	Down	T0
evm.TU.Chr1.3556	22352.818641139	0.574556432630532	0.0590990666819757	9.72192057993639	2.43151283621144e-22	2.63022428588866e-21	Up	T0
evm.TU.Chr1.2194	700.784439233933	1.1059188304061	0.113809532269687	9.71727770381722	2.54494386010241e-22	2.75141516943271e-21	Up	T0
evm.TU.Chr5.427	6693.98553014041	0.728569968238114	0.075007962455945	9.71323502709503	2.64796644032891e-22	2.8612264568225e-21	Up	T0
evm.TU.Chr6.1588	2180.23417822245	-0.695867637317355	0.0716608000452071	-9.71057589195721	2.71797064410379e-22	2.93525936573379e-21	Down	T0
evm.TU.Chr7.2869	1811.49443476514	-0.584201211284415	0.0601869836883758	-9.70643776250985	2.83057030278508e-22	3.05518675233248e-21	Down	T0
evm.TU.Chr2.1358	798.537794374128	-1.10178045721433	0.113528835468002	-9.70485121839256	2.87495439492295e-22	3.10139442635668e-21	Down	T0
evm.TU.Chr1.4708	5889.68045546948	0.645645769711797	0.0665388632294831	9.70328824953105	2.9193523141781e-22	3.14756645296149e-21	Up	T0
evm.TU.Chr7.1690	12502.5645527297	-0.503210988160903	0.0518640873516315	-9.70249384220723	2.94217778084097e-22	3.17044187439009e-21	Down	T0
evm.TU.Chr3.2700	736.843914162985	-0.905538892013576	0.093333057225597	-9.70223111651407	2.94976539603053e-22	3.17688121258829e-21	Down	T0
evm.TU.Chr6.2757	447.37305569626	1.09078619618127	0.112428686817448	9.70202736559923	2.95566312827918e-22	3.18149451639838e-21	Up	T0
evm.TU.Chr7.1205	3144.34820503519	-0.561096179539095	0.0578510350984648	-9.69898254342531	3.04520093613541e-22	3.27608434772341e-21	Down	T0
evm.TU.Chr2.22	1632.84625099721	0.826994272371535	0.0852770044589133	9.69774064671775	3.08248692688032e-22	3.31438815285784e-21	Up	T0
evm.TU.Chr2.302	2173.8500571742	-0.844940181234165	0.0871294653586843	-9.69752514554995	3.08900285740721e-22	3.31958327789742e-21	Down	T0
evm.TU.Chr6.2232	250.031937662666	1.26395383783616	0.13035009305489	9.69660863459385	3.11686724816166e-22	3.34770226670399e-21	Up	T0
evm.TU.Chr6.535	7302.72617603716	-0.536311015394377	0.0553200154667022	-9.69470111079758	3.17566120341464e-22	3.40899273736924e-21	Down	T0
evm.TU.Chr4.1801	208.380829482402	1.78634024749472	0.184295745947848	9.69279154170066	3.23561735646072e-22	3.47146339022778e-21	Up	T0
evm.TU.Chr1.3368	301.693884150143	-2.13995928735734	0.220847638169547	-9.6897540091168	3.33330528037821e-22	3.57432610288216e-21	Down	T0
evm.TU.Chr7.1218	2016.50980179036	-0.882602659387103	0.0911242162084777	-9.68570920124952	3.46793204080796e-22	3.71666517630691e-21	Down	T0
evm.TU.Chr3.2726	337.528177300256	2.15041518590702	0.222081881873772	9.68298344630062	3.56167654048536e-22	3.81505885524054e-21	Up	T0
evm.TU.Chr1.204	1002.15340745445	0.859359621015463	0.0887774938532872	9.67992656377113	3.66979493868514e-22	3.92873375592316e-21	Up	T0
evm.TU.Chr2.40	2857.49951544716	0.732745283883723	0.0757333080869535	9.67533707945807	3.83824693843246e-22	4.10684087456924e-21	Up	T0
evm.TU.Chr1.3166	503.112227278678	1.35160012872816	0.139726068681674	9.67321374944996	3.91874888012323e-22	4.19070112199396e-21	Up	T0
evm.TU.Chr7.355	842.094693554729	1.06174711907761	0.109810202911092	9.66892957967899	4.0862960067896e-22	4.36750585671454e-21	Up	T0
evm.TU.Chr6.2396	2834.30192911668	-1.57843512325456	0.163282487060494	-9.66689785089912	4.16821294954041e-22	4.45264547547381e-21	Down	T0
evm.TU.Chr3.841	3541.13442115977	-0.57117478498126	0.0591071413073478	-9.6633803013961	4.3138964173886e-22	4.6057738077092e-21	Down	T0
evm.TU.Chr4.2689	541.032466856756	1.29760090691491	0.134294576444483	9.66234781232088	4.35760683095353e-22	4.64992274127033e-21	Up	T0
evm.TU.Chr4.602	616.797639014891	1.42131737000084	0.147123589064129	9.66070348774121	4.42812580884823e-22	4.72261534451244e-21	Up	T0
evm.TU.Chr7.2679	3735.22560935823	-0.780783794108221	0.0808336654719422	-9.6591412692925	4.49616928081716e-22	4.79259060874123e-21	Down	T0
evm.TU.Chr5.431	5347.11503817372	0.635517905598334	0.0657964221305172	9.65885203207081	4.50888024286789e-22	4.80354165982072e-21	Up	T0
evm.TU.Chr7.520	1848.78153969566	1.28491451468422	0.133101271214681	9.65366072734016	4.74316228423947e-22	5.05040440086849e-21	Up	T0
evm.TU.Chr1.2335	910.117638706049	-1.0672770318699	0.110567262161651	-9.65273997930347	4.78595537089952e-22	5.09321784044593e-21	Down	T0
evm.TU.Chr1.4421	672.409793279499	1.19132900452095	0.123474276776368	9.64839831925999	4.9929447278555e-22	5.31062858290902e-21	Up	T0
evm.TU.Chr5.466	318.49855910253	1.57300867791743	0.163047548270367	9.64754572886341	5.03462072501097e-22	5.35206795411225e-21	Up	T0
evm.TU.Chr1.1001	1354.98625870001	-0.780319577549565	0.0809062510814568	-9.64473779367104	5.17432598250897e-22	5.49465467614597e-21	Down	T0
evm.TU.Chr1.979	1354.98625870001	-0.780319577549565	0.0809062510814568	-9.64473779367104	5.17432598250897e-22	5.49465467614597e-21	Down	T0
evm.TU.Chr3.804	789.15396896232	-1.45815561489967	0.151189194879818	-9.64457556678423	5.1825135772037e-22	5.50038557313451e-21	Down	T0
evm.TU.Chr6.41	4494.16009394582	0.691999907956731	0.0717703005636909	9.64187000084571	5.32096880821264e-22	5.64429355441674e-21	Up	T0
evm.TU.Chr3.1979	336.546455968786	-1.40416077788056	0.145644007973678	-9.64104735523568	5.36378818751285e-22	5.68665418976282e-21	Down	T0
evm.TU.Chr2.1541	10507.0808038773	-0.569811054181882	0.0591072717522481	-9.64028684271338	5.40367673095088e-22	5.72586369302747e-21	Down	T0
evm.TU.Chr1.3594	13492.9579445488	-1.00291117811205	0.104040035759661	-9.63966583430286	5.43646594473587e-22	5.75751248279416e-21	Down	T0
evm.TU.UTG195_1.1	2039.63508327598	-0.690033784652513	0.0716013478509108	-9.63716194406438	5.57068043151426e-22	5.89648445889981e-21	Down	T0
evm.TU.Chr3.203	3358.90987663149	-0.678482800387193	0.0704108575537261	-9.63605364228785	5.63112999934648e-22	5.95727005674287e-21	Down	T0
evm.TU.Chr5.1529	1353.15000551722	0.846539553840107	0.0878765903526222	9.63327719524848	5.78542917060355e-22	6.11722229202926e-21	Up	T0
evm.TU.Chr8.1186	5457.73297104899	-0.856848770887645	0.0889639436356807	-9.63141623303656	5.89118532340335e-22	6.22570356777248e-21	Down	T0
evm.TU.Chr5.2078	1200.4224614565	0.897900482365294	0.0932271497838502	9.63131967937561	5.89672424609496e-22	6.22821747943652e-21	Up	T0
evm.TU.Chr5.270	1736.86703548114	-0.733783761044107	0.0761882155906599	-9.6311976249259	5.90373342886114e-22	6.23228077929428e-21	Down	T0
evm.TU.Chr1.5509	700.987598584864	1.10056846512307	0.114274736990979	9.63089913048722	5.92090973063285e-22	6.24706691012007e-21	Up	T0
evm.TU.Chr6.2006	2866.20131637753	0.903042729994692	0.0937726989248197	9.63012412299967	5.96573729851057e-22	6.29099606293979e-21	Up	T0
evm.TU.Chr2.449	5655.35610935718	-0.722111557300693	0.0749927274455456	-9.62908780488134	6.02620464236361e-22	6.35101256775344e-21	Down	T0
evm.TU.Chr6.3734	1545.0291375487	0.666468064578071	0.0692143938818938	9.62903851640051	6.02909559808549e-22	6.35101256775344e-21	Up	T0
evm.TU.Chr3.1308	5185.1884897119	-0.608320183271293	0.063177129138672	-9.62880383399581	6.04287944311448e-22	6.36213199489014e-21	Down	T0
evm.TU.Chr6.730	1021.30228495367	0.905920023623627	0.0940941732142406	9.62780151711372	6.10210140957618e-22	6.42105267919578e-21	Up	T0
evm.TU.Chr1.2548	1657.85357527437	1.18740040427567	0.123338348703522	9.62717935465401	6.13915043675459e-22	6.45659103297739e-21	Up	T0
evm.TU.Chr5.1761	8428.95470052663	-0.714373272174738	0.0742091109830983	-9.62649009954373	6.18045468103017e-22	6.49654113958819e-21	Down	T0
evm.TU.Chr8.2037	735.655329895869	-0.85449743203349	0.0887657137496821	-9.62643565783923	6.18372884360822e-22	6.49654113958819e-21	Down	T0
evm.TU.Chr2.3176_evm.TU.Chr2.3177	2802.28685647683	-0.689627683645168	0.0716608260583185	-9.62349614954116	6.36308466904803e-22	6.68140840395672e-21	Down	T0
evm.TU.Chr3.652	952.411879856622	0.827909611829522	0.086061499794457	9.61997657264678	6.58461586978521e-22	6.91034047804029e-21	Up	T0
evm.TU.Chr2.1649	4639.22909367662	-0.751029152110462	0.0780904622532283	-9.61742484856931	6.74998383482173e-22	7.08011875468342e-21	Down	T0
evm.TU.Chr6.1397	1498.67859362624	-0.881646512378028	0.0916869989798672	-9.61582909450032	6.85548053131026e-22	7.1869503080635e-21	Down	T0
evm.TU.Chr1.1921	4467.27909378494	-0.666017587068654	0.0692741749446663	-9.61422619036091	6.96309221990865e-22	7.29588434674001e-21	Down	T0
evm.TU.Chr6.3391	1470.89414628575	-0.627361055150039	0.0652896742289334	-9.60888628346106	7.33379137582263e-22	7.68021754655092e-21	Down	T0
evm.TU.Chr1.4590	1505.26023802647	-0.915138423255547	0.0952656537321526	-9.60617376151678	7.52950860848597e-22	7.88099230826606e-21	Down	T0
evm.TU.Chr1.1861	205.419514765503	1.37591807051296	0.143245770804578	9.60529628752567	7.59392080337564e-22	7.94419241580311e-21	Up	T0
evm.TU.Chr3.2157	463.681541989667	1.31155411442991	0.136691459078784	9.59499681449725	8.39196934618379e-22	8.7743938378746e-21	Up	T0
evm.TU.Chr8.903	3215.12134507347	-0.616217461062301	0.064229982235442	-9.59392233370839	8.47986016699101e-22	8.86158876093456e-21	Down	T0
evm.TU.Chr2.2758	2758.33799942046	0.656439409355673	0.0684273127823395	9.59323671592572	8.53641798554612e-22	8.91596513392308e-21	Up	T0
evm.TU.Chr1.238	580.152094780286	1.26473296085521	0.13183782175046	9.59309660962904	8.5480214483984e-22	8.92335565288581e-21	Up	T0
evm.TU.Chr1.2054	4489.83628717189	0.586914840954539	0.0611912395111069	9.59148475572238	8.68264135306441e-22	9.05908832332168e-21	Up	T0
evm.TU.Chr4.2067	3044.33838153727	-0.976764101550887	0.101883831602742	-9.58703737565954	9.06505655333024e-22	9.45307934442252e-21	Down	T0
evm.TU.Chr7.2765	1955.11030011118	1.00882182981963	0.105236039670099	9.58627703001897	9.13208402509726e-22	9.51793992864314e-21	Up	T0
evm.TU.Chr2.2400	629.276303605308	0.914316117437337	0.0953821335945924	9.58582161019275	9.17246566018129e-22	9.55497493110534e-21	Up	T0
evm.TU.Chr6.496	133.685442880331	-1.97806796822189	0.206399161353896	-9.58370157730561	9.36278471639471e-22	9.74807839278517e-21	Down	T0
evm.TU.Chr2.2943	156.988221032649	1.85632757291102	0.193751221281975	9.58098514491128	9.6123638095036e-22	1.00026440507659e-20	Up	T0
evm.TU.Chr1.3159	1549.10541459934	1.07569308455145	0.112300736809759	9.57868234091563	9.82908701484201e-22	1.02227691807663e-20	Up	T0
evm.TU.Chr2.2270	64.2573339802103	2.31083873202794	0.241274102986401	9.57764925213788	9.92787814684729e-22	1.0320071223429e-20	Up	T0
evm.TU.Chr3.1930	31708.0380339843	0.811672731867806	0.0847481874940039	9.57746420152328	9.94567743554956e-22	1.03331236993804e-20	Up	T0
evm.TU.Chr5.1252	1495.72161152397	-1.06142241348624	0.110842282814755	-9.57597034752651	1.00905264044079e-21	1.04780919338501e-20	Down	T0
evm.TU.Chr7.1930	152.231112171764	-3.64316418347882	0.380472152466692	-9.575376699344	1.01486662878785e-21	1.05329154222115e-20	Down	T0
evm.TU.Chr8.2423	6997.35780211826	-0.941797809571636	0.098385328526681	-9.57254322036676	1.04307662946738e-21	1.0819998573775e-20	Down	T0
evm.TU.Chr4.1998	123.052122573205	2.50767802233446	0.261974530966779	9.572220677637	1.04633663289948e-21	1.08481055748637e-20	Up	T0
evm.TU.Chr8.1682	4577.02102580374	0.530144511596049	0.0554428722934065	9.56199579254295	1.1550738808757e-21	1.19691646257514e-20	Up	T0
evm.TU.Chr1.1890	10351.3221674806	-0.432683484988123	0.0452642108404459	-9.55906392609627	1.18826563967853e-21	1.23066355714263e-20	Down	T0
evm.TU.Chr1.785	2164.89295931159	0.607516823164433	0.063563048496731	9.55770431928981	1.20397638017829e-21	1.24627996202384e-20	Up	T0
evm.TU.Chr2.1450	666.679886479505	1.30926168031775	0.136986220484702	9.55761590972542	1.20500507113348e-21	1.24669002346298e-20	Up	T0
evm.TU.Chr1.5768	4797.49067660638	-0.505013524636447	0.0528451584134796	-9.55647669148872	1.2183385190506e-21	1.25982339307284e-20	Down	T0
evm.TU.Chr5.1539	951.31096884506	-0.720000621460728	0.0753809317814473	-9.55149537748131	1.27837534120909e-21	1.32121130571002e-20	Down	T0
evm.TU.Chr1.3092	3032.75209370739	-0.644622423675627	0.0674907531167191	-9.55127026899244	1.28115649549559e-21	1.32339168604416e-20	Down	T0
evm.TU.Chr3.1806	371.269768649746	1.8026460566916	0.188833095389494	9.5462400432159	1.34488889292175e-21	1.38849739081167e-20	Up	T0
evm.TU.Chr2.2750	2702.92431786561	0.722027032838663	0.0756773599328796	9.54085916156496	1.41653845198714e-21	1.46170452095364e-20	Up	T0
evm.TU.Chr5.7	988.192903546107	0.841697836012331	0.0882727233650914	9.5351973285237	1.49600785427987e-21	1.54289998953438e-20	Up	T0
evm.TU.Chr8.52	1106.70742275188	-0.967858051569026	0.10151479315153	-9.53415774708139	1.51107143483535e-21	1.55762065424528e-20	Down	T0
evm.TU.Chr1.1619	256.192352318989	2.10073720402586	0.220384050472097	9.5321653246946	1.54036234429866e-21	1.58698387055841e-20	Up	T0
evm.TU.Chr1.2234	8094.73247204806	1.12444766447325	0.117977772215405	9.53101286249258	1.55756056527572e-21	1.60386422053392e-20	Up	T0
evm.TU.Chr7.2338	36181.7679192016	-1.44220030534132	0.151327182116402	-9.53034534292701	1.5676087160121e-21	1.61336815581632e-20	Down	T0
evm.TU.Chr4.603	1423.74242755231	-0.884088560283764	0.0927724213234838	-9.52964844154576	1.57816757969085e-21	1.62338751712563e-20	Down	T0
evm.TU.Chr1.4033	2748.98794142495	-0.754278160395488	0.079179499835958	-9.52617990714998	1.6317755892439e-21	1.67765597748607e-20	Down	T0
evm.TU.Chr5.708	1993.04494491767	-1.01130303869545	0.10616554002396	-9.52571840605922	1.6390427950218e-21	1.68424892841943e-20	Down	T0
evm.TU.Chr6.3748	1287.59808027847	1.25402343257117	0.131702503139925	9.52163704313843	1.70472119723681e-21	1.75082595499428e-20	Up	T0
evm.TU.Chr4.1779	1751.03416166705	0.953328159663472	0.100137648474896	9.52017721788689	1.72883981357407e-21	1.77467207738184e-20	Up	T0
evm.TU.Chr3.3140	599.235843688221	-1.17582381019204	0.123533816942692	-9.51823427213872	1.76146471800912e-21	1.80722062088713e-20	Down	T0
evm.TU.Chr7.2263	557.869688243291	1.41429514805025	0.148616633050984	9.51639879746881	1.79284420147966e-21	1.83845818766715e-20	Up	T0
evm.TU.Chr1.5728	1556.82561218785	0.927724763787483	0.0974951250806389	9.51560155464342	1.80664563305641e-21	1.85085172573943e-20	Up	T0
evm.TU.Chr8.1718	7027.11692267068	1.06769304764794	0.112204582401075	9.51559218705948	1.80680842271179e-21	1.85085172573943e-20	Up	T0
evm.TU.Chr6.3650_evm.TU.Chr6.3651	201.254287924717	1.57312082728713	0.165335378528949	9.5147260149871	1.82192361497359e-21	1.86536584558516e-20	Up	T0
evm.TU.Chr2.1650	3271.16532091101	-0.578684659808328	0.0608252008170871	-9.51389641192541	1.83651791878486e-21	1.87933186195902e-20	Down	T0
evm.TU.Chr7.1783	42.367972482397	9.36028693403777	0.983881760252846	9.51362990165839	1.84123084339968e-21	1.88317689115539e-20	Up	T0
evm.TU.Chr3.2198	1459.26380892962	-1.22424573422795	0.128728666302935	-9.51028057221495	1.90148980900242e-21	1.94379992975253e-20	Down	T0
evm.TU.Chr4.2651	226.297767862984	2.5663274369649	0.269906934859811	9.50819377167111	1.94001637706528e-21	1.98215566488231e-20	Up	T0
evm.TU.Chr3.68	1395.49699263838	1.51208243184833	0.159067920502993	9.50589174150848	1.98341274553672e-21	2.02544465294214e-20	Up	T0
evm.TU.Chr5.670	889.663284026142	1.13413322620079	0.119314113132392	9.50544069285705	1.99202745522256e-21	2.03318845753399e-20	Up	T0
evm.TU.Chr6.2537	1827.27548415601	0.59405928493861	0.0625473119121554	9.49775884490347	2.14455972278369e-21	2.18773952258508e-20	Up	T0
evm.TU.Chr5.1282	5555.97947080142	-1.29492378781614	0.136415302125128	-9.49251123329521	2.25534304403268e-21	2.29956316890016e-20	Down	T0
evm.TU.Chr3.2163	588.13385512246	1.51117488697834	0.159246363389008	9.48954095288715	2.32053894238494e-21	2.36481396150283e-20	Up	T0
evm.TU.Chr8.2005	1194.57077713736	0.706245897585491	0.0744284684105164	9.48892154666053	2.33436767095967e-21	2.37767712800745e-20	Up	T0
evm.TU.Chr1.1507	1603.70377551983	1.30606206840943	0.137650210459797	9.48826786422455	2.34905006109913e-21	2.39139605651874e-20	Up	T0
evm.TU.Chr4.2456	135.930826314456	-2.7854757296147	0.293653984347015	-9.48557103970045	2.41059558982653e-21	2.45278412389732e-20	Down	T0
evm.TU.Chr1.5544	1623.71681702455	2.85866478532995	0.301389186240634	9.48496135839307	2.42472898769248e-21	2.46589182757643e-20	Up	T0
evm.TU.Chr3.586	2604.54668894712	-1.36066665750048	0.143466861294489	-9.48418781329223	2.44277904713054e-21	2.48296710881361e-20	Down	T0
evm.TU.Chr3.2935	4648.19674769309	-0.644622872956159	0.0679785413634069	-9.48274058294463	2.47690671357124e-21	2.51635847514307e-20	Down	T0
evm.TU.Chr3.2747	187.208426422652	1.5948978587441	0.168212708065206	9.48143500624135	2.50809842199951e-21	2.54673425034459e-20	Up	T0
evm.TU.Chr3.1879	264.945551390758	1.39800259926924	0.147489709782654	9.47864499380595	2.57606331391501e-21	2.61439916858655e-20	Up	T0
evm.TU.Chr7.1857	13293.5065559748	-0.671052711055103	0.0708157366629597	-9.47603940419219	2.64117943379737e-21	2.67910475865735e-20	Down	T0
evm.TU.Chr8.383	511.454054528038	-0.953492887294403	0.100631136222747	-9.4751279085615	2.6643408403051e-21	2.70120851962825e-20	Down	T0
evm.TU.Chr6.2145	1324.84376290019	-0.641129299592296	0.0676742503893546	-9.47375546686732	2.69959457004418e-21	2.73554289876611e-20	Down	T0
evm.TU.Chr6.2874	1208.25343116076	-0.663066619093965	0.0699958569907653	-9.47294093679636	2.72073507877137e-21	2.75554818435277e-20	Down	T0
evm.TU.Chr1.939	4372.67117829408	-0.891826815209139	0.0941565316575314	-9.47174667024604	2.75202776922591e-21	2.7858097228389e-20	Down	T0
evm.TU.Chr5.40	1468.58328448948	-1.18331813207216	0.124954035186493	-9.47002736090968	2.79770403230623e-21	2.83059285280921e-20	Down	T0
evm.TU.Chr6.3433	1844.72666817495	0.995323043133385	0.105116881328436	9.46872691193634	2.83274997122383e-21	2.8645802556619e-20	Up	T0
evm.TU.Chr4.454	4376.88697616995	-3.42633837476548	0.361894720038995	-9.4677766351393	2.85863335321007e-21	2.88927203889319e-20	Down	T0
evm.TU.Chr8.1015	1376.60471500756	0.662701211184892	0.0700055429750502	9.46641055867643	2.89625255630047e-21	2.92579403547545e-20	Up	T0
evm.TU.Chr4.733	2448.87917367577	0.667010081099953	0.0704753397044674	9.46444648435901	2.95119918579391e-21	2.979773809058e-20	Up	T0
evm.TU.Chr3.3198	9857.86500328592	-2.67113492915087	0.282270991813086	-9.46301606124527	2.99186422081745e-21	3.0192858130103e-20	Down	T0
evm.TU.Chr8.1280	199.780147782303	-1.97498927594891	0.208708420484506	-9.46291132559036	2.99486340116465e-21	3.02076575094955e-20	Down	T0
evm.TU.Chr6.178	587.633304520356	0.922802687345984	0.0975772679898278	9.45714823089927	3.16455980159184e-21	3.19029714217768e-20	Up	T0
evm.TU.Chr6.3128	202.037384090958	-4.51812581258501	0.477776218307703	-9.45657326475632	3.18200291798343e-21	3.20624210176561e-20	Down	T0
evm.TU.Chr1.2766	189.245996098976	1.78371524085431	0.188897967294346	9.44274449536489	3.63140758012555e-21	3.65720040862005e-20	Up	T0
evm.TU.Chr2.1471	88.5034925195231	2.1809695240103	0.231267378851623	9.43051084350973	4.08096528719668e-21	4.10785213714808e-20	Up	T0
evm.TU.Chr5.2567	1621.83713088757	-0.952400528953083	0.101015157363041	-9.42829327612907	4.16815730880614e-21	4.19347689633793e-20	Down	T0
evm.TU.Chr1.17	1490.31945274093	0.687832541627053	0.0729627742524449	9.42717089192925	4.21298783347245e-21	4.23526072678447e-20	Up	T0
evm.TU.Chr1.1748	1030.31871644734	-0.96669439991274	0.102543696453011	-9.4271460201916	4.2139866483456e-21	4.23526072678447e-20	Down	T0
evm.TU.Chr3.2505	4587.56529272546	-1.03592460668026	0.109896700315012	-9.42634859564341	4.24613455913395e-21	4.26539582191494e-20	Down	T0
evm.TU.Chr8.1758	9904.71997799538	-0.884789658683286	0.0939133262753131	-9.42134299544951	4.45354710939952e-21	4.47147019761361e-20	Down	T0
evm.TU.Chr5.1528	3700.27751682767	-0.643588438860957	0.0683327738563949	-9.41844451117255	4.5781977671707e-21	4.59428206686188e-20	Down	T0
evm.TU.Chr2.3091	3818.42109912214	-3.61985150649092	0.384392330806879	-9.41707525457775	4.63827733451563e-21	4.65220396875158e-20	Down	T0
evm.TU.Chr5.1538	184.508784295599	2.3494830762065	0.249570632982299	9.41410072223176	4.771492574066e-21	4.78338490042048e-20	Up	T0
evm.TU.Chr4.1552	1203.01712891221	0.781181717067828	0.082999777750344	9.41185311866201	4.87465568695284e-21	4.88432073889952e-20	Up	T0
evm.TU.Chr1.1998	2666.11528729253	-0.561711366108167	0.0596919187710499	-9.41017440338326	4.95314360189262e-21	4.96044244154988e-20	Down	T0
evm.TU.Chr1.43	4131.68567725018	-0.612073441609361	0.0650458863926061	-9.40987163915313	4.96743172170268e-21	4.97222507887446e-20	Down	T0
evm.TU.Chr8.163	354.533365362835	1.81036325106803	0.192408981711302	9.40893317435863	5.01197948963886e-21	5.01426922646154e-20	Up	T0
evm.TU.Chr6.2529	2365.20073120746	1.0650907817943	0.113205742064014	9.40845192456787	5.03497685986762e-21	5.03472140695743e-20	Up	T0
evm.TU.Chr7.1543	876.990299614188	1.25208251267764	0.133180431557494	9.40140002577713	5.38418125600677e-21	5.38117790946437e-20	Up	T0
evm.TU.Chr4.1946	859.237879752733	0.942234670675658	0.10022388100541	9.40129898406942	5.38935495280403e-21	5.38361869056334e-20	Up	T0
evm.TU.Chr1.1104	741.183824725774	-1.57862413524505	0.167917871753983	-9.40116807553337	5.39606525055338e-21	5.38759118658342e-20	Down	T0
evm.TU.Chr7.2340	389.72585752136	1.17304098163548	0.124780309653127	9.40085006117051	5.41240092750251e-21	5.40116505722263e-20	Up	T0
evm.TU.Chr7.2063	1080.03829249452	-0.668373494832672	0.0711134528460834	-9.39869276604086	5.52451494958881e-21	5.51025633306912e-20	Down	T0
evm.TU.Chr7.1121	1735.39198785765	-0.753869106020421	0.0802192139086904	-9.3976127325121	5.58150372813983e-21	5.56428209296449e-20	Down	T0
evm.TU.Chr7.883	140.290209677636	2.08759329952081	0.222199725941463	9.39512094659725	5.71521235148282e-21	5.69469768631825e-20	Up	T0
evm.TU.Chr1.5137	4474.6484317613	-0.875939641448506	0.0932455537832003	-9.39390250697745	5.78174193710864e-21	5.75807740467278e-20	Down	T0
evm.TU.Chr7.2819_evm.TU.Chr7.2820	758.248736613199	0.871742962545941	0.0928007688722437	9.39370409469394	5.79264798341863e-21	5.76602520733322e-20	Up	T0
evm.TU.Chr3.2456	2445.57924170556	0.764450967791377	0.0813917957249504	9.39223617051906	5.8739693466721e-21	5.84402129498033e-20	Up	T0
evm.TU.Chr4.240	1146.57031461226	1.00871042008455	0.107406920408726	9.39148442433693	5.91605139291519e-21	5.8829191172031e-20	Up	T0
evm.TU.Chr7.2494	701.235057812271	0.971792831055834	0.103501624493261	9.38915534721009	6.04833307871614e-21	6.01142696159437e-20	Up	T0
evm.TU.Chr8.2580	769.886008777312	4.02745229560057	0.428986376932936	9.38829881824007	6.09771246271824e-21	6.05745034917913e-20	Up	T0
evm.TU.Chr5.1139_evm.TU.Chr5.1140	556.092262050561	2.51163749573369	0.26753034226627	9.38823415115241	6.10145670370732e-21	6.05811638152985e-20	Up	T0
evm.TU.Chr2.3159	511.825661144971	1.38958492638708	0.148022323120477	9.38767138018826	6.13413743470138e-21	6.08749822258456e-20	Up	T0
evm.TU.Chr6.312	3173.85169124016	-0.484661674591746	0.0516459404473992	-9.38431308236837	6.33278767468009e-21	6.2814752028319e-20	Down	T0
evm.TU.Chr2.986	5416.18404786528	-0.780742829088014	0.0832148455647827	-9.38225413733667	6.45771086303128e-21	6.4021641549036e-20	Down	T0
evm.TU.Chr2.2188	1118.30532058428	-0.747337685592796	0.0796897253489279	-9.37809337804237	6.71764442416282e-21	6.65651352216315e-20	Down	T0
evm.TU.Chr1.3907	4302.93297999319	-0.514945291881721	0.0549143126766614	-9.37725097123128	6.77151789856289e-21	6.70652493782794e-20	Down	T0
evm.TU.Chr6.2338	7092.08322982426	-0.661584935587339	0.070569393122456	-9.37495571825762	6.92048131936101e-21	6.85061608856284e-20	Down	T0
evm.TU.Chr3.3157	12491.4241716799	-0.818956295452593	0.0873595670635709	-9.37454617714216	6.94739946356745e-21	6.8738100415387e-20	Down	T0
evm.TU.Chr5.1147	695.342294062791	1.14634859483908	0.122339482180741	9.37022598432697	7.23773949101264e-21	7.15748156690256e-20	Up	T0
evm.TU.Chr5.319	5141.48893141491	-0.719966177511732	0.0768605655468603	-9.36717252064433	7.45015473308783e-21	7.36384652128526e-20	Down	T0
evm.TU.Chr3.1184	6997.72058000358	0.688065224908323	0.0734593670240042	9.36660977058903	7.48997006957523e-21	7.39948972938638e-20	Up	T0
evm.TU.Chr2.2323	63.2363192710005	2.84582752553953	0.303852712812876	9.36581246616053	7.54674096757397e-21	7.44925625700464e-20	Up	T0
evm.TU.Chr3.1224	5415.61459028202	-0.562697401356442	0.0600800391127466	-9.36579618898849	7.54790438136804e-21	7.44925625700464e-20	Down	T0
evm.TU.Chr1.1789	20721.3401079399	0.574726729575538	0.0613743693680721	9.3642791851564	7.65711471622262e-21	7.55325695405563e-20	Up	T0
evm.TU.Chr4.1634	3874.02168304152	-0.718456351350449	0.0767449888873617	-9.36160603795153	7.8533728371881e-21	7.74297775128265e-20	Down	T0
[truncated: 21,362 more rows]

## Sheet: S14
GeneID	baseMean	log2FoldChange	lfcSE	stat	pvalue	padj	Up_Down	Transition
evm.TU.Chr7.2530	6123.02370572283	-4.15104793151664	0.114650456289257	-36.2061178460884	4.87761364544893e-287	9.41525761981008e-283	Up	T0vsT1
evm.TU.Chr6.592	9281.51259467492	-2.28565090387267	0.0701653563565091	-32.575205522499	9.2076650707083e-233	8.88677794299412e-229	Up	T0vsT1
evm.TU.Chr2.3034	9429.00083852284	-2.07717969657674	0.0658423025461333	-31.5477985467069	1.92217294989575e-218	1.23679014839459e-214	Up	T0vsT1
evm.TU.Chr3.2103	16918.9336268611	-2.02772651185302	0.0643717794354941	-31.5002401616841	8.62093338051302e-218	4.16024692610107e-214	Up	T0vsT1
evm.TU.Chr1.2047	3123.54820245426	-2.25648972701884	0.0746167725639199	-30.2410523731221	6.84074863818914e-201	2.6409394192593e-197	Up	T0vsT1
evm.TU.Chr3.1070	4387.91722270946	-2.25190028105814	0.0762937733947888	-29.5161738744457	1.78535696413952e-191	5.74379091313086e-188	Up	T0vsT1
evm.TU.Chr1.3367	3615.59490643978	-2.11005179964175	0.0731477495223611	-28.8464349678552	5.61640011008782e-183	1.54876244750036e-179	Up	T0vsT1
evm.TU.Chr4.1125	1387.9545322896	2.74998087358259	0.096354574864778	28.5402211305676	3.71467394544047e-179	8.96304389610468e-176	Down	T0vsT1
evm.TU.Chr6.2404	3228.07796627751	2.28434529257332	0.0809775455451552	28.2096138774608	4.45722700346093e-175	9.55976142753403e-172	Down	T0vsT1
evm.TU.Chr1.1259	9049.93174734876	-2.37676045002663	0.0842957258318512	-28.1955037052255	6.63904980575358e-175	1.28153578400461e-171	Up	T0vsT1
evm.TU.Chr2.3119	25054.0575121593	-1.81641565871015	0.0650791244841835	-27.9108803799536	1.96863732802471e-171	3.16671719523842e-168	Up	T0vsT1
evm.TU.Chr8.2578	13515.8743726752	-2.84484020899774	0.101916925164198	-27.9133245475609	1.83865144360648e-171	3.16671719523842e-168	Up	T0vsT1
evm.TU.Chr6.3104	2530.0965168645	-2.04754184679081	0.0752024047236074	-27.22707943072	3.10525289449329e-163	4.610822817108e-160	Up	T0vsT1
evm.TU.Chr5.276	67907.1824457597	-2.20724847952641	0.0831387850692103	-26.548962408928	2.64003229556873e-155	3.64003881438309e-152	Up	T0vsT1
evm.TU.Chr7.2634	4318.51922657003	-3.13929444345163	0.118610035291636	-26.4673594922452	2.3034753777121e-154	2.96426568106511e-151	Up	T0vsT1
evm.TU.Chr8.388	1450.82258866087	-3.16126750042189	0.121065506450473	-26.112041266809	2.6611681857222e-150	3.21053309306223e-147	Up	T0vsT1
evm.TU.Chr6.2568	43247.258063377	1.3473705543287	0.0521255908673652	25.8485425663013	2.52665319829979e-147	2.86894039334005e-144	Down	T0vsT1
evm.TU.Chr7.2012	6683.01429126711	-2.43582305418474	0.0957422341294915	-25.4414687136953	8.77399549402482e-143	9.40913527895339e-140	Up	T0vsT1
evm.TU.Chr6.24	37850.207800832	-1.27200379592087	0.0505838473512133	-25.1464422444798	1.54568342083454e-139	1.5703330038089e-136	Up	T0vsT1
evm.TU.Chr1.2486	24166.8906051477	-2.24550429788535	0.0901535847764584	-24.9075430938572	6.16407911449147e-137	5.94926095735144e-134	Up	T0vsT1
evm.TU.Chr4.1428	7317.97660230157	-1.56598241997532	0.063010594716242	-24.8526843307457	2.41873283611824e-136	2.22327618740906e-133	Up	T0vsT1
evm.TU.Chr1.3599	3423.63938601479	-2.14853017704892	0.0867915783002848	-24.7550536483546	2.73518961683897e-135	2.39988023517467e-132	Up	T0vsT1
evm.TU.Chr6.385	2488.20300380998	-2.12772439228209	0.0884905510613599	-24.0446507199024	9.49581930086547e-128	7.96946956367853e-125	Up	T0vsT1
evm.TU.Chr2.1651	7165.65870721279	-1.93990683836059	0.0807480407683752	-24.0241969947629	1.55380712848884e-127	1.24971412505084e-124	Up	T0vsT1
evm.TU.Chr7.1359	5941.50798383606	-1.85362000175929	0.0774552202116795	-23.9315051547653	1.43983219261845e-126	1.11172323256456e-123	Up	T0vsT1
evm.TU.Chr8.2809	2658.97757972275	-1.75913220265943	0.0740771418859313	-23.7473012304963	1.17159721402949e-124	8.69820808554278e-122	Up	T0vsT1
evm.TU.Chr2.3099	2001.69243622	-4.95016672325357	0.209322456081366	-23.6485220741409	1.22237555479543e-123	8.73907975341339e-121	Up	T0vsT1
evm.TU.Chr8.1928	2134.64913348387	-1.87777407982876	0.0797987514378618	-23.5313716818108	1.9478593796687e-122	1.34284034306232e-119	Up	T0vsT1
evm.TU.Chr1.3044	2185.24215974939	3.86163183391566	0.164940641597502	23.4122518047373	3.206442357347e-121	2.13427437323687e-118	Down	T0vsT1
evm.TU.Chr7.1950	2312.85529925111	-4.41330267555876	0.188766003389014	-23.3797537497454	6.86798405352013e-121	4.41908987283664e-118	Up	T0vsT1
evm.TU.Chr1.2322	8158.9480260551	-1.80599909819487	0.0778856263054465	-23.1878355977036	6.04055417989334e-119	3.76131668820907e-116	Up	T0vsT1
evm.TU.Chr4.1887	14927.3554574363	-1.84707074910689	0.0798780621138277	-23.1236299457888	2.67888888800324e-118	1.61595600641021e-115	Up	T0vsT1
evm.TU.Chr5.950	9516.34168822815	-3.14611378720218	0.136381689166056	-23.0684471386151	9.60502844270366e-118	5.61835951604572e-115	Up	T0vsT1
evm.TU.Chr1.4423	532.610284373327	3.08817427595447	0.134494921047714	22.9612705959276	1.13701795357021e-116	6.4552522228723e-114	Down	T0vsT1
evm.TU.Chr5.351	4188.97432347071	-1.42376635647435	0.0628840057274379	-22.6411523885019	1.70526910437757e-113	9.40480272051437e-111	Up	T0vsT1
evm.TU.Chr8.2737	672.845583056788	-2.75981204189885	0.121952263823556	-22.6302649526197	2.18288387965038e-113	1.17045020913587e-110	Up	T0vsT1
evm.TU.Chr6.2431	1502.24523674834	-1.67291849110083	0.0741154419186414	-22.5717940525435	8.20485851499354e-113	4.28049686256541e-110	Up	T0vsT1
evm.TU.Chr6.924	11222.4810430393	-1.35512318888269	0.0603544629960407	-22.4527420444713	1.20316390505132e-111	6.11175601558044e-109	Up	T0vsT1
evm.TU.Chr3.2766	5264.36071756446	-1.56947747361503	0.0700237397481973	-22.4135054662721	2.90634376516893e-111	1.43849112048861e-108	Up	T0vsT1
evm.TU.Chr6.350	3371.11450935151	-2.56224213638308	0.114763088557898	-22.326360928239	2.04952580777644e-110	9.89049916687715e-108	Up	T0vsT1
evm.TU.Chr7.1399	5977.62897361203	-1.25644797490035	0.0564847303010475	-22.2440289296565	1.28851158430957e-109	6.06637539315308e-107	Up	T0vsT1
evm.TU.Chr6.2487	5715.95849855885	-1.85500084653863	0.0837428295697702	-22.1511603568774	1.01666584998554e-108	4.67254783387401e-106	Up	T0vsT1
evm.TU.Chr1.4354	9128.87193407679	-1.13808951688501	0.0514080851011711	-22.1383370854068	1.35130845807904e-108	6.06611794565109e-106	Up	T0vsT1
evm.TU.Chr3.907	3815.41066126445	-2.09209653182211	0.0948856568119002	-22.048606734835	9.85100282945437e-108	4.32167971856722e-105	Up	T0vsT1
evm.TU.Chr6.2983	1871.19708379793	-2.08218495277149	0.0947091706610644	-21.9850405007029	4.00438539471159e-107	1.71770336164706e-104	Up	T0vsT1
evm.TU.Chr4.1674	17503.6891946509	-1.16681071242178	0.0531415901994266	-21.9566390099176	7.48336158886537e-107	3.14024627717105e-104	Up	T0vsT1
evm.TU.Chr7.955	15920.4139805843	-1.38159433698074	0.0630069921581349	-21.9276351664783	1.41597694823601e-106	5.81544745357441e-104	Up	T0vsT1
evm.TU.Chr2.3000	4215.42599768323	-1.53782936473097	0.0703031647063294	-21.8742551797604	4.5691132906841e-106	1.83744987187657e-103	Up	T0vsT1
evm.TU.Chr6.3240	1327.09233896378	-2.1106034855799	0.0968349525421096	-21.7958849586061	2.53838392437859e-105	9.99967854944487e-103	Up	T0vsT1
evm.TU.Chr4.726	1248.55937822528	3.51152566315643	0.161650872205105	21.7228995752088	1.24657564193923e-104	4.81252992327058e-102	Down	T0vsT1
evm.TU.Chr1.2015	916.895598856658	4.03878088085069	0.186584138899328	21.6458960803192	6.64397800901918e-104	2.51468053937446e-101	Down	T0vsT1
evm.TU.Chr5.907	13821.4570251414	-2.62714344547914	0.121797993769837	-21.5696774976744	3.46098451841375e-103	1.28475738767194e-100	Up	T0vsT1
evm.TU.Chr8.1207	22592.0245049571	-1.24706863789169	0.057831044729202	-21.5639998158632	3.91284557896179e-103	1.42508789076791e-100	Up	T0vsT1
evm.TU.Chr3.329	2512.60259602547	-2.09342730466051	0.0979790513893701	-21.3660703484585	2.76444291435875e-101	9.88185955108649e-99	Up	T0vsT1
evm.TU.Chr5.352	3633.29705607651	-1.39979771161779	0.0659467592249907	-21.226178936892	5.47361468156057e-100	1.92103971269389e-97	Up	T0vsT1
evm.TU.Chr7.2404	1886.96247058737	-2.0207112104662	0.0955228729214954	-21.1542131079632	2.52364774694821e-99	8.69892365345381e-97	Up	T0vsT1
evm.TU.Chr3.908	17518.9538981913	-1.20627877186265	0.0570576237206428	-21.1414127193354	3.31019864878891e-99	1.12099586872934e-96	Up	T0vsT1
evm.TU.Chr1.5782	1522.6832552203	-2.73920352999462	0.130249424858465	-21.0304462608657	3.45386264790062e-98	1.14948121883492e-95	Up	T0vsT1
evm.TU.Chr6.729	8929.2054192246	-1.26138479246991	0.0600300386176652	-21.0125600701966	5.03460398573985e-98	1.64716882604638e-95	Up	T0vsT1
evm.TU.Chr5.2350	555.630207424064	-3.92840256504493	0.187575021829447	-20.9431006683653	2.16875557673641e-97	6.97724814962381e-95	Up	T0vsT1
evm.TU.Chr2.1850	2934.76062336003	-2.29430049004515	0.10959791636616	-20.9337966096002	2.63638442156639e-97	8.34264401467147e-95	Up	T0vsT1
evm.TU.Chr2.467	5629.51756850275	2.82907477771172	0.135174345035157	20.9290807140654	2.91055331118291e-97	9.06167912351028e-95	Down	T0vsT1
evm.TU.Chr1.1083	5326.76645060013	-1.78843684824503	0.0860369063354659	-20.7868567620476	5.69192541492881e-96	1.7439878775297e-93	Up	T0vsT1
evm.TU.Chr5.1276	4639.63914166657	3.3989155495158	0.164628081632761	20.6460253670321	1.05989563274449e-94	3.19674459357296e-92	Down	T0vsT1
evm.TU.Chr1.1578	3086.19714083316	-1.35814886166501	0.0658103961040816	-20.6372996071479	1.26960445390606e-94	3.77033458057672e-92	Up	T0vsT1
evm.TU.Chr3.1960	10679.407737425	1.30800038337218	0.063596655299878	20.5671253811157	5.40778728212941e-94	1.58161390768097e-91	Down	T0vsT1
evm.TU.Chr1.2290	21911.3631403834	-1.93027863128416	0.0940902455453635	-20.5151832700184	1.57573632519577e-93	4.53976690824686e-91	Up	T0vsT1
evm.TU.Chr3.2637	5254.67172206687	-1.24718595792885	0.0607961751176091	-20.5142174736518	1.60734307416082e-93	4.56272696478329e-91	Up	T0vsT1
evm.TU.Chr1.4309	14715.7960635683	-2.01832707377575	0.0986156528053336	-20.4665995342536	4.27424105599291e-93	1.19573442179466e-90	Up	T0vsT1
evm.TU.Chr3.831	738.65741129707	-4.67224250742111	0.229480429561912	-20.3600913434781	3.77878600138129e-92	1.04202723120947e-89	Up	T0vsT1
evm.TU.Chr1.788	3499.25562931258	-1.12803286397854	0.0555637483037238	-20.3015976858231	1.24471488543168e-91	3.38404668077291e-89	Up	T0vsT1
evm.TU.Chr4.741	4799.98519948842	-1.56036033933543	0.0770566412598072	-20.2495244254737	3.58685939290206e-91	9.61627039738728e-89	Up	T0vsT1
evm.TU.Chr1.5586	18842.5482267596	-1.11268580236187	0.0549960409389195	-20.2321073183732	5.10729444189695e-91	1.35049458372516e-88	Up	T0vsT1
evm.TU.Chr4.2520	643.637547108373	2.51181391910624	0.124192922003649	20.2250972002449	5.88742996302536e-91	1.5357440618416e-88	Down	T0vsT1
evm.TU.Chr4.1511	3530.1035399954	1.86141287313948	0.0923375724119932	20.1587807055854	2.25367332456347e-90	5.80035415787315e-88	Down	T0vsT1
evm.TU.Chr1.1377	571.70999209938	2.44828563202033	0.122456184167456	19.9931563168126	6.31707246714654e-89	1.60445328728065e-86	Down	T0vsT1
evm.TU.Chr6.2477	1080.45700643942	-1.67877945797253	0.0841169749930253	-19.9576774855697	1.28549334155323e-88	3.22258155480547e-86	Up	T0vsT1
evm.TU.Chr2.913	66100.8155603012	-1.51266524746481	0.0760764638645808	-19.8834852544858	5.65647445809697e-88	1.39983239057238e-85	Up	T0vsT1
evm.TU.Chr3.566_evm.TU.Chr3.567	4181.04420666198	-1.59696796799177	0.0809592829462156	-19.725569568751	1.30083941310389e-86	3.1784940748284e-84	Up	T0vsT1
evm.TU.Chr6.356	2451.7935046902	-1.85815311925922	0.0943044266119099	-19.7037741070847	2.00130618737212e-86	4.8289016668555e-84	Up	T0vsT1
evm.TU.Chr5.423	487.710697081763	4.44135168846755	0.22546965052192	19.6982240323106	2.23317058152424e-86	5.32183848582251e-84	Down	T0vsT1
evm.TU.Chr6.288	5198.74570635351	-1.69937339136383	0.0863602986113733	-19.6777155555137	3.34755089291497e-86	7.88021644950459e-84	Up	T0vsT1
evm.TU.Chr4.2580_evm.TU.Chr4.2577	5209.06027339442	-1.47574809638954	0.0751174692846239	-19.6458708000113	6.27118512534114e-86	1.45846610210193e-83	Up	T0vsT1
evm.TU.Chr3.151	2025.73896079526	-1.91644053894549	0.0976109021115413	-19.6334681627626	8.00588843194793e-86	1.83973410002251e-83	Up	T0vsT1
evm.TU.Chr5.482	5563.63431919688	-1.27354722659293	0.0649522934249133	-19.6074250721445	1.33628027218722e-85	3.03461389341529e-83	Up	T0vsT1
evm.TU.Chr1.1405	9822.08957259611	-1.44619818283136	0.0739311880693736	-19.5614086638824	3.29838155254916e-85	7.40333245451819e-83	Up	T0vsT1
evm.TU.Chr6.2039	4073.22410646825	-1.39954180068765	0.0715583815380593	-19.558041568384	3.5235275330818e-85	7.81777608862965e-83	Up	T0vsT1
evm.TU.Chr6.103	1462.87744328017	1.53191305173908	0.0784103202270904	19.5371355110193	5.30786458579723e-85	1.16429216022323e-82	Down	T0vsT1
evm.TU.Chr2.927	12538.3109438187	-1.21328521761127	0.0622666999458239	-19.4852982198657	1.46324439561133e-84	3.16079434688222e-82	Up	T0vsT1
evm.TU.Chr6.3235	16173.6338059373	1.45775835374235	0.0748146447027173	19.4849331910201	1.4737164752598e-84	3.16079434688222e-82	Down	T0vsT1
evm.TU.Chr3.3206	7081.9447476061	-1.12865580942313	0.0581104261666941	-19.4226042360367	4.97043689103675e-84	1.05433344294157e-81	Up	T0vsT1
evm.TU.Chr7.658	3788.3488440203	-1.68496220979478	0.086784357563317	-19.4155059402894	5.70711451521719e-84	1.19743947268736e-81	Up	T0vsT1
evm.TU.Chr1.3463_evm.TU.Chr1.3464	2723.61207695107	-1.91321519583624	0.0986407153164969	-19.3957960432214	8.37463332787482e-84	1.73823168954804e-81	Up	T0vsT1
evm.TU.Chr1.2070	3944.90763110749	-1.70809068753348	0.0883867050648169	-19.3251992625009	3.29708335412014e-83	6.77059574304053e-81	Up	T0vsT1
evm.TU.Chr8.1168	1794.26882495615	-1.51188752919664	0.0782863935872349	-19.3122643657347	4.23587559346393e-83	8.6068533242773e-81	Up	T0vsT1
evm.TU.Chr8.164	11793.9107521874	-1.54094827424909	0.0799624893101625	-19.2708892324748	9.43017799236034e-83	1.8961533936097e-80	Up	T0vsT1
evm.TU.Chr1.2004	8357.43853610246	-1.55036932982322	0.0806295708021901	-19.2282969436457	2.14559082382943e-82	4.26972573942056e-80	Up	T0vsT1
evm.TU.Chr1.4558	25412.4078961406	-1.14154538461699	0.0594324360851075	-19.2074473101236	3.20649890873753e-82	6.31582126891434e-80	Up	T0vsT1
evm.TU.Chr2.2815	4453.81752931737	-1.41162564344816	0.0735363660523508	-19.1962931978883	3.97465222213452e-82	7.67227118438627e-80	Up	T0vsT1
evm.TU.Chr6.3674	1981.39535611855	1.33154281534949	0.0693638189660399	19.1965038142061	3.95857164827156e-82	7.67227118438627e-80	Down	T0vsT1
evm.TU.Chr8.2722	8293.63598205679	-1.50093087830134	0.0783507217985976	-19.1565673403688	8.53177877883764e-82	1.63058342344458e-79	Up	T0vsT1
evm.TU.Chr8.182	2846.11889682902	-1.44280751695171	0.075340991629757	-19.1503653687226	9.61100878171418e-82	1.81883629915126e-79	Up	T0vsT1
evm.TU.Chr2.1804	8116.47914381521	-1.22469495351726	0.0639545593317772	-19.149454961669	9.78050078840568e-82	1.83294181280189e-79	Up	T0vsT1
evm.TU.Chr2.2433	3958.90794349754	-1.33684423818284	0.0698387277629741	-19.1418755897152	1.13123670298273e-81	2.0996405843919e-79	Up	T0vsT1
evm.TU.Chr1.11	4131.33408698714	-1.41208219513856	0.0738364801229823	-19.1244516638197	1.580264194098e-81	2.9051275941594e-79	Up	T0vsT1
evm.TU.Chr6.2079	3189.72489183096	-1.23949214928482	0.0649003694199237	-19.0983835741359	2.60425548102946e-81	4.74244750474638e-79	Up	T0vsT1
evm.TU.Chr1.630	3561.78241115292	-1.61048731623166	0.084373020236595	-19.08770495255	3.19501087560453e-81	5.76385933942002e-79	Up	T0vsT1
evm.TU.Chr6.2297	4293.13405895891	-1.35330688903533	0.0711326610757197	-19.0251126355972	1.05660075082555e-80	1.88847817529497e-78	Up	T0vsT1
evm.TU.Chr3.1900	3437.87152631687	-1.6078444146607	0.0847775867523328	-18.9654421204252	3.29247336289807e-80	5.83069847009372e-78	Up	T0vsT1
evm.TU.Chr4.676	1189.6404841343	-1.64995558464161	0.0872018739480522	-18.9211023793424	7.6438900614173e-80	1.34136372595944e-77	Up	T0vsT1
evm.TU.Chr6.381	1698.81005827285	2.47094168423093	0.130806434658209	18.8900621799484	1.37683500058126e-79	2.39432846992973e-77	Down	T0vsT1
evm.TU.Chr5.499	4182.30637934307	-1.17146352520423	0.0620530300195953	-18.8784258372928	1.71625348081998e-79	2.95793222680965e-77	Up	T0vsT1
evm.TU.Chr7.1877	66877.5940757272	-1.19453888588825	0.0638855749882395	-18.6981002535886	5.1300086188934e-78	8.76323507703533e-76	Up	T0vsT1
evm.TU.Chr1.1375	4248.62241858633	-1.43873514971788	0.0771179235349881	-18.6563004262574	1.12237991934865e-77	1.90046487571816e-75	Up	T0vsT1
evm.TU.Chr7.1065	6565.34701395222	1.54988826858599	0.0830938917771504	18.6522527160316	1.21067035784625e-77	2.03213651456576e-75	Down	T0vsT1
evm.TU.Chr2.832	1296.82092315059	1.57995249432857	0.0854559245277395	18.4885074154888	2.55529784305724e-76	4.25214778142534e-74	Down	T0vsT1
evm.TU.Chr8.907	2041.94343369867	1.53400950770331	0.0830826482205572	18.463656859264	4.04971679969399e-76	6.68134046021308e-74	Down	T0vsT1
evm.TU.Chr7.719	3617.6506885826	-1.50943620677145	0.0818636707469724	-18.4384134378347	6.46093741173873e-76	1.05691080388807e-73	Up	T0vsT1
evm.TU.Chr4.86	19996.7533772256	-1.06925274349831	0.0580086882067429	-18.432630982578	7.18998322705995e-76	1.16628778346167e-73	Up	T0vsT1
evm.TU.Chr1.1079	1925.92213829383	-2.10810194039046	0.114518595809168	-18.4083809751158	1.12536786570722e-75	1.81024799264555e-73	Up	T0vsT1
evm.TU.Chr2.1602	9043.00138729263	-1.22340757247869	0.0666661915697014	-18.3512443664879	3.22637966834166e-75	5.14700882132224e-73	Up	T0vsT1
evm.TU.Chr4.2034	1138.48816938697	1.49412703780782	0.0816510751777776	18.2989266773852	8.43951643543368e-75	1.33531135863259e-72	Down	T0vsT1
evm.TU.Chr4.1743	25724.8973753865	-2.0430510254725	0.111923730667429	-18.2539575234786	1.92449200657616e-74	3.02020074820648e-72	Up	T0vsT1
evm.TU.Chr2.2572	7415.49884972802	-2.73182763426408	0.149860122981268	-18.2291831870814	3.02809867666612e-74	4.71382167384566e-72	Up	T0vsT1
evm.TU.Chr1.3252	4709.51553938346	-2.03788464558278	0.111884045374676	-18.2142560072648	3.97787653694074e-74	6.14279606340537e-72	Up	T0vsT1
evm.TU.Chr6.343	3944.05269001104	-1.35555552623878	0.0745872963536607	-18.1740804735879	8.28050182629602e-74	1.26855973613486e-71	Up	T0vsT1
evm.TU.Chr8.127	2664.98560960838	1.37711133344823	0.0758073339253865	18.1659380714227	9.60512245442403e-74	1.45990298218698e-71	Down	T0vsT1
evm.TU.Chr1.5123	6376.0461968619	-1.37329732905679	0.0759591019807645	-18.0794308153427	4.62834778132695e-73	6.9797654080433e-71	Up	T0vsT1
evm.TU.Chr4.476	6150.97339654693	-1.73862158657662	0.0961956949692798	-18.0737982830921	5.12600591451254e-73	7.6703327261888e-71	Up	T0vsT1
evm.TU.Chr4.1991	1464.61085430559	2.30348303439707	0.127500711205541	18.0664328270584	5.85810731995547e-73	8.69838812285388e-71	Down	T0vsT1
evm.TU.Chr7.2111	1270.37223759733	-2.83983407945189	0.157655894073197	-18.0128633702296	1.54429453098415e-72	2.27553567416696e-70	Up	T0vsT1
evm.TU.Chr1.1137	4894.55619315453	-1.48177935382031	0.082288002257293	-18.0072345077376	1.70959059345252e-72	2.50001721404651e-70	Up	T0vsT1
evm.TU.Chr4.768	660.17710947611	2.7035246317479	0.150283466878328	17.9895013596986	2.35467077400429e-72	3.41745939478231e-70	Down	T0vsT1
evm.TU.Chr3.2478	14840.7392237829	-1.64692047004406	0.0918670121646337	-17.9272236163797	7.23010766999488e-72	1.04151319667098e-69	Up	T0vsT1
evm.TU.Chr1.752	830.555527615639	2.86735462409601	0.160046498700234	17.9157597784538	8.88477156977641e-72	1.27039070823255e-69	Down	T0vsT1
evm.TU.Chr7.1572	14528.564659006	1.04072214281149	0.0581343173950211	17.902027398719	1.13706168810365e-71	1.61387512981359e-69	Down	T0vsT1
evm.TU.Chr2.1549	2013.95585186303	-2.69461989057713	0.150572922427053	-17.895779979183	1.27203289130644e-71	1.79226648911593e-69	Up	T0vsT1
evm.TU.Chr2.2353	12555.0876180693	-2.23165033811594	0.12488605867737	-17.8694912927084	2.03844719412568e-71	2.85131494117449e-69	Up	T0vsT1
evm.TU.Chr7.927	8958.63608468178	-1.36144172774805	0.0762802880695908	-17.8478839317702	3.00197343632366e-71	4.16885562887451e-69	Up	T0vsT1
evm.TU.Chr5.1106	5875.24704073098	-1.09879876668087	0.0616506570058852	-17.8229855129683	4.6867124861691e-71	6.46197222289444e-69	Up	T0vsT1
evm.TU.Chr4.275	1432.67068611702	-2.98744215203587	0.167850748276214	-17.7982057435916	7.29695022554141e-71	9.98957661018622e-69	Up	T0vsT1
evm.TU.Chr2.496	1277.4780653659	-2.26760369478251	0.127506342074364	-17.7842423983899	9.36202346100504e-71	1.27264182301254e-68	Up	T0vsT1
evm.TU.Chr8.78	4107.28293128187	-1.13625096960147	0.063912326043747	-17.7782759592214	1.04133194891649e-70	1.40565249020524e-68	Up	T0vsT1
evm.TU.Chr8.2393	877.44509830051	1.80584138970437	0.101603621193877	17.7733959526749	1.13600716700548e-70	1.52280182949353e-68	Down	T0vsT1
evm.TU.Chr1.2742	17537.0849225136	-1.85373447822928	0.104472020735393	-17.7438367247095	1.92341975977043e-70	2.56053597398956e-68	Up	T0vsT1
evm.TU.Chr2.2310	20087.1784106534	-1.57200431773072	0.0887030006954613	-17.7221097979288	2.83093004186566e-70	3.74283853411869e-68	Up	T0vsT1
evm.TU.Chr4.1542	5774.88505307258	1.54599624264368	0.0872896781655163	17.711100271354	3.44276268261291e-70	4.52079238520251e-68	Down	T0vsT1
evm.TU.Chr1.1130	502.243990621833	2.73250781600886	0.154977882125332	17.6315986419214	1.40925441632408e-69	1.83802959447999e-67	Down	T0vsT1
evm.TU.Chr2.1755	570.988943256456	2.38080121947588	0.135152024762267	17.6157273534283	1.86575515637619e-69	2.4170920660087e-67	Down	T0vsT1
evm.TU.Chr1.2324	447.614023806699	2.62612145506782	0.149177315856868	17.6040267247302	2.29417369120572e-69	2.95229565075627e-67	Down	T0vsT1
evm.TU.Chr5.1359	3450.42908172408	1.44742602919649	0.0822310186289989	17.6019469699972	2.37999889586825e-69	3.0424581911884e-67	Down	T0vsT1
evm.TU.Chr8.1984	2194.05435482762	-2.140364221823	0.121835086446732	-17.567716199379	4.35348457943225e-69	5.52863900241978e-67	Up	T0vsT1
evm.TU.Chr1.3284	284.363797415932	2.84693729140682	0.1621079619758	17.5619831173488	4.81627888296594e-69	6.07638112927396e-67	Down	T0vsT1
evm.TU.Chr8.88	10678.5680725423	-0.972748580804289	0.0554641791694795	-17.538321045587	7.30540299539998e-69	9.15689571559778e-67	Up	T0vsT1
evm.TU.Chr6.1541	4672.10252263314	-1.48602199251436	0.0847731707151336	-17.529390253762	8.54812114907926e-69	1.06454440348824e-66	Up	T0vsT1
evm.TU.Chr6.3509	9931.99473934313	-1.97792135330595	0.112895202988377	-17.5199769427722	1.00866272342368e-68	1.24809080450304e-66	Up	T0vsT1
evm.TU.Chr3.172	888.717337997668	-2.61447491771211	0.149767300315525	-17.456914240986	3.04980242589105e-68	3.74970294439331e-66	Up	T0vsT1
evm.TU.Chr7.2342	1637.34499588855	-1.30461865358551	0.0747548106820359	-17.4519692001443	3.32567020282682e-68	4.06300075475735e-66	Up	T0vsT1
evm.TU.Chr6.2712	883.031469339369	1.73535823838385	0.0994927327108301	17.4420602500443	3.95553985170175e-68	4.80212489040245e-66	Down	T0vsT1
evm.TU.Chr4.125	1722.27226739297	-1.58386951953019	0.0911255280809069	-17.3811834387828	1.14564712900632e-67	1.38215165820056e-65	Up	T0vsT1
evm.TU.Chr5.2164	9862.16501594816	-1.23215227234019	0.0709710081244243	-17.3613466245261	1.61881548559102e-67	1.94086927443252e-65	Up	T0vsT1
evm.TU.Chr8.727	39344.4372317976	-1.8531330341151	0.106767760790531	-17.3566722800414	1.75611539322882e-67	2.09248737256147e-65	Up	T0vsT1
evm.TU.Chr6.1704	1313.67250808194	-2.4480943570405	0.141308027598818	-17.3245242937704	3.07225342415479e-67	3.63826428505889e-65	Up	T0vsT1
evm.TU.Chr6.1708	1849.13020902255	-1.27240566343562	0.0735045644083936	-17.3105666794526	3.91542398488395e-67	4.6085017792814e-65	Up	T0vsT1
evm.TU.Chr6.2609	1719.48153581407	2.26957072064963	0.131293336508182	17.2862597677086	5.97026036749838e-67	6.98448096204977e-65	Down	T0vsT1
evm.TU.Chr3.2925	2195.86585940519	-2.36301905156131	0.136916561855145	-17.2588255178459	9.60446055970583e-67	1.11683676014459e-64	Up	T0vsT1
evm.TU.Chr3.863	4146.14785097613	-1.49148138097132	0.0865099106890314	-17.2405839873376	1.31699689023834e-66	1.5222749085192e-64	Up	T0vsT1
evm.TU.Chr8.2310	11132.8463633309	-1.11404098312373	0.0646847463856235	-17.2226227259558	1.79659073387962e-66	2.06426136524276e-64	Up	T0vsT1
evm.TU.Chr6.598	960.581137836721	2.83883692253257	0.16500706795727	17.2043352910659	2.46387803689525e-66	2.81421525125379e-64	Down	T0vsT1
evm.TU.Chr1.1710	760.686525753257	1.73431241100453	0.100871325373365	17.193314399163	2.97998857936509e-66	3.38368938514614e-64	Down	T0vsT1
evm.TU.Chr5.70_evm.TU.Chr5.71	11117.5935075184	-2.38498415381762	0.138724348224339	-17.1922534460982	3.03503058972157e-66	3.42603482300558e-64	Up	T0vsT1
evm.TU.Chr1.1691	3199.2704343707	-1.22936506042765	0.0715905126553361	-17.1721784749088	4.29011941117011e-66	4.8146613368498e-64	Up	T0vsT1
evm.TU.Chr8.2673	8727.42508929215	-2.15142442739996	0.125550803879365	-17.1358873135304	8.01212331207261e-66	8.93976972791547e-64	Up	T0vsT1
evm.TU.Chr6.2307	2082.227683016	-1.46721857280682	0.0856750616924751	-17.1253868257872	9.59694396217402e-66	1.06465407644739e-63	Up	T0vsT1
evm.TU.Chr6.742	3051.47325311077	-1.34850976178012	0.0787806550431234	-17.1172702364808	1.10329073597159e-65	1.21696120436912e-63	Up	T0vsT1
evm.TU.Chr6.3301	1832.14912047249	-3.24850379280402	0.190724533234972	-17.0324380283153	4.71962630766733e-65	5.17630378505127e-63	Up	T0vsT1
evm.TU.Chr1.5055	3339.65709489484	-3.0629826943215	0.180185882886622	-16.9990159342772	8.35100341671747e-65	9.10731180524844e-63	Up	T0vsT1
evm.TU.Chr8.1447	8694.60913602683	-1.13607291502984	0.0669295251208066	-16.9741666772512	1.27551968087388e-64	1.38322226965778e-62	Up	T0vsT1
evm.TU.Chr2.2112	3793.93779962695	1.6643900479906	0.0980943843586943	16.9672306816724	1.43543550859878e-64	1.5479447833789e-62	Down	T0vsT1
evm.TU.Chr8.2157	5469.16408579076	1.77490493280854	0.104679584411488	16.9555978158216	1.74972617783632e-64	1.87638691170969e-62	Down	T0vsT1
evm.TU.Chr5.1305	5241.61708578462	-1.6697052293174	0.0985547801801657	-16.9418999896814	2.20874168767861e-64	2.35554369045637e-62	Up	T0vsT1
evm.TU.Chr7.2735	2166.53921586005	1.32474246550066	0.0783709515851339	16.9034883296217	4.24060524980916e-64	4.49760456797067e-62	Down	T0vsT1
evm.TU.Chr8.2015	6774.01035936269	-2.42180738979178	0.143419807426226	-16.8861430875755	5.69034150246984e-64	6.00222196842488e-62	Up	T0vsT1
evm.TU.Chr6.3541	7761.80520493785	-1.34934593045488	0.0801580673771625	-16.8335636649758	1.38508786779625e-63	1.45306256043864e-61	Up	T0vsT1
evm.TU.Chr8.1083	12457.8105082353	-0.90056926839883	0.0536828842643805	-16.77572434379	3.67352133958729e-63	3.83297202259749e-61	Up	T0vsT1
evm.TU.Chr1.4690	14397.7291180635	-1.11776828410916	0.0666543463451564	-16.76962336891	4.07080822467337e-63	4.22466726671344e-61	Up	T0vsT1
evm.TU.Chr5.508	2360.80267034232	-1.75744589447055	0.105120826041644	-16.7183417468041	9.63634001728252e-63	9.94707333441735e-61	Up	T0vsT1
evm.TU.Chr3.668	967.782238030611	-3.79564437550271	0.227170829596867	-16.7083264265856	1.13990017839104e-62	1.17039857146182e-60	Up	T0vsT1
evm.TU.Chr8.218	7998.05685357853	-0.809409440792365	0.0484645149246166	-16.7010738073279	1.28727120699454e-62	1.31471937082623e-60	Up	T0vsT1
evm.TU.Chr1.1634	1332.02608088157	-2.1186675146194	0.126915483348246	-16.6935306766783	1.4607107613753e-62	1.48400525404355e-60	Up	T0vsT1
evm.TU.Chr2.2939	2201.87863202383	-1.26550010646914	0.0758201380856793	-16.6908177486973	1.52862583890099e-62	1.54487249048722e-60	Up	T0vsT1
evm.TU.Chr7.2873	2175.26417797977	2.96484760022399	0.177849757587094	16.6705180847496	2.14725332864945e-62	2.15877244806877e-60	Down	T0vsT1
evm.TU.Chr6.1948	8038.97912666641	-1.23895899326297	0.0744593249319438	-16.6394067418068	3.61178645259134e-62	3.61234787017465e-60	Up	T0vsT1
evm.TU.Chr8.2796	18557.5454740577	-1.73303423786974	0.104413063437927	-16.5978679372818	7.22106602611282e-62	7.18496069598226e-60	Up	T0vsT1
evm.TU.Chr1.140	1016.94194332096	-1.47886866667541	0.0891979293692698	-16.5796300108387	9.78292521664681e-62	9.63468395188435e-60	Up	T0vsT1
evm.TU.Chr8.1927	794.458646856191	-1.77007234968115	0.10676079361197	-16.5797975998062	9.75568242712817e-62	9.63468395188435e-60	Up	T0vsT1
evm.TU.Chr2.2855	5519.67651533316	-1.69897587819634	0.102525671400161	-16.5712241138629	1.12511841094573e-61	1.10244470489774e-59	Up	T0vsT1
evm.TU.Chr6.2196	13823.3707633367	-1.66490634494188	0.100614018084832	-16.5474590582211	1.67003873728481e-61	1.62811907807114e-59	Up	T0vsT1
evm.TU.Chr5.556	1516.92224060662	2.15343400340423	0.130261520849653	16.5316203078092	2.17224939000431e-61	2.10708190830418e-59	Down	T0vsT1
evm.TU.Chr2.674	2994.29606809016	-2.08176914429231	0.126025347635283	-16.5186542497541	2.69341010449451e-61	2.59954476235287e-59	Up	T0vsT1
evm.TU.Chr7.1666	1526.85241497698	2.34072272236043	0.141722642292599	16.516222704399	2.80419676398062e-61	2.6930054793591e-59	Down	T0vsT1
evm.TU.Chr1.3616	2640.02489314461	-1.3594235581604	0.082399119630771	-16.4980349820721	3.79027313122406e-61	3.62196248772367e-59	Up	T0vsT1
evm.TU.Chr7.2548	16348.5083916767	-1.54329169018514	0.0936696554333215	-16.4758980167674	5.46706812450188e-61	5.19856236488965e-59	Up	T0vsT1
evm.TU.Chr8.2094	4577.51210739683	-1.39424958064912	0.0847206191691573	-16.4570277498243	7.46784680435398e-61	7.06626700315906e-59	Up	T0vsT1
evm.TU.Chr8.1657	3620.30952982436	-1.60447895734487	0.0976288335453303	-16.4344784125674	1.08352934962795e-60	1.02026180662773e-58	Up	T0vsT1
evm.TU.Chr1.967	2715.96802136476	-1.30372818898583	0.0793767151808287	-16.4245671544331	1.27591011628416e-60	1.19557732886569e-58	Up	T0vsT1
evm.TU.Chr3.2965	31191.6903991563	-1.00658931829135	0.061365419496712	-16.4032011277179	1.81421241749869e-60	1.69177499009552e-58	Up	T0vsT1
evm.TU.Chr5.631	7227.78288403637	-1.55313351822387	0.0946971039165888	-16.4010667062417	1.87909389796884e-60	1.74385334194676e-58	Up	T0vsT1
evm.TU.Chr6.2472	8948.97446092642	1.32821497062047	0.0811531867908349	16.3667629472621	3.3032207812075e-60	3.05081678180135e-58	Down	T0vsT1
evm.TU.Chr4.410	4541.71324408391	-2.40462138562431	0.147214411110348	-16.3341439706054	5.64185765678939e-60	5.18594182614312e-58	Up	T0vsT1
evm.TU.Chr2.1851	1209.74651250739	-2.22655999293022	0.136413536200972	-16.3221338214554	6.86919483088558e-60	6.28417383035945e-58	Up	T0vsT1
evm.TU.Chr3.2413	2975.20811581915	-1.62665660853242	0.0996823343129941	-16.3184040556761	7.30197259629823e-60	6.6485838219974e-58	Up	T0vsT1
evm.TU.Chr1.5095	10351.1344407202	-0.897607214183452	0.0550449793907772	-16.306795353871	8.83056523285251e-60	8.00264791970667e-58	Up	T0vsT1
evm.TU.Chr1.913	3865.62419859471	-0.925772432693437	0.0569442474137456	-16.2575233625788	1.97563935886367e-59	1.78204516561427e-57	Up	T0vsT1
evm.TU.Chr8.878	3214.90432109647	-1.18058111658489	0.0726353814630241	-16.2535267634806	2.10876595961104e-59	1.89327950318009e-57	Up	T0vsT1
evm.TU.Chr4.1223	4615.61512536548	1.33438426348674	0.0821888918176799	16.2355792124173	2.825681242408e-59	2.52519097325007e-57	Down	T0vsT1
evm.TU.Chr4.2431	7418.75848388989	1.43973965907538	0.0888272008059664	16.2083195914317	4.40447714469255e-59	3.91795494580647e-57	Down	T0vsT1
evm.TU.Chr7.1864	1645.03682578465	-1.2251018199546	0.0756726696975268	-16.189488554474	5.98237418550078e-59	5.29714536251016e-57	Up	T0vsT1
evm.TU.Chr1.5441	1989.07683739027	-1.69351340969924	0.104662256086647	-16.180746269192	6.8953586099459e-59	6.07767613003588e-57	Up	T0vsT1
evm.TU.Chr6.641	6221.54871029195	-1.44984553075427	0.0896364813173116	-16.1747260651815	7.60351872492324e-59	6.67139645214515e-57	Up	T0vsT1
evm.TU.Chr7.1267	5402.81279122773	-1.07780733562072	0.066645131162846	-16.1723342247932	7.9045805612015e-59	6.90416826121595e-57	Up	T0vsT1
evm.TU.Chr1.3066	3866.46359472741	1.30675104167179	0.0808091262109177	16.170834940859	8.09932092262806e-59	7.04239602565268e-57	Down	T0vsT1
evm.TU.Chr5.171	2951.44754454991	2.80842693069351	0.174097937031209	16.1313050492383	1.53737169981241e-58	1.33075721620982e-56	Down	T0vsT1
evm.TU.Chr2.1797	3692.88494492382	-1.41811846375648	0.0879725857426781	-16.1200043375389	1.84596309933334e-58	1.59074221903712e-56	Up	T0vsT1
evm.TU.Chr2.2415	3356.05749752598	-1.3647127599589	0.0846720666758791	-16.1176266688159	1.91836400961917e-58	1.64578579900794e-56	Up	T0vsT1
evm.TU.Chr1.4741	4174.79183612046	-1.57425395744423	0.0976943652557798	-16.1140711987081	2.03194023224632e-58	1.73551072137393e-56	Up	T0vsT1
evm.TU.Chr1.3256	6737.93004759598	-1.52901989934754	0.095108237766245	-16.0766294829847	3.72079468751878e-58	3.16398677767291e-56	Up	T0vsT1
evm.TU.Chr7.2584	2647.83689043041	-1.28043108975509	0.0796685467092289	-16.0719774948118	4.01084502348688e-58	3.39567287229681e-56	Up	T0vsT1
evm.TU.Chr6.458	474.696000420183	2.07270715436464	0.129202639956705	16.0422972398953	6.47155374826746e-58	5.45503938876886e-56	Down	T0vsT1
evm.TU.Chr1.352	4149.88241888657	-1.68860346551392	0.105303786276931	-16.035543689504	7.21493905093577e-58	6.0552160217484e-56	Up	T0vsT1
evm.TU.Chr1.1381	755.42185134859	1.97059475570205	0.1230478199796	16.0148693087675	1.00617914416291e-57	8.407911696873e-56	Down	T0vsT1
evm.TU.Chr4.1889	5166.85621290744	-1.15245506565275	0.0719742223203465	-16.0120530448158	1.05277842442306e-57	8.75938876148203e-56	Up	T0vsT1
evm.TU.Chr3.2557	1524.2708822951	-1.43704874707551	0.0897963381718531	-16.0034225930825	1.20939690630962e-57	1.00193083615857e-55	Up	T0vsT1
evm.TU.Chr1.2014	13066.3808873542	-1.08339275617229	0.0677696252688077	-15.9864061793912	1.58939524742938e-57	1.3111152333816e-55	Up	T0vsT1
evm.TU.Chr4.773	2117.24318190563	-1.38453528133348	0.0867637658121545	-15.9575286800141	2.52534625261293e-57	2.07433015805053e-55	Up	T0vsT1
evm.TU.Chr1.2899	1382.08320666307	1.347890368224	0.0844717293694374	15.9567038379077	2.55893607748506e-57	2.09301453829213e-55	Down	T0vsT1
evm.TU.Chr4.2391	2796.23824893438	-1.83632367474522	0.115298589634307	-15.9266794205333	4.13753596171828e-57	3.36990956409485e-55	Up	T0vsT1
evm.TU.Chr3.689	1022.88315556315	-3.43786967086587	0.216076900394065	-15.910398865386	5.36704732647935e-57	4.35294598920298e-55	Up	T0vsT1
evm.TU.Chr6.46	7401.2067841739	-1.53141277001785	0.0962835513684803	-15.9052376885962	5.82816909132061e-57	4.7071610029189e-55	Up	T0vsT1
evm.TU.Chr1.990	867.7181716092	1.62803495982553	0.10244692444707	15.8914966809634	7.25738870753213e-57	5.83705725922886e-55	Down	T0vsT1
evm.TU.Chr3.3204	24734.6273945303	-1.10747465148064	0.0696909255721578	-15.891231783598	7.28812420554838e-57	5.83745483567222e-55	Up	T0vsT1
evm.TU.Chr1.4744	4293.67441864508	-1.35525799783356	0.0853144239581821	-15.8854497862853	7.9922604751743e-57	6.37498363439213e-55	Up	T0vsT1
evm.TU.Chr7.1196	6767.94634116556	-1.77297605567652	0.111699043422644	-15.8727953378078	9.77869359146523e-57	7.76782396691578e-55	Up	T0vsT1
evm.TU.Chr6.2924	2033.00385429337	-2.9440629811947	0.185712521882312	-15.8527973846609	1.34459804498149e-56	1.06372033042122e-54	Up	T0vsT1
evm.TU.Chr8.790	4089.71331071534	-1.29014688422067	0.08149757940308	-15.8304932940366	1.91712285194345e-56	1.51045805759446e-54	Up	T0vsT1
evm.TU.Chr3.579	15902.4761970107	-1.07037603150555	0.0676767930218793	-15.8159981244901	2.41354125489178e-56	1.89384499362504e-54	Up	T0vsT1
evm.TU.Chr1.2552	5666.71199263906	-0.945411200696775	0.059801820985975	-15.8090704448364	2.69412619065974e-56	2.10545416430384e-54	Up	T0vsT1
evm.TU.Chr1.1239	768.210842283336	2.58007584180526	0.163904759853051	15.7413112597733	7.87938184601865e-56	6.13289144248782e-54	Down	T0vsT1
evm.TU.Chr3.683	2227.38342267374	1.1310198168208	0.071971517796078	15.7148251343732	1.19711034224592e-55	9.28024937203732e-54	Down	T0vsT1
evm.TU.Chr1.590	18963.5146234337	-1.07347636817553	0.0684027333736142	-15.6934718136515	1.67631048578153e-55	1.29431285228163e-53	Up	T0vsT1
evm.TU.Chr5.2111	8448.51409419968	-1.45893607904593	0.0929990846148177	-15.6876391320251	1.83763978979515e-55	1.41322553236716e-53	Up	T0vsT1
evm.TU.Chr5.2340	14572.9023548226	-0.79603124662335	0.0508403768063466	-15.6574615812835	2.95456474247067e-55	2.26317314380601e-53	Up	T0vsT1
evm.TU.Chr6.3091	392.978376329934	-3.57253957159795	0.228507339778608	-15.6342442875544	4.25492761901594e-55	3.24635841224762e-53	Up	T0vsT1
evm.TU.Chr3.1427	4499.37929077269	-1.45353891050596	0.0929731680136581	-15.6339612983009	4.27387106756511e-55	3.24797374870903e-53	Up	T0vsT1
evm.TU.Chr1.3050	3659.05078888496	-1.48262056044417	0.0949034162419847	-15.6224150736975	5.12279115894205e-55	3.87785246043366e-53	Up	T0vsT1
evm.TU.Chr5.704	3252.33492194199	-1.38788215323976	0.0888538213805696	-15.6198363973039	5.3342325211558e-55	4.02213634202619e-53	Up	T0vsT1
evm.TU.Chr2.2948	3798.79220957478	-1.24362136611918	0.0796544884341641	-15.6126966673956	5.96610607370016e-55	4.48107959302079e-53	Up	T0vsT1
evm.TU.Chr7.2912	3240.72384901789	-1.52573605999521	0.0977540298822451	-15.6079095852429	6.43097695721042e-55	4.81151737228809e-53	Up	T0vsT1
evm.TU.Chr5.720	2730.47648842103	-2.67742731660795	0.17166837260063	-15.5965089902537	7.6885003637554e-55	5.73015917071701e-53	Up	T0vsT1
evm.TU.Chr1.1545	2677.35906831638	2.21118352430179	0.14215182552153	15.5550835607587	1.46963317403235e-54	1.09108958301333e-52	Down	T0vsT1
evm.TU.Chr1.1582	3102.39162913642	-1.58944682137875	0.102246986061044	-15.5451704016959	1.71565690184173e-54	1.26886303357283e-52	Up	T0vsT1
evm.TU.Chr2.2186	12856.1096013221	-0.920431722040987	0.0592784321133521	-15.5272615895262	2.26862647050832e-54	1.67142354046649e-52	Up	T0vsT1
evm.TU.Chr1.5028_evm.TU.Chr1.5029	7687.32926188967	-1.02619645404601	0.066141819865248	-15.5150925108607	2.74239231354722e-54	2.01279082997727e-52	Up	T0vsT1
evm.TU.Chr6.2814	4425.50294890425	1.12568792805718	0.0727611800072255	15.4709960441185	5.44578619863919e-54	3.98181859819441e-52	Down	T0vsT1
evm.TU.Chr8.1747	5392.93114966019	-1.40526114067136	0.0909300760249506	-15.4543051331637	7.05684767678826e-54	5.14031436622807e-52	Up	T0vsT1
evm.TU.Chr4.569	2018.28303164838	-1.72366347955415	0.111538770562954	-15.4534918293841	7.14647592158634e-54	5.18603100430004e-52	Up	T0vsT1
evm.TU.Chr6.2339	3674.29076351861	-1.3250847090249	0.0858119707286335	-15.4417233140498	8.5777388595697e-54	6.20135180547842e-52	Up	T0vsT1
evm.TU.Chr2.3153	2309.13065431392	-1.64399718659345	0.106470860813104	-15.4408180232456	8.69899349863261e-54	6.26554744418304e-52	Up	T0vsT1
evm.TU.Chr8.1707	718.312642701104	2.59610348797306	0.168164755617244	15.4378572278367	9.10760922285693e-54	6.53547140627537e-52	Down	T0vsT1
evm.TU.Chr1.4646	74507.0470669078	-1.13393416818742	0.073592925301137	-15.4081953332802	1.44182361268777e-53	1.03079708132267e-51	Up	T0vsT1
evm.TU.Chr1.3435	1480.93883812321	3.72962629953426	0.242071362801932	15.4071355502961	1.46566007911583e-53	1.04397182683295e-51	Down	T0vsT1
evm.TU.Chr8.2039	4507.11467350515	-2.59575036148228	0.168571044664473	-15.398554162424	1.67369879146495e-53	1.18777234454588e-51	Up	T0vsT1
evm.TU.Chr6.1650	2968.78839978505	1.40640078643507	0.0914342485453386	15.3815535076848	2.17661850836453e-53	1.53902077168354e-51	Down	T0vsT1
evm.TU.Chr7.2030	196.262562543551	-5.02350486889076	0.327410798686844	-15.3431251780292	3.93772155949496e-53	2.7740817249245e-51	Up	T0vsT1
evm.TU.Chr2.2414	4480.02842581734	-1.64373225059159	0.107194612536825	-15.3340938662091	4.52543602250345e-53	3.1765269651776e-51	Up	T0vsT1
evm.TU.Chr6.3245	927.33049356363	1.34910797873157	0.0880626934914631	15.3198582196711	5.63402663579303e-53	3.94034841125771e-51	Down	T0vsT1
evm.TU.Chr7.2848	615.45226407281	-3.28374718759413	0.21460611356686	-15.3012751268667	7.49732042647697e-53	5.22457675784422e-51	Up	T0vsT1
evm.TU.Chr3.2600	524.36412899866	2.80272032090835	0.183219916611376	15.2970286895892	8.00277060206855e-53	5.55674391840753e-51	Down	T0vsT1
evm.TU.Chr2.1575	354.735333337085	-4.41841220454806	0.289053757484735	-15.2857802057162	9.5116976258131e-53	6.58079925702761e-51	Up	T0vsT1
evm.TU.Chr7.2983	4015.64896945493	-1.49994443721324	0.0981972753500345	-15.2748070846827	1.12560637183948e-52	7.75984992700622e-51	Up	T0vsT1
evm.TU.Chr1.3385	2229.45290676247	-1.36107881999321	0.0891570462684855	-15.2660824574032	1.28674705263324e-52	8.8391737925194e-51	Up	T0vsT1
evm.TU.Chr1.188	5511.75112533027	-1.50321485072048	0.0984753379960587	-15.2648864305563	1.31055798363158e-52	8.97081587164554e-51	Up	T0vsT1
evm.TU.Chr3.424	918.097435774788	-1.34789787828927	0.0884389899533403	-15.240991320688	1.88981141312188e-52	1.2890116504414e-50	Up	T0vsT1
evm.TU.Chr7.2321	7570.16110622043	-1.28211179680035	0.0841782295750051	-15.2309190068907	2.20470535855584e-52	1.49850096958462e-50	Up	T0vsT1
evm.TU.Chr6.932	5616.55255301723	1.46579670954671	0.0962963342434419	15.2217290623036	2.537352991861e-52	1.71854472989098e-50	Down	T0vsT1
evm.TU.Chr4.1968	1895.76655598239	-2.54596913793681	0.167268338375529	-15.2208670371372	2.57100970896798e-52	1.73525176266464e-50	Up	T0vsT1
evm.TU.Chr1.4460	284.371330735079	-4.77967101929741	0.314721021367426	-15.1870091121664	4.31147707737921e-52	2.89980634232233e-50	Up	T0vsT1
evm.TU.Chr1.2620	3123.38135440516	-1.05759692009912	0.0696729336237415	-15.1794515472898	4.83810121507781e-52	3.2427037414808e-50	Up	T0vsT1
evm.TU.Chr6.383	1155.10971138103	-2.09257043752083	0.137886199987284	-15.1760686545412	5.09412572827997e-52	3.4024881983733e-50	Up	T0vsT1
evm.TU.Chr2.1481	1549.09823480279	-1.43109252804986	0.0945469453958225	-15.1363169064697	9.32942765139777e-52	6.20986006741142e-50	Up	T0vsT1
evm.TU.Chr8.1088	462.09523387111	-2.17503004964985	0.143866238255368	-15.1184188592537	1.22447472341584e-51	8.1223489986584e-50	Up	T0vsT1
evm.TU.Chr6.3644	787.189269357399	2.60879193465606	0.172837789067201	15.0938747176506	1.77693541142789e-51	1.17466384406824e-49	Down	T0vsT1
evm.TU.Chr3.1753	2051.50094001847	-2.26073221001206	0.149815696686959	-15.0900890895023	1.881880446372e-51	1.23979311455013e-49	Up	T0vsT1
evm.TU.Chr6.1833	7065.15572217012	-1.16220379695849	0.0772884040996055	-15.0372337286289	4.18683597127002e-51	2.74892839297365e-49	Up	T0vsT1
evm.TU.Chr8.2762	3313.67901033625	-0.94811303665283	0.0631891660425545	-15.0043606528107	6.87502058128644e-51	4.49859397561261e-49	Up	T0vsT1
evm.TU.Chr5.364	581.223715238346	-3.37164556938348	0.224995704662273	-14.9853774961813	9.15041784275929e-51	5.9672471492832e-49	Up	T0vsT1
evm.TU.Chr3.2825	6514.65033333299	1.09942887791183	0.0733945420481675	14.9797089433475	9.96524886832605e-51	6.47674070388208e-49	Down	T0vsT1
evm.TU.Chr3.2803	490.845710282801	2.71025434220682	0.180991525810533	14.9744819823443	1.078045286105e-50	6.98305642875331e-49	Down	T0vsT1
evm.TU.Chr6.325	14989.7911437374	-0.989137555579929	0.0661479946062111	-14.9534020111783	1.47991603712464e-50	9.55412015539031e-49	Up	T0vsT1
evm.TU.Chr7.2941	9884.52812092746	-1.04386053474112	0.0698601857518924	-14.9421379789682	1.75260714695329e-50	1.12768585858798e-48	Up	T0vsT1
evm.TU.Chr5.920	6988.72251539015	-0.890265895764959	0.0596085233571327	-14.9352113695403	1.94456528206571e-50	1.24704131693403e-48	Up	T0vsT1
evm.TU.Chr6.3029	18058.7505712316	1.04170951897124	0.0698726277766018	14.9086924611139	2.89363611340864e-50	1.84953171844792e-48	Down	T0vsT1
evm.TU.Chr1.953	5063.60752131382	-1.40620972076981	0.094333888101708	-14.9067291624159	2.9799684366782e-50	1.89842675687126e-48	Up	T0vsT1
evm.TU.Chr5.1123	4630.79948551809	-1.36539261968414	0.0916425616672984	-14.8991101388141	3.33998109081183e-50	2.12077812486647e-48	Up	T0vsT1
evm.TU.Chr1.1199	1419.06747479738	-1.36555543349356	0.0916884746875163	-14.8934251349203	3.63652574360213e-50	2.30150348946727e-48	Up	T0vsT1
evm.TU.Chr1.716	9528.7595409627	-1.13499001246043	0.0762689608653969	-14.8814143995421	4.35200765599526e-50	2.74532038508747e-48	Up	T0vsT1
evm.TU.Chr5.1819	1562.36476125316	1.39437449667563	0.0937345577004552	14.8757782709297	4.73447295238517e-50	2.96719257791854e-48	Down	T0vsT1
evm.TU.Chr5.2583	14798.0984184417	-1.10686532411436	0.0744061745077954	-14.8759875297499	4.71969207543075e-50	2.96719257791854e-48	Up	T0vsT1
evm.TU.Chr2.92	25371.9547991759	-1.29942552786666	0.087357194851362	-14.8748540984818	4.800304472034e-50	2.99871447325801e-48	Up	T0vsT1
evm.TU.Chr6.1406	1834.65380250757	-1.21997984926033	0.0820312738703737	-14.8721309776093	4.99962611201265e-50	3.1131542851671e-48	Up	T0vsT1
evm.TU.Chr1.4245	17569.4236938175	0.849370830981551	0.0571314982247984	14.8669448093149	5.40229979151952e-50	3.35307372590679e-48	Down	T0vsT1
evm.TU.Chr4.451	2530.93346157781	-1.71508042792179	0.115464594920278	-14.8537344205466	6.57988131925841e-50	4.07087977902708e-48	Up	T0vsT1
evm.TU.Chr3.2246	2008.42940613707	-1.37354204452436	0.0925301668039937	-14.8442620603282	7.57841459902098e-50	4.67367849855917e-48	Up	T0vsT1
evm.TU.Chr6.1722	2717.66388119327	-0.960043884703605	0.0648279629881923	-14.8091015119273	1.27939016369661e-49	7.86498991396037e-48	Up	T0vsT1
evm.TU.Chr7.2551	15895.7884719242	-1.32235239626525	0.0894642624941509	-14.7807891039364	1.94869635602586e-49	1.19414875429737e-47	Up	T0vsT1
evm.TU.Chr7.2744	957.451829039455	2.10218320149331	0.142298128952199	14.7730909532863	2.18459840491754e-49	1.33447161424441e-47	Down	T0vsT1
evm.TU.Chr6.2583	2483.22197313694	1.58755647421449	0.107545801520771	14.7616778318201	2.58762352453821e-49	1.57567498088836e-47	Down	T0vsT1
evm.TU.Chr1.2775	269.176244025715	2.84462014363756	0.192965959862524	14.7415645001024	3.486140880921e-49	2.11613136554774e-47	Down	T0vsT1
evm.TU.Chr8.237	668.278720751479	-3.29942511334382	0.224009616004248	-14.7289441060479	4.20220269173944e-49	2.54279368522402e-47	Up	T0vsT1
evm.TU.Chr2.2017	25066.0974341523	-1.46185930498121	0.0994168494035936	-14.7043415049961	6.04561484936072e-49	3.64682823241281e-47	Up	T0vsT1
evm.TU.Chr2.3197	435.453629890981	1.76671387048517	0.120332773580317	14.6819010143232	8.41964350759277e-49	5.06306475473717e-47	Down	T0vsT1
evm.TU.Chr1.1853	17178.9477160237	-1.26079422729522	0.0858828573423875	-14.6803945084039	8.60881267962347e-49	5.14476505123132e-47	Up	T0vsT1
evm.TU.Chr1.2865_evm.TU.Chr1.2866	1254.61260820867	-1.29881811914936	0.088472073681114	-14.6805434201845	8.58992721286765e-49	5.14476505123132e-47	Up	T0vsT1
evm.TU.Chr4.1093	17024.7968732129	-1.40613979824541	0.0958649668180963	-14.6679213994155	1.03466321207437e-48	6.16422962428136e-47	Up	T0vsT1
evm.TU.Chr8.1117	3481.8789149875	0.918026575990453	0.0626738691146286	14.6476767584176	1.39401272286747e-48	8.27957771984944e-47	Down	T0vsT1
evm.TU.Chr5.2052	2584.48874482135	-0.857793850514613	0.0585793434103656	-14.643282095286	1.48712648196626e-48	8.80552223355667e-47	Up	T0vsT1
evm.TU.Chr1.1182	1147.24987906278	2.06487021565118	0.141018123208436	14.6425875530845	1.5023985404287e-48	8.86874587947867e-47	Down	T0vsT1
evm.TU.Chr1.3709	4755.62287684827	-0.906644602412621	0.0619344825501128	-14.6387693104408	1.5891875948905e-48	9.35246589761318e-47	Up	T0vsT1
evm.TU.Chr1.3761	1655.93811159221	-1.18204767353977	0.0807958622703065	-14.6300520883751	1.8064879042856e-48	1.05989775125912e-46	Up	T0vsT1
evm.TU.Chr6.3160	419.722949469341	-2.30506248688182	0.157717380358903	-14.6151456588767	2.24872953580383e-48	1.31537049180671e-46	Up	T0vsT1
evm.TU.Chr3.1475	6508.11785359819	-0.91835399718458	0.062998456810352	-14.5774046489608	3.91104855647871e-48	2.28081481225705e-46	Up	T0vsT1
evm.TU.Chr7.1647	2927.75147719824	-1.14201834987487	0.0784294997293032	-14.5610816569851	4.96656874096652e-48	2.88764085562881e-46	Up	T0vsT1
evm.TU.Chr5.1851	1426.22229138969	-1.64874431098039	0.113242616695904	-14.5593978582095	5.09041978111254e-48	2.95076195299746e-46	Up	T0vsT1
evm.TU.Chr4.2509	1939.64844232893	1.39361356114451	0.0957351898311011	14.5569624252396	5.27501497279397e-48	3.04861119819886e-46	Down	T0vsT1
evm.TU.Chr2.1857	5790.38811562614	-0.77772578562776	0.0534348907777969	-14.5546434980441	5.45696736875478e-48	3.144353466241e-46	Up	T0vsT1
evm.TU.Chr6.18	2439.27302944926	-1.29094926169188	0.0887274674890125	-14.549601135091	5.87445680304599e-48	3.37484046634514e-46	Up	T0vsT1
evm.TU.Chr8.2704	919.687786512562	1.82041045231398	0.12512992025224	14.5481628106559	5.99926857644211e-48	3.43631695344398e-46	Down	T0vsT1
evm.TU.Chr2.2416	1378.82658752603	-1.67599241236208	0.115285240280678	-14.5377882570365	6.98120276439978e-48	3.98692772074583e-46	Up	T0vsT1
evm.TU.Chr1.3397	1607.37732644809	-1.3095534165834	0.0900879302274537	-14.5363914264324	7.1250893648844e-48	4.05709734543846e-46	Up	T0vsT1
evm.TU.Chr3.2753	3015.56006103327	-3.04484108648488	0.209481407034723	-14.5351376505705	7.25675178361311e-48	4.11991410820835e-46	Up	T0vsT1
evm.TU.Chr3.693	2607.92585008047	-1.63483397806903	0.112668692470071	-14.5100998531895	1.04568240349326e-47	5.91929836792678e-46	Up	T0vsT1
evm.TU.Chr6.2465	10461.7366834838	-1.25021322837642	0.086220811128809	-14.5001329958341	1.20915390346341e-47	6.82464847910943e-46	Up	T0vsT1
evm.TU.Chr5.1096	4480.7521652164	-1.07926023104448	0.0744594486314438	-14.4946041218564	1.31055775089653e-47	7.37542165176549e-46	Up	T0vsT1
evm.TU.Chr1.3319	750.946872124634	1.62634607703534	0.112226475197369	14.491643564276	1.36829154105861e-47	7.67794523751578e-46	Down	T0vsT1
evm.TU.Chr1.623	2442.24792092526	-1.04440367947633	0.0720979780415307	-14.4858941657799	1.48773933245822e-47	8.32400937230173e-46	Up	T0vsT1
evm.TU.Chr2.1053	1351.61326161496	-1.4078796473382	0.097423831350985	-14.4510806833913	2.46783161332681e-47	1.37677900670657e-45	Up	T0vsT1
evm.TU.Chr1.4116	1966.12870941591	-1.04748227367383	0.0724991673327742	-14.4481972995061	2.5733316258678e-47	1.43149914622842e-45	Up	T0vsT1
evm.TU.Chr1.3198	3223.18582114168	-0.9467682882698	0.0655733845437454	-14.4383013757387	2.97073515342851e-47	1.64781898467329e-45	Up	T0vsT1
evm.TU.Chr1.2850	924.631301272846	-3.04049011114128	0.210937829438669	-14.4141528299233	4.21580296655357e-47	2.33173766943793e-45	Up	T0vsT1
evm.TU.Chr4.466	56754.4200956629	1.44885011960597	0.100613715399686	14.4001254088516	5.16497138762809e-47	2.84855550558243e-45	Down	T0vsT1
evm.TU.Chr2.689	12803.7878812742	-1.35549041903446	0.0941582836268676	-14.3958700904747	5.49292220485652e-47	3.02079422565087e-45	Up	T0vsT1
evm.TU.Chr4.499	2949.10161108808	1.31063221307525	0.0910553911098597	14.3937903851728	5.66066009683486e-47	3.10419664344327e-45	Down	T0vsT1
evm.TU.Chr1.535	496.443543648881	2.01680572572757	0.140152531884423	14.3900770011828	5.97293762920206e-47	3.2661647324784e-45	Down	T0vsT1
evm.TU.Chr6.1797	2675.72464465427	-1.02121334266424	0.0710131038127953	-14.3806324161857	6.84660508453658e-47	3.73333384030535e-45	Up	T0vsT1
evm.TU.Chr7.1999	2763.22975238784	-1.03182978701793	0.071997951304423	-14.3313770506487	1.39330214133088e-46	7.5760313335521e-45	Up	T0vsT1
evm.TU.Chr5.395	17149.2385306081	1.12453246650297	0.0785238281178861	14.3209073405685	1.61994303309455e-46	8.7836405527596e-45	Down	T0vsT1
evm.TU.Chr4.1746	8101.36887863259	-1.19607222988525	0.0835259190403026	-14.3197733545216	1.64659329359436e-46	8.90313455077086e-45	Up	T0vsT1
evm.TU.Chr2.1924	3820.59803189123	-1.34585771096741	0.0939904666433152	-14.3190874461216	1.66292440954735e-46	8.96632119483032e-45	Up	T0vsT1
evm.TU.Chr2.1895	5067.08071832213	1.22900836824049	0.0858313892705587	14.3188684079946	1.6681734717193e-46	8.96956894835589e-45	Down	T0vsT1
evm.TU.Chr6.509	50325.1995911944	-5.27550161550187	0.368530896947636	-14.3149506844509	1.76489293399904e-46	9.46325786249543e-45	Up	T0vsT1
evm.TU.Chr8.2651	2468.4794413769	-1.06954124149715	0.0747948225145518	-14.299669489677	2.1985118502236e-46	1.1755643835143e-44	Up	T0vsT1
evm.TU.Chr8.1935	13156.1808672791	-0.634899090411091	0.0444016331975365	-14.2990030926682	2.21966413293655e-46	1.18359604304072e-44	Up	T0vsT1
evm.TU.Chr1.4343	4631.44369328174	-0.957651282206759	0.0669771434334396	-14.2981804405924	2.24605567252569e-46	1.19436949440119e-44	Up	T0vsT1
evm.TU.Chr7.526	358.021628601758	-2.41252364997361	0.168772273492366	-14.2945496914381	2.36631453303882e-46	1.25486179756177e-44	Up	T0vsT1
evm.TU.Chr1.1730	424.161608442071	2.22414795568055	0.155657336297309	14.2887448069417	2.57203482679019e-46	1.3602188564803e-44	Down	T0vsT1
evm.TU.Chr6.1508	4012.57491522824	-1.04570654619727	0.0732006823191442	-14.2854753954088	2.69563672182125e-46	1.42169059129278e-44	Up	T0vsT1
evm.TU.Chr6.3274	11300.3611315777	-1.08102633343343	0.0756808085976942	-14.2840219794688	2.75246504632253e-46	1.44770661550855e-44	Up	T0vsT1
evm.TU.Chr5.879	1794.45510329444	1.1524209342701	0.0807052926345219	14.2793724754695	2.94238989073863e-46	1.54339543643826e-44	Down	T0vsT1
evm.TU.Chr8.2497	219.956157785181	4.7797259969913	0.335443150798208	14.2489896890655	4.54813506043216e-46	2.37920463608461e-44	Down	T0vsT1
evm.TU.Chr8.118	3210.41699224945	-1.49502069730821	0.105139740017148	-14.2193684049854	6.94771534750725e-46	3.62464187440358e-44	Up	T0vsT1
evm.TU.Chr2.1692	1154.95433422401	1.31572802180775	0.0926083212665891	14.2074492206829	8.23715981141285e-46	4.28576538651489e-44	Down	T0vsT1
evm.TU.Chr8.1522	2456.14838653322	1.04051027344788	0.0732513925837686	14.2046483588415	8.57319121708987e-46	4.44861048557758e-44	Down	T0vsT1
evm.TU.Chr2.2150	3817.25799087654	-1.02500420428571	0.0723349545509207	-14.1702474363782	1.40006332174641e-45	7.24542152806194e-44	Up	T0vsT1
evm.TU.Chr1.3369	219.694957188983	-2.7892021580891	0.196917891342554	-14.1642901976696	1.52398965836052e-45	7.8656610629233e-44	Up	T0vsT1
evm.TU.Chr4.2253	1534.56356990583	1.53228237357778	0.108211458142919	14.1600750962439	1.61821136228817e-45	8.32968904699961e-44	Down	T0vsT1
evm.TU.Chr8.2732	2547.89868131814	-1.4932551477939	0.105460182893933	-14.1594211845408	1.63333902052441e-45	8.38519763648475e-44	Up	T0vsT1
evm.TU.Chr3.1897	4286.4372267068	-1.13856873429445	0.0805776898889603	-14.1300741664777	2.47883102704506e-45	1.26920093673875e-43	Up	T0vsT1
evm.TU.Chr1.1622	744.121081588845	1.57920877121044	0.111821675703473	14.1225639955367	2.75772097345259e-45	1.40826158599353e-43	Down	T0vsT1
evm.TU.Chr3.2738_evm.TU.Chr3.2739	4507.47522374143	1.50766254553244	0.106782458696403	14.1190094697007	2.90039392735661e-45	1.47721118680118e-43	Down	T0vsT1
evm.TU.Chr8.2291	4672.58398955183	1.20347260955668	0.0852496006223007	14.1170468925559	2.9822914119649e-45	1.51492555592522e-43	Down	T0vsT1
evm.TU.Chr8.732	1429.84968885633	1.35935922448413	0.0964400983231404	14.0953736891614	4.05495691268642e-45	2.05440507311249e-43	Down	T0vsT1
evm.TU.Chr7.1976	1665.99366162271	1.68837054637544	0.119798619706976	14.09340567116	4.16958426431947e-45	2.10694987052772e-43	Down	T0vsT1
evm.TU.Chr5.721	2526.36065030569	-1.52629402599836	0.108381687432428	-14.0825822346597	4.86009294405116e-45	2.44946146472636e-43	Up	T0vsT1
evm.TU.Chr2.861	2174.2307231345	-3.11072645450938	0.220990121249034	-14.0763145290278	5.31080903763224e-45	2.66964965764102e-43	Up	T0vsT1
evm.TU.Chr5.1882	846.471020933996	-1.78661073960333	0.12695171503057	-14.0731516637889	5.55380442370189e-45	2.78454770884981e-43	Up	T0vsT1
evm.TU.Chr8.2765	942.369060476421	-1.85569601783928	0.131913628527679	-14.0675079485809	6.01519797889355e-45	3.00806649188037e-43	Up	T0vsT1
evm.TU.Chr5.995	1492.8925765347	-3.09117437085437	0.220102891182402	-14.0442242909598	8.35785141359486e-45	4.16877534461555e-43	Up	T0vsT1
evm.TU.Chr7.2724	4120.32895308182	-1.02409508710489	0.0729427084760231	-14.039718410532	8.90658188780635e-45	4.43102448918366e-43	Up	T0vsT1
evm.TU.Chr2.104	3472.58985875668	-1.14359333901658	0.0815607619733534	-14.0213665413057	1.15371498799011e-44	5.72497696996737e-43	Up	T0vsT1
evm.TU.Chr8.1278	12623.8158878999	1.08128869953282	0.0771253446842439	14.0198880661044	1.17800309591114e-44	5.8305112206084e-43	Down	T0vsT1
evm.TU.Chr1.4768	9483.67343676774	-1.02023299187797	0.0728082405486616	-14.0126033013543	1.30530971450069e-44	6.44409038849278e-43	Up	T0vsT1
evm.TU.Chr1.4327	1431.87510730881	-1.58917077117453	0.113442772199649	-14.008567847564	1.3816308527104e-44	6.80347457904817e-43	Up	T0vsT1
evm.TU.Chr5.1040	21786.3082634471	-0.720748049118936	0.051469755783693	-14.0033314350267	1.48731973051524e-44	7.30527551097598e-43	Up	T0vsT1
evm.TU.Chr1.1767	1897.38137060416	0.98526202524288	0.0703993134140591	13.9953357136878	1.66441863884319e-44	8.15438400649494e-43	Down	T0vsT1
evm.TU.Chr2.3029	2385.96523429798	1.38547915710947	0.0992533577883285	13.9590154729495	2.77237089695752e-44	1.3548120360499e-42	Down	T0vsT1
evm.TU.Chr6.3345	4304.10830404912	-0.956109613932751	0.0685387130804013	-13.9499207230687	3.14955283951485e-44	1.53524794093826e-42	Up	T0vsT1
evm.TU.Chr1.5120	3172.70071519435	1.788019678639	0.128340097661888	13.9318865359566	4.05501337644197e-44	1.97163534522568e-42	Down	T0vsT1
evm.TU.Chr3.152	430.436526360395	-1.97564458611371	0.141848016179888	-13.9278971910912	4.28794946179347e-44	2.07965548896983e-42	Up	T0vsT1
evm.TU.Chr1.3750	631.4630832642	2.64278858825969	0.18978665521784	13.9250496049169	4.46231588306862e-44	2.1587990849843e-42	Down	T0vsT1
evm.TU.Chr4.511	1131.83718890143	-1.52507542434007	0.109560661792621	-13.9199179649605	4.79454081099382e-44	2.31372553186534e-42	Up	T0vsT1
evm.TU.Chr2.2733	10762.4800903893	1.56184938100443	0.112273141217582	13.9111577717205	5.41950198338951e-44	2.60879418417376e-42	Down	T0vsT1
evm.TU.Chr1.3127	8731.42706726305	0.936666047069949	0.0674495597748412	13.886911199965	7.60445859504851e-44	3.65146428508013e-42	Down	T0vsT1
evm.TU.Chr5.2541	2207.09545026122	-2.35728546863383	0.169824539681703	-13.8807116630613	8.29165797824766e-44	3.97156014774478e-42	Up	T0vsT1
evm.TU.Chr3.3223	10212.1144637496	-0.992576044332754	0.0715557162636559	-13.8713731922616	9.44510993448991e-44	4.5128454719173e-42	Up	T0vsT1
evm.TU.Chr8.2274	194.194907161055	3.5221314259513	0.254189322610749	13.856331138444	1.16477371799224e-43	5.55151285886526e-42	Down	T0vsT1
evm.TU.Chr6.321	3085.39106540844	-0.786795570573869	0.0569027016927263	-13.8270336410836	1.75093260475567e-43	8.32469262798e-42	Up	T0vsT1
evm.TU.Chr6.2782	3516.69670253287	-0.907714012248331	0.0656845726068477	-13.8192877904743	1.94989463272883e-43	9.24786636254659e-42	Up	T0vsT1
evm.TU.Chr8.475	11719.0692396628	-1.31608739155068	0.0952872840063983	-13.8117840724929	2.16404858157609e-43	1.02383896495498e-41	Up	T0vsT1
evm.TU.Chr5.140	9734.60594705553	-0.723288419564493	0.0524011250133356	-13.8029177690445	2.4474252435946e-43	1.15507700433023e-41	Up	T0vsT1
evm.TU.Chr1.4530	776.45557794647	-1.34433647563919	0.0974671967507835	-13.7927068845178	2.81977438990482e-43	1.32756353776421e-41	Up	T0vsT1
evm.TU.Chr1.5546	2740.38217399663	2.31103187328192	0.167649123033208	13.7849326705047	3.14059458171529e-43	1.47500966449757e-41	Down	T0vsT1
evm.TU.Chr7.2552	1612.22206511562	-1.17741260796467	0.08546940079651	-13.775837867027	3.56226023996529e-43	1.66898809252549e-41	Up	T0vsT1
evm.TU.Chr4.1684	4113.22128288925	-0.990942780927956	0.0719530900443484	-13.772067055316	3.75318635833467e-43	1.75418296065216e-41	Up	T0vsT1
evm.TU.Chr8.2365	4212.0666023157	-1.25319969167292	0.0910800107482303	-13.759327446031	4.47672037998059e-43	2.08729791050158e-41	Up	T0vsT1
evm.TU.Chr6.2991	31626.4644894937	-1.13068082907842	0.0822391736406683	-13.7486890860402	5.18607067818719e-43	2.41221017592885e-41	Up	T0vsT1
evm.TU.Chr1.2141	6248.41661111101	-1.11176054686377	0.080897906436325	-13.7427604228403	5.6288037887128e-43	2.61184614263277e-41	Up	T0vsT1
evm.TU.Chr7.1731	3123.25320599659	-1.68651357503552	0.122730789736066	-13.7415686696255	5.72223832714069e-43	2.64883372730927e-41	Up	T0vsT1
evm.TU.Chr1.2170	579.61107047345	-2.57419238824956	0.187443751629226	-13.7331458951027	6.4280646455726e-43	2.96844334577722e-41	Up	T0vsT1
evm.TU.Chr1.5774	1795.34370065868	-2.12582540369937	0.154802997420949	-13.7324563420352	6.48954676933121e-43	2.98506605578367e-41	Up	T0vsT1
evm.TU.Chr2.1874	3010.37902955136	-1.00584615592008	0.0732462262204828	-13.7323956171111	6.49498908682144e-43	2.98506605578367e-41	Up	T0vsT1
evm.TU.Chr1.2069	18814.1290735022	-0.809528202567736	0.0589709651130812	-13.7275725607577	6.94206377524559e-43	3.18296097514407e-41	Up	T0vsT1
evm.TU.Chr8.2474	3802.34301084229	1.05633028700412	0.0770389202649816	13.7116444956755	8.64753986952391e-43	3.95553227728484e-41	Down	T0vsT1
evm.TU.Chr7.2089	567.000316917868	1.72383127222691	0.125865856944976	13.6957814777403	1.07596462288786e-42	4.91001066562749e-41	Down	T0vsT1
evm.TU.Chr2.2241	10169.4481981181	-0.878611053017025	0.0641785163977748	-13.690111618839	1.16330422499493e-42	5.29605222997104e-41	Up	T0vsT1
evm.TU.Chr3.3025	616.904070158379	1.44550678198087	0.105640829715769	13.6832206436665	1.27899823903462e-42	5.80905953131419e-41	Down	T0vsT1
evm.TU.Chr6.219	8171.51968216988	-0.840993737821607	0.0614752442114236	-13.6802016585618	1.33322442703322e-42	6.04113406455923e-41	Up	T0vsT1
evm.TU.Chr1.2634	2866.66378771723	-1.23870854963236	0.0905913031040814	-13.6735923558709	1.46005390089209e-42	6.60033265782669e-41	Up	T0vsT1
evm.TU.Chr2.1823	3725.61261658081	-1.40725316169128	0.102934338838431	-13.6713673743041	1.50539512789039e-42	6.78940237235239e-41	Up	T0vsT1
evm.TU.Chr5.2464	5015.87176458229	-1.45967777165123	0.106803659653523	-13.66692654902	1.60012090519696e-42	7.19979809627433e-41	Up	T0vsT1
evm.TU.Chr6.3306	8765.44392450616	-0.72989582566416	0.0534550398951558	-13.6543874458936	1.90080958776714e-42	8.53286685410909e-41	Up	T0vsT1
evm.TU.Chr5.775	4671.79157409501	1.52052668928185	0.111477233725735	13.6397956646715	2.32210315185612e-42	1.03998972483245e-40	Down	T0vsT1
evm.TU.Chr8.1329	2427.66570875878	-1.37432549179815	0.100905775393866	-13.6198893119223	3.05029693012825e-42	1.36296022320059e-40	Up	T0vsT1
evm.TU.Chr3.1257	4600.88045202564	-0.872947375417379	0.0641054813185293	-13.6173593499728	3.15780561979484e-42	1.40773953530947e-40	Up	T0vsT1
evm.TU.Chr2.2780	1499.84156734365	-1.61616598580524	0.118760904394814	-13.60856920079	3.56148032466347e-42	1.58403812688892e-40	Up	T0vsT1
evm.TU.Chr4.1853	548.065697593862	-2.51469104795108	0.184833714563167	-13.6051534423483	3.73184377879296e-42	1.65599495315036e-40	Up	T0vsT1
evm.TU.Chr8.1460	1231.06054345379	2.28889779362138	0.168318309384193	13.5986263288618	4.08025022691201e-42	1.80644656261657e-40	Down	T0vsT1
evm.TU.Chr3.1826	2259.60733549479	1.49661673108263	0.110226210330863	13.5776847139194	5.43164016993213e-42	2.39924371167505e-40	Down	T0vsT1
evm.TU.Chr7.2465	770.682929124187	-1.46853251904654	0.108315300202636	-13.557941641663	7.11034812622021e-42	3.13358561370842e-40	Up	T0vsT1
evm.TU.Chr3.1715	9056.67407535389	-0.843694093984445	0.0622539712468948	-13.5524541982778	7.6624756058982e-42	3.36922019637023e-40	Up	T0vsT1
evm.TU.Chr5.553	1775.53022067651	1.10437592961404	0.0815637131131967	13.5400398959443	9.0739623853656e-42	3.98078854374346e-40	Down	T0vsT1
evm.TU.Chr1.4569	2013.38876880232	-1.00444895936198	0.0741949979629833	-13.5379606029925	9.33445628038863e-42	4.08578253016648e-40	Up	T0vsT1
evm.TU.Chr7.1026	8237.91554366472	1.11146825489588	0.0821699881839867	13.5264502217913	1.09169313451891e-41	4.76763632932545e-40	Down	T0vsT1
evm.TU.Chr5.742	1375.11193653781	-1.08557428252695	0.0802809743409887	-13.5221861896698	1.15686051347073e-41	5.04083035926083e-40	Up	T0vsT1
evm.TU.Chr2.113	6853.51202804557	0.828977315795836	0.0613313636532245	13.5163685660567	1.25205435349194e-41	5.44333450122859e-40	Down	T0vsT1
evm.TU.Chr1.423_evm.TU.Chr1.424	480.387485109893	1.59724022654197	0.118352922032273	13.4955706974977	1.66064242336739e-41	7.2034563366878e-40	Down	T0vsT1
evm.TU.Chr1.4405	3197.78606939115	-1.13914982517982	0.0844908339070259	-13.482525529732	1.9820430760017e-41	8.5783357614486e-40	Up	T0vsT1
evm.TU.Chr7.2903	2890.43297502441	-0.99450496205302	0.0738101988429487	-13.4738149692443	2.23037544295122e-41	9.63152956941555e-40	Up	T0vsT1
evm.TU.Chr1.1728	4113.47274430705	1.27103646499304	0.0944861904612803	13.4520871122844	2.99303394401808e-41	1.28961013887011e-39	Down	T0vsT1
evm.TU.Chr6.386	14191.2757056477	-1.59753973018717	0.1187748986101	-13.4501460231204	3.07264926025596e-41	1.32096544923654e-39	Up	T0vsT1
evm.TU.Chr4.1112	840.915169940995	2.09095668801283	0.155521397838815	13.4448167073442	3.30223018735212e-41	1.41650998458795e-39	Down	T0vsT1
evm.TU.Chr1.709	3516.18588716655	-1.11202959729845	0.0827235245210891	-13.4427250741107	3.39692768298881e-41	1.45390011230007e-39	Up	T0vsT1
evm.TU.Chr4.525	1108.01159465244	-1.29449735678509	0.0964115123052383	-13.4267923594717	4.21267028495117e-41	1.7990525334162e-39	Up	T0vsT1
evm.TU.Chr6.2166	1269.82484751026	1.58471070798821	0.118066131269884	13.4222294822701	4.48028801522086e-41	1.90911698803109e-39	Down	T0vsT1
evm.TU.Chr1.5002	5322.44213506957	-0.913114319819779	0.0680618919497204	-13.415940898239	4.87703738436062e-41	2.07360027820073e-39	Up	T0vsT1
evm.TU.Chr7.2228	781.150914070648	-2.74737069837619	0.204979797964438	-13.4031291164256	5.79666678116587e-41	2.4591881071834e-39	Up	T0vsT1
evm.TU.Chr7.1277	2216.04818966105	1.09759329924827	0.0819019408411305	13.4013100053066	5.94052460756334e-41	2.51469180920604e-39	Down	T0vsT1
evm.TU.Chr8.1711	2200.79047904721	1.01538994404907	0.075796446341968	13.3962737443912	6.3575879865577e-41	2.68535056683858e-39	Down	T0vsT1
evm.TU.Chr1.4672	2886.82620932636	-2.04231142305967	0.152467822346603	-13.3950324181643	6.46478072691404e-41	2.72466511728432e-39	Up	T0vsT1
evm.TU.Chr7.1408	2082.43742373032	1.08169925589002	0.0807857106586244	13.389734980001	6.94280368780924e-41	2.91975903236997e-39	Down	T0vsT1
evm.TU.Chr1.2854	1345.10243321426	-1.2183429303639	0.0909923952766684	-13.3895027893204	6.96454152902203e-41	2.92253358988505e-39	Up	T0vsT1
evm.TU.Chr7.1086	712.494248444234	3.5463908256983	0.264886308348929	13.3883508279587	7.07339392451326e-41	2.96177273155921e-39	Down	T0vsT1
evm.TU.Chr1.4504	14345.4448459672	-0.843964480899767	0.0630522557193448	-13.3851592028108	7.38389843026226e-41	3.08509505193403e-39	Up	T0vsT1
evm.TU.Chr1.2055	8731.52706571151	-0.938481847607604	0.0701603757594034	-13.3762374766333	8.32564225848852e-41	3.47105556189209e-39	Up	T0vsT1
evm.TU.Chr8.2522	6086.21152358454	-0.890385724836806	0.066613015251626	-13.3665428816491	9.48477163039482e-41	3.94578764615326e-39	Up	T0vsT1
evm.TU.Chr6.273	2315.99581951761	0.921210938426606	0.0689252428755499	13.3653636896126	9.63628647810818e-41	4.00019866423488e-39	Down	T0vsT1
evm.TU.Chr4.1195	11500.1910880145	-0.97633485618508	0.07305981154468	-13.3635008843131	9.88055827819349e-41	4.09279863613667e-39	Up	T0vsT1
evm.TU.Chr1.5691	17141.0437240755	-0.851047188106062	0.063748213189874	-13.3501339962458	1.18236047617896e-40	4.88717436224463e-39	Up	T0vsT1
evm.TU.Chr4.2828	1718.57765970098	-0.968813755210541	0.0726035145297012	-13.3438961114508	1.28560862242853e-40	5.30258616212349e-39	Up	T0vsT1
evm.TU.Chr7.2448	789.58278683423	2.00178724782025	0.1501255920265	13.3340839546324	1.46644933231269e-40	6.03558026900468e-39	Down	T0vsT1
evm.TU.Chr7.1481	575.281126043298	1.78675062171969	0.134052519639741	13.3287358307139	1.57544672281891e-40	6.47039321076028e-39	Down	T0vsT1
evm.TU.Chr8.2480	1077.38789819732	-1.53568051398664	0.115222500201079	-13.3279568774039	1.5919804835518e-40	6.52441598174105e-39	Up	T0vsT1
evm.TU.Chr2.1438	9192.87117852629	1.05788905923559	0.0793940307263152	13.3245415248196	1.66653421111872e-40	6.81548938076794e-39	Down	T0vsT1
evm.TU.Chr5.490	3141.25794485465	-1.01450796415719	0.0761425789429349	-13.3237930503708	1.68333089235849e-40	6.86962710680677e-39	Up	T0vsT1
evm.TU.Chr2.2717	271.145801617553	2.13996376166066	0.160855586908628	13.3036334191877	2.20487679404866e-40	8.97905838724076e-39	Down	T0vsT1
evm.TU.Chr6.497	1268.83590021035	-1.12271339216585	0.0843993078627111	-13.3024004650859	2.24154487436429e-40	9.1091664652324e-39	Up	T0vsT1
evm.TU.Chr2.1453	930.256122667824	-3.30485089750943	0.24847407774195	-13.3005862323459	2.29660558945677e-40	9.31331464144624e-39	Up	T0vsT1
evm.TU.Chr8.1111	6531.87345700742	1.13555857251272	0.0853981651639033	13.2972244817351	2.40221158889616e-40	9.72115100638628e-39	Down	T0vsT1
evm.TU.Chr2.23	4568.67333820168	-0.952385700692163	0.0716318128980533	-13.2955688563628	2.45598230778777e-40	9.91795533205594e-39	Up	T0vsT1
evm.TU.Chr7.2696	1277.45622204232	1.33172197517775	0.100213365443456	13.2888659041109	2.68618676469247e-40	1.08249401083212e-38	Down	T0vsT1
evm.TU.Chr5.1524	1307.0986332377	-1.43846534261976	0.108380504731767	-13.2723624620483	3.3485500762943e-40	1.34660546088977e-38	Up	T0vsT1
evm.TU.Chr2.1903	5519.63327938401	-0.810627520275769	0.061087029260891	-13.2700432495045	3.45381357336243e-40	1.38604913527266e-38	Up	T0vsT1
evm.TU.Chr8.2122	925.250022465086	1.4071114701919	0.106096329907135	13.2625838370048	3.81520338789513e-40	1.52790188789501e-38	Down	T0vsT1
evm.TU.Chr3.2108	2965.40870529255	-0.834178579516449	0.0629035783736876	-13.261226166831	3.88491269093977e-40	1.55259771580146e-38	Up	T0vsT1
evm.TU.Chr2.2205	682.036598158008	1.60136690458565	0.120799253236321	13.2564304967422	4.14143841375117e-40	1.65169805166609e-38	Down	T0vsT1
evm.TU.Chr2.2955	344.573887282843	2.33486420180456	0.176138650591987	13.2558310964531	4.17466291166095e-40	1.66151583884106e-38	Down	T0vsT1
evm.TU.Chr5.1909	11047.3715318315	-0.863328142459904	0.0651633540513094	-13.2486756556472	4.59235649768489e-40	1.82399706738295e-38	Up	T0vsT1
evm.TU.Chr4.2501	8765.92556410056	-0.889102027842797	0.0671283861938411	-13.2447996779695	4.83570391159023e-40	1.91670621366378e-38	Up	T0vsT1
evm.TU.Chr8.2356	3312.74248407427	0.954928367372991	0.0721416073815592	13.2368601426129	5.37493087966374e-40	2.12607153217519e-38	Down	T0vsT1
evm.TU.Chr8.1049	4373.34363714989	-0.98429356232174	0.0744245504441125	-13.2253880802528	6.26132242290655e-40	2.47162181450644e-38	Up	T0vsT1
evm.TU.Chr5.1875	2042.4645488139	-1.21639336531741	0.0919826240054055	-13.2241646557716	6.36403371863908e-40	2.50193366335825e-38	Up	T0vsT1
evm.TU.Chr7.2459	3185.05259647648	-1.15268532539546	0.0871640943040199	-13.2243136878702	6.35143282012469e-40	2.50193366335825e-38	Up	T0vsT1
evm.TU.Chr3.2192_evm.TU.Chr3.2193	4172.90554524637	-1.19501297315972	0.0904280290817349	-13.2150726416871	7.18169537333727e-40	2.81764767868962e-38	Up	T0vsT1
evm.TU.Chr1.2558	5334.73878182382	-1.05448784849718	0.079799061719093	-13.2142888121813	7.25689601059512e-40	2.84137654548717e-38	Up	T0vsT1
evm.TU.Chr6.2466	1909.87484248037	-1.10274021412254	0.0834665873965123	-13.211756326923	7.50525548187022e-40	2.93267098312836e-38	Up	T0vsT1
evm.TU.Chr5.1117	674.364895078821	2.43621891361828	0.184468507408486	13.2066928271042	8.02745442706233e-40	3.13038288496129e-38	Down	T0vsT1
evm.TU.Chr2.2329	10545.6436359151	0.760564750449153	0.057603513292306	13.203443800202	8.3813951944788e-40	3.26181595643194e-38	Down	T0vsT1
evm.TU.Chr1.2531	4630.02404949113	-1.85951559194901	0.140884742487035	-13.1988429628576	8.90929695825296e-40	3.46028489306151e-38	Up	T0vsT1
evm.TU.Chr1.1808	171.740544723364	3.12558384753119	0.236873180567435	13.1951782808159	9.35333319006326e-40	3.62265728605877e-38	Down	T0vsT1
evm.TU.Chr6.659	3985.329560979	-1.12287186483515	0.0850977352511544	-13.1950851749596	9.3648965743321e-40	3.62265728605877e-38	Up	T0vsT1
evm.TU.Chr3.228	6602.89072664416	-1.06984535853071	0.0812680082412832	-13.1644097312482	1.40632400548875e-39	5.42925445558988e-38	Up	T0vsT1
evm.TU.Chr7.2847	316.959434233521	-3.22175412472289	0.244801386789161	-13.1606857582783	1.47738839351486e-39	5.69222118962421e-38	Up	T0vsT1
evm.TU.Chr8.2179	1383.26278829779	1.14431400185121	0.087003154694441	13.1525575810451	1.64514108032441e-39	6.32592794292871e-38	Down	T0vsT1
evm.TU.Chr8.120	2992.60662720147	-1.61647399474063	0.123001855344322	-13.1418667646565	1.89493509917531e-39	7.27195471558271e-38	Up	T0vsT1
evm.TU.Chr7.2868	1338.39667950168	-0.953085119608351	0.0725704272030353	-13.1332438893027	2.12360910734978e-39	8.13333861094697e-38	Up	T0vsT1
evm.TU.Chr7.2330	1016.6438147884	1.9106281559855	0.145656908314685	13.1173191721032	2.62041588353212e-39	1.0016215405905e-37	Down	T0vsT1
evm.TU.Chr3.3000	4473.93573149323	0.993468309607472	0.075751305733293	13.1148671298855	2.7065617157558e-39	1.03250515413506e-37	Down	T0vsT1
evm.TU.Chr5.1957	10447.0534662427	-1.1019902076935	0.0840598068286087	-13.1095971935835	2.90135271924795e-39	1.10463139131446e-37	Up	T0vsT1
evm.TU.Chr4.587	1160.59779598654	-1.68353180894518	0.128529720210001	-13.0983853866212	3.36336654185037e-39	1.27801307790035e-37	Up	T0vsT1
evm.TU.Chr2.2615	2053.29890364711	5.27990806392036	0.403506389922018	13.0850667939627	4.00807700443989e-39	1.51999824001381e-37	Down	T0vsT1
evm.TU.Chr2.405	21366.8964061171	-0.888376601556135	0.067906941428119	-13.0822649772336	4.15861183265722e-39	1.57399380795652e-37	Up	T0vsT1
evm.TU.Chr1.5299	467.842859772852	1.76568705048661	0.135110017132594	13.0685132602256	4.98299014967144e-39	1.88232209117628e-37	Down	T0vsT1
evm.TU.Chr3.522	3174.67022131795	1.30745253060697	0.100141691061816	13.0560260840802	5.87135878703127e-39	2.21357106769658e-37	Down	T0vsT1
evm.TU.Chr6.2299	6398.29980690478	1.21018683319397	0.0928218856773564	13.0377316121384	7.46449698517588e-39	2.80871706247271e-37	Down	T0vsT1
evm.TU.Chr6.510	464.369098035751	2.26983270419389	0.174419707872496	13.0136251911004	1.0236809711531e-38	3.84438011404051e-37	Down	T0vsT1
evm.TU.Chr7.1385	2121.17507215527	1.53202543047195	0.117732092470535	13.0128106816361	1.03465308636669e-38	3.87804049051189e-37	Down	T0vsT1
evm.TU.Chr5.759	3192.72840417741	0.841397397199231	0.0646849055602896	13.0076312226352	1.10721253867605e-38	4.14196194458599e-37	Down	T0vsT1
evm.TU.Chr7.2669	168.863902292687	-3.39061201258335	0.260672228126738	-13.00718544875	1.11368893562047e-38	4.15813104918411e-37	Up	T0vsT1
evm.TU.Chr3.2777	356.200316912303	2.1803363475674	0.167839076485153	12.9906359903039	1.38273207097041e-38	5.15267898956406e-37	Down	T0vsT1
evm.TU.Chr2.2521	3604.96413703185	-1.01019321850537	0.0778607983944267	-12.9743496000124	1.71042054702403e-38	6.36151210389304e-37	Up	T0vsT1
evm.TU.Chr1.382	6765.74679716608	-1.33237814748463	0.102700012801404	-12.9734954372509	1.72959312431142e-38	6.42044924588142e-37	Up	T0vsT1
evm.TU.Chr1.3387	10429.1906555847	1.14975672129755	0.0887505426607539	12.954926097663	2.20348196454981e-38	8.16387953199712e-37	Down	T0vsT1
evm.TU.Chr3.3060	2248.39599387997	-1.27351359856585	0.098317548848907	-12.9530649764567	2.25757173993135e-38	8.34825810266184e-37	Up	T0vsT1
evm.TU.Chr4.656	2222.16959814946	-0.986503397545168	0.0762382522519354	-12.9397430870423	2.6852596378023e-38	9.91081582954068e-37	Up	T0vsT1
evm.TU.Chr7.2849	219.049212349317	-3.71176538302356	0.286976178587856	-12.9340539737072	2.89160455838767e-38	1.06520310669002e-36	Up	T0vsT1
evm.TU.Chr7.2862	254.911990411752	1.99123241695066	0.154012210614963	12.9290554885211	3.08586432042834e-38	1.13459883766149e-36	Down	T0vsT1
evm.TU.Chr1.4172	1406.37652799992	1.03158317109242	0.0798264399362375	12.9228257193532	3.3462280891418e-38	1.22798936891072e-36	Down	T0vsT1
evm.TU.Chr1.1492	3324.25079874232	-1.19423244809654	0.0924479660180087	-12.917887753895	3.56802342749942e-38	1.30689860001938e-36	Up	T0vsT1
evm.TU.Chr7.769	1363.12244399428	-1.29215553874579	0.100057931050585	-12.9140741286418	3.74926686294783e-38	1.3706836790811e-36	Up	T0vsT1
evm.TU.Chr6.717_evm.TU.Chr6.718	7201.7954038519	-0.858880991099819	0.0665151547788811	-12.9125609638139	3.8236907043604e-38	1.39524955890867e-36	Up	T0vsT1
evm.TU.Chr4.688	3930.24770916844	-1.10406304260921	0.0855077976738705	-12.9118404712064	3.85964188616555e-38	1.40571070431422e-36	Up	T0vsT1
evm.TU.Chr7.1029	872.766234441564	-1.86003430427634	0.144072113985287	-12.9104394516366	3.93051480634768e-38	1.42882725625102e-36	Up	T0vsT1
evm.TU.Chr7.1798	5934.8884339556	-1.06383849029474	0.082439784518774	-12.9044307491182	4.2494409958326e-38	1.54186014177738e-36	Up	T0vsT1
evm.TU.Chr8.1073	1534.77579137933	1.05601836744019	0.0818477553955129	12.9022275850718	4.37271608862385e-38	1.58361235757422e-36	Down	T0vsT1
evm.TU.Chr2.2300	220.869820072485	3.25975164683659	0.252789375347394	12.8951291657606	4.79459130335354e-38	1.73314599117291e-36	Down	T0vsT1
evm.TU.Chr3.2489	1371.59993882517	1.10571955335607	0.0858009785866888	12.8870272993321	5.3257385944248e-38	1.92154639417162e-36	Down	T0vsT1
evm.TU.Chr1.2736	3091.24750638263	0.909695555452486	0.0705990958216341	12.8853711915914	5.44130735252161e-38	1.95958126540531e-36	Down	T0vsT1
evm.TU.Chr2.2011	7930.57536049048	-0.808074147131456	0.0627847202775497	-12.8705542297431	6.59273792512075e-38	2.36982532902432e-36	Up	T0vsT1
evm.TU.Chr1.1707	10649.9136657461	-0.777506112591645	0.0604274443009221	-12.8667714080336	6.92362235620994e-38	2.48413907698737e-36	Up	T0vsT1
evm.TU.Chr2.2410	1760.58386215874	-1.22828929164145	0.095498798407685	-12.8618298043696	7.38085137648634e-38	2.6432759577053e-36	Up	T0vsT1
evm.TU.Chr6.289	2438.36416225047	-0.981292508953154	0.0763157598906791	-12.85832061895	7.72365002194143e-38	2.76091882173214e-36	Up	T0vsT1
evm.TU.Chr2.1370	1338.38944643802	-1.40832123419234	0.109586240698768	-12.851259658259	8.46209730939317e-38	3.01929508989309e-36	Up	T0vsT1
evm.TU.Chr1.4961	1759.92750118247	-1.22075327858417	0.0950045358720605	-12.8494210026784	8.6656401777597e-38	3.08621498803128e-36	Up	T0vsT1
evm.TU.Chr2.2391	3484.77951236729	-1.35085231122725	0.105204787301453	-12.8402171220263	9.76003604260144e-38	3.46957598030084e-36	Up	T0vsT1
evm.TU.Chr2.2403	3999.33682469524	1.38641638764632	0.107984966752777	12.8389759180128	9.91777084986698e-38	3.51916784402541e-36	Down	T0vsT1
evm.TU.Chr8.1430	2277.98910690558	-1.0064343657317	0.0784991749546902	-12.8209546955444	1.2514999594049e-37	4.43260618649409e-36	Up	T0vsT1
evm.TU.Chr2.2368	19072.6620341153	-1.17794004041841	0.0919372959876854	-12.8124285989028	1.39692937122238e-37	4.93863143822447e-36	Up	T0vsT1
evm.TU.Chr1.2337	1737.40234984656	-1.45922909665046	0.113902503693083	-12.8112117761909	1.41901091245263e-37	5.00752607734426e-36	Up	T0vsT1
evm.TU.Chr4.1893	1136.11133940206	1.07590639391448	0.084018602248817	12.8055735886708	1.52594088425818e-37	5.3750432278897e-36	Down	T0vsT1
evm.TU.Chr5.1353	10029.340195434	-0.798296128677936	0.0623689935187205	-12.7995672791853	1.6486734331126e-37	5.79678383959426e-36	Up	T0vsT1
evm.TU.Chr2.1266	2718.05095830271	1.34881351623901	0.105579479257741	12.775337837633	2.25167887640076e-37	7.90257406384799e-36	Down	T0vsT1
evm.TU.Chr1.4357	2633.15223848241	-1.6039010141501	0.125554778098371	-12.7745119575892	2.27570646960055e-37	7.97240689341186e-36	Up	T0vsT1
evm.TU.Chr1.1271	393.648913404449	1.97876071407958	0.154907240364549	12.7738426520471	2.29536561410742e-37	8.02671058860788e-36	Down	T0vsT1
evm.TU.Chr8.1382	1509.65906006744	-1.21261959749952	0.094951626994476	-12.7709196343741	2.38321917133285e-37	8.31885708214069e-36	Up	T0vsT1
evm.TU.Chr1.2207	2783.59381090353	1.23508436486989	0.0967880141262376	12.7607160454704	2.71692056216871e-37	9.46655552554921e-36	Down	T0vsT1
evm.TU.Chr1.2109	1468.60672094984	1.42619976580488	0.111810261010326	12.7555356093227	2.90372082081148e-37	1.00991933340764e-35	Down	T0vsT1
evm.TU.Chr1.4762	696.23936410448	-1.59141011927081	0.124806667642962	-12.7510024049629	3.07762237566363e-37	1.06847742297545e-35	Up	T0vsT1
evm.TU.Chr1.2085	1424.05602133173	-1.00837444329618	0.0791088559267197	-12.74666952876	3.25350304663787e-37	1.12751111865801e-35	Up	T0vsT1
evm.TU.Chr8.1839	844.049705777498	-2.82971714780182	0.222144534167906	-12.7381803851316	3.62756926032477e-37	1.25489192530554e-35	Up	T0vsT1
evm.TU.Chr2.2064	486.812338962812	2.30896006034602	0.181375416680453	12.7302812178452	4.01390869307497e-37	1.38605508948884e-35	Down	T0vsT1
evm.TU.Chr4.1106	6525.77682436781	1.77017220272581	0.139141784545703	12.7220748857391	4.45861356272441e-37	1.53686817145124e-35	Down	T0vsT1
evm.TU.Chr1.1699	9354.65286886245	-1.3666094785564	0.107445541845093	-12.7190896438186	4.63225474721854e-37	1.59387546141817e-35	Up	T0vsT1
evm.TU.Chr2.3120	3324.35619258742	-1.39370193644309	0.109827534377644	-12.6899137301109	6.72598289842786e-37	2.31017167061126e-35	Up	T0vsT1
evm.TU.Chr1.2880	11096.9821257569	-1.23850524398149	0.0976006656747298	-12.6895163615893	6.76019341181566e-37	2.31779775183442e-35	Up	T0vsT1
evm.TU.Chr2.2434	1811.36052598036	-1.5244529807493	0.120225438368909	-12.6799536057547	7.63770611460918e-37	2.61401845975711e-35	Up	T0vsT1
evm.TU.Chr5.439	5496.42784446791	-1.6190988122365	0.127729352747207	-12.6760120317912	8.03153496908925e-37	2.74394193820053e-35	Up	T0vsT1
evm.TU.Chr7.2541	836.56196800023	1.46279468452045	0.115580235374289	12.656097124075	1.03519225998359e-36	3.53044455732565e-35	Down	T0vsT1
evm.TU.Chr2.2001	16141.5399661537	0.823077080429071	0.0650983369511434	12.6435961190037	1.21373115722474e-36	4.13203748287641e-35	Down	T0vsT1
evm.TU.Chr1.4452	253.673941919461	-4.95590188623869	0.39210506377196	-12.6392192912891	1.28321738427329e-36	4.36090583954707e-35	Up	T0vsT1
evm.TU.Chr8.1558	4757.74310822042	-0.765552847265519	0.0606100261913114	-12.6307955196902	1.42826942761526e-36	4.84532245364805e-35	Up	T0vsT1
evm.TU.Chr8.2473	340.546946974688	2.18941205695719	0.173341332327913	12.6306405261466	1.43108560787567e-36	4.84635885768844e-35	Down	T0vsT1
evm.TU.Chr1.507	6518.13482205212	-1.89158482721153	0.149767388685623	-12.6301516225415	1.44000502982915e-36	4.86802400889527e-35	Up	T0vsT1
evm.TU.Chr1.5453	745.736729443709	1.73993969941085	0.137894268000206	12.6179262172686	1.68192207616395e-36	5.67589892241131e-35	Down	T0vsT1
evm.TU.Chr4.1316	1505.62315674461	1.45971667361237	0.115749644027896	12.6109819677767	1.83689920797942e-36	6.18807424286681e-35	Down	T0vsT1
evm.TU.Chr5.115	1730.77812647398	-1.04083189589044	0.0826630659829156	-12.5912568511014	2.35887240799041e-36	7.93263311697541e-35	Up	T0vsT1
evm.TU.Chr4.2012	6303.93857753422	-0.973228978894091	0.0773026135398844	-12.5898586648943	2.40102888454994e-36	8.06035835799434e-35	Up	T0vsT1
evm.TU.Chr8.408	33733.4899151351	1.0146216964718	0.0806088533614253	12.5869759233833	2.49032368748984e-36	8.34561078812785e-35	Down	T0vsT1
evm.TU.Chr7.432	3909.50198600756	-0.959727664486755	0.0762657361243371	-12.583995294061	2.58612158270705e-36	8.65162996724335e-35	Up	T0vsT1
evm.TU.Chr4.1830	7743.64709337019	-1.05084022448308	0.0835537289743682	-12.5768201776542	2.83201517944683e-36	9.45785276969932e-35	Up	T0vsT1
evm.TU.Chr5.2591	3338.84023822897	-1.54293855552979	0.122683349277114	-12.5765930309307	2.84016779429646e-36	9.46869757051893e-35	Up	T0vsT1
evm.TU.Chr6.2326	273.900438087173	-2.37670342473131	0.189004883625462	-12.5748254708649	2.90441003649298e-36	9.66617705765932e-35	Up	T0vsT1
evm.TU.Chr1.2484	2327.96832646184	-1.16340900809252	0.0926279649860625	-12.5600190856787	3.50248272772062e-36	1.1636561806057e-34	Up	T0vsT1
evm.TU.Chr1.4766	9683.82518858771	1.0291351421551	0.0819738646333718	12.5544299607919	3.75878430500057e-36	1.24666346115852e-34	Down	T0vsT1
evm.TU.Chr1.2617	829.173627822848	-1.37493755706036	0.109550374347124	-12.5507335347272	3.93844558259038e-36	1.30401055027002e-34	Up	T0vsT1
evm.TU.Chr8.3	150.941839639259	-3.17826191028283	0.253244951551938	-12.5501491374489	3.96762055115386e-36	1.31142088183087e-34	Up	T0vsT1
evm.TU.Chr1.5148	3599.30392760359	-0.772217034269747	0.0615606096266307	-12.5440121362231	4.28727399911239e-36	1.41465384623703e-34	Up	T0vsT1
evm.TU.Chr5.2374	860.477530996134	1.88256247488941	0.150131247957528	12.5394446559319	4.54167047116144e-36	1.49603865366603e-34	Down	T0vsT1
evm.TU.Chr1.609	692.230100123737	-1.62070298417085	0.129317174301192	-12.5327744975009	4.9403601661809e-36	1.62459578003049e-34	Up	T0vsT1
evm.TU.Chr6.233	2634.31742866414	-0.885515422406103	0.0706918626272352	-12.5264123690658	5.35298642576404e-36	1.75729076490686e-34	Up	T0vsT1
evm.TU.Chr6.2276	1088.95068913462	1.625163172133	0.130281582710639	12.4742357155927	1.03191555438916e-35	3.38184481262716e-34	Down	T0vsT1
evm.TU.Chr4.593	3153.7473168741	-0.894907507559284	0.0717603158560714	-12.470785515412	1.07758526494836e-35	3.52553023208443e-34	Up	T0vsT1
evm.TU.Chr6.361	912.512222174922	-1.38726614519975	0.111341044132045	-12.4596114219525	1.23973197154997e-35	4.04916180149393e-34	Up	T0vsT1
evm.TU.Chr2.430	5521.78504554507	-0.704693249444607	0.0565855664891815	-12.4535865445358	1.33699199844121e-35	4.35945211924166e-34	Up	T0vsT1
evm.TU.Chr1.4475	3516.57531541961	-0.865134859149347	0.0694804957817633	-12.4514779207494	1.3727928415187e-35	4.46863747383397e-34	Up	T0vsT1
evm.TU.Chr8.502	5539.14945205751	-0.732225448816728	0.0588183768437962	-12.4489230765632	1.41744817702488e-35	4.6062293200524e-34	Up	T0vsT1
evm.TU.Chr4.1017	1701.55486561178	1.22614863317447	0.0985474316884456	12.4422180483698	1.54162661765944e-35	5.00134766397986e-34	Down	T0vsT1
evm.TU.Chr5.1775	5764.07396852902	-1.63859663244464	0.131750115924669	-12.4371551474121	1.64250235209314e-35	5.31966827222382e-34	Up	T0vsT1
evm.TU.Chr8.1180	1122.60220138777	-1.63300097329944	0.13136825186427	-12.4307125209115	1.78040300815077e-35	5.75663639302084e-34	Up	T0vsT1
evm.TU.Chr2.1736	973.357553486715	1.06109624018611	0.0854195876398827	12.4221653312065	1.98125417981469e-35	6.3953427145423e-34	Down	T0vsT1
evm.TU.Chr1.635	1075.30365853093	-1.82420262966827	0.146861170962392	-12.4212725372823	2.00349083051725e-35	6.45632445767522e-34	Up	T0vsT1
evm.TU.Chr2.2371	18394.1401388024	-1.08370538337441	0.0872719366012591	-12.41757001825	2.09838624658101e-35	6.75085828629222e-34	Up	T0vsT1
evm.TU.Chr6.972	2138.63289388769	1.42451731204787	0.114765398365091	12.4124285920762	2.23760997461429e-35	7.18678624625285e-34	Down	T0vsT1
evm.TU.Chr1.3514	4627.73811478774	-0.788831040865319	0.0635637698258001	-12.410073270153	2.30441810963183e-35	7.38906690535271e-34	Up	T0vsT1
evm.TU.Chr1.455	1063.96179428181	1.17610497607233	0.0947717693382028	12.4098661899545	2.3103858221822e-35	7.3959166709093e-34	Down	T0vsT1
evm.TU.Chr3.1828	6849.79760098212	1.77634799557839	0.143157573376287	12.408341058627	2.35481319892373e-35	7.52565549318289e-34	Down	T0vsT1
evm.TU.Chr6.823	2166.48078075455	0.995794049553498	0.0802581311091836	12.407391447962	2.38290329228204e-35	7.60284004147442e-34	Down	T0vsT1
evm.TU.Chr2.1597	476.339311887418	1.47601796568461	0.119209364405817	12.3817283402325	3.28198012660902e-35	1.04541357069198e-33	Down	T0vsT1
evm.TU.Chr1.1697	1053.63943089712	-1.47912879482951	0.119478682087296	-12.37985529292	3.35947973192001e-35	1.0683366930025e-33	Up	T0vsT1
evm.TU.Chr5.2576	2902.35935918571	0.936205101702377	0.0756538655584623	12.3748481956803	3.57569707950501e-35	1.13522501193561e-33	Down	T0vsT1
evm.TU.Chr7.1591	584.254473870763	-1.53498760760038	0.124112072064935	-12.367754256792	3.90589737587748e-35	1.23802195478757e-33	Up	T0vsT1
evm.TU.Chr6.534	7787.79926699223	0.994408718427569	0.0804275660176903	12.3640284999902	4.09127778410936e-35	1.29465467322398e-33	Down	T0vsT1
evm.TU.Chr6.2676	474.642518119712	-3.24024857108096	0.262164991654962	-12.3595776485118	4.3242268917083e-35	1.36613014223642e-33	Up	T0vsT1
evm.TU.Chr6.2010	2186.95546784892	-1.29937628081013	0.105287175830091	-12.3412587579234	5.43002507504433e-35	1.71267604613694e-33	Up	T0vsT1
evm.TU.Chr6.3628	1182.27908660347	1.14533826681297	0.0928758820314013	12.3319234419301	6.09736562491077e-35	1.92002363226187e-33	Down	T0vsT1
evm.TU.Chr4.1730	1145.27196122203	-1.86797941794011	0.151486837528238	-12.3309684750129	6.17006511336765e-35	1.93975190363739e-33	Up	T0vsT1
evm.TU.Chr6.494	765.841022747805	1.25769230559798	0.102050241457851	12.3242462499948	6.70676480254468e-35	2.10505172330927e-33	Down	T0vsT1
evm.TU.UTG3702.2	1719.5693827164	-0.997041063597204	0.0809703504740846	-12.313656267504	7.64783685435778e-35	2.39652913635825e-33	Up	T0vsT1
evm.TU.Chr4.7	3048.64477028037	-0.849047213866329	0.0690308023195292	-12.2995414414607	9.10897880197597e-35	2.84976690137021e-33	Up	T0vsT1
evm.TU.Chr2.3081	4416.70240395411	0.966342034718357	0.0785977450330404	12.2947806493956	9.66186817295862e-35	3.01784856541457e-33	Down	T0vsT1
evm.TU.Chr2.2157	16438.0553224546	-0.74318446339845	0.0604728016660821	-12.2895656050824	1.0305833237234e-34	3.21378835183083e-33	Up	T0vsT1
evm.TU.Chr4.2779	1500.42309013342	1.53635410818915	0.125059401545702	12.2849948840328	1.09051920975982e-34	3.39520843645061e-33	Down	T0vsT1
evm.TU.Chr1.2292_evm.TU.Chr1.2293	3169.7067676152	-0.811417570689863	0.0661038889119967	-12.2748840354929	1.23568728124015e-34	3.84097771171958e-33	Up	T0vsT1
evm.TU.Chr7.602	12367.9484168895	-1.57023902499805	0.127928472314258	-12.2743514136613	1.24384561392318e-34	3.86012088192269e-33	Up	T0vsT1
evm.TU.Chr3.3227	1473.65540919848	-1.00814320501441	0.0821746930877952	-12.2682929151595	1.34049779178578e-34	4.15339147268715e-33	Up	T0vsT1
evm.TU.Chr1.3677	230.127586543416	2.28232294222473	0.186047134149727	12.2674447669157	1.3546108925336e-34	4.19039327861796e-33	Down	T0vsT1
evm.TU.Chr7.1579	1324.68024907117	-1.59943560341806	0.13051489921646	-12.2548123855605	1.583153126704e-34	4.88953676876277e-33	Up	T0vsT1
evm.TU.Chr7.156	6828.69161202345	-1.5289124594913	0.124797524058636	-12.2511441715217	1.65642318033996e-34	5.10765761183744e-33	Up	T0vsT1
evm.TU.Chr4.73	5208.64846616594	-1.64143709142131	0.134028769428741	-12.2469011572475	1.74538518985866e-34	5.37339239550906e-33	Up	T0vsT1
evm.TU.Chr6.970	11093.0618986426	-0.876458811024317	0.0715891495330883	-12.2429001704961	1.83361510084185e-34	5.63603061967362e-33	Up	T0vsT1
evm.TU.Chr3.1559	758.259514971403	-2.22181588231978	0.181556587052384	-12.2375944513582	1.95748534128844e-34	6.00720819441824e-33	Up	T0vsT1
evm.TU.Chr7.2082	710.614004497673	1.14919487136979	0.0939153935079534	12.2364910420406	1.98427206896509e-34	6.07974662654495e-33	Down	T0vsT1
evm.TU.Chr1.2291	2579.13590840691	1.02305443937197	0.08363687280719	12.232098176727	2.09457392593156e-34	6.40753732048446e-33	Down	T0vsT1
evm.TU.Chr1.2140	1678.24281315373	1.15187281136621	0.0941816364994106	12.230333366244	2.14058328247394e-34	6.53792390848014e-33	Down	T0vsT1
evm.TU.Chr6.899	965.037078383318	1.4397244989064	0.118002336976814	12.2008134397311	3.07734253299797e-34	9.38419319343757e-33	Down	T0vsT1
evm.TU.Chr1.4763	11336.3813285454	-1.28732704262509	0.105528944354503	-12.1988052709083	3.1541787243169e-34	9.60332995512448e-33	Up	T0vsT1
evm.TU.Chr7.2227	1381.18098476505	-2.60385033544806	0.213636735975867	-12.1882143703141	3.59205931323428e-34	1.09192946336002e-32	Up	T0vsT1
evm.TU.Chr3.2663	1991.5013498126	-1.35152185835218	0.110901593270147	-12.1866766608121	3.66046775400188e-34	1.11097498514934e-32	Up	T0vsT1
evm.TU.Chr7.2721	331.643737007716	-2.16581209404178	0.177733598859114	-12.1857212589195	3.70362117419704e-34	1.12230768485911e-32	Up	T0vsT1
evm.TU.Chr1.2583	1654.81687479276	-1.27693668921303	0.104871137575824	-12.1762452351561	4.15996270956972e-34	1.25861693076527e-32	Up	T0vsT1
evm.TU.Chr8.1926	1534.21277460463	0.983409525312695	0.0807750534855791	12.1746688225748	4.24112022260164e-34	1.28116343750985e-32	Down	T0vsT1
evm.TU.Chr7.2870	7668.55716763378	-1.05799931900986	0.0869275147332869	-12.171052195108	4.43330503791625e-34	1.33712636167027e-32	Up	T0vsT1
evm.TU.Chr8.2448_evm.TU.Chr8.2449	3187.61737726251	-1.93576697261576	0.159052424772247	-12.1706222045194	4.45672226409618e-34	1.34209219756394e-32	Up	T0vsT1
evm.TU.Chr1.4197	370.857673556881	2.10815591901615	0.173335336700578	12.1622974238531	4.93509527988244e-34	1.48383402161325e-32	Down	T0vsT1
evm.TU.Chr2.1325	4255.38575776295	-0.653408561965408	0.0537301569925202	-12.1609278390229	5.0185421415835e-34	1.50657727774473e-32	Up	T0vsT1
evm.TU.Chr1.189	1342.1366392511	-1.57540833592506	0.129555528505726	-12.1601011866926	5.06958564674259e-34	1.51953744936448e-32	Up	T0vsT1
evm.TU.Chr3.3209	6282.74836419271	0.75776947413422	0.0623181016301638	12.1597008623805	5.09448958730422e-34	1.52463461246098e-32	Down	T0vsT1
evm.TU.Chr2.39	2213.23454538815	1.53437272088894	0.126263589904856	12.1521392037494	5.58839601578178e-34	1.66985771350829e-32	Down	T0vsT1
evm.TU.Chr3.3006	1626.90407012513	-2.13838164718232	0.176042749302653	-12.1469453053474	5.95491952082945e-34	1.77662768949878e-32	Up	T0vsT1
evm.TU.Chr3.2149	2162.01576036382	0.88598277948227	0.0729908261686853	12.1382758079039	6.62064383111642e-34	1.97219580049445e-32	Down	T0vsT1
evm.TU.Chr1.1225	2540.29847456198	-0.912900618585586	0.0752476602066771	-12.1319469080924	7.15283804161773e-34	2.12625066348946e-32	Up	T0vsT1
evm.TU.Chr7.977	363.844828098401	1.91296383870612	0.157680912728581	12.1318668544172	7.15983490269984e-34	2.12625066348946e-32	Down	T0vsT1
evm.TU.Chr1.4977	4375.46930764765	0.917404460100152	0.075626306406652	12.1307585110286	7.25740802268444e-34	2.15191623750964e-32	Down	T0vsT1
evm.TU.Chr1.3617	1432.00837461364	-1.25629635735003	0.103583198206413	-12.1283796899818	7.4713100272411e-34	2.21194321251281e-32	Up	T0vsT1
evm.TU.Chr3.1848	3209.25671133751	-1.26457613717646	0.104274863219751	-12.1273344133904	7.56727004833878e-34	2.23692210938872e-32	Up	T0vsT1
evm.TU.Chr1.2224	7198.97448719293	-1.13865599482732	0.0939399982328977	-12.1210987465036	8.16570032826153e-34	2.41013017486899e-32	Up	T0vsT1
evm.TU.Chr1.5313	720.972378876931	1.16442408562172	0.096085387744515	12.118638566749	8.41452907406932e-34	2.47978098804214e-32	Down	T0vsT1
evm.TU.Chr6.41	4494.16009394582	1.01058748378751	0.0833994336108876	12.1174382131005	8.53865537159919e-34	2.51252537557895e-32	Down	T0vsT1
evm.TU.Chr6.2427	1255.34421839161	-1.35687206925662	0.111986124751599	-12.1164302476431	8.64429085281392e-34	2.53973738709082e-32	Up	T0vsT1
evm.TU.Chr5.1222	643.885516581951	3.15447200316364	0.260431192756043	12.1124968548547	9.06907644923955e-34	2.66049213829287e-32	Down	T0vsT1
evm.TU.Chr5.922	1468.4390213089	-1.1383323452644	0.0939842066172724	-12.1119535530047	9.12935725168418e-34	2.67411203382792e-32	Up	T0vsT1
evm.TU.Chr1.1690	5369.37640899118	-0.809631478475631	0.066902851684538	-12.101598931735	1.03573908765949e-33	3.02922297107442e-32	Up	T0vsT1
evm.TU.Chr6.2441	1236.30743754709	-1.46759407861862	0.121311891520938	-12.0976934760375	1.08620330226002e-33	3.17200943169822e-32	Up	T0vsT1
evm.TU.Chr1.1733	1338.42758038555	1.0444076459067	0.0864383863798666	12.0826832805148	1.30393887000303e-33	3.80210453288042e-32	Down	T0vsT1
evm.TU.Chr1.4373	1828.50153722191	-1.10073573361399	0.0911055534650386	-12.0819828402271	1.31509609678521e-33	3.82885368872472e-32	Up	T0vsT1
evm.TU.Chr3.99	3147.21455571165	0.925703051458564	0.0766589347445913	12.0756054665093	1.42114332238518e-33	4.13137493253029e-32	Down	T0vsT1
evm.TU.Chr1.1365	2196.22733828125	-0.854723005484467	0.0707857195818148	-12.0747943304662	1.43522641398075e-33	4.16604142392035e-32	Up	T0vsT1
evm.TU.Chr6.2313	3703.56561170056	-1.26095884105166	0.104455409740239	-12.0717428057333	1.48946037515084e-33	4.31697501824876e-32	Up	T0vsT1
evm.TU.Chr7.2470	812.436296166456	-1.6557185816623	0.13725682455445	-12.0629235525223	1.65791350083172e-33	4.79800664266188e-32	Up	T0vsT1
evm.TU.Chr1.1188	1270.77597697937	1.17430274565486	0.0973970549460672	12.0568609215661	1.78455767637806e-33	5.15678395615654e-32	Down	T0vsT1
evm.TU.Chr8.668	2753.52343105095	-1.56189977129818	0.129566009254122	-12.0548574451713	1.82848578494623e-33	5.27582378278281e-32	Up	T0vsT1
evm.TU.Chr7.53	1792.73558474081	-1.47359273295675	0.122247100111505	-12.0542142235901	1.84281551070118e-33	5.30923400045744e-32	Up	T0vsT1
evm.TU.Chr3.2941	1108.84327065003	-1.17549053314873	0.0975343405522315	-12.05206829198	1.89143434946258e-33	5.44118587893832e-32	Up	T0vsT1
evm.TU.Chr7.2562	6005.71124285175	0.691634803891937	0.0574000108884683	12.0493845416828	1.95403474466087e-33	5.61290664824237e-32	Down	T0vsT1
evm.TU.Chr5.2321	513.391258695835	1.47418104534832	0.122370185648786	12.0468971876806	2.01388970010109e-33	5.77624262719931e-32	Down	T0vsT1
evm.TU.Chr3.499	838.354441918024	-1.44501827445393	0.119978428611449	-12.0439839992707	2.08631069758224e-33	5.97508240288278e-32	Up	T0vsT1
evm.TU.Chr1.2249	1019.22574713381	-1.12954377136126	0.0937990538723093	-12.0421659359052	2.13281203460114e-33	6.09921047465271e-32	Up	T0vsT1
evm.TU.Chr4.181	3992.86714675458	0.729662412427728	0.0605952119009683	12.0415852925843	2.14787917090889e-33	6.13321178048139e-32	Down	T0vsT1
evm.TU.Chr6.240	8116.986881089	-0.832468096133383	0.0691605595046983	-12.0367461179494	2.27763389070001e-33	6.49411624699885e-32	Up	T0vsT1
evm.TU.Chr1.597	3302.83095705046	-1.13315664134358	0.0941445460745285	-12.0363493010687	2.28861302858295e-33	6.51579606058064e-32	Up	T0vsT1
evm.TU.Chr1.5632	176891.065571681	-1.46006972747834	0.121319472093806	-12.0349165907134	2.32869260223886e-33	6.62014039779333e-32	Up	T0vsT1
evm.TU.Chr8.2021	2041.29590704646	1.52087213569565	0.126435716468035	12.028817316665	2.50726571447015e-33	7.11731618917902e-32	Down	T0vsT1
evm.TU.Chr3.2665	11685.9941633878	-0.800863934134453	0.066582616419951	-12.028123513249	2.52842127362991e-33	7.16683052054011e-32	Up	T0vsT1
evm.TU.Chr2.1061	1567.00164444359	-1.02630496692193	0.085360198728644	-12.023226072663	2.68288292661888e-33	7.59350280535547e-32	Up	T0vsT1
evm.TU.Chr3.2050	3534.14945448873	-0.747816861580517	0.0621993849801903	-12.0228980048386	2.69355864717089e-33	7.61255674470566e-32	Up	T0vsT1
evm.TU.Chr8.2034	837.943678761105	-1.12399915964361	0.0934925997439601	-12.0223329196301	2.71204621693955e-33	7.65360060315559e-32	Up	T0vsT1
evm.TU.Chr2.2968	298.358872416782	2.50523189178067	0.208628303199933	12.0081113317585	3.22117668440157e-33	9.07713482321218e-32	Down	T0vsT1
evm.TU.Chr4.862	1211.76132603429	1.12350441118231	0.0935655006041366	12.007678085705	3.23809337439958e-33	9.11150384927624e-32	Down	T0vsT1
evm.TU.Chr2.2456	2469.40249598087	-1.20964104966529	0.10075770160168	-12.0054450472411	3.32669492272379e-33	9.34718953323687e-32	Up	T0vsT1
evm.TU.Chr3.1980	2787.30034629916	-1.07502243207546	0.0895549742758173	-12.0040504814902	3.38324502139078e-33	9.49226433835845e-32	Up	T0vsT1
evm.TU.Chr1.2017_evm.TU.Chr1.2016	5038.84770854549	-0.751887736653232	0.0626487071690151	-12.0016480886792	3.48291065164126e-33	9.75771034958364e-32	Up	T0vsT1
evm.TU.Chr6.3616	4951.99513316509	1.02916402871421	0.0857644409705653	11.9998919956514	3.55760360547974e-33	9.95252498501092e-32	Down	T0vsT1
evm.TU.Chr5.2573	8007.21332355003	-0.859281688603121	0.0716094928359	-11.9995499838583	3.57233462493584e-33	9.97927283142352e-32	Up	T0vsT1
evm.TU.Chr8.738	3625.18484833074	-1.06896452407008	0.0890980475605944	-11.9976200751547	3.65660161788833e-33	1.01999105534824e-31	Up	T0vsT1
evm.TU.Chr2.1735	1320.82674785604	-1.14442352483733	0.0954962832047386	-11.9839588142268	4.31228311578449e-33	1.20115441535336e-31	Up	T0vsT1
evm.TU.Chr2.2291	1242.81767765589	-1.09198224549899	0.0911347084549641	-11.9820676887183	4.41180791296046e-33	1.22710559285124e-31	Up	T0vsT1
evm.TU.Chr1.5861	4963.28604270777	-0.827647858607928	0.0691285605850634	-11.9725892106418	4.94606400388474e-33	1.37372479808614e-31	Up	T0vsT1
evm.TU.Chr1.3912	4273.37362961386	-0.720442517780495	0.0601796614923985	-11.9715282524727	5.00972682196757e-33	1.38940742592586e-31	Up	T0vsT1
evm.TU.Chr2.1698	1482.92158600488	-1.47903111226259	0.123688746731398	-11.9576853298906	5.91888374635903e-33	1.63919961199381e-31	Up	T0vsT1
evm.TU.Chr3.3243	1158.07481832436	-1.08286332812814	0.0905698104635998	-11.9561178563286	6.0316422643666e-33	1.66803424970012e-31	Up	T0vsT1
evm.TU.Chr4.991	773.537167514623	1.11609673780879	0.0933800981713232	11.9521906665926	6.32360609876336e-33	1.7462742278173e-31	Down	T0vsT1
evm.TU.Chr4.1010	2488.13576693231	-0.852654937739471	0.0713535309521853	-11.9497231091597	6.51419070002155e-33	1.79633461546451e-31	Up	T0vsT1
evm.TU.Chr1.2626	1799.24581031232	-1.7186201313366	0.143873306172279	-11.9453717792421	6.86427188999514e-33	1.89017175880993e-31	Up	T0vsT1
evm.TU.Chr1.5823_evm.TU.Chr1.5824	4221.12362421702	-0.868275338435199	0.0726920975077658	-11.9445630020848	6.93137066190004e-33	1.90592945707488e-31	Up	T0vsT1
evm.TU.Chr7.2534	112.378388700453	4.85063188438212	0.406314985445146	11.9381072767176	7.49083932731558e-33	2.05683743293275e-31	Down	T0vsT1
evm.TU.Chr7.1333	5471.46902904141	-0.747312024817641	0.0626157693863638	-11.9348852875453	7.78661611972395e-33	2.13501492839533e-31	Up	T0vsT1
evm.TU.Chr5.2562	140.959276868836	2.75828989370633	0.231121225793988	11.9343858800964	7.83348818810441e-33	2.14482017723375e-31	Down	T0vsT1
evm.TU.Chr8.2062	1667.65360077113	-1.00773645406291	0.0844645992397827	-11.9308735628058	8.17114815440594e-33	2.2341030145113e-31	Up	T0vsT1
evm.TU.Chr1.4877	3015.10475531796	-0.79884568257859	0.0669812731865977	-11.9264033747634	8.62187296189593e-33	2.35400302381156e-31	Up	T0vsT1
evm.TU.Chr1.5762	42507.0241381049	-0.786872974272543	0.0659917843821022	-11.9238020556685	8.89543756592823e-33	2.42526315445074e-31	Up	T0vsT1
evm.TU.Chr3.3036	2777.14870709835	1.19040189798101	0.0998657858048694	11.9200173351359	9.30891692828782e-33	2.53441499953088e-31	Down	T0vsT1
evm.TU.Chr3.3239	3636.76491640954	-0.889464082766756	0.0746341037189023	-11.9176628169447	9.57572005592605e-33	2.60338203154282e-31	Up	T0vsT1
evm.TU.Chr2.2479	2515.80835064833	-0.980873455947752	0.0823189491350595	-11.915524508682	9.82459643466629e-33	2.66728811502621e-31	Up	T0vsT1
evm.TU.Chr6.3205	7899.36296942484	1.11458705677071	0.0936374552631503	11.9032181474643	1.13869658949862e-32	3.08711520605223e-31	Down	T0vsT1
evm.TU.Chr4.677	6272.87920755704	1.13198718296556	0.0951748524757362	11.8937634629288	1.27527839845837e-32	3.45255244396099e-31	Down	T0vsT1
evm.TU.Chr6.47	636.094676460707	-1.46851512620685	0.123475561038652	-11.8931642331	1.28446349753758e-32	3.46860665334771e-31	Up	T0vsT1
evm.TU.Chr7.924	26282.4669225809	-0.819931096435665	0.0689415027234301	-11.8931422154366	1.28480223651433e-32	3.46860665334771e-31	Up	T0vsT1
evm.TU.Chr4.1771	3370.82138882543	-1.038301210797	0.0873150785724323	-11.8914307559797	1.31140609663391e-32	3.53548489990563e-31	Up	T0vsT1
evm.TU.Chr2.2478	951.811887005895	-1.20507580174441	0.101359129742757	-11.889168788276	1.34740837823838e-32	3.62747892958654e-31	Up	T0vsT1
evm.TU.Chr8.2485	379.814266595663	1.64394681442634	0.138436757002827	11.8750745829214	1.59491751898052e-32	4.28784023243468e-31	Down	T0vsT1
evm.TU.Chr1.504	35026.158239503	1.28232312626483	0.107991965176747	11.8742456826866	1.6108045564205e-32	4.32452856086021e-31	Down	T0vsT1
evm.TU.Chr4.296	1640.60491426847	-1.00758573410901	0.0849247403536565	-11.8644546914488	1.81078429578941e-32	4.85466239744765e-31	Up	T0vsT1
evm.TU.Chr7.2995	3163.65051526829	-0.978931217349732	0.0825254407469889	-11.8621749667596	1.86077800596761e-32	4.98177501375768e-31	Up	T0vsT1
evm.TU.Chr4.678	9178.37372596204	-1.28950413609295	0.108748596067507	-11.8576623765559	1.96381478275778e-32	5.25034858055033e-31	Up	T0vsT1
evm.TU.Chr6.1116	6952.43159500976	1.17485244725036	0.0990832112237484	11.857230228412	1.97397448848115e-32	5.27021155617589e-31	Down	T0vsT1
evm.TU.Chr7.971	725.346149136598	1.81818347968199	0.153452288169081	11.8485263489759	2.19008261521915e-32	5.83911114938884e-31	Down	T0vsT1
evm.TU.Chr7.914	809.596842244421	1.5224113064713	0.12850966206078	11.8466680408144	2.23918160761091e-32	5.96178242368461e-31	Down	T0vsT1
evm.TU.Chr3.21	612.202787706964	-1.42935876599691	0.120662113753478	-11.8459615991578	2.25813214808549e-32	6.00395659152814e-31	Up	T0vsT1
evm.TU.Chr8.2025	1766.6601042117	-1.33736583593117	0.11290458002261	-11.8450981852406	2.28150992017479e-32	6.05776973715735e-31	Up	T0vsT1
evm.TU.Chr2.2745	1035.04663060229	1.53372829348748	0.129489472582358	11.8444245922154	2.29991485651559e-32	6.09824951584071e-31	Down	T0vsT1
evm.TU.Chr6.1926	12570.5515692967	-0.681965083260171	0.0575979866754083	-11.8400854374193	2.42206103587444e-32	6.4133119582283e-31	Up	T0vsT1
evm.TU.Chr6.661	1830.70046551686	-1.20944309740353	0.102245267099108	-11.828841879118	2.76936288946237e-32	7.3228783363414e-31	Up	T0vsT1
evm.TU.Chr4.90	3066.73621630199	-0.887821128078933	0.075064670429515	-11.8274165862433	2.81678080521813e-32	7.43807385542074e-31	Up	T0vsT1
evm.TU.Chr4.1977	210.303459330525	2.19940908904726	0.185984217148674	11.8257835141413	2.87210308113793e-32	7.57379860317015e-31	Down	T0vsT1
evm.TU.Chr1.4846	4982.84864168237	-0.90208536780482	0.076292574977544	-11.8240257072243	2.93285702094242e-32	7.72345689976147e-31	Up	T0vsT1
evm.TU.Chr6.2266	4756.50237509719	0.959119839634805	0.0811211586924518	11.8233005432164	2.95829065270184e-32	7.77982077235745e-31	Down	T0vsT1
evm.TU.Chr4.794	7673.24639621316	-0.738088144906611	0.0624330100984795	-11.8220816799058	3.0015341281623e-32	7.88280452733564e-31	Up	T0vsT1
evm.TU.Chr2.2366	8506.80810822666	1.60093959750117	0.135495522716357	11.8154427940216	3.24832962564349e-32	8.51936233203754e-31	Down	T0vsT1
evm.TU.Chr8.1486	3601.69676758123	1.56729242505593	0.132654347602454	11.8148590934454	3.27096854542671e-32	8.56709712786593e-31	Down	T0vsT1
evm.TU.Chr1.924	1859.13921181434	-1.01273854438599	0.0857498112498567	-11.8103880303023	3.4496555193745e-32	9.02285914505231e-31	Up	T0vsT1
evm.TU.Chr1.4598	1935.24455803249	-1.28469226191544	0.108782920561604	-11.8096871759195	3.47853078080252e-32	9.08607302595818e-31	Up	T0vsT1
evm.TU.Chr8.1341	468.742643526294	1.46999175824037	0.124499379687165	11.8072215454734	3.58203548159309e-32	9.34378795962047e-31	Down	T0vsT1
evm.TU.Chr1.3368	301.693884150143	-2.94212063689381	0.249268922106432	-11.8029981917986	3.76648106275209e-32	9.81165775361722e-31	Up	T0vsT1
evm.TU.Chr1.1226	934.393432400841	-1.0947242982555	0.0927675571963459	-11.8007235647962	3.86969639629832e-32	1.00669473770548e-30	Up	T0vsT1
evm.TU.Chr4.1615	3113.66226552955	0.85805113335981	0.0727287478941733	11.7979637791696	3.99870420677365e-32	1.03885581834928e-30	Down	T0vsT1
evm.TU.Chr6.461	1929.31351784697	-1.15125690779507	0.0975857400885298	-11.7973887040325	4.0261193793264e-32	1.04457234380561e-30	Up	T0vsT1
evm.TU.Chr2.1424	13612.5711167374	0.785493549017952	0.0666082319108534	11.7927398233485	4.25470526018355e-32	1.10239698842044e-30	Down	T0vsT1
evm.TU.Chr1.3507	157.224580939101	2.63768265173249	0.223744251421004	11.7888286960694	4.45696414863863e-32	1.15325440966718e-30	Down	T0vsT1
evm.TU.Chr7.1695	266.114946497158	2.28182275057954	0.193560351160869	11.7886888347454	4.46437104295403e-32	1.15362455478101e-30	Down	T0vsT1
evm.TU.Chr4.2462	1625.31252576022	1.05475814454047	0.0895628981464703	11.7767308379807	5.14500686424806e-32	1.32772817514145e-30	Down	T0vsT1
evm.TU.Chr2.1263	929.015042217712	1.72921339342538	0.146840398704407	11.7761420473008	5.18106099451201e-32	1.33524726805161e-30	Down	T0vsT1
evm.TU.Chr3.315	4359.92574910546	1.33340639444308	0.113282383229864	11.7706421459851	5.53019453234568e-32	1.42332460077158e-30	Down	T0vsT1
evm.TU.Chr1.3312	4433.45607900891	1.01122548245548	0.0859253531807301	11.7686508698839	5.6622788611937e-32	1.45537907932919e-30	Down	T0vsT1
evm.TU.Chr1.4909	988.387977816097	2.20965042892919	0.188017118002498	11.7523896356066	6.86496129607029e-32	1.76215888162294e-30	Down	T0vsT1
evm.TU.Chr3.94	4793.74607766911	-0.996761496893832	0.08485860241415	-11.7461455708305	7.39140321790537e-32	1.89477100020222e-30	Up	T0vsT1
evm.TU.Chr6.86	837.2476005369	1.15346732044898	0.0982790261054775	11.7366580251928	8.26898200225046e-32	2.11692519349391e-30	Down	T0vsT1
evm.TU.Chr3.3201	5143.70529258273	0.805190985290366	0.0686188890116502	11.73424689452	8.508023775124e-32	2.17523686001614e-30	Down	T0vsT1
evm.TU.Chr6.660	2699.84457936902	-0.941004491564509	0.0802536476348862	-11.7253797091642	9.4476446209873e-32	2.41107334712937e-30	Up	T0vsT1
evm.TU.Chr7.877	7911.56579368485	-0.72173097759238	0.0615532538272713	-11.7253099181024	9.45543451161443e-32	2.41107334712937e-30	Up	T0vsT1
evm.TU.Chr2.2175_evm.TU.Chr2.2176	4645.87773208454	0.900975274157063	0.0768448738739435	11.7245982553765	9.5352333665953e-32	2.42821384796028e-30	Down	T0vsT1
evm.TU.Chr8.624_evm.TU.Chr8.625	2697.5601812815	-0.884491303771213	0.0754725419736157	-11.7193787388322	1.01412964479805e-31	2.57914947740933e-30	Up	T0vsT1
evm.TU.Chr2.2659	1987.82192426843	0.921929681442747	0.0787060178865319	11.7135856469307	1.08588236380481e-31	2.75799832480583e-30	Down	T0vsT1
evm.TU.Chr6.2036	8956.2745342077	-0.828902613687164	0.0707748671355548	-11.7118215439327	1.10871734851239e-31	2.81229579215961e-30	Up	T0vsT1
evm.TU.Chr1.5563	531.865897549735	-1.32626911736569	0.1132616095957	-11.7097851787552	1.13566992275515e-31	2.87688143293212e-30	Up	T0vsT1
evm.TU.Chr1.1838	2079.88946561717	-0.931717963387976	0.0796413280203663	-11.6989255019669	1.29077522686383e-31	3.26550907000688e-30	Up	T0vsT1
evm.TU.Chr5.2200	874.925945721223	0.990842457652309	0.0847109699343039	11.6967431540536	1.32439488049106e-31	3.34617727462291e-30	Down	T0vsT1
evm.TU.Chr2.2959	2512.03220472942	0.732370797616373	0.0626353600142248	11.692609373524	1.39047772054741e-31	3.50854790061787e-30	Down	T0vsT1
evm.TU.Chr6.667	9353.84590979521	-1.10046916812888	0.0941216748433971	-11.6919845504224	1.40074701074522e-31	3.52984589404894e-30	Up	T0vsT1
evm.TU.Chr4.955	330.673332626086	2.35933610265312	0.201954384870922	11.6825198133781	1.56583750953723e-31	3.94072509082102e-30	Down	T0vsT1
evm.TU.Chr7.2475	4833.95077727807	-1.277495010202	0.109352404489391	-11.6823678104485	1.56864066144757e-31	3.9426394124899e-30	Up	T0vsT1
evm.TU.Chr4.21	3490.63465568053	-1.31086081462939	0.112243637395121	-11.6787093242077	1.63763199627668e-31	4.11069056230543e-30	Up	T0vsT1
evm.TU.Chr7.2921	160.180970909541	3.93598356268631	0.337067647206718	11.6771324548762	1.66828969614437e-31	4.18220727333437e-30	Down	T0vsT1
evm.TU.Chr8.908	2761.8598760684	-1.08581861226348	0.0930591594565179	-11.6680466340429	1.85636706410344e-31	4.64765933053031e-30	Up	T0vsT1
evm.TU.Chr7.1987	1665.6721645033	-1.16817031649043	0.10011807521876	-11.667926235477	1.85899564793354e-31	4.64821152746906e-30	Up	T0vsT1
evm.TU.Chr7.2901	1959.06350515763	1.10723242290598	0.0949662390667137	11.6592215695533	2.05916303132592e-31	5.14204708844557e-30	Down	T0vsT1
evm.TU.Chr1.4767	1411.37621322907	1.19506201843553	0.102507535196725	11.6582845948062	2.081945488149e-31	5.19222141572871e-30	Down	T0vsT1
evm.TU.Chr4.725	2194.684967621	1.01234916996448	0.0868727924427988	11.6532362031652	2.2090721847648e-31	5.50215746871161e-30	Down	T0vsT1
evm.TU.Chr5.2259	5669.92684776965	-2.18877283676499	0.187990976371641	-11.642967545623	2.49191627680707e-31	6.19864173855758e-30	Up	T0vsT1
evm.TU.Chr4.504	3340.35894318412	1.26986532345397	0.109127044964921	11.6365775675697	2.68577963468196e-31	6.67227854417837e-30	Down	T0vsT1
evm.TU.Chr5.832	1838.43221567383	-1.50417815441486	0.129311426336021	-11.6322137728664	2.82670266436684e-31	7.01334724039501e-30	Up	T0vsT1
evm.TU.Chr2.513	6470.33949168812	-1.21525701691612	0.104477872170293	-11.6317167613763	2.84321153400847e-31	7.0452518922934e-30	Up	T0vsT1
evm.TU.Chr7.1729	1724.16267635231	-1.35506658166938	0.11652362802396	-11.6291142375926	2.93123326584417e-31	7.25405073469103e-30	Up	T0vsT1
evm.TU.Chr5.139	2292.89426306306	1.03683910805991	0.0891815370949053	11.6261632377621	3.03431765411769e-31	7.4995433645882e-30	Down	T0vsT1
evm.TU.Chr6.956	7805.26243906345	-0.937080827638659	0.0806496367367031	-11.619157451359	3.29368371354863e-31	8.13017605148712e-30	Up	T0vsT1
evm.TU.Chr5.1160	4877.87707040384	-0.688125386972515	0.059239469860316	-11.6159950214795	3.41786024969496e-31	8.42592035758133e-30	Up	T0vsT1
evm.TU.Chr5.771	2942.31500649804	-1.43333900126355	0.123433070495874	-11.6122769652033	3.5698095990819e-31	8.7892901391681e-30	Up	T0vsT1
evm.TU.Chr7.481	410.520770105666	2.03661504699214	0.175394251955445	11.6116407709273	3.59647329971592e-31	8.8436591215817e-30	Down	T0vsT1
evm.TU.Chr8.1540	330.513971841607	1.53653148554923	0.132402603200232	11.6049945273775	3.88712486702796e-31	9.54620500104843e-30	Down	T0vsT1
evm.TU.Chr7.2168	370.696630468152	1.76752518942049	0.152310034393667	11.6047849142498	3.89666132717379e-31	9.55746551441367e-30	Down	T0vsT1
evm.TU.Chr3.1140	8518.07001404819	0.813639994612972	0.0702134199419435	11.5880980485744	4.73530764167666e-31	1.15997009400107e-29	Down	T0vsT1
evm.TU.Chr7.2894	2546.62224288731	-0.951300804364381	0.0820974549743274	-11.5874579140348	4.77082326265354e-31	1.16718886487961e-29	Up	T0vsT1
evm.TU.Chr1.3601	4341.84095761483	-1.07254748406331	0.0925671798579591	-11.5866928830401	4.81361532833479e-31	1.17616729978287e-29	Up	T0vsT1
evm.TU.Chr5.324	2867.54646193738	-0.836491314597311	0.072200665370561	-11.5856455103858	4.87281873511045e-31	1.18912793987152e-29	Up	T0vsT1
evm.TU.Chr7.1313	1388.34181436819	-1.17364275935787	0.101304319236755	-11.5853180614638	4.89147589200196e-31	1.19217372655699e-29	Up	T0vsT1
evm.TU.Chr8.441	1859.4357941323	-1.05579116320627	0.091137162256509	-11.584639427709	4.93036869202672e-31	1.2001375392458e-29	Up	T0vsT1
evm.TU.Chr8.2000	560.538570343921	-1.88292321135866	0.162541910029981	-11.5842320975024	4.95386023253245e-31	1.20433707894929e-29	Up	T0vsT1
evm.TU.Chr2.1291	1564.16226090749	1.16115552809865	0.10036136120827	11.5697467045014	5.86555772385294e-31	1.42418692759161e-29	Down	T0vsT1
evm.TU.Chr5.602_evm.TU.Chr5.603	20065.8925125593	-0.83250961258745	0.0719585870629126	-11.5692879275075	5.89700433405178e-31	1.43002355100756e-29	Up	T0vsT1
evm.TU.Chr4.63	2543.68813775846	-0.726922083123419	0.062839076797946	-11.5679943144419	5.98657843520593e-31	1.44992375827829e-29	Up	T0vsT1
evm.TU.Chr7.1867	5457.303370413	-0.892497907069169	0.077183439089524	-11.5633342799609	6.32059620222616e-31	1.52890311392947e-29	Up	T0vsT1
evm.TU.Chr1.2129	4807.23574295869	0.895814300398339	0.0775679175355264	11.5487733699703	7.48815188576602e-31	1.80905877160127e-29	Down	T0vsT1
evm.TU.Chr7.1597	536.497656395506	1.50872495592508	0.130819375053325	11.5328861287565	9.00725753580113e-31	2.17333865266961e-29	Down	T0vsT1
evm.TU.Chr6.3705	3601.80869918235	-0.868560577892139	0.0753550639749054	-11.5262403357707	9.73007676636799e-31	2.34481487916606e-29	Up	T0vsT1
evm.TU.Chr3.1303	813.494852804551	-1.34074788380398	0.116403434750505	-11.5181127316191	1.06927358299244e-30	2.57358952275599e-29	Up	T0vsT1
evm.TU.Chr3.1036	2705.64485879718	-2.37177056933797	0.205954935133063	-11.5159686161714	1.09620788925595e-30	2.63513087002586e-29	Up	T0vsT1
evm.TU.Chr5.977	924.21888267073	1.26621604230697	0.109981007648811	11.5130427459823	1.13405216637233e-30	2.72271255814491e-29	Down	T0vsT1
evm.TU.Chr1.5316	1497.7210450151	0.831399816700588	0.0722743828947357	11.503381743314	1.26846224939688e-30	3.04163065839851e-29	Down	T0vsT1
evm.TU.Chr8.1912	4224.33021443474	-1.06496049717771	0.0925795821001179	-11.5031897208829	1.2712881503542e-30	3.04462471045747e-29	Up	T0vsT1
evm.TU.Chr6.3723	735.052131490044	1.33659940093225	0.116213351979292	11.5012550465838	1.30011078556876e-30	3.10979411323839e-29	Down	T0vsT1
evm.TU.Chr7.1842	10073.6555399956	-0.641040734588766	0.0557436014451695	-11.4998083720749	1.32208622774734e-30	3.15844436314442e-29	Up	T0vsT1
evm.TU.Chr8.1163	3334.91374323707	0.715407611697669	0.0622509840333702	11.4923100864425	1.44203373319443e-30	3.44073883212016e-29	Down	T0vsT1
evm.TU.Chr6.3174	1226.71465802722	1.13099233358446	0.0984312422125435	11.4901763724804	1.47809844672612e-30	3.52243633545114e-29	Down	T0vsT1
evm.TU.Chr4.1572	1023.53367271004	-1.36380971980355	0.118698310074257	-11.4897147141383	1.48601858073277e-30	3.53694410158874e-29	Up	T0vsT1
evm.TU.Chr7.1843	1771.97147359034	-1.39244384995934	0.121203856954191	-11.4884450458174	1.50801869602128e-30	3.58488730163777e-29	Up	T0vsT1
evm.TU.Chr6.3111	4545.72530426217	-0.959736160473457	0.0835598260289718	-11.4856170253478	1.55818989090113e-30	3.69959895006944e-29	Up	T0vsT1
evm.TU.Chr7.479	4627.64419411702	-1.33312492625751	0.116108954116367	-11.4816719899261	1.63095660654569e-30	3.86761122557143e-29	Up	T0vsT1
evm.TU.Chr4.187	1260.6271206962	1.2439576533866	0.108354679052568	11.4804239582777	1.6546715710854e-30	3.91903378363945e-29	Down	T0vsT1
evm.TU.Chr7.241	4970.42184482083	-0.803670556624096	0.070045720362173	-11.4735140486628	1.79230162130636e-30	4.23980370049958e-29	Up	T0vsT1
evm.TU.Chr3.2860	179.533711118922	3.4875355658842	0.303967905182235	11.4733677681969	1.79533479323426e-30	4.24178060144443e-29	Down	T0vsT1
evm.TU.Chr3.2113	265.055979402173	2.55874633860633	0.223020894019673	11.4731238517079	1.80040381413633e-30	4.24855682448333e-29	Down	T0vsT1
evm.TU.Chr7.2094	154.581417205751	3.57497278968063	0.311657960720175	11.470821349853	1.84895938367145e-30	4.3578098880354e-29	Down	T0vsT1
evm.TU.Chr6.412	5606.3245711105	-0.800634112570825	0.0698829807531672	-11.4567825233262	2.17443306209997e-30	5.11866846313605e-29	Up	T0vsT1
evm.TU.Chr8.1080	287.516322906996	2.6932316451579	0.235095325096474	11.455913230315	2.19636046595851e-30	5.16398855960989e-29	Down	T0vsT1
evm.TU.Chr5.736	1743.645251118	1.21950510174227	0.106492777832472	11.4515287004788	2.31034766333436e-30	5.42538211013908e-29	Down	T0vsT1
evm.TU.Chr7.1745	627.604952522623	1.25964178802282	0.110020948474528	11.4491086060256	2.3757593624194e-30	5.57220935270738e-29	Down	T0vsT1
evm.TU.Chr3.3253	5371.33133102172	-0.866482684211071	0.0757304065188242	-11.4416748046333	2.58839975799561e-30	6.06357773405209e-29	Up	T0vsT1
evm.TU.Chr2.2593	283.060942264845	2.07247551413179	0.181241884177769	11.4348596823184	2.79988980342498e-30	6.55106337884999e-29	Down	T0vsT1
evm.TU.Chr2.2566	6359.06235308509	-1.02764564771457	0.0898991443339724	-11.4310948711247	2.92398525601503e-30	6.83313406741624e-29	Up	T0vsT1
evm.TU.Chr2.1806	448.414523864256	1.39589293479569	0.122119103568144	11.4305861573637	2.94116679732726e-30	6.86497493214125e-29	Down	T0vsT1
evm.TU.Chr7.1857	13293.5065559748	-0.933816240064908	0.0816955821540996	-11.4304374293273	2.94620891278468e-30	6.8684384835124e-29	Up	T0vsT1
evm.TU.Chr7.1040	979.566984199259	-0.988341899267435	0.0864931536601339	-11.4268223257418	3.07144017011827e-30	7.15175025377478e-29	Up	T0vsT1
evm.TU.Chr2.2606	12732.9345118585	0.804749842233387	0.0704403632699296	11.4245555371366	3.15264457654196e-30	7.33198774228789e-29	Down	T0vsT1
evm.TU.Chr1.5759	9591.05017397039	-1.13820332228779	0.0996572098945976	-11.4211839112455	3.27738581349348e-30	7.61292158337722e-29	Up	T0vsT1
evm.TU.Chr2.1812	4744.59147418861	1.03483619728798	0.0906143369601618	11.4202258936457	3.31371520230112e-30	7.68805823918492e-29	Down	T0vsT1
evm.TU.Chr4.1015	1489.30176052427	1.86464335767955	0.163287384437333	11.4193963244917	3.34549635590118e-30	7.75247492892682e-29	Down	T0vsT1
evm.TU.Chr5.1280	265.920889216994	2.28414355241789	0.200060055411648	11.4172894120117	3.42757944655452e-30	7.93316139770287e-29	Down	T0vsT1
evm.TU.Chr5.1342	2465.58565721505	-1.02573956773976	0.0898437531343601	-11.4169269643686	3.44190016322047e-30	7.95676632941852e-29	Up	T0vsT1
evm.TU.Chr3.2586	4668.83879674219	-0.755103055714778	0.0661520885925496	-11.4146517786563	3.53316152734844e-30	8.15796853617309e-29	Up	T0vsT1
evm.TU.Chr6.2418	3251.35848059329	-1.37873926148776	0.120789643321511	-11.4143830843006	3.54409661817124e-30	8.17344050424844e-29	Up	T0vsT1
evm.TU.Chr1.2707	6357.23885552578	-2.16191769174452	0.18943097085211	-11.4126939328857	3.61361369576357e-30	8.32381684598141e-29	Up	T0vsT1
evm.TU.Chr1.5790	57263.5688829648	0.742394351707236	0.065098894400925	11.4041007691321	3.98877672987454e-30	9.17703900080671e-29	Down	T0vsT1
evm.TU.Chr3.2499	95.3699311226133	4.51635528073931	0.396069273504587	11.4029428255737	4.04220070365481e-30	9.28888097412485e-29	Down	T0vsT1
evm.TU.Chr1.4443	40316.9031856664	-1.31088438369139	0.114987262247525	-11.4002573682426	4.16884835796942e-30	9.56852316930841e-29	Up	T0vsT1
evm.TU.Chr3.1946	5094.89303418616	-0.755199162356913	0.0662603039414269	-11.3974599788208	4.30496342105159e-30	9.86920533450818e-29	Up	T0vsT1
evm.TU.Chr1.4330	6073.20748448841	1.12901037458634	0.0991084802110598	11.3916626728815	4.60124825246368e-30	1.05359306070352e-28	Down	T0vsT1
evm.TU.Chr1.1033	3583.0523246679	-0.7276024448993	0.0639013947102887	-11.3863312091708	4.8915480072102e-30	1.11873875809453e-28	Up	T0vsT1
evm.TU.Chr1.4622	1978.65653954571	-0.842660392685649	0.0740408163052667	-11.381025152551	5.19850165203199e-30	1.18753464365886e-28	Up	T0vsT1
evm.TU.Chr6.2869	761.331504445501	-1.99512052171033	0.175326105458578	-11.3794834858845	5.29121793048331e-30	1.20728581219999e-28	Up	T0vsT1
evm.TU.Chr7.1588	4390.19464763068	-0.855920151014672	0.0752268430550196	-11.3778555134723	5.39090651325319e-30	1.22857932025179e-28	Up	T0vsT1
evm.TU.Chr1.4861	3630.21406723	-0.767495916955986	0.0674894299874705	-11.3720906681012	5.759137763761e-30	1.31095089922027e-28	Up	T0vsT1
evm.TU.Chr5.1166	3147.07431277004	0.840640457776419	0.0739416599296636	11.3689692465123	5.96882693526725e-30	1.35708205337413e-28	Down	T0vsT1
evm.TU.Chr8.2406	3241.53798876814	-1.37644577274342	0.121131663345432	-11.3632202739444	6.37505066479767e-30	1.44773650567752e-28	Up	T0vsT1
evm.TU.Chr2.3102	6136.91266038669	-0.741828088610038	0.0653038455560954	-11.3596386597603	6.64187852147714e-30	1.50655911985985e-28	Up	T0vsT1
evm.TU.Chr8.2154	16079.419597128	0.809931589468757	0.0713015278550192	11.3592459212884	6.67180328441857e-30	1.5115706431823e-28	Down	T0vsT1
evm.TU.Chr8.1280	199.780147782303	-2.65054474743168	0.233425055878907	-11.3550138713759	7.00287787276101e-30	1.58471924475857e-28	Up	T0vsT1
evm.TU.Chr3.493	2930.65634382015	-0.838793124778559	0.0739068098390298	-11.3493347447341	7.47290949436118e-30	1.68910505819267e-28	Up	T0vsT1
evm.TU.Chr6.2624	163.410407687526	3.50111822003814	0.308509737946859	11.3484852806857	7.54585673009367e-30	1.70359850831577e-28	Down	T0vsT1
evm.TU.Chr1.5270	346.195077471168	1.42632782760951	0.125712147163997	11.3459825465299	7.76491107121754e-30	1.75100558887514e-28	Down	T0vsT1
evm.TU.Chr8.2400	190.040009050456	-3.6360665098238	0.320618088169246	-11.3408027930864	8.23852049710794e-30	1.85563781978617e-28	Up	T0vsT1
evm.TU.Chr7.1207	1438.90274406994	-1.2218108462447	0.107782251668127	-11.3359187374076	8.71131070322682e-30	1.95984184737048e-28	Up	T0vsT1
evm.TU.Chr5.2450	905.810502361201	-1.13448951899221	0.10011092322873	-11.3323250091318	9.07629739342653e-30	2.03957821403158e-28	Up	T0vsT1
evm.TU.Chr1.816	1633.63223724505	-1.24759239788864	0.110099139700751	-11.3315362979183	9.15840934099483e-30	2.05563692452585e-28	Up	T0vsT1
evm.TU.Chr8.2586	3741.1685708985	-0.785463313522728	0.0693247893201051	-11.3301940218797	9.29985068112913e-30	2.08495955514327e-28	Up	T0vsT1
evm.TU.Chr1.1178	5937.80435112343	0.564010130385612	0.0498142800391921	11.32225799393	1.01815142396507e-29	2.27997412259834e-28	Down	T0vsT1
evm.TU.Chr1.2468	5097.34401963264	-0.791346694815957	0.0699147250966132	-11.3187414199572	1.05982520862145e-29	2.37054530730241e-28	Up	T0vsT1
evm.TU.Chr4.2773	2201.82557165155	-1.07676176790688	0.0951625581429124	-11.314972914976	1.10636472783168e-29	2.47177758580265e-28	Up	T0vsT1
evm.TU.Chr4.769	1363.2446748607	1.09889407117402	0.0971294350339164	11.3137080514296	1.12243544447945e-29	2.5047828190505e-28	Down	T0vsT1
evm.TU.Chr1.2679	3486.41279656402	-0.856456845275227	0.0757349007854141	-11.3086151350735	1.1895214769403e-29	2.65142414196057e-28	Up	T0vsT1
evm.TU.Chr3.331	1611.01646137612	1.14408976884246	0.101208430312963	11.3042931829358	1.24956258235934e-29	2.78204227534974e-28	Down	T0vsT1
evm.TU.Chr1.4289	1134.29362241182	-1.95716358988186	0.173150647259002	-11.3032415463876	1.26462121519403e-29	2.81232526692286e-28	Up	T0vsT1
evm.TU.Chr4.625	4145.88247989574	-0.882322263697328	0.0780919411068578	-11.2985059814302	1.33469311531718e-29	2.96473891886853e-28	Up	T0vsT1
evm.TU.Chr1.3551	4838.72228220159	-1.0717553424169	0.0948851327446515	-11.295292649283	1.38442131644748e-29	3.07166490475699e-28	Up	T0vsT1
evm.TU.Chr3.2680	313.613875626229	2.74636782076113	0.243196118328364	11.2928110844803	1.42407938258991e-29	3.15602805076155e-28	Down	T0vsT1
evm.TU.Chr2.1203	1425.57456269304	1.24678135683745	0.110412892355579	11.2919907289654	1.43743588442169e-29	3.18197532993026e-28	Down	T0vsT1
evm.TU.Chr4.696	15546.8918824986	-1.04283068327693	0.0923731007758371	-11.2893328741619	1.48156902317227e-29	3.27591372901424e-28	Up	T0vsT1
[truncated: 12,063 more rows]

## Sheet: S15
GeneID	baseMean	log2FoldChange	lfcSE	stat	pvalue	padj	Up_Down	Time_point
[truncated: 16,083 more rows]

[truncated: 1 more sheets: S16]
