# Supplementary material for: Dormancy dynamics in Japanese plum: transcriptomic responses to variable climatic conditions and chilling requirements
Source: Planta. 2026 Aug 1;264(3):78. doi: 10.1007/s00425-026-05104-w (PMC13428783; doi:10.1007/s00425-026-05104-w)
Supplement: Supplementary file 6 — Additional file 6: Tables S17 – S18. Table S17. Significantly enriched Cluster of Orthologous Groups (COG) categories (adjusted P-value < 0.01) for DEGs identified across all dormancy stages in Japanese plum cultivar "Hiromi Red" under Mediterranean subtropical climate. The dataset includes both upregulated and downregulated DEGs, without distinction by specific time points or regulation direction. The "COG_category" column indicates the functional classification of each DEG based on the COG database, while the "Description" column provides a brief summary of the associated functional category. Additional columns include the corresponding Gene Ontology (GO) terms, KEGG Orthology (KO) identifiers, and KEGG pathways associated with each DEG. Table S18. Significantly enriched Cluster of Orthologous Groups (COG) categories (adjusted P-value < 0.01) for DEGs identified across all dormancy stages in Japanese plum cultivar "Crimson Glo" under Mediterranean subtropical climate. The dataset includes both upregulated and downregulated DEGs, without distinction by specific time points or regulation direction. The "COG_category" column indicates the functional classification of each DEG based on the COG database, while the "Description" column provides a brief summary of the associated functional category. Additional columns include the corresponding Gene Ontology (GO) terms, KEGG Orthology (KO) identifiers, and KEGG pathways associated with each DEG (XLSX 3594 kb) [file 425_2026_5104_MOESM6_ESM.xlsx]

## Sheet: S17
query	seed_ortholog	evalue	score	eggNOG_OGs	max_annot_lvl	COG_category	Description	Preferred_name	GOs	EC	KEGG_ko	KEGG_Pathway	KEGG_Module	KEGG_Reaction	KEGG_rclass	BRITE	KEGG_TC	CAZy	BiGG_Reaction	PFAMs
evm.model.Chr1.1890	102107.XP_008220656.1	0.0	1392.0	KOG0401@1|root,KOG0401@2759|Eukaryota,37J2C@33090|Viridiplantae,3G9XZ@35493|Streptophyta,4JH3R@91835|fabids	35493|Streptophyta	J	Eukaryotic translation initiation factor isoform 4G-1-like	-	-	-	ko:K03260	ko03013,ko05416,map03013,map05416	M00428	-	-	ko00000,ko00001,ko00002,ko03012,ko03019	-	-	-	MA3,MIF4G
evm.model.Chr1.4922	3760.EMJ27448	0.0	1459.0	COG5059@1|root,2QR1R@2759|Eukaryota,37JHR@33090|Viridiplantae,3GGR0@35493|Streptophyta,4JE02@91835|fabids	35493|Streptophyta	Z	Belongs to the TRAFAC class myosin-kinesin ATPase superfamily. Kinesin family	-	GO:0003674,GO:0003774,GO:0003777,GO:0003824,GO:0005575,GO:0005622,GO:0005623,GO:0005856,GO:0005871,GO:0005875,GO:0006928,GO:0007017,GO:0007018,GO:0008150,GO:0009987,GO:0015630,GO:0016462,GO:0016787,GO:0016817,GO:0016818,GO:0016887,GO:0017111,GO:0032991,GO:0043226,GO:0043228,GO:0043229,GO:0043232,GO:0044422,GO:0044424,GO:0044430,GO:0044446,GO:0044464	-	ko:K10400	-	-	-	-	ko00000,ko04812	-	-	-	Kinesin
evm.model.Chr1.1896	102107.XP_008220666.1	1.63e-139	395.0	KOG4835@1|root,KOG4835@2759|Eukaryota,37TYX@33090|Viridiplantae,3GHTK@35493|Streptophyta,4JP3M@91835|fabids	35493|Streptophyta	L	Nuclear nucleic acid-binding protein	-	-	-	ko:K12592	ko03018,map03018	-	-	-	ko00000,ko00001,ko03019	-	-	-	Sas10_Utp3
evm.model.Chr1.1894	102107.XP_008220662.1	3e-97	284.0	2BY5W@1|root,2S7DS@2759|Eukaryota,37XBD@33090|Viridiplantae,3GKJ6@35493|Streptophyta,4JVAC@91835|fabids	35493|Streptophyta	-	-	-	-	-	-	-	-	-	-	-	-	-	-	-
evm.model.Chr1.4929	3760.EMJ23745	3.42e-151	435.0	COG0045@1|root,KOG1254@2759|Eukaryota,37IP2@33090|Viridiplantae,3GERE@35493|Streptophyta,4JGH8@91835|fabids	35493|Streptophyta	C	ATP-citrate synthase alpha chain protein	-	GO:0003674,GO:0003824,GO:0003878,GO:0005575,GO:0005622,GO:0005623,GO:0005737,GO:0005829,GO:0006082,GO:0006084,GO:0006085,GO:0006139,GO:0006163,GO:0006164,GO:0006629,GO:0006631,GO:0006633,GO:0006637,GO:0006725,GO:0006732,GO:0006753,GO:0006790,GO:0006793,GO:0006796,GO:0006807,GO:0008150,GO:0008152,GO:0008610,GO:0009058,GO:0009108,GO:0009117,GO:0009150,GO:0009152,GO:0009165,GO:0009259,GO:0009260,GO:…	2.3.3.8	ko:K01648	ko00020,ko00720,ko01100,ko01110,ko01120,ko01130,map00020,map00720,map01100,map01110,map01120,map01130	-	R00352	RC00004,RC00067	ko00000,ko00001,ko01000,ko04147	-	-	-	ATP-grasp_2,Citrate_bind
evm.model.Chr1.1898	3760.EMJ24757	1.56e-121	347.0	2CXU4@1|root,2RZS4@2759|Eukaryota,37URW@33090|Viridiplantae,3GIJA@35493|Streptophyta,4JPQF@91835|fabids	35493|Streptophyta	S	Early nodulin-like protein	-	GO:0005575,GO:0005623,GO:0005886,GO:0005911,GO:0009506,GO:0016020,GO:0030054,GO:0031224,GO:0031225,GO:0031226,GO:0044425,GO:0044459,GO:0044464,GO:0046658,GO:0055044,GO:0071944	-	-	-	-	-	-	-	-	-	-	Cu_bind_like
evm.model.Chr1.4923	102107.XP_008223474.1	0.0	2719.0	COG5059@1|root,2QR1R@2759|Eukaryota,37JHR@33090|Viridiplantae,3GGR0@35493|Streptophyta,4JE02@91835|fabids	35493|Streptophyta	Z	Belongs to the TRAFAC class myosin-kinesin ATPase superfamily. Kinesin family	-	GO:0003674,GO:0003774,GO:0003777,GO:0003824,GO:0005575,GO:0005622,GO:0005623,GO:0005856,GO:0005871,GO:0005875,GO:0006928,GO:0007017,GO:0007018,GO:0008150,GO:0009987,GO:0015630,GO:0016462,GO:0016787,GO:0016817,GO:0016818,GO:0016887,GO:0017111,GO:0032991,GO:0043226,GO:0043228,GO:0043229,GO:0043232,GO:0044422,GO:0044424,GO:0044430,GO:0044446,GO:0044464	-	ko:K10400	-	-	-	-	ko00000,ko04812	-	-	-	Kinesin
evm.model.Chr1.4924	102107.XP_008223475.1	0.0	1861.0	KOG0520@1|root,KOG0520@2759|Eukaryota,37PJU@33090|Viridiplantae,3GFJ6@35493|Streptophyta,4JFTV@91835|fabids	35493|Streptophyta	S	calmodulin-binding transcription activator	-	GO:0000981,GO:0000982,GO:0001077,GO:0001228,GO:0003674,GO:0003676,GO:0003677,GO:0003700,GO:0005488,GO:0005515,GO:0005516,GO:0005575,GO:0005622,GO:0005623,GO:0005634,GO:0006139,GO:0006351,GO:0006355,GO:0006357,GO:0006366,GO:0006725,GO:0006807,GO:0006950,GO:0006952,GO:0007275,GO:0007568,GO:0008150,GO:0008152,GO:0009058,GO:0009059,GO:0009266,GO:0009409,GO:0009605,GO:0009607,GO:0009617,GO:0009620,GO:…	-	ko:K21596	-	-	-	-	ko00000,ko03000	-	-	-	Ank_2,CG-1,IQ,TIG
evm.model.Chr1.4925	102107.XP_008223460.1	2.72e-185	514.0	KOG2352@1|root,KOG2352@2759|Eukaryota,37QGI@33090|Viridiplantae,3GF3Q@35493|Streptophyta,4JKPU@91835|fabids	35493|Streptophyta	E	Methyltransferase-like protein	-	-	-	-	-	-	-	-	-	-	-	-	Methyltransf_11
evm.model.Chr1.5028_evm.model.Chr1.5029	102107.XP_008223562.1	0.0	1303.0	2BWIZ@1|root,2QQ3D@2759|Eukaryota,37JI8@33090|Viridiplantae,3GDUA@35493|Streptophyta,4JI2A@91835|fabids	35493|Streptophyta	S	Belongs to the sterol desaturase family	CER3	GO:0000003,GO:0003006,GO:0003674,GO:0003824,GO:0005575,GO:0005622,GO:0005623,GO:0005737,GO:0005783,GO:0005789,GO:0005886,GO:0006629,GO:0006723,GO:0007275,GO:0007276,GO:0008150,GO:0008152,GO:0009058,GO:0009555,GO:0009987,GO:0010025,GO:0010166,GO:0012505,GO:0016020,GO:0016491,GO:0019953,GO:0022412,GO:0022414,GO:0030154,GO:0031984,GO:0032501,GO:0032502,GO:0032504,GO:0042175,GO:0042335,GO:0043226,GO:…	-	-	-	-	-	-	-	-	-	-	FA_hydroxylase,Wax2_C
evm.model.Chr1.17	102107.XP_008218626.1	0.0	2321.0	COG0470@1|root,KOG0989@2759|Eukaryota,37NWA@33090|Viridiplantae,3GGUM@35493|Streptophyta,4JFWJ@91835|fabids	35493|Streptophyta	L	DNA polymerase III subunits gamma and tau domain III	-	GO:0000902,GO:0000904,GO:0005575,GO:0005622,GO:0005623,GO:0005634,GO:0005657,GO:0005663,GO:0005694,GO:0005886,GO:0006139,GO:0006259,GO:0006260,GO:0006261,GO:0006281,GO:0006725,GO:0006807,GO:0006950,GO:0006974,GO:0008150,GO:0008152,GO:0009058,GO:0009059,GO:0009653,GO:0009888,GO:0009987,GO:0010026,GO:0010090,GO:0010091,GO:0016020,GO:0016043,GO:0030154,GO:0032502,GO:0032989,GO:0032991,GO:0033554,GO:…	-	-	-	-	-	-	-	-	-	-	DNA_pol3_delta2,DNA_pol3_gamma3
evm.model.Chr1.4932	3760.EMJ27485	2.08e-207	574.0	KOG1987@1|root,KOG1987@2759|Eukaryota,37MVT@33090|Viridiplantae,3GEK7@35493|Streptophyta,4JGCA@91835|fabids	35493|Streptophyta	D	Ubiquitin carboxyl-terminal hydrolase	-	GO:0001101,GO:0003674,GO:0003824,GO:0004843,GO:0005575,GO:0005622,GO:0005623,GO:0005634,GO:0005737,GO:0005829,GO:0006508,GO:0006807,GO:0007154,GO:0007165,GO:0008150,GO:0008152,GO:0008233,GO:0008234,GO:0009719,GO:0009725,GO:0009753,GO:0009755,GO:0009867,GO:0009987,GO:0010033,GO:0016787,GO:0019538,GO:0019783,GO:0023052,GO:0032870,GO:0036459,GO:0042221,GO:0043170,GO:0043226,GO:0043227,GO:0043229,GO:…	-	-	-	-	-	-	-	-	-	-	MATH
evm.model.Chr1.3601	102107.XP_008222192.1	1.15e-209	581.0	28J4A@1|root,2QRGA@2759|Eukaryota,37RH0@33090|Viridiplantae,3GBY7@35493|Streptophyta,4JP5R@91835|fabids	35493|Streptophyta	K	Squamosa promoter-binding-like protein	-	-	-	-	-	-	-	-	-	-	-	-	SBP
evm.model.Chr1.4938	102107.XP_008223486.1	1.45e-267	744.0	KOG4197@1|root,KOG4197@2759|Eukaryota,37JJD@33090|Viridiplantae,3GDNI@35493|Streptophyta,4JFS8@91835|fabids	35493|Streptophyta	S	Pentatricopeptide repeat-containing protein At3g06430	-	GO:0000003,GO:0003006,GO:0003674,GO:0003676,GO:0003723,GO:0003824,GO:0004518,GO:0004519,GO:0005488,GO:0005575,GO:0005622,GO:0005623,GO:0005737,GO:0006139,GO:0006725,GO:0006807,GO:0007275,GO:0008150,GO:0008152,GO:0009451,GO:0009507,GO:0009536,GO:0009553,GO:0009555,GO:0009790,GO:0009791,GO:0009793,GO:0009856,GO:0009987,GO:0010154,GO:0016070,GO:0016787,GO:0016788,GO:0019843,GO:0022414,GO:0032501,GO:…	-	-	-	-	-	-	-	-	-	-	PPR,PPR_2,PPR_3
evm.model.Chr1.4939	3760.EMJ26579	0.0	909.0	2CMVE@1|root,2QS71@2759|Eukaryota,37P05@33090|Viridiplantae,3G961@35493|Streptophyta,4JSK1@91835|fabids	35493|Streptophyta	S	Squamosa promoter-binding-like protein	-	GO:0003674,GO:0003700,GO:0006355,GO:0008150,GO:0009889,GO:0010468,GO:0010556,GO:0019219,GO:0019222,GO:0031323,GO:0031326,GO:0050789,GO:0050794,GO:0051171,GO:0051252,GO:0060255,GO:0065007,GO:0080090,GO:0140110,GO:1903506,GO:2000112,GO:2001141	-	-	-	-	-	-	-	-	-	-	SBP
evm.model.Chr1.3605	3760.EMJ27396	6.08e-131	371.0	28JIG@1|root,2RZAJ@2759|Eukaryota,37UFY@33090|Viridiplantae,3GI6R@35493|Streptophyta,4JTU2@91835|fabids	35493|Streptophyta	K	WRKY transcription factor	-	GO:0000122,GO:0000976,GO:0000977,GO:0000978,GO:0000987,GO:0001012,GO:0001067,GO:0003674,GO:0003676,GO:0003677,GO:0003690,GO:0003700,GO:0005488,GO:0005575,GO:0005622,GO:0005623,GO:0005634,GO:0006355,GO:0006357,GO:0006950,GO:0007275,GO:0008150,GO:0009653,GO:0009791,GO:0009888,GO:0009889,GO:0009890,GO:0009892,GO:0009987,GO:0010015,GO:0010053,GO:0010055,GO:0010468,GO:0010556,GO:0010558,GO:0010605,GO:…	-	-	-	-	-	-	-	-	-	-	WRKY
evm.model.Chr1.3604	102107.XP_008222196.1	5.08e-124	364.0	28KZD@1|root,2QTG9@2759|Eukaryota,37K86@33090|Viridiplantae,3GDR0@35493|Streptophyta,4JHPC@91835|fabids	35493|Streptophyta	S	Protein of unknown function (DUF1664)	-	-	-	-	-	-	-	-	-	-	-	-	DUF1664
evm.model.Chr1.11	102107.XP_008218613.1	0.0	1729.0	KOG2184@1|root,KOG2184@2759|Eukaryota,37QZT@33090|Viridiplantae,3GGJ3@35493|Streptophyta,4JI22@91835|fabids	35493|Streptophyta	A	tuftelin-interacting protein	-	GO:0000228,GO:0000375,GO:0000377,GO:0000390,GO:0000398,GO:0000781,GO:0000784,GO:0003674,GO:0005488,GO:0005575,GO:0005576,GO:0005622,GO:0005623,GO:0005634,GO:0005654,GO:0005681,GO:0005684,GO:0005694,GO:0005730,GO:0005737,GO:0006139,GO:0006396,GO:0006397,GO:0006725,GO:0006807,GO:0008150,GO:0008152,GO:0008380,GO:0009987,GO:0010467,GO:0016043,GO:0016070,GO:0016071,GO:0016604,GO:0016607,GO:0022411,GO:…	-	ko:K13103	-	-	-	-	ko00000,ko03041	-	-	-	G-patch,GCFC,TIP_N
evm.model.Chr1.12	102107.XP_008218610.1	4.3e-36	131.0	COG3688@1|root,2QTU8@2759|Eukaryota,37SKN@33090|Viridiplantae,3GCNM@35493|Streptophyta,4JM6E@91835|fabids	35493|Streptophyta	S	YacP-like NYN domain	-	-	-	ko:K06962	-	-	-	-	ko00000	-	-	-	NYN_YacP
evm.model.Chr1.13	102107.XP_008218619.1	4.32e-278	767.0	28IZK@1|root,2QVXP@2759|Eukaryota,37K85@33090|Viridiplantae,3GB35@35493|Streptophyta,4JI95@91835|fabids	35493|Streptophyta	K	NAC domain-containing protein	-	GO:0003674,GO:0003700,GO:0006355,GO:0008150,GO:0009889,GO:0010468,GO:0010556,GO:0019219,GO:0019222,GO:0031323,GO:0031326,GO:0050789,GO:0050794,GO:0051171,GO:0051252,GO:0060255,GO:0065007,GO:0080090,GO:0140110,GO:1903506,GO:2000112,GO:2001141	-	-	-	-	-	-	-	-	-	-	NAM
evm.model.Chr1.4935	102107.XP_008223482.1	3.27e-80	238.0	KOG1654@1|root,KOG1654@2759|Eukaryota,37UJU@33090|Viridiplantae,3GIZN@35493|Streptophyta,4JPI5@91835|fabids	35493|Streptophyta	Z	Autophagy-related protein	-	-	-	ko:K08341	ko04068,ko04136,ko04137,ko04138,ko04139,ko04140,ko04212,ko04371,ko04621,ko04727,ko05167,map04068,map04136,map04137,map04138,map04139,map04140,map04212,map04371,map04621,map04727,map05167	-	-	-	ko00000,ko00001,ko03029,ko04121,ko04131	-	-	-	Atg8
evm.model.Chr1.4941	3760.EMJ26594	1.51e-211	612.0	2CMVE@1|root,2QS71@2759|Eukaryota,37P05@33090|Viridiplantae,3G961@35493|Streptophyta,4JSK1@91835|fabids	35493|Streptophyta	S	Squamosa promoter-binding-like protein	-	GO:0003674,GO:0003700,GO:0006355,GO:0008150,GO:0009889,GO:0010468,GO:0010556,GO:0019219,GO:0019222,GO:0031323,GO:0031326,GO:0050789,GO:0050794,GO:0051171,GO:0051252,GO:0060255,GO:0065007,GO:0080090,GO:0140110,GO:1903506,GO:2000112,GO:2001141	-	-	-	-	-	-	-	-	-	-	SBP
evm.model.Chr1.4942	102107.XP_008223490.1	8.07e-239	660.0	COG0515@1|root,KOG1187@2759|Eukaryota,37M5Z@33090|Viridiplantae,3G818@35493|Streptophyta,4JDSF@91835|fabids	35493|Streptophyta	T	Belongs to the protein kinase superfamily	-	GO:0003674,GO:0003824,GO:0004672,GO:0004674,GO:0004675,GO:0004888,GO:0005575,GO:0005623,GO:0005886,GO:0006464,GO:0006468,GO:0006793,GO:0006796,GO:0006807,GO:0007154,GO:0007165,GO:0007166,GO:0007167,GO:0007178,GO:0008150,GO:0008152,GO:0009987,GO:0016020,GO:0016301,GO:0016310,GO:0016740,GO:0016772,GO:0016773,GO:0019199,GO:0019538,GO:0023052,GO:0036211,GO:0038023,GO:0043170,GO:0043412,GO:0044237,GO:…	2.7.11.1	ko:K13436	ko04626,map04626	-	-	-	ko00000,ko00001,ko01000,ko01001	-	-	-	Pkinase_Tyr
evm.model.Chr1.29	102107.XP_008218633.1	2.11e-126	385.0	KOG0128@1|root,KOG0128@2759|Eukaryota,37QEC@33090|Viridiplantae,3GGIJ@35493|Streptophyta,4JJRV@91835|fabids	35493|Streptophyta	A	Squamous cell carcinoma antigen recognized by T-cells	-	-	-	-	-	-	-	-	-	-	-	-	Lsm_interact,RRM_1,Suf
evm.model.Chr1.4943	102107.XP_008223491.1	0.0	971.0	COG0515@1|root,KOG1187@2759|Eukaryota,37KSS@33090|Viridiplantae,3GHTX@35493|Streptophyta,4JIR9@91835|fabids	35493|Streptophyta	T	receptor-like protein kinase	-	GO:0003674,GO:0003824,GO:0004672,GO:0004674,GO:0004675,GO:0004888,GO:0005575,GO:0005623,GO:0005886,GO:0006464,GO:0006468,GO:0006793,GO:0006796,GO:0006807,GO:0007154,GO:0007165,GO:0007166,GO:0007167,GO:0007178,GO:0008150,GO:0008152,GO:0009987,GO:0016020,GO:0016301,GO:0016310,GO:0016740,GO:0016772,GO:0016773,GO:0019199,GO:0019538,GO:0023052,GO:0036211,GO:0038023,GO:0043170,GO:0043412,GO:0044237,GO:…	-	-	-	-	-	-	-	-	-	-	Pkinase
evm.model.Chr1.3613	102107.XP_008222205.1	2.15e-260	713.0	2CMKW@1|root,2QQRG@2759|Eukaryota,37JKM@33090|Viridiplantae,3GDPU@35493|Streptophyta,4JF71@91835|fabids	35493|Streptophyta	-	-	-	-	-	-	-	-	-	-	-	-	-	-	-
evm.model.Chr1.3611	102107.XP_008222204.1	6.02e-184	513.0	28MKI@1|root,2QSEF@2759|Eukaryota,37JNA@33090|Viridiplantae,3GAEF@35493|Streptophyta,4JM6H@91835|fabids	35493|Streptophyta	-	-	-	-	-	-	-	-	-	-	-	-	-	-	-
evm.model.Chr1.4940	4155.Migut.D00024.1.p	1.05e-54	189.0	2CMVE@1|root,2QS71@2759|Eukaryota,37P05@33090|Viridiplantae,3G961@35493|Streptophyta,44PH4@71274|asterids	35493|Streptophyta	S	SBP domain	SPL1	GO:0003674,GO:0003700,GO:0006355,GO:0008150,GO:0009889,GO:0010468,GO:0010556,GO:0019219,GO:0019222,GO:0031323,GO:0031326,GO:0050789,GO:0050794,GO:0051171,GO:0051252,GO:0060255,GO:0065007,GO:0080090,GO:0140110,GO:1903506,GO:2000112,GO:2001141	-	-	-	-	-	-	-	-	-	-	SBP
evm.model.Chr1.3610	102107.XP_008222203.1	2.44e-164	462.0	2ADFH@1|root,2RYTJ@2759|Eukaryota,37UBH@33090|Viridiplantae,3GI1G@35493|Streptophyta,4JRVC@91835|fabids	35493|Streptophyta	-	-	-	-	-	-	-	-	-	-	-	-	-	-	-
evm.model.Chr1.3617	3760.EMJ23294	0.0	880.0	2CN02@1|root,2QT1H@2759|Eukaryota,37R7E@33090|Viridiplantae,3GFMB@35493|Streptophyta,4JJ6B@91835|fabids	35493|Streptophyta	S	ACT domain	-	-	-	-	-	-	-	-	-	-	-	-	ACT
evm.model.Chr1.20	102107.XP_008218630.1	0.0	2168.0	2CMVN@1|root,2QS81@2759|Eukaryota,37QCI@33090|Viridiplantae,3G9HZ@35493|Streptophyta,4JE84@91835|fabids	35493|Streptophyta	S	Methionine	MMT	GO:0001887,GO:0003674,GO:0003824,GO:0005575,GO:0005622,GO:0005623,GO:0005737,GO:0005829,GO:0006732,GO:0006790,GO:0008150,GO:0008152,GO:0008168,GO:0008757,GO:0009987,GO:0016740,GO:0016741,GO:0017144,GO:0032259,GO:0044237,GO:0044424,GO:0044444,GO:0044464,GO:0046500,GO:0051186,GO:0071704	2.1.1.12	ko:K08247	ko00450,map00450	-	R04772	RC00003,RC01212	ko00000,ko00001,ko01000	-	-	-	Aminotran_1_2,MTS,Methyltransf_31
evm.model.Chr1.3616	102107.XP_008222208.1	5.77e-179	499.0	28IBB@1|root,2QQMV@2759|Eukaryota,37IJA@33090|Viridiplantae,3GAY1@35493|Streptophyta,4JG7Z@91835|fabids	35493|Streptophyta	K	transcription factor	-	-	-	-	-	-	-	-	-	-	-	-	TCP
evm.model.Chr1.3615	102107.XP_008222207.1	0.0	1191.0	COG0364@1|root,KOG0563@2759|Eukaryota,37KIB@33090|Viridiplantae,3GBSZ@35493|Streptophyta,4JE7J@91835|fabids	35493|Streptophyta	G	Catalyzes the rate-limiting step of the oxidative pentose-phosphate pathway, which represents a route for the dissimilation of carbohydrates besides glycolysis	G6PD3	GO:0003674,GO:0003824,GO:0004345,GO:0005575,GO:0005622,GO:0005623,GO:0005737,GO:0005975,GO:0005996,GO:0006006,GO:0006081,GO:0006098,GO:0006139,GO:0006725,GO:0006732,GO:0006733,GO:0006739,GO:0006753,GO:0006793,GO:0006796,GO:0006807,GO:0008150,GO:0008152,GO:0009051,GO:0009117,GO:0009507,GO:0009532,GO:0009536,GO:0009570,GO:0009987,GO:0016491,GO:0016614,GO:0016616,GO:0019318,GO:0019362,GO:0019637,GO:…	1.1.1.363,1.1.1.49	ko:K00036	ko00030,ko00480,ko01100,ko01110,ko01120,ko01130,ko01200,ko05230,map00030,map00480,map01100,map01110,map01120,map01130,map01200,map05230	M00004,M00006,M00008	R00835,R02736,R10907	RC00001,RC00066	ko00000,ko00001,ko00002,ko01000,ko04147	-	-	-	G6PD_C,G6PD_N
evm.model.Chr1.23	102107.XP_008218633.1	0.0	1530.0	KOG0128@1|root,KOG0128@2759|Eukaryota,37QEC@33090|Viridiplantae,3GGIJ@35493|Streptophyta,4JJRV@91835|fabids	35493|Streptophyta	A	Squamous cell carcinoma antigen recognized by T-cells	-	-	-	-	-	-	-	-	-	-	-	-	Lsm_interact,RRM_1,Suf
evm.model.Chr1.27	102107.XP_008218643.1	0.0	1140.0	COG3104@1|root,KOG1237@2759|Eukaryota,37P3M@33090|Viridiplantae,3GBJZ@35493|Streptophyta,4JJBT@91835|fabids	35493|Streptophyta	E	Protein NRT1 PTR FAMILY 4.3-like	-	GO:0005575,GO:0005623,GO:0005886,GO:0008150,GO:0009605,GO:0009607,GO:0009624,GO:0016020,GO:0043207,GO:0044464,GO:0050896,GO:0051704,GO:0051707,GO:0071944	-	ko:K14638	-	-	-	-	ko00000,ko02000	2.A.17.3	-	-	PTR2
evm.model.Chr1.4953	102107.XP_008223496.1	6.44e-177	494.0	2CMDQ@1|root,2QQ25@2759|Eukaryota,37QQ4@33090|Viridiplantae,3GDYN@35493|Streptophyta,4JDN2@91835|fabids	35493|Streptophyta	U	Novel plant snare	-	GO:0000149,GO:0003674,GO:0005484,GO:0005488,GO:0005515,GO:0005575,GO:0005622,GO:0005623,GO:0005737,GO:0005768,GO:0005770,GO:0005783,GO:0005789,GO:0005794,GO:0005798,GO:0005886,GO:0005911,GO:0006605,GO:0006623,GO:0006810,GO:0006886,GO:0006888,GO:0006891,GO:0006892,GO:0006896,GO:0006906,GO:0006996,GO:0007034,GO:0008104,GO:0008150,GO:0009506,GO:0009987,GO:0010008,GO:0012505,GO:0012506,GO:0012507,GO:…	-	ko:K08494	-	-	-	-	ko00000,ko04131	-	-	-	Sec20,V-SNARE_C
evm.model.Chr1.3624	102107.XP_008222217.1	3.07e-162	461.0	28I65@1|root,2QQGB@2759|Eukaryota,37V5M@33090|Viridiplantae,3GDYZ@35493|Streptophyta,4JI1R@91835|fabids	35493|Streptophyta	S	Pollen proteins Ole e I like	-	-	-	-	-	-	-	-	-	-	-	-	Pollen_Ole_e_I
evm.model.Chr1.4950	102107.XP_008223495.1	0.0	1357.0	COG0553@1|root,KOG1000@2759|Eukaryota,37JEZ@33090|Viridiplantae,3GFEV@35493|Streptophyta,4JIAZ@91835|fabids	35493|Streptophyta	B	SWI SNF-related matrix-associated actin-dependent regulator of chromatin subfamily A-like protein	-	GO:0000018,GO:0000228,GO:0000733,GO:0003674,GO:0003676,GO:0003824,GO:0004518,GO:0004519,GO:0004520,GO:0004536,GO:0005488,GO:0005515,GO:0005575,GO:0005622,GO:0005623,GO:0005634,GO:0005657,GO:0005694,GO:0006139,GO:0006259,GO:0006260,GO:0006261,GO:0006275,GO:0006281,GO:0006725,GO:0006807,GO:0006950,GO:0006974,GO:0006996,GO:0008150,GO:0008152,GO:0008156,GO:0009058,GO:0009059,GO:0009314,GO:0009411,GO:…	3.6.4.12	ko:K14440	-	-	-	-	ko00000,ko01000,ko03036	-	-	-	Helicase_C,SNF2_N
evm.model.Chr1.31	102107.XP_008218634.1	1.2e-61	199.0	28J40@1|root,2QSB4@2759|Eukaryota,37IM9@33090|Viridiplantae,3GGVW@35493|Streptophyta,4JME2@91835|fabids	35493|Streptophyta	K	Zinc-finger homeodomain protein	-	GO:0000003,GO:0003006,GO:0003674,GO:0003676,GO:0003677,GO:0005488,GO:0005515,GO:0005575,GO:0005622,GO:0005623,GO:0005634,GO:0006082,GO:0006790,GO:0006807,GO:0007275,GO:0008150,GO:0008152,GO:0009314,GO:0009416,GO:0009628,GO:0009648,GO:0009791,GO:0009987,GO:0010228,GO:0016143,GO:0019748,GO:0019757,GO:0019760,GO:0022414,GO:0032501,GO:0032502,GO:0042802,GO:0042803,GO:0043226,GO:0043227,GO:0043229,GO:…	-	-	-	-	-	-	-	-	-	-	ZF-HD_dimer
evm.model.Chr1.3625	102107.XP_008222218.1	1.83e-88	259.0	COG0695@1|root,KOG1752@2759|Eukaryota,37UFC@33090|Viridiplantae,3GJKM@35493|Streptophyta,4JUBD@91835|fabids	35493|Streptophyta	O	Glutaredoxin	-	-	-	ko:K03676	-	-	-	-	ko00000,ko03110	-	-	-	Glutaredoxin
evm.model.Chr1.4957	102107.XP_008223521.1	0.0	1161.0	KOG4197@1|root,KOG4197@2759|Eukaryota,37IIU@33090|Viridiplantae,3GAK9@35493|Streptophyta,4JE13@91835|fabids	35493|Streptophyta	S	Pentatricopeptide repeat-containing protein At5g66520-like	-	-	-	-	-	-	-	-	-	-	-	-	DYW_deaminase,PPR,PPR_2
evm.model.Chr1.36	102107.XP_008218644.1	0.0	1003.0	KOG4593@1|root,KOG4593@2759|Eukaryota,37M18@33090|Viridiplantae,3G7GH@35493|Streptophyta,4JEN4@91835|fabids	35493|Streptophyta	D	Mitotic checkpoint family protein	-	GO:0000070,GO:0000075,GO:0000278,GO:0000280,GO:0000775,GO:0000776,GO:0000819,GO:0005575,GO:0005622,GO:0005623,GO:0005634,GO:0005635,GO:0005694,GO:0005819,GO:0005856,GO:0006996,GO:0007049,GO:0007059,GO:0007080,GO:0007088,GO:0007093,GO:0007094,GO:0007346,GO:0008150,GO:0008608,GO:0009987,GO:0010564,GO:0010639,GO:0010948,GO:0010965,GO:0012505,GO:0015630,GO:0016043,GO:0022402,GO:0030071,GO:0031577,GO:…	-	ko:K06638,ko:K20855	ko04110,ko04914,ko05203,map04110,map04914,map05203	-	-	-	ko00000,ko00001,ko01000,ko01003,ko03036	-	GT31	-	DUF4094,Galactosyl_T,MAD
evm.model.Chr1.37	102107.XP_008218645.1	2.99e-146	430.0	28JYJ@1|root,2QQSN@2759|Eukaryota,37Q3A@33090|Viridiplantae,3G7MN@35493|Streptophyta,4JEKI@91835|fabids	35493|Streptophyta	K	Auxin response factors (ARFs) are transcriptional factors that bind specifically to the DNA sequence 5'-TGTCTC-3' found in the auxin-responsive promoter elements (AuxREs)	-	GO:0003674,GO:0003676,GO:0003677,GO:0003700,GO:0005488,GO:0005515,GO:0005575,GO:0005622,GO:0005623,GO:0005634,GO:0006355,GO:0007275,GO:0007568,GO:0008150,GO:0009719,GO:0009725,GO:0009733,GO:0009889,GO:0009890,GO:0009892,GO:0010033,GO:0010150,GO:0010468,GO:0010556,GO:0010558,GO:0010605,GO:0010629,GO:0019219,GO:0019222,GO:0031323,GO:0031324,GO:0031326,GO:0031327,GO:0032501,GO:0032502,GO:0042221,GO:…	-	ko:K14486	ko04075,map04075	-	-	-	ko00000,ko00001	-	-	-	AUX_IAA,Auxin_resp,B3
evm.model.Chr1.4959	102107.XP_008223503.1	5.22e-143	406.0	2CY68@1|root,2S2BS@2759|Eukaryota,37VTK@33090|Viridiplantae,3GJ1D@35493|Streptophyta,4JQE1@91835|fabids	35493|Streptophyta	S	dna binding protein	-	-	-	-	-	-	-	-	-	-	-	-	-
evm.model.Chr1.3629	102107.XP_008222221.1	2.91e-193	537.0	KOG1623@1|root,KOG1623@2759|Eukaryota,37KKX@33090|Viridiplantae,3G8PG@35493|Streptophyta,4JS93@91835|fabids	35493|Streptophyta	U	Mediates both low-affinity uptake and efflux of sugar across the membrane	-	GO:0003674,GO:0005215,GO:0005575,GO:0005623,GO:0005886,GO:0005887,GO:0006810,GO:0008150,GO:0008643,GO:0015144,GO:0016020,GO:0016021,GO:0022857,GO:0031224,GO:0031226,GO:0034219,GO:0044425,GO:0044459,GO:0044464,GO:0051119,GO:0051179,GO:0051234,GO:0055085,GO:0071702,GO:0071944	-	ko:K15382	-	-	-	-	ko00000,ko02000	9.A.58.1	-	-	MtN3_slv
evm.model.Chr1.38	3760.EMJ26352	2.85e-121	364.0	28JYJ@1|root,2QQSN@2759|Eukaryota,37Q3A@33090|Viridiplantae,3G7MN@35493|Streptophyta,4JEKI@91835|fabids	35493|Streptophyta	K	Auxin response factors (ARFs) are transcriptional factors that bind specifically to the DNA sequence 5'-TGTCTC-3' found in the auxin-responsive promoter elements (AuxREs)	-	GO:0003674,GO:0003676,GO:0003677,GO:0003700,GO:0005488,GO:0005515,GO:0005575,GO:0005622,GO:0005623,GO:0005634,GO:0006355,GO:0007275,GO:0007568,GO:0008150,GO:0009719,GO:0009725,GO:0009733,GO:0009889,GO:0009890,GO:0009892,GO:0010033,GO:0010150,GO:0010468,GO:0010556,GO:0010558,GO:0010605,GO:0010629,GO:0019219,GO:0019222,GO:0031323,GO:0031324,GO:0031326,GO:0031327,GO:0032501,GO:0032502,GO:0042221,GO:…	-	ko:K14486	ko04075,map04075	-	-	-	ko00000,ko00001	-	-	-	AUX_IAA,Auxin_resp,B3
evm.model.Chr1.40	102107.XP_008218648.1	2.11e-105	306.0	2DZR8@1|root,2S782@2759|Eukaryota,37WZI@33090|Viridiplantae,3GKEH@35493|Streptophyta,4JR14@91835|fabids	35493|Streptophyta	-	-	-	-	-	-	-	-	-	-	-	-	-	-	-
evm.model.Chr1.41	102107.XP_008218649.1	0.0	1468.0	KOG2202@1|root,KOG2202@2759|Eukaryota,37NEE@33090|Viridiplantae,3G82R@35493|Streptophyta,4JJ4M@91835|fabids	35493|Streptophyta	A	zinc finger CCCH domain-containing protein	-	GO:0000375,GO:0000377,GO:0000398,GO:0003674,GO:0003676,GO:0003723,GO:0005488,GO:0005575,GO:0005622,GO:0005623,GO:0005634,GO:0005681,GO:0006139,GO:0006396,GO:0006397,GO:0006725,GO:0006807,GO:0008150,GO:0008152,GO:0008380,GO:0009987,GO:0010467,GO:0016070,GO:0016071,GO:0030628,GO:0032991,GO:0034641,GO:0036002,GO:0043170,GO:0043226,GO:0043227,GO:0043229,GO:0043231,GO:0044237,GO:0044238,GO:0044422,GO:…	2.7.11.22,2.7.11.23	ko:K08819	-	-	-	-	ko00000,ko01000,ko01001	-	-	-	RRM_1,zf-CCCH
evm.model.Chr1.2300	3760.EMJ24162	3.15e-274	751.0	28N0B@1|root,2QUHA@2759|Eukaryota,37HDX@33090|Viridiplantae,3GCE2@35493|Streptophyta,4JIHU@91835|fabids	35493|Streptophyta	S	WAT1-related protein	-	GO:0003674,GO:0005215,GO:0005575,GO:0005622,GO:0005623,GO:0005737,GO:0005794,GO:0005886,GO:0006810,GO:0008150,GO:0012505,GO:0016020,GO:0022857,GO:0043226,GO:0043227,GO:0043229,GO:0043231,GO:0044424,GO:0044444,GO:0044464,GO:0051179,GO:0051234,GO:0055085,GO:0071944	-	-	-	-	-	-	-	-	-	-	EamA
evm.model.Chr1.4964	102107.XP_008223508.1	1.37e-55	190.0	KOG4744@1|root,KOG4744@2759|Eukaryota,37VX2@33090|Viridiplantae,3GJW4@35493|Streptophyta,4JR4B@91835|fabids	35493|Streptophyta	S	late embryogenesis abundant protein	-	-	-	-	-	-	-	-	-	-	-	-	LEA_4
evm.model.Chr1.3630	102107.XP_008222222.1	4.27e-187	521.0	KOG1681@1|root,KOG1681@2759|Eukaryota,37JX0@33090|Viridiplantae,3GC7C@35493|Streptophyta,4JFAN@91835|fabids	35493|Streptophyta	I	Belongs to the enoyl-CoA hydratase isomerase family	-	GO:0003674,GO:0003824,GO:0005102,GO:0005488,GO:0005515,GO:0005575,GO:0005622,GO:0005623,GO:0005737,GO:0005777,GO:0006082,GO:0006629,GO:0006631,GO:0008150,GO:0008152,GO:0009056,GO:0009062,GO:0009987,GO:0016042,GO:0016054,GO:0016853,GO:0016860,GO:0016863,GO:0019752,GO:0032787,GO:0042579,GO:0043226,GO:0043227,GO:0043229,GO:0043231,GO:0043436,GO:0044237,GO:0044238,GO:0044242,GO:0044248,GO:0044255,GO:…	-	ko:K12663	ko04146,map04146	-	-	-	ko00000,ko00001,ko01000	-	-	-	ECH_1
evm.model.Chr1.3635	102107.XP_008222348.1	3.33e-118	347.0	COG4886@1|root,KOG0619@2759|Eukaryota,37SHP@33090|Viridiplantae,3GFKV@35493|Streptophyta,4JDVM@91835|fabids	35493|Streptophyta	S	Somatic embryogenesis receptor kinase	-	-	-	-	-	-	-	-	-	-	-	-	LRRNT_2,LRR_1,LRR_4,LRR_8
evm.model.Chr1.2304	102107.XP_008221121.1	0.0	1125.0	KOG4249@1|root,KOG4249@2759|Eukaryota,37RGQ@33090|Viridiplantae,3GG8J@35493|Streptophyta,4JM8K@91835|fabids	35493|Streptophyta	S	UPF0420 protein C16orf58 homolog	-	GO:0005575,GO:0005622,GO:0005623,GO:0005737,GO:0005739,GO:0008150,GO:0009314,GO:0009411,GO:0009416,GO:0009507,GO:0009526,GO:0009536,GO:0009628,GO:0009941,GO:0010224,GO:0031967,GO:0031975,GO:0032502,GO:0043226,GO:0043227,GO:0043229,GO:0043231,GO:0044422,GO:0044424,GO:0044434,GO:0044435,GO:0044444,GO:0044446,GO:0044464,GO:0050896	-	-	-	-	-	-	-	-	-	-	DUF647
evm.model.Chr1.4960	102107.XP_008223504.1	1.01e-219	608.0	COG0087@1|root,KOG3141@2759|Eukaryota,37SCQ@33090|Viridiplantae,3G8YZ@35493|Streptophyta,4JFG3@91835|fabids	35493|Streptophyta	J	50S ribosomal protein L3-2	-	GO:0005575,GO:0005622,GO:0005623,GO:0005737,GO:0005739,GO:0043226,GO:0043227,GO:0043229,GO:0043231,GO:0044424,GO:0044444,GO:0044464	-	ko:K02906	ko03010,map03010	M00178,M00179	-	-	br01610,ko00000,ko00001,ko00002,ko03011	-	-	-	Ribosomal_L3
evm.model.Chr1.3634	102107.XP_008222346.1	0.0	1064.0	2CMF8@1|root,2QQ6Z@2759|Eukaryota,37QEI@33090|Viridiplantae,3GD2A@35493|Streptophyta,4JN4Y@91835|fabids	35493|Streptophyta	S	Hydroxyproline-rich glycoprotein family protein	-	GO:0005575,GO:0005623,GO:0005886,GO:0016020,GO:0044464,GO:0071944	-	-	-	-	-	-	-	-	-	-	BAR,BAR_3
evm.model.Chr1.4961	102107.XP_008223505.1	0.0	1081.0	COG0317@1|root,KOG1157@2759|Eukaryota,37HGU@33090|Viridiplantae,3GH8S@35493|Streptophyta,4JHH0@91835|fabids	35493|Streptophyta	T	Region found in RelA / SpoT proteins	-	GO:0003674,GO:0003824,GO:0005575,GO:0005622,GO:0005623,GO:0005737,GO:0008728,GO:0009507,GO:0009536,GO:0016740,GO:0016772,GO:0016778,GO:0043226,GO:0043227,GO:0043229,GO:0043231,GO:0044424,GO:0044444,GO:0044464	2.7.6.5	ko:K00951	ko00230,map00230	-	R00429	RC00002,RC00078	ko00000,ko00001,ko01000	-	-	-	EF-hand_1,EF-hand_5,HD_4,RelA_SpoT
evm.model.Chr1.3633	3760.EMJ25088	3.38e-46	149.0	2DZEH@1|root,2S6YV@2759|Eukaryota,37X26@33090|Viridiplantae,3GM8I@35493|Streptophyta,4JR4H@91835|fabids	35493|Streptophyta	-	-	-	-	-	-	-	-	-	-	-	-	-	-	L31
evm.model.Chr1.2301	102107.XP_008221124.1	7.98e-289	790.0	COG0596@1|root,KOG1454@2759|Eukaryota,37KBE@33090|Viridiplantae,3GD0T@35493|Streptophyta,4JDTZ@91835|fabids	35493|Streptophyta	S	Alpha/beta hydrolase family	-	-	-	-	-	-	-	-	-	-	-	-	Abhydrolase_1,Abhydrolase_6
evm.model.Chr1.2308	102107.XP_008221114.1	0.0	1187.0	KOG0267@1|root,KOG0267@2759|Eukaryota,37I3I@33090|Viridiplantae,3GCP0@35493|Streptophyta,4JJMF@91835|fabids	35493|Streptophyta	Z	May participate in a complex which severs microtubules in an ATP-dependent manner. Microtubule severing may promote rapid reorganization of cellular microtubule arrays	-	GO:0000151,GO:0005575,GO:0005622,GO:0005623,GO:0031461,GO:0032991,GO:0044424,GO:0044464,GO:0080008,GO:1902494,GO:1990234	-	ko:K18643	-	-	-	-	ko00000,ko04812	-	-	-	Katanin_con80,WD40
evm.model.Chr1.2307	102107.XP_008221116.1	3.2e-242	664.0	2CMEE@1|root,2QQ4H@2759|Eukaryota,37JDB@33090|Viridiplantae,3GG83@35493|Streptophyta,4JE6J@91835|fabids	35493|Streptophyta	S	Protein of unknown function (DUF789)	-	-	-	-	-	-	-	-	-	-	-	-	DUF789
evm.model.Chr1.43	102107.XP_008218651.1	0.0	1474.0	COG1597@1|root,KOG1116@2759|Eukaryota,37QYW@33090|Viridiplantae,3G8JC@35493|Streptophyta,4JDJ1@91835|fabids	35493|Streptophyta	IT	sphingoid long-chain bases kinase	-	GO:0003674,GO:0003824,GO:0006629,GO:0006643,GO:0006665,GO:0006793,GO:0006796,GO:0006807,GO:0008150,GO:0008152,GO:0008610,GO:0009058,GO:0009987,GO:0016301,GO:0016310,GO:0016740,GO:0016772,GO:0017050,GO:0030148,GO:0044237,GO:0044238,GO:0044249,GO:0044255,GO:0046467,GO:0071704,GO:1901564,GO:1901566,GO:1901576	-	-	-	-	-	-	-	-	-	-	DAGK_cat
evm.model.Chr1.3637	3760.EMJ23536	4.8e-311	853.0	28MSX@1|root,2QW4H@2759|Eukaryota,37K2E@33090|Viridiplantae,3GD9M@35493|Streptophyta,4JM8B@91835|fabids	35493|Streptophyta	K	Zinc finger protein CONSTANS-like	-	GO:0003674,GO:0003700,GO:0006355,GO:0008150,GO:0009889,GO:0010468,GO:0010556,GO:0019219,GO:0019222,GO:0031323,GO:0031326,GO:0050789,GO:0050794,GO:0051171,GO:0051252,GO:0060255,GO:0065007,GO:0080090,GO:0140110,GO:1903506,GO:2000112,GO:2001141	-	-	-	-	-	-	-	-	-	-	CCT,zf-B_box
evm.model.Chr1.2306	3760.EMJ27145	1.26e-107	311.0	COG0320@1|root,KOG2672@2759|Eukaryota,37W70@33090|Viridiplantae,3GKJS@35493|Streptophyta,4JQKV@91835|fabids	35493|Streptophyta	H	Ferredoxin-thioredoxin reductase, variable	-	GO:0005575,GO:0005622,GO:0005623,GO:0005737,GO:0008150,GO:0008152,GO:0009507,GO:0009536,GO:0043226,GO:0043227,GO:0043229,GO:0043231,GO:0044424,GO:0044444,GO:0044464,GO:0055114	-	-	-	-	-	-	-	-	-	-	FeThRed_A
evm.model.Chr1.2305	102107.XP_008221118.1	0.0	1514.0	COG5371@1|root,KOG1386@2759|Eukaryota,37PKI@33090|Viridiplantae,3GH70@35493|Streptophyta,4JM6M@91835|fabids	35493|Streptophyta	F	Belongs to the GDA1 CD39 NTPase family	-	GO:0000003,GO:0003006,GO:0003674,GO:0003824,GO:0005575,GO:0005623,GO:0005886,GO:0005887,GO:0006139,GO:0006725,GO:0006807,GO:0006950,GO:0007155,GO:0007275,GO:0007596,GO:0007599,GO:0008150,GO:0008152,GO:0009056,GO:0009555,GO:0009611,GO:0009653,GO:0009791,GO:0009900,GO:0009901,GO:0009908,GO:0009987,GO:0010208,GO:0010584,GO:0010927,GO:0016020,GO:0016021,GO:0016043,GO:0016462,GO:0016787,GO:0016817,GO:…	3.6.1.5	ko:K01510	ko00230,ko00240,ko05169,map00230,map00240,map05169	-	R00086,R00122,R00155,R00159,R00328,R00335,R00514,R00569,R00719,R00961,R02092,R02095	RC00002	ko00000,ko00001,ko01000,ko04090	-	-	-	GDA1_CD39
evm.model.Chr1.50	3760.EMJ26425	0.0	1206.0	COG0038@1|root,KOG0474@2759|Eukaryota,37SNC@33090|Viridiplantae,3GA0V@35493|Streptophyta,4JK3V@91835|fabids	35493|Streptophyta	P	Chloride channel protein	-	GO:0000325,GO:0003674,GO:0005215,GO:0005216,GO:0005244,GO:0005247,GO:0005253,GO:0005254,GO:0005575,GO:0005622,GO:0005623,GO:0005737,GO:0005773,GO:0005774,GO:0006810,GO:0006811,GO:0006820,GO:0006821,GO:0008150,GO:0008308,GO:0008509,GO:0009705,GO:0015075,GO:0015103,GO:0015108,GO:0015267,GO:0015318,GO:0015698,GO:0016020,GO:0022803,GO:0022832,GO:0022836,GO:0022838,GO:0022839,GO:0022857,GO:0031090,GO:…	-	ko:K05016	-	-	-	-	ko00000,ko01009,ko04040	2.A.49.3.3	-	-	CBS,Voltage_CLC
evm.model.Chr1.3641	102107.XP_008222353.1	3.43e-106	312.0	2CXIT@1|root,2RXWN@2759|Eukaryota,37U11@33090|Viridiplantae,3GIP7@35493|Streptophyta,4JPNN@91835|fabids	35493|Streptophyta	-	-	-	-	-	-	-	-	-	-	-	-	-	-	-
evm.model.Chr1.2310	102107.XP_008221110.1	2.55e-315	857.0	KOG2366@1|root,KOG2366@2759|Eukaryota,37MJ5@33090|Viridiplantae,3GCUQ@35493|Streptophyta,4JN95@91835|fabids	35493|Streptophyta	G	Alpha-galactosidase	-	GO:0005575,GO:0005576,GO:0005618,GO:0005623,GO:0009505,GO:0030312,GO:0044464,GO:0048046,GO:0071944	3.2.1.22	ko:K07407	ko00052,ko00561,ko00600,ko00603,map00052,map00561,map00600,map00603	-	R01101,R01103,R01104,R01194,R01329,R02926,R03634,R04019,R04470,R05549,R05961,R06091	RC00049,RC00059,RC00451	ko00000,ko00001,ko01000	-	-	-	Melibiase_2,Melibiase_2_C
evm.model.Chr1.3640	102107.XP_008222352.1	8.18e-102	293.0	2B4KY@1|root,2S0H7@2759|Eukaryota,37UGI@33090|Viridiplantae,3GIUX@35493|Streptophyta,4JPF4@91835|fabids	35493|Streptophyta	S	Possible membrane-associated motif in LPS-induced tumor necrosis factor alpha factor (LITAF), also known as PIG7, and other animal proteins.	-	GO:0002682,GO:0002683,GO:0005575,GO:0005623,GO:0005886,GO:0008150,GO:0010363,GO:0010941,GO:0016020,GO:0031347,GO:0031348,GO:0034051,GO:0043067,GO:0043069,GO:0044464,GO:0045088,GO:0045824,GO:0048519,GO:0048523,GO:0048583,GO:0048585,GO:0050776,GO:0050777,GO:0050789,GO:0050794,GO:0060548,GO:0065007,GO:0071944,GO:0080134,GO:0080135	-	ko:K19363	ko04142,map04142	-	-	-	ko00000,ko00001	-	-	-	zf-LITAF-like
evm.model.Chr1.4977	102107.XP_008223615.1	0.0	1038.0	COG0442@1|root,KOG4163@2759|Eukaryota,37NEU@33090|Viridiplantae,3GCNW@35493|Streptophyta,4JEW9@91835|fabids	35493|Streptophyta	J	proline--tRNA ligase	-	GO:0003674,GO:0003824,GO:0004812,GO:0004827,GO:0005575,GO:0005622,GO:0005623,GO:0005737,GO:0005829,GO:0005911,GO:0006082,GO:0006139,GO:0006399,GO:0006412,GO:0006418,GO:0006433,GO:0006518,GO:0006520,GO:0006725,GO:0006807,GO:0008150,GO:0008152,GO:0009058,GO:0009059,GO:0009506,GO:0009987,GO:0010467,GO:0016020,GO:0016070,GO:0016874,GO:0016875,GO:0017101,GO:0019538,GO:0019752,GO:0030054,GO:0032991,GO:…	6.1.1.15	ko:K01881	ko00970,map00970	M00359,M00360	R03661	RC00055,RC00523	ko00000,ko00001,ko00002,ko01000,ko01007,ko03016	-	-	-	HGTP_anticodon,ProRS-C_1,tRNA-synt_2b
evm.model.Chr1.4970	3760.EMJ23020	0.0	1026.0	KOG2469@1|root,KOG2469@2759|Eukaryota,37QAK@33090|Viridiplantae,3GE6Q@35493|Streptophyta,4JKMP@91835|fabids	35493|Streptophyta	F	Cytosolic purine	-	-	-	ko:K09493	-	-	-	-	ko00000,ko03036,ko03110,ko04147	-	-	-	5_nucleotid
evm.model.Chr1.2315	3760.EMJ26410	0.0	1061.0	2CN6U@1|root,2QU95@2759|Eukaryota,37JJ4@33090|Viridiplantae,3G8DQ@35493|Streptophyta,4JJEN@91835|fabids	35493|Streptophyta	S	Plant protein of unknown function (DUF639)	-	-	-	-	-	-	-	-	-	-	-	-	DUF639
evm.model.Chr1.2314	102107.XP_008221103.1	5.75e-96	280.0	KOG4149@1|root,KOG4149@2759|Eukaryota,37VFE@33090|Viridiplantae,3GJIW@35493|Streptophyta,4JPK5@91835|fabids	35493|Streptophyta	S	Intermembrane space import and assembly protein	MIA40	GO:0005575,GO:0005622,GO:0005623,GO:0005737,GO:0005739,GO:0005777,GO:0006605,GO:0006625,GO:0006626,GO:0006810,GO:0006839,GO:0006886,GO:0006996,GO:0007005,GO:0007031,GO:0008104,GO:0008150,GO:0009987,GO:0015031,GO:0015833,GO:0016043,GO:0033036,GO:0033365,GO:0034613,GO:0042579,GO:0042886,GO:0043226,GO:0043227,GO:0043229,GO:0043231,GO:0043574,GO:0044424,GO:0044444,GO:0044464,GO:0045184,GO:0046907,GO:…	-	ko:K17782	-	-	-	-	ko00000,ko02000,ko03029	3.A.8.1	-	-	CHCH
evm.model.Chr1.3643	3760.EMJ23877	2.87e-201	560.0	28N1M@1|root,2QPZX@2759|Eukaryota,37RVN@33090|Viridiplantae,3GBPV@35493|Streptophyta,4JDR5@91835|fabids	35493|Streptophyta	S	GEM-like protein	-	-	-	-	-	-	-	-	-	-	-	-	GRAM
evm.model.Chr1.2312	102107.XP_008221105.1	1.3e-265	727.0	COG0320@1|root,KOG2672@2759|Eukaryota,37PYM@33090|Viridiplantae,3G9R8@35493|Streptophyta,4JRNH@91835|fabids	35493|Streptophyta	H	Catalyzes the radical-mediated insertion of two sulfur atoms into the C-6 and C-8 positions of the octanoyl moiety bound to the lipoyl domains of lipoate-dependent enzymes, thereby converting the octanoylated domains into lipoylated derivatives	LIP1P	GO:0003674,GO:0003824,GO:0005575,GO:0005622,GO:0005623,GO:0005737,GO:0006082,GO:0006464,GO:0006629,GO:0006631,GO:0006633,GO:0006732,GO:0006790,GO:0006807,GO:0008150,GO:0008152,GO:0008610,GO:0009058,GO:0009106,GO:0009107,GO:0009108,GO:0009249,GO:0009507,GO:0009536,GO:0009987,GO:0010467,GO:0016053,GO:0016740,GO:0016782,GO:0016783,GO:0016992,GO:0018065,GO:0018130,GO:0018193,GO:0018205,GO:0019538,GO:…	2.8.1.8	ko:K03644	ko00785,ko01100,map00785,map01100	-	R07767,R07768	RC01978	ko00000,ko00001,ko01000	-	-	-	LIAS_N,Radical_SAM
evm.model.Chr1.53	102107.XP_008218664.1	0.0	1053.0	KOG2074@1|root,KOG2074@2759|Eukaryota,37JZQ@33090|Viridiplantae,3GGFA@35493|Streptophyta,4JHRB@91835|fabids	35493|Streptophyta	KL	RNA polymerase II transcription factor B subunit	-	GO:0000428,GO:0000439,GO:0005575,GO:0005622,GO:0005623,GO:0005634,GO:0005654,GO:0005667,GO:0005675,GO:0006139,GO:0006259,GO:0006281,GO:0006351,GO:0006355,GO:0006357,GO:0006360,GO:0006366,GO:0006464,GO:0006468,GO:0006725,GO:0006793,GO:0006796,GO:0006807,GO:0006950,GO:0006974,GO:0008150,GO:0008152,GO:0009058,GO:0009059,GO:0009889,GO:0009987,GO:0010467,GO:0010468,GO:0010556,GO:0016070,GO:0016310,GO:…	-	ko:K03141	ko03022,ko03420,ko05203,map03022,map03420,map05203	M00290	-	-	ko00000,ko00001,ko00002,ko03021,ko03400	-	-	-	BSD,PH_TFIIH
evm.model.Chr1.3649	3760.EMJ27928	0.0	1652.0	KOG4197@1|root,KOG4197@2759|Eukaryota,37K4Q@33090|Viridiplantae,3GBNX@35493|Streptophyta,4JGX6@91835|fabids	35493|Streptophyta	S	Pentatricopeptide repeat-containing protein	-	GO:0003674,GO:0003676,GO:0003723,GO:0003824,GO:0004518,GO:0004519,GO:0005488,GO:0005575,GO:0005622,GO:0005623,GO:0006139,GO:0006725,GO:0006807,GO:0008150,GO:0008152,GO:0009451,GO:0009987,GO:0016070,GO:0016787,GO:0016788,GO:0034641,GO:0043170,GO:0043226,GO:0043227,GO:0043229,GO:0043231,GO:0043412,GO:0044237,GO:0044238,GO:0044424,GO:0044464,GO:0046483,GO:0071704,GO:0090304,GO:0090305,GO:0097159,GO:…	-	-	-	-	-	-	-	-	-	-	DYW_deaminase,PPR,PPR_2
evm.model.Chr1.54	102107.XP_008218665.1	0.0	1074.0	COG1696@1|root,KOG3860@2759|Eukaryota,37S46@33090|Viridiplantae,3GGI7@35493|Streptophyta,4JD3X@91835|fabids	35493|Streptophyta	T	Belongs to the membrane-bound acyltransferase family	-	-	-	-	-	-	-	-	-	-	-	-	MBOAT
evm.model.Chr1.3647	3760.EMJ25153	6.29e-64	200.0	2ANMA@1|root,2RZEQ@2759|Eukaryota,37UZQ@33090|Viridiplantae,3GJY2@35493|Streptophyta,4JU7I@91835|fabids	35493|Streptophyta	S	Divergent CCT motif	-	GO:0001101,GO:0002682,GO:0002831,GO:0003674,GO:0003712,GO:0003714,GO:0005488,GO:0005515,GO:0005575,GO:0005622,GO:0005623,GO:0005634,GO:0006950,GO:0008150,GO:0009611,GO:0009719,GO:0009725,GO:0009753,GO:0009889,GO:0009890,GO:0009892,GO:0009966,GO:0010033,GO:0010112,GO:0010556,GO:0010558,GO:0010605,GO:0010646,GO:0019219,GO:0019222,GO:0023051,GO:0031323,GO:0031324,GO:0031326,GO:0031327,GO:0031347,GO:…	-	ko:K13464	ko04075,map04075	-	-	-	ko00000,ko00001	-	-	-	CCT_2,tify
evm.model.Chr1.4979	102107.XP_008223613.1	0.0	1035.0	KOG1339@1|root,KOG1339@2759|Eukaryota,37M1J@33090|Viridiplantae,3GB89@35493|Streptophyta,4JRU8@91835|fabids	35493|Streptophyta	O	Belongs to the peptidase A1 family	-	GO:0003674,GO:0003824,GO:0004175,GO:0004190,GO:0006508,GO:0006807,GO:0008150,GO:0008152,GO:0008233,GO:0009056,GO:0009057,GO:0016787,GO:0019538,GO:0030163,GO:0043170,GO:0044238,GO:0070001,GO:0070011,GO:0071704,GO:0140096,GO:1901564,GO:1901565,GO:1901575	3.4.23.40	ko:K08245	-	-	-	-	ko00000,ko01000,ko01002	-	-	-	Asp,SapB_1,SapB_2
evm.model.Chr1.60	3760.EMJ26358	0.0	1300.0	2CME8@1|root,2QQ3V@2759|Eukaryota,37N4H@33090|Viridiplantae,3G8AD@35493|Streptophyta,4JFBB@91835|fabids	35493|Streptophyta	S	protein FAR1-RELATED SEQUENCE	-	-	-	-	-	-	-	-	-	-	-	-	FAR1,MULE,SWIM
evm.model.Chr1.62	225117.XP_009341357.1	0.0	984.0	COG2940@1|root,COG5531@1|root,KOG1081@2759|Eukaryota,KOG1946@2759|Eukaryota,37JZA@33090|Viridiplantae,3GHA9@35493|Streptophyta,4JIXZ@91835|fabids	35493|Streptophyta	K	zinc finger CCCH domain-containing protein	-	-	-	-	-	-	-	-	-	-	-	-	GYF,Plus-3,SWIB
evm.model.Chr1.63	102107.XP_008218684.1	0.0	1167.0	KOG4197@1|root,KOG4197@2759|Eukaryota,37R1B@33090|Viridiplantae,3GGYU@35493|Streptophyta,4JKYQ@91835|fabids	35493|Streptophyta	S	Pentatricopeptide repeat-containing protein	-	-	-	-	-	-	-	-	-	-	-	-	DYW_deaminase,PPR,PPR_2
evm.model.Chr1.4985	102107.XP_008223606.1	8.43e-207	605.0	28MXS@1|root,2QUG9@2759|Eukaryota,37K0M@33090|Viridiplantae,3GBM0@35493|Streptophyta,4JIZN@91835|fabids	35493|Streptophyta	S	Autophagy-related protein 11	-	GO:0000045,GO:0000272,GO:0000407,GO:0000422,GO:0001932,GO:0001934,GO:0003674,GO:0005198,GO:0005488,GO:0005515,GO:0005575,GO:0005622,GO:0005623,GO:0005737,GO:0005773,GO:0005776,GO:0005911,GO:0005975,GO:0005976,GO:0005977,GO:0005980,GO:0006073,GO:0006091,GO:0006112,GO:0006914,GO:0006996,GO:0007005,GO:0007033,GO:0007275,GO:0007568,GO:0008150,GO:0008152,GO:0009056,GO:0009057,GO:0009251,GO:0009506,GO:…	-	ko:K08330	ko04136,ko04138,ko04139,map04136,map04138,map04139	-	-	-	ko00000,ko00001,ko02000,ko03029,ko04131	9.A.15.1	-	-	APG17,ATG11
evm.model.Chr1.2322	102107.XP_008221097.1	0.0	913.0	28KJK@1|root,2QT11@2759|Eukaryota,37HMV@33090|Viridiplantae,3GD20@35493|Streptophyta,4JKAI@91835|fabids	35493|Streptophyta	-	-	-	-	-	-	-	-	-	-	-	-	-	-	-
evm.model.Chr1.4986	3760.EMJ23077	3.71e-258	738.0	28MXS@1|root,2QUG9@2759|Eukaryota,37K0M@33090|Viridiplantae,3GBM0@35493|Streptophyta,4JIZN@91835|fabids	35493|Streptophyta	S	Autophagy-related protein 11	-	GO:0000045,GO:0000272,GO:0000407,GO:0000422,GO:0001932,GO:0001934,GO:0003674,GO:0005198,GO:0005488,GO:0005515,GO:0005575,GO:0005622,GO:0005623,GO:0005737,GO:0005773,GO:0005776,GO:0005911,GO:0005975,GO:0005976,GO:0005977,GO:0005980,GO:0006073,GO:0006091,GO:0006112,GO:0006914,GO:0006996,GO:0007005,GO:0007033,GO:0007275,GO:0007568,GO:0008150,GO:0008152,GO:0009056,GO:0009057,GO:0009251,GO:0009506,GO:…	-	ko:K08330	ko04136,ko04138,ko04139,map04136,map04138,map04139	-	-	-	ko00000,ko00001,ko02000,ko03029,ko04131	9.A.15.1	-	-	APG17,ATG11
evm.model.Chr1.2321	102107.XP_008221096.1	0.0	1477.0	COG1505@1|root,KOG2237@2759|Eukaryota,37QJ1@33090|Viridiplantae,3GAI0@35493|Streptophyta,4JDZH@91835|fabids	35493|Streptophyta	O	Prolyl endopeptidase-like	-	-	3.4.21.83	ko:K01354	ko05142,ko05143,map05142,map05143	-	-	-	ko00000,ko00001,ko01000,ko01002	-	-	-	Peptidase_S9,Peptidase_S9_N
evm.model.Chr1.4981	102107.XP_008223611.1	1.1e-277	760.0	COG0031@1|root,KOG1252@2759|Eukaryota,37MTM@33090|Viridiplantae,3G7J0@35493|Streptophyta,4JEB8@91835|fabids	35493|Streptophyta	E	Belongs to the cysteine synthase cystathionine beta- synthase family	OASC	GO:0000003,GO:0000096,GO:0000097,GO:0000902,GO:0000904,GO:0003006,GO:0003674,GO:0003824,GO:0004124,GO:0005488,GO:0005515,GO:0005575,GO:0005576,GO:0005622,GO:0005623,GO:0005737,GO:0005739,GO:0005768,GO:0005794,GO:0005802,GO:0006082,GO:0006520,GO:0006534,GO:0006535,GO:0006563,GO:0006790,GO:0006807,GO:0008144,GO:0008150,GO:0008152,GO:0008652,GO:0009058,GO:0009069,GO:0009070,GO:0009507,GO:0009509,GO:…	2.5.1.47	ko:K01738	ko00270,ko00920,ko01100,ko01110,ko01120,ko01130,ko01200,ko01230,map00270,map00920,map01100,map01110,map01120,map01130,map01200,map01230	M00021	R00897,R03601,R04859	RC00020,RC02814,RC02821	ko00000,ko00001,ko00002,ko01000	-	-	-	PALP
evm.model.Chr1.2326	102107.XP_008221090.1	0.0	927.0	KOG1339@1|root,KOG1339@2759|Eukaryota,37NQN@33090|Viridiplantae,3G9X0@35493|Streptophyta,4JI0B@91835|fabids	35493|Streptophyta	O	Belongs to the peptidase A1 family	-	GO:0003674,GO:0003824,GO:0004175,GO:0004190,GO:0006508,GO:0006807,GO:0008150,GO:0008152,GO:0008233,GO:0009056,GO:0009057,GO:0016787,GO:0019538,GO:0030163,GO:0043170,GO:0044238,GO:0070001,GO:0070011,GO:0071704,GO:0140096,GO:1901564,GO:1901565,GO:1901575	-	-	-	-	-	-	-	-	-	-	TAXi_C,TAXi_N
evm.model.Chr1.4982	102107.XP_008223608.1	0.0	1658.0	COG1226@1|root,2QU6W@2759|Eukaryota,37HZ3@33090|Viridiplantae,3GAU3@35493|Streptophyta,4JMTI@91835|fabids	35493|Streptophyta	P	Ion channel CASTOR-like	-	-	-	ko:K21866	-	-	-	-	ko00000,ko02000	1.A.1.23	-	-	Castor_Poll_mid
evm.model.Chr1.3656	3760.EMJ24552	8.31e-197	554.0	2CXJE@1|root,2RY04@2759|Eukaryota,37U7E@33090|Viridiplantae,3GI9G@35493|Streptophyta,4JQ4E@91835|fabids	35493|Streptophyta	S	BAG family molecular chaperone regulator	-	GO:0005575,GO:0005911,GO:0006457,GO:0008150,GO:0009266,GO:0009506,GO:0009605,GO:0009607,GO:0009628,GO:0009987,GO:0030054,GO:0043207,GO:0050896,GO:0055044	-	-	-	-	-	-	-	-	-	-	BAG,IQ
evm.model.Chr1.4984	102107.XP_008223606.1	6.08e-248	711.0	28MXS@1|root,2QUG9@2759|Eukaryota,37K0M@33090|Viridiplantae,3GBM0@35493|Streptophyta,4JIZN@91835|fabids	35493|Streptophyta	S	Autophagy-related protein 11	-	GO:0000045,GO:0000272,GO:0000407,GO:0000422,GO:0001932,GO:0001934,GO:0003674,GO:0005198,GO:0005488,GO:0005515,GO:0005575,GO:0005622,GO:0005623,GO:0005737,GO:0005773,GO:0005776,GO:0005911,GO:0005975,GO:0005976,GO:0005977,GO:0005980,GO:0006073,GO:0006091,GO:0006112,GO:0006914,GO:0006996,GO:0007005,GO:0007033,GO:0007275,GO:0007568,GO:0008150,GO:0008152,GO:0009056,GO:0009057,GO:0009251,GO:0009506,GO:…	-	ko:K08330	ko04136,ko04138,ko04139,map04136,map04138,map04139	-	-	-	ko00000,ko00001,ko02000,ko03029,ko04131	9.A.15.1	-	-	APG17,ATG11
evm.model.Chr1.3654	102107.XP_008222403.1	8.99e-132	375.0	2CCVI@1|root,2R2X6@2759|Eukaryota,37Q46@33090|Viridiplantae,3G964@35493|Streptophyta,4JHM4@91835|fabids	35493|Streptophyta	K	Transcription factor	-	GO:0001101,GO:0003674,GO:0003700,GO:0006355,GO:0008150,GO:0009719,GO:0009725,GO:0009739,GO:0009889,GO:0010033,GO:0010468,GO:0010556,GO:0019219,GO:0019222,GO:0031323,GO:0031326,GO:0033993,GO:0042221,GO:0050789,GO:0050794,GO:0050896,GO:0051171,GO:0051252,GO:0060255,GO:0065007,GO:0080090,GO:0140110,GO:1901700,GO:1903506,GO:2000112,GO:2001141	-	-	-	-	-	-	-	-	-	-	HLH
evm.model.Chr1.66	102107.XP_008218688.1	1.85e-284	778.0	28PG9@1|root,2QW49@2759|Eukaryota,37I4Y@33090|Viridiplantae,3GFZ1@35493|Streptophyta,4JIIP@91835|fabids	35493|Streptophyta	-	-	-	-	-	-	-	-	-	-	-	-	-	-	-
evm.model.Chr1.3658	102107.XP_008222216.1	1.04e-114	328.0	2BXPJ@1|root,2S1RZ@2759|Eukaryota,37VEY@33090|Viridiplantae,3GJE8@35493|Streptophyta,4JUB1@91835|fabids	35493|Streptophyta	S	Indole-3-acetic acid-induced protein ARG7-like	-	-	-	ko:K14488	ko04075,map04075	-	-	-	ko00000,ko00001	-	-	-	Auxin_inducible
evm.model.Chr1.70	102107.XP_008218690.1	0.0	1318.0	KOG0600@1|root,KOG0600@2759|Eukaryota,37KIY@33090|Viridiplantae,3GAAI@35493|Streptophyta,4JJW0@91835|fabids	35493|Streptophyta	T	Serine threonine-protein kinase	-	GO:0003674,GO:0003824,GO:0004672,GO:0004674,GO:0004693,GO:0005575,GO:0005622,GO:0005623,GO:0005634,GO:0006464,GO:0006468,GO:0006793,GO:0006796,GO:0006807,GO:0008150,GO:0008152,GO:0009987,GO:0016301,GO:0016310,GO:0016740,GO:0016772,GO:0016773,GO:0019538,GO:0036211,GO:0043170,GO:0043226,GO:0043227,GO:0043229,GO:0043231,GO:0043412,GO:0044237,GO:0044238,GO:0044260,GO:0044267,GO:0044424,GO:0044464,GO:…	2.7.11.22,2.7.11.23	ko:K08819	-	-	-	-	ko00000,ko01000,ko01001	-	-	-	Pkinase
evm.model.Chr1.73	4006.Lus10032321	2.41e-81	254.0	COG0495@1|root,KOG0437@2759|Eukaryota,37JF8@33090|Viridiplantae,3GAH8@35493|Streptophyta,4JFSI@91835|fabids	35493|Streptophyta	J	Belongs to the class-I aminoacyl-tRNA synthetase family	LARS	GO:0000323,GO:0001101,GO:0003674,GO:0003824,GO:0004812,GO:0004819,GO:0004823,GO:0004832,GO:0005096,GO:0005575,GO:0005622,GO:0005623,GO:0005634,GO:0005654,GO:0005737,GO:0005764,GO:0005773,GO:0005783,GO:0005829,GO:0005911,GO:0006082,GO:0006139,GO:0006399,GO:0006412,GO:0006418,GO:0006425,GO:0006429,GO:0006438,GO:0006518,GO:0006520,GO:0006605,GO:0006622,GO:0006623,GO:0006725,GO:0006807,GO:0006810,GO:…	6.1.1.4	ko:K01869	ko00970,map00970	M00359,M00360	R03657	RC00055,RC00523	ko00000,ko00001,ko00002,ko01000,ko01007,ko03016,ko03029	-	-	-	Anticodon_1,tRNA-synt_1
evm.model.Chr1.4990	102107.XP_008223601.1	3.04e-258	707.0	28P4M@1|root,2QVRC@2759|Eukaryota,37NSK@33090|Viridiplantae,3GA94@35493|Streptophyta,4JGF9@91835|fabids	35493|Streptophyta	S	Nucleoporin	-	GO:0005575,GO:0005622,GO:0005623,GO:0005634,GO:0005635,GO:0005643,GO:0005737,GO:0009507,GO:0009536,GO:0012505,GO:0031080,GO:0031967,GO:0031975,GO:0032991,GO:0043226,GO:0043227,GO:0043229,GO:0043231,GO:0044422,GO:0044424,GO:0044428,GO:0044444,GO:0044446,GO:0044464	-	ko:K14305	ko03013,map03013	M00427	-	-	ko00000,ko00001,ko00002,ko03019,ko03036	1.l.1	-	-	-
evm.model.Chr1.1001	102107.XP_008219569.1	0.0	1219.0	COG4284@1|root,KOG2388@2759|Eukaryota,37MVU@33090|Viridiplantae,3GGIU@35493|Streptophyta,4JGM4@91835|fabids	35493|Streptophyta	M	UDP-sugar	USP	GO:0003674,GO:0003824,GO:0003983,GO:0005575,GO:0005622,GO:0005623,GO:0005737,GO:0005829,GO:0006011,GO:0006082,GO:0006139,GO:0006725,GO:0006793,GO:0006807,GO:0007275,GO:0008150,GO:0008152,GO:0009058,GO:0009225,GO:0009226,GO:0009555,GO:0009987,GO:0010035,GO:0010038,GO:0010491,GO:0016740,GO:0016772,GO:0016779,GO:0017103,GO:0018130,GO:0019438,GO:0019752,GO:0032501,GO:0032502,GO:0033356,GO:0034641,GO:…	2.7.7.64	ko:K12447	ko00040,ko00052,ko00053,ko00520,ko01100,ko01130,map00040,map00052,map00053,map00520,map01100,map01130	M00014	R00289,R00502,R01381,R03077,R08845	RC00002	ko00000,ko00001,ko00002,ko01000	-	-	-	UDPGP
evm.model.Chr1.4997	3760.EMJ26894	0.0	988.0	COG2940@1|root,KOG1081@2759|Eukaryota,37QPX@33090|Viridiplantae,3GA3G@35493|Streptophyta,4JM1K@91835|fabids	35493|Streptophyta	K	Encoded by	-	GO:0000785,GO:0005575,GO:0005622,GO:0005623,GO:0005634,GO:0005694,GO:0043226,GO:0043227,GO:0043228,GO:0043229,GO:0043231,GO:0043232,GO:0044422,GO:0044424,GO:0044427,GO:0044446,GO:0044464	2.1.1.43	ko:K11423	ko00310,map00310	-	R03875,R03938,R04866,R04867	RC00003,RC00060,RC00181,RC00496	ko00000,ko00001,ko01000,ko03036	-	-	-	SET
evm.model.Chr1.3663	102107.XP_008222221.1	2.91e-193	537.0	KOG1623@1|root,KOG1623@2759|Eukaryota,37KKX@33090|Viridiplantae,3G8PG@35493|Streptophyta,4JS93@91835|fabids	35493|Streptophyta	U	Mediates both low-affinity uptake and efflux of sugar across the membrane	-	GO:0003674,GO:0005215,GO:0005575,GO:0005623,GO:0005886,GO:0005887,GO:0006810,GO:0008150,GO:0008643,GO:0015144,GO:0016020,GO:0016021,GO:0022857,GO:0031224,GO:0031226,GO:0034219,GO:0044425,GO:0044459,GO:0044464,GO:0051119,GO:0051179,GO:0051234,GO:0055085,GO:0071702,GO:0071944	-	ko:K15382	-	-	-	-	ko00000,ko02000	9.A.58.1	-	-	MtN3_slv
evm.model.Chr1.2332	3760.EMJ26457	0.0	1462.0	KOG1243@1|root,KOG1243@2759|Eukaryota,37KAP@33090|Viridiplantae,3G7N5@35493|Streptophyta,4JHCI@91835|fabids	35493|Streptophyta	T	inactive serine threonine-protein kinase	-	GO:0005575,GO:0005622,GO:0005623,GO:0005813,GO:0005815,GO:0005856,GO:0015630,GO:0043226,GO:0043228,GO:0043229,GO:0043232,GO:0044422,GO:0044424,GO:0044430,GO:0044446,GO:0044464	-	ko:K08876	-	-	-	-	ko00000,ko01001,ko03016	-	-	-	Pkinase,Pkinase_Tyr
evm.model.Chr1.3662	102107.XP_008222220.1	0.0	934.0	COG0515@1|root,KOG1187@2759|Eukaryota,37IM2@33090|Viridiplantae,3GB58@35493|Streptophyta,4JFW5@91835|fabids	35493|Streptophyta	T	Belongs to the protein kinase superfamily	-	GO:0002218,GO:0002221,GO:0002253,GO:0002376,GO:0002682,GO:0002684,GO:0002757,GO:0002758,GO:0002764,GO:0003674,GO:0003824,GO:0004672,GO:0004674,GO:0004675,GO:0004888,GO:0005575,GO:0005623,GO:0005886,GO:0006464,GO:0006468,GO:0006793,GO:0006796,GO:0006807,GO:0006950,GO:0006952,GO:0006955,GO:0007154,GO:0007165,GO:0007166,GO:0007167,GO:0007178,GO:0008150,GO:0008152,GO:0009605,GO:0009607,GO:0009617,GO:…	2.7.11.1	ko:K13430	ko04626,map04626	-	-	-	ko00000,ko00001,ko01000,ko01001	-	-	-	Pkinase
evm.model.Chr1.4999	3760.EMJ27161	4.62e-64	196.0	KOG4844@1|root,KOG4844@2759|Eukaryota,37VF6@33090|Viridiplantae,3GJKJ@35493|Streptophyta,4JQ4J@91835|fabids	35493|Streptophyta	J	Mitochondrial ribosomal subunit S27	-	-	-	ko:K17411	-	-	-	-	br01610,ko00000,ko03011	-	-	-	MRP-S33
evm.model.Chr1.2330	3760.EMJ24733	1.02e-74	230.0	2E2Z9@1|root,2SA50@2759|Eukaryota,37VY0@33090|Viridiplantae,3GK3E@35493|Streptophyta,4JR1T@91835|fabids	35493|Streptophyta	-	-	-	-	-	-	-	-	-	-	-	-	-	-	-
evm.model.Chr1.1000	102107.XP_008219570.1	1.77e-150	423.0	28N2Z@1|root,2QUN1@2759|Eukaryota,37Q8K@33090|Viridiplantae,3GF3Z@35493|Streptophyta,4JN8M@91835|fabids	35493|Streptophyta	S	NAD(P)H-quinone oxidoreductase subunit M	ndhM	GO:0005575,GO:0005622,GO:0005623,GO:0005737,GO:0008150,GO:0009507,GO:0009534,GO:0009535,GO:0009536,GO:0009579,GO:0009987,GO:0010257,GO:0010258,GO:0010598,GO:0016020,GO:0016043,GO:0022607,GO:0031976,GO:0031984,GO:0032991,GO:0034357,GO:0034622,GO:0042651,GO:0043226,GO:0043227,GO:0043229,GO:0043231,GO:0043933,GO:0044085,GO:0044422,GO:0044424,GO:0044425,GO:0044434,GO:0044435,GO:0044436,GO:0044444,GO:…	-	-	-	-	-	-	-	-	-	-	NdhM
evm.model.Chr1.3668	102107.XP_008222346.1	0.0	1064.0	2CMF8@1|root,2QQ6Z@2759|Eukaryota,37QEI@33090|Viridiplantae,3GD2A@35493|Streptophyta,4JN4Y@91835|fabids	35493|Streptophyta	S	Hydroxyproline-rich glycoprotein family protein	-	GO:0005575,GO:0005623,GO:0005886,GO:0016020,GO:0044464,GO:0071944	-	-	-	-	-	-	-	-	-	-	BAR,BAR_3
evm.model.Chr1.2337	102107.XP_008221077.1	1.57e-232	644.0	COG0196@1|root,2QVVU@2759|Eukaryota,37NKZ@33090|Viridiplantae,3GERF@35493|Streptophyta,4JE4W@91835|fabids	35493|Streptophyta	H	FAD synthetase	-	GO:0003674,GO:0003824,GO:0003919,GO:0005575,GO:0005622,GO:0005623,GO:0005737,GO:0006139,GO:0006725,GO:0006732,GO:0006747,GO:0006753,GO:0006793,GO:0006796,GO:0006807,GO:0008150,GO:0008152,GO:0009058,GO:0009108,GO:0009117,GO:0009165,GO:0009507,GO:0009536,GO:0009987,GO:0016740,GO:0016772,GO:0016779,GO:0018130,GO:0019438,GO:0019637,GO:0034641,GO:0034654,GO:0042726,GO:0042727,GO:0043226,GO:0043227,GO:…	-	-	-	-	-	-	-	-	-	-	FAD_syn
evm.model.Chr1.4993	102107.XP_008223600.1	0.0	3175.0	KOG1839@1|root,KOG1839@2759|Eukaryota,37HWS@33090|Viridiplantae,3G83W@35493|Streptophyta,4JFHD@91835|fabids	35493|Streptophyta	S	Translation initiation factor eIF3 subunit 135	-	GO:0001101,GO:0008150,GO:0009719,GO:0009725,GO:0009737,GO:0010033,GO:0033993,GO:0042221,GO:0050896,GO:0097305,GO:1901700	-	ko:K03255	-	-	-	-	ko00000,ko03012	-	-	-	CLU,CLU_N,TPR_12,eIF3_p135
evm.model.Chr1.3667	3760.EMJ25088	3.38e-46	149.0	2DZEH@1|root,2S6YV@2759|Eukaryota,37X26@33090|Viridiplantae,3GM8I@35493|Streptophyta,4JR4H@91835|fabids	35493|Streptophyta	-	-	-	-	-	-	-	-	-	-	-	-	-	-	L31
evm.model.Chr1.1006	3760.EMJ27302	2.89e-147	416.0	COG0457@1|root,KOG0553@2759|Eukaryota,37TVI@33090|Viridiplantae,3GHZQ@35493|Streptophyta,4JP33@91835|fabids	35493|Streptophyta	S	tetratricopeptide repeat protein	-	-	-	-	-	-	-	-	-	-	-	-	PC4,TPR_11,TPR_14,TPR_16,TPR_19,TPR_2,TPR_8
evm.model.Chr1.3666	3760.EMJ24844	5.08e-191	529.0	2CRF1@1|root,2R7WC@2759|Eukaryota,37KMH@33090|Viridiplantae,3GA9G@35493|Streptophyta,4JHMZ@91835|fabids	35493|Streptophyta	K	NAC transcription factor	-	GO:0000003,GO:0001101,GO:0003006,GO:0003674,GO:0003700,GO:0005575,GO:0005622,GO:0005623,GO:0005634,GO:0006355,GO:0006950,GO:0006970,GO:0007275,GO:0007568,GO:0008150,GO:0009628,GO:0009651,GO:0009719,GO:0009725,GO:0009737,GO:0009790,GO:0009791,GO:0009793,GO:0009825,GO:0009835,GO:0009888,GO:0009889,GO:0009890,GO:0009892,GO:0009908,GO:0009987,GO:0010033,GO:0010087,GO:0010089,GO:0010150,GO:0010154,GO:…	-	-	-	-	-	-	-	-	-	-	NAM
evm.model.Chr1.2335	102107.XP_008221080.1	1.04e-118	355.0	KOG1947@1|root,KOG1947@2759|Eukaryota,37JFW@33090|Viridiplantae,3G8X9@35493|Streptophyta,4JKRW@91835|fabids	35493|Streptophyta	S	Leucine Rich repeat	-	-	-	ko:K10268	-	-	-	-	ko00000,ko04121	-	-	-	LRR_6
evm.model.Chr1.2334	102107.XP_008221082.1	1.37e-250	706.0	COG0770@1|root,2QT6H@2759|Eukaryota,37S1Q@33090|Viridiplantae,3GFHZ@35493|Streptophyta,4JVBB@91835|fabids	35493|Streptophyta	T	Mur ligase family, glutamate ligase domain	-	-	-	-	-	-	-	-	-	-	-	-	Mur_ligase_C,Mur_ligase_M
evm.model.Chr1.75	102107.XP_008218692.1	0.0	1433.0	COG0495@1|root,KOG0437@2759|Eukaryota,37JF8@33090|Viridiplantae,3GAH8@35493|Streptophyta,4JFSI@91835|fabids	35493|Streptophyta	J	Belongs to the class-I aminoacyl-tRNA synthetase family	LARS	GO:0000323,GO:0001101,GO:0003674,GO:0003824,GO:0004812,GO:0004819,GO:0004823,GO:0004832,GO:0005096,GO:0005575,GO:0005622,GO:0005623,GO:0005634,GO:0005654,GO:0005737,GO:0005764,GO:0005773,GO:0005783,GO:0005829,GO:0005911,GO:0006082,GO:0006139,GO:0006399,GO:0006412,GO:0006418,GO:0006425,GO:0006429,GO:0006438,GO:0006518,GO:0006520,GO:0006605,GO:0006622,GO:0006623,GO:0006725,GO:0006807,GO:0006810,GO:…	6.1.1.4	ko:K01869	ko00970,map00970	M00359,M00360	R03657	RC00055,RC00523	ko00000,ko00001,ko00002,ko01000,ko01007,ko03016,ko03029	-	-	-	Anticodon_1,tRNA-synt_1
evm.model.Chr1.76	102107.XP_008218695.1	1.98e-149	421.0	COG1100@1|root,KOG0087@2759|Eukaryota,37J9I@33090|Viridiplantae,3G78Y@35493|Streptophyta,4JFNC@91835|fabids	35493|Streptophyta	U	Ras-related protein	-	GO:0000278,GO:0000281,GO:0000910,GO:0000911,GO:0005575,GO:0005622,GO:0005623,GO:0005737,GO:0005768,GO:0005829,GO:0005886,GO:0007049,GO:0008150,GO:0009504,GO:0009987,GO:0012505,GO:0016020,GO:0022402,GO:0031410,GO:0031982,GO:0032506,GO:0043226,GO:0043227,GO:0043229,GO:0044424,GO:0044444,GO:0044464,GO:0051301,GO:0061640,GO:0071944,GO:0097708,GO:1902410,GO:1903047	-	ko:K07904	ko04144,ko04961,ko04962,ko04972,map04144,map04961,map04962,map04972	-	-	-	ko00000,ko00001,ko04031,ko04131,ko04147	-	-	-	Ras
evm.model.Chr1.247_evm.model.Chr1.248	102107.XP_008245976.1	2.03e-290	794.0	KOG3773@1|root,KOG3773@2759|Eukaryota,37RZY@33090|Viridiplantae,3GCTR@35493|Streptophyta,4JEIG@91835|fabids	35493|Streptophyta	I	Lipolytic acyl hydrolase (LAH)	-	GO:0003674,GO:0003824,GO:0004806,GO:0005575,GO:0005622,GO:0005623,GO:0005634,GO:0005654,GO:0005737,GO:0005811,GO:0005829,GO:0005886,GO:0006629,GO:0006638,GO:0006639,GO:0006641,GO:0006996,GO:0008150,GO:0008152,GO:0009056,GO:0009893,GO:0009894,GO:0009896,GO:0009987,GO:0010876,GO:0010883,GO:0010888,GO:0010889,GO:0010891,GO:0010896,GO:0010898,GO:0016020,GO:0016042,GO:0016043,GO:0016298,GO:0016787,GO:…	-	-	-	-	-	-	-	-	-	-	Patatin
evm.model.Chr1.3669	102107.XP_008222348.1	3.33e-118	347.0	COG4886@1|root,KOG0619@2759|Eukaryota,37SHP@33090|Viridiplantae,3GFKV@35493|Streptophyta,4JDVM@91835|fabids	35493|Streptophyta	S	Somatic embryogenesis receptor kinase	-	-	-	-	-	-	-	-	-	-	-	-	LRRNT_2,LRR_1,LRR_4,LRR_8
evm.model.Chr1.2338	102107.XP_008221075.1	0.0	2295.0	COG5022@1|root,KOG0160@2759|Eukaryota,37I09@33090|Viridiplantae,3G847@35493|Streptophyta,4JJ57@91835|fabids	35493|Streptophyta	Z	Belongs to the TRAFAC class myosin-kinesin ATPase superfamily. Myosin family	-	GO:0000146,GO:0000166,GO:0000278,GO:0000281,GO:0000302,GO:0000910,GO:0001891,GO:0001931,GO:0003674,GO:0003774,GO:0003779,GO:0003824,GO:0005488,GO:0005515,GO:0005524,GO:0005575,GO:0005622,GO:0005623,GO:0005737,GO:0005826,GO:0005829,GO:0005856,GO:0005886,GO:0005938,GO:0006928,GO:0006935,GO:0006950,GO:0006970,GO:0006971,GO:0006979,GO:0006996,GO:0007010,GO:0007015,GO:0007033,GO:0007049,GO:0007154,GO:…	-	ko:K10357	-	-	-	-	ko00000,ko03019,ko03029,ko04131,ko04812	-	-	-	IQ,Myosin_head
evm.model.Chr1.83	102107.XP_008218700.1	9.88e-206	569.0	COG5176@1|root,KOG1588@2759|Eukaryota,37IQR@33090|Viridiplantae,3GD08@35493|Streptophyta,4JGZV@91835|fabids	35493|Streptophyta	A	KH domain-containing protein	-	-	-	ko:K14945	-	-	-	-	ko00000,ko03041	-	-	-	KH_1,STAR_dimer
evm.model.Chr1.3671	3760.EMJ23536	4.8e-311	853.0	28MSX@1|root,2QW4H@2759|Eukaryota,37K2E@33090|Viridiplantae,3GD9M@35493|Streptophyta,4JM8B@91835|fabids	35493|Streptophyta	K	Zinc finger protein CONSTANS-like	-	GO:0003674,GO:0003700,GO:0006355,GO:0008150,GO:0009889,GO:0010468,GO:0010556,GO:0019219,GO:0019222,GO:0031323,GO:0031326,GO:0050789,GO:0050794,GO:0051171,GO:0051252,GO:0060255,GO:0065007,GO:0080090,GO:0140110,GO:1903506,GO:2000112,GO:2001141	-	-	-	-	-	-	-	-	-	-	CCT,zf-B_box
evm.model.Chr1.2344	102107.XP_008221068.1	1.31e-142	402.0	COG1535@1|root,2QQB1@2759|Eukaryota,37IJ0@33090|Viridiplantae,3GBAF@35493|Streptophyta,4JHQ9@91835|fabids	35493|Streptophyta	Q	Isochorismatase family	-	GO:0003674,GO:0003824,GO:0006139,GO:0006725,GO:0006732,GO:0006733,GO:0006753,GO:0006793,GO:0006796,GO:0006807,GO:0008150,GO:0008152,GO:0008936,GO:0009117,GO:0009987,GO:0016787,GO:0016810,GO:0016811,GO:0019362,GO:0019637,GO:0019674,GO:0034641,GO:0044237,GO:0044238,GO:0044281,GO:0046483,GO:0046496,GO:0051186,GO:0055086,GO:0071704,GO:0072524,GO:1901360,GO:1901564	-	-	-	-	-	-	-	-	-	-	Isochorismatase
evm.model.Chr1.1012	3760.EMJ27134	1.8e-113	327.0	2CDY4@1|root,2S65G@2759|Eukaryota,37VPI@33090|Viridiplantae,3GK0R@35493|Streptophyta	35493|Streptophyta	-	-	-	-	-	-	-	-	-	-	-	-	-	-	PNRC
evm.model.Chr1.2343	102107.XP_008221069.1	2.13e-101	293.0	KOG3414@1|root,KOG3414@2759|Eukaryota,37JE3@33090|Viridiplantae,3G9QI@35493|Streptophyta,4JRGK@91835|fabids	35493|Streptophyta	AD	Thioredoxin-like protein	-	-	-	ko:K12859	ko03040,map03040	M00354	-	-	ko00000,ko00001,ko00002,ko03041	-	-	-	DIM1
evm.model.Chr1.2342	102107.XP_008221070.1	0.0	987.0	COG0484@1|root,KOG0716@2759|Eukaryota,37NN1@33090|Viridiplantae,3GE63@35493|Streptophyta,4JHFE@91835|fabids	35493|Streptophyta	O	4Fe-4S single cluster domain of Ferredoxin I	-	GO:0005575,GO:0005622,GO:0005623,GO:0005737,GO:0009507,GO:0009536,GO:0043226,GO:0043227,GO:0043229,GO:0043231,GO:0044424,GO:0044444,GO:0044464	-	-	-	-	-	-	-	-	-	-	DnaJ,Fer4_13
evm.model.Chr1.2341	3760.EMJ24865	4e-95	278.0	COG1730@1|root,KOG3048@2759|Eukaryota,37TSS@33090|Viridiplantae,3GHZX@35493|Streptophyta,4JPM5@91835|fabids	35493|Streptophyta	O	prefoldin subunit	-	GO:0005575,GO:0005622,GO:0005623,GO:0005737,GO:0005829,GO:0006355,GO:0008150,GO:0009889,GO:0010468,GO:0010556,GO:0016272,GO:0019219,GO:0019222,GO:0031323,GO:0031326,GO:0032991,GO:0044424,GO:0044444,GO:0044464,GO:0050789,GO:0050794,GO:0051171,GO:0051252,GO:0060255,GO:0065007,GO:0080090,GO:1903506,GO:2000112,GO:2001141	-	ko:K04797	-	-	-	-	ko00000,ko03110	-	-	-	Prefoldin
evm.model.Chr1.1011	102107.XP_008219557.1	0.0	883.0	COG0515@1|root,KOG1187@2759|Eukaryota,37MFQ@33090|Viridiplantae,3GDRC@35493|Streptophyta,4JDEE@91835|fabids	35493|Streptophyta	T	receptor-like protein kinase	-	GO:0003674,GO:0003824,GO:0004672,GO:0004674,GO:0004675,GO:0004888,GO:0005575,GO:0005623,GO:0005886,GO:0006464,GO:0006468,GO:0006793,GO:0006796,GO:0006807,GO:0007154,GO:0007165,GO:0007166,GO:0007167,GO:0007178,GO:0008150,GO:0008152,GO:0009987,GO:0016020,GO:0016301,GO:0016310,GO:0016740,GO:0016772,GO:0016773,GO:0019199,GO:0019538,GO:0023052,GO:0036211,GO:0038023,GO:0043170,GO:0043412,GO:0044237,GO:…	-	-	-	-	-	-	-	-	-	-	Pkinase,Pkinase_Tyr
evm.model.Chr1.1016	102107.XP_008219703.1	3.1e-148	422.0	2AI81@1|root,2RZ47@2759|Eukaryota,37UR1@33090|Viridiplantae,3GIM2@35493|Streptophyta,4JPWN@91835|fabids	35493|Streptophyta	S	BEST Arabidopsis thaliana protein match is	-	-	-	-	-	-	-	-	-	-	-	-	-
evm.model.Chr1.1017	102107.XP_008219552.1	0.0	1132.0	28HRP@1|root,2QQ2Z@2759|Eukaryota,37M1E@33090|Viridiplantae,3GESA@35493|Streptophyta,4JFYA@91835|fabids	35493|Streptophyta	S	Aberrant root formation protein	-	-	-	-	-	-	-	-	-	-	-	-	Kinetochor_Ybp2
evm.model.Chr1.3677	102107.XP_008222353.1	1.91e-114	333.0	2CXIT@1|root,2RXWN@2759|Eukaryota,37U11@33090|Viridiplantae,3GIP7@35493|Streptophyta,4JPNN@91835|fabids	35493|Streptophyta	-	-	-	-	-	-	-	-	-	-	-	-	-	-	-
evm.model.Chr1.3676	102107.XP_008222352.1	8.18e-102	293.0	2B4KY@1|root,2S0H7@2759|Eukaryota,37UGI@33090|Viridiplantae,3GIUX@35493|Streptophyta,4JPF4@91835|fabids	35493|Streptophyta	S	Possible membrane-associated motif in LPS-induced tumor necrosis factor alpha factor (LITAF), also known as PIG7, and other animal proteins.	-	GO:0002682,GO:0002683,GO:0005575,GO:0005623,GO:0005886,GO:0008150,GO:0010363,GO:0010941,GO:0016020,GO:0031347,GO:0031348,GO:0034051,GO:0043067,GO:0043069,GO:0044464,GO:0045088,GO:0045824,GO:0048519,GO:0048523,GO:0048583,GO:0048585,GO:0050776,GO:0050777,GO:0050789,GO:0050794,GO:0060548,GO:0065007,GO:0071944,GO:0080134,GO:0080135	-	ko:K19363	ko04142,map04142	-	-	-	ko00000,ko00001	-	-	-	zf-LITAF-like
evm.model.Chr1.2345	3760.EMJ26943	2.75e-243	671.0	COG0181@1|root,KOG2892@2759|Eukaryota,37MFR@33090|Viridiplantae,3GE8X@35493|Streptophyta,4JDC9@91835|fabids	35493|Streptophyta	H	Porphobilinogen deaminase	HEMC	GO:0003674,GO:0003824,GO:0004418,GO:0005575,GO:0005576,GO:0005622,GO:0005623,GO:0005737,GO:0006139,GO:0006725,GO:0006778,GO:0006779,GO:0006783,GO:0006807,GO:0006950,GO:0006952,GO:0008150,GO:0008152,GO:0009058,GO:0009451,GO:0009507,GO:0009526,GO:0009532,GO:0009536,GO:0009570,GO:0009605,GO:0009607,GO:0009617,GO:0009941,GO:0009987,GO:0015994,GO:0015995,GO:0016070,GO:0016740,GO:0016765,GO:0018130,GO:…	2.5.1.61	ko:K01749	ko00860,ko01100,ko01110,ko01120,map00860,map01100,map01110,map01120	M00121	R00084	RC02317	ko00000,ko00001,ko00002,ko01000	-	-	-	Porphobil_deam,Porphobil_deamC
evm.model.Chr1.2349	102107.XP_008221064.1	0.0	971.0	COG2939@1|root,KOG1282@2759|Eukaryota,37MRG@33090|Viridiplantae,3GBM2@35493|Streptophyta,4JKN6@91835|fabids	35493|Streptophyta	O	Belongs to the peptidase S10 family	-	GO:0003674,GO:0003824,GO:0004180,GO:0004185,GO:0006508,GO:0006807,GO:0008150,GO:0008152,GO:0008233,GO:0008236,GO:0008238,GO:0009056,GO:0009057,GO:0009987,GO:0016787,GO:0017171,GO:0019538,GO:0030163,GO:0043170,GO:0044237,GO:0044238,GO:0044248,GO:0044257,GO:0044260,GO:0044265,GO:0044267,GO:0051603,GO:0070008,GO:0070011,GO:0071704,GO:0140096,GO:1901564,GO:1901565,GO:1901575	-	ko:K16297	-	-	-	-	ko00000,ko01000,ko01002	-	-	-	Peptidase_S10
evm.model.Chr1.2350	102107.XP_008221383.1	0.0	1091.0	COG2124@1|root,KOG0157@2759|Eukaryota,37IK4@33090|Viridiplantae,3G7CM@35493|Streptophyta,4JM7W@91835|fabids	35493|Streptophyta	Q	Cytochrome p450	-	GO:0000038,GO:0005575,GO:0005622,GO:0005623,GO:0005737,GO:0005783,GO:0006082,GO:0006629,GO:0006631,GO:0006633,GO:0006725,GO:0008150,GO:0008152,GO:0008610,GO:0009058,GO:0009698,GO:0009699,GO:0009987,GO:0010345,GO:0012505,GO:0016053,GO:0019438,GO:0019748,GO:0019752,GO:0032787,GO:0042761,GO:0043226,GO:0043227,GO:0043229,GO:0043231,GO:0043436,GO:0044237,GO:0044238,GO:0044249,GO:0044255,GO:0044281,GO:…	-	ko:K15402	ko00073,map00073	-	R09454	RC00797	ko00000,ko00001,ko00199,ko01000	-	-	-	p450
evm.model.Chr1.2355	3760.EMJ26668	0.0	2599.0	KOG1904@1|root,KOG1904@2759|Eukaryota,37R1U@33090|Viridiplantae,3GESW@35493|Streptophyta,4JDXX@91835|fabids	35493|Streptophyta	K	ENHANCER OF AG-4 protein	HUA2	GO:0000003,GO:0003006,GO:0003674,GO:0003700,GO:0005575,GO:0005622,GO:0005623,GO:0005634,GO:0005911,GO:0006139,GO:0006355,GO:0006396,GO:0006397,GO:0006725,GO:0006807,GO:0007275,GO:0008150,GO:0008152,GO:0009314,GO:0009411,GO:0009416,GO:0009506,GO:0009605,GO:0009628,GO:0009791,GO:0009889,GO:0009908,GO:0009909,GO:0009910,GO:0009987,GO:0010467,GO:0010468,GO:0010556,GO:0016070,GO:0016071,GO:0019219,GO:…	-	-	-	-	-	-	-	-	-	-	CTD_bind,PWWP
evm.model.Chr1.1023	102107.XP_008219548.1	0.0	1176.0	KOG2611@1|root,KOG2611@2759|Eukaryota,37NJK@33090|Viridiplantae,3GAQ5@35493|Streptophyta,4JM5E@91835|fabids	35493|Streptophyta	S	Neurochondrin	-	-	-	-	-	-	-	-	-	-	-	-	Neurochondrin
evm.model.Chr1.2354	102107.XP_008221058.1	2.8e-171	478.0	COG0740@1|root,KOG0840@2759|Eukaryota,37J0P@33090|Viridiplantae,3GCKS@35493|Streptophyta,4JFF1@91835|fabids	35493|Streptophyta	O	ATP-dependent Clp protease proteolytic subunit	-	GO:0003674,GO:0005488,GO:0005575,GO:0005622,GO:0005623,GO:0005737,GO:0005739,GO:0008270,GO:0009368,GO:0009507,GO:0009532,GO:0009534,GO:0009535,GO:0009536,GO:0009570,GO:0009579,GO:0009840,GO:0016020,GO:0031976,GO:0031984,GO:0032991,GO:0034357,GO:0042651,GO:0043167,GO:0043169,GO:0043226,GO:0043227,GO:0043229,GO:0043231,GO:0044422,GO:0044424,GO:0044434,GO:0044435,GO:0044436,GO:0044444,GO:0044446,GO:…	3.4.21.92	ko:K01358	ko04112,ko04212,map04112,map04212	-	-	-	ko00000,ko00001,ko01000,ko01002	-	-	-	CLP_protease
evm.model.Chr1.2353	102107.XP_008221059.1	1.96e-115	350.0	2CADA@1|root,2S53K@2759|Eukaryota,37W51@33090|Viridiplantae,3GK1Y@35493|Streptophyta,4JUKA@91835|fabids	35493|Streptophyta	-	-	-	-	-	-	-	-	-	-	-	-	-	-	-
evm.model.Chr1.1027	3760.EMJ27734	5.53e-221	634.0	COG2940@1|root,KOG4443@2759|Eukaryota,37MQT@33090|Viridiplantae,3GFBJ@35493|Streptophyta,4JNER@91835|fabids	35493|Streptophyta	S	PHD-finger	-	-	-	-	-	-	-	-	-	-	-	-	Jas,PHD_2,SET,zf-HC5HC2H_2
evm.model.Chr1.2358	3760.EMJ23894	1.19e-279	766.0	KOG3511@1|root,KOG3511@2759|Eukaryota,37HTK@33090|Viridiplantae,3G9MK@35493|Streptophyta,4JTAG@91835|fabids	35493|Streptophyta	U	Photosystem II stability assembly factor HCF136	HCF136	GO:0005575,GO:0005622,GO:0005623,GO:0005737,GO:0006996,GO:0008150,GO:0009507,GO:0009526,GO:0009532,GO:0009533,GO:0009534,GO:0009535,GO:0009536,GO:0009570,GO:0009579,GO:0009657,GO:0009719,GO:0009725,GO:0009735,GO:0009941,GO:0009987,GO:0010033,GO:0010035,GO:0010038,GO:0016020,GO:0016043,GO:0031967,GO:0031975,GO:0031976,GO:0031977,GO:0031984,GO:0034357,GO:0042221,GO:0042651,GO:0043226,GO:0043227,GO:…	-	-	-	-	-	-	-	-	-	-	PSII_BNR
evm.model.Chr1.1028	102107.XP_008219697.1	0.0	2243.0	COG2940@1|root,COG5141@1|root,KOG0955@2759|Eukaryota,KOG4443@2759|Eukaryota,37MQT@33090|Viridiplantae,3GFBJ@35493|Streptophyta,4JNER@91835|fabids	35493|Streptophyta	S	PHD-finger	-	-	-	-	-	-	-	-	-	-	-	-	Jas,PHD_2,SET,zf-HC5HC2H_2
evm.model.Chr1.1025	3760.EMJ27734	1.27e-171	504.0	COG2940@1|root,KOG4443@2759|Eukaryota,37MQT@33090|Viridiplantae,3GFBJ@35493|Streptophyta,4JNER@91835|fabids	35493|Streptophyta	S	PHD-finger	-	-	-	-	-	-	-	-	-	-	-	-	Jas,PHD_2,SET,zf-HC5HC2H_2
evm.model.Chr1.900	102107.XP_008219729.1	7.59e-266	729.0	28K72@1|root,2QQ4G@2759|Eukaryota,37TAV@33090|Viridiplantae,3GEFQ@35493|Streptophyta,4JS9I@91835|fabids	35493|Streptophyta	S	Belongs to the 'GDSL' lipolytic enzyme family	-	GO:0003674,GO:0003824,GO:0005488,GO:0006950,GO:0006952,GO:0008150,GO:0016787,GO:0016788,GO:0019863,GO:0019865,GO:0044877,GO:0050896	-	-	-	-	-	-	-	-	-	-	Lipase_GDSL
evm.model.Chr1.3693	102107.XP_008222369.1	0.0	1036.0	28HNX@1|root,2QSHM@2759|Eukaryota,37T27@33090|Viridiplantae,3GHA1@35493|Streptophyta,4JE3N@91835|fabids	35493|Streptophyta	-	-	-	-	-	-	-	-	-	-	-	-	-	-	-
evm.model.Chr1.2362	102107.XP_008221054.1	0.0	7342.0	28IDA@1|root,2QQPY@2759|Eukaryota,37MBW@33090|Viridiplantae,3GEHS@35493|Streptophyta,4JGW9@91835|fabids	35493|Streptophyta	O	Prokaryotic RING finger family 4	-	GO:0003674,GO:0005488,GO:0005515,GO:0005575,GO:0005622,GO:0005623,GO:0005634,GO:0005737,GO:0005739,GO:0006457,GO:0008150,GO:0009987,GO:0030424,GO:0030425,GO:0030544,GO:0031072,GO:0036477,GO:0042995,GO:0043005,GO:0043226,GO:0043227,GO:0043229,GO:0043231,GO:0044087,GO:0044424,GO:0044444,GO:0044463,GO:0044464,GO:0044877,GO:0048519,GO:0048523,GO:0050789,GO:0050794,GO:0051087,GO:0051128,GO:0051129,GO:…	-	ko:K17592	-	-	-	-	ko00000,ko01009	-	-	-	zf-C3HC4_3
evm.model.Chr1.2361	3983.cassava4.1_000178m	2.34e-292	851.0	28IDA@1|root,2QQPY@2759|Eukaryota,37MBW@33090|Viridiplantae,3GEHS@35493|Streptophyta,4JGW9@91835|fabids	35493|Streptophyta	O	Prokaryotic RING finger family 4	-	GO:0003674,GO:0005488,GO:0005515,GO:0005575,GO:0005622,GO:0005623,GO:0005634,GO:0005737,GO:0005739,GO:0006457,GO:0008150,GO:0009987,GO:0030424,GO:0030425,GO:0030544,GO:0031072,GO:0036477,GO:0042995,GO:0043005,GO:0043226,GO:0043227,GO:0043229,GO:0043231,GO:0044087,GO:0044424,GO:0044444,GO:0044463,GO:0044464,GO:0044877,GO:0048519,GO:0048523,GO:0050789,GO:0050794,GO:0051087,GO:0051128,GO:0051129,GO:…	-	ko:K17592	-	-	-	-	ko00000,ko01009	-	-	-	zf-C3HC4_3
evm.model.Chr1.1031	102107.XP_008219695.1	1.59e-218	614.0	2CN8F@1|root,2QUH4@2759|Eukaryota,37Q38@33090|Viridiplantae,3G975@35493|Streptophyta,4JF74@91835|fabids	35493|Streptophyta	-	-	-	-	-	-	-	-	-	-	-	-	-	-	-
evm.model.Chr1.2360	3649.evm.model.supercontig_0.150	1.16e-70	231.0	28IDA@1|root,2QQPY@2759|Eukaryota,37MBW@33090|Viridiplantae,3GEHS@35493|Streptophyta,3HWMK@3699|Brassicales	35493|Streptophyta	O	negative regulation of inclusion body assembly	-	-	-	ko:K17592	-	-	-	-	ko00000,ko01009	-	-	-	zf-C3HC4_3
evm.model.Chr1.3690	102107.XP_008222403.1	1.28e-131	375.0	2CCVI@1|root,2R2X6@2759|Eukaryota,37Q46@33090|Viridiplantae,3G964@35493|Streptophyta,4JHM4@91835|fabids	35493|Streptophyta	K	Transcription factor	-	GO:0001101,GO:0003674,GO:0003700,GO:0006355,GO:0008150,GO:0009719,GO:0009725,GO:0009739,GO:0009889,GO:0010033,GO:0010468,GO:0010556,GO:0019219,GO:0019222,GO:0031323,GO:0031326,GO:0033993,GO:0042221,GO:0050789,GO:0050794,GO:0050896,GO:0051171,GO:0051252,GO:0060255,GO:0065007,GO:0080090,GO:0140110,GO:1901700,GO:1903506,GO:2000112,GO:2001141	-	-	-	-	-	-	-	-	-	-	HLH
evm.model.Chr1.3697	102107.XP_008222377.1	0.0	1073.0	COG0527@1|root,KOG0456@2759|Eukaryota,37J4Y@33090|Viridiplantae,3GBKM@35493|Streptophyta,4JIWR@91835|fabids	35493|Streptophyta	E	Aspartokinase	-	GO:0003674,GO:0003824,GO:0004072,GO:0005575,GO:0005622,GO:0005623,GO:0005737,GO:0006082,GO:0006520,GO:0006793,GO:0006796,GO:0006807,GO:0008150,GO:0008152,GO:0008652,GO:0009058,GO:0009507,GO:0009532,GO:0009536,GO:0009570,GO:0009987,GO:0016053,GO:0016301,GO:0016310,GO:0016740,GO:0016772,GO:0016774,GO:0019202,GO:0019752,GO:0043226,GO:0043227,GO:0043229,GO:0043231,GO:0043436,GO:0044237,GO:0044238,GO:…	2.7.2.4	ko:K00928	ko00260,ko00261,ko00270,ko00300,ko01100,ko01110,ko01120,ko01130,ko01210,ko01230,map00260,map00261,map00270,map00300,map01100,map01110,map01120,map01130,map01210,map01230	M00016,M00017,M00018,M00033,M00525,M00526,M00527	R00480	RC00002,RC00043	ko00000,ko00001,ko00002,ko01000	-	-	-	AA_kinase
evm.model.Chr1.2366	102107.XP_008221045.1	4.22e-271	740.0	COG0174@1|root,KOG0683@2759|Eukaryota,37JCK@33090|Viridiplantae,3GG2Q@35493|Streptophyta,4JRZS@91835|fabids	35493|Streptophyta	E	Glutamine synthetase nodule isozyme-like	-	GO:0005575,GO:0005622,GO:0005623,GO:0005737,GO:0044424,GO:0044464	6.3.1.2	ko:K01915	ko00220,ko00250,ko00630,ko00910,ko01100,ko01120,ko01230,ko02020,ko04217,ko04724,ko04727,map00220,map00250,map00630,map00910,map01100,map01120,map01230,map02020,map04217,map04724,map04727	-	R00253	RC00010,RC02798	ko00000,ko00001,ko01000,ko04147	-	-	-	Gln-synt_C,Gln-synt_N
evm.model.Chr1.1034	102107.XP_008219540.1	0.0	1332.0	KOG4151@1|root,KOG4151@2759|Eukaryota,37KXT@33090|Viridiplantae,3GDF4@35493|Streptophyta,4JE2V@91835|fabids	35493|Streptophyta	DO	PB1 domain	-	GO:0005575,GO:0005622,GO:0005623,GO:0005634,GO:0005737,GO:0005773,GO:0008150,GO:0032886,GO:0043226,GO:0043227,GO:0043229,GO:0043231,GO:0044424,GO:0044444,GO:0044464,GO:0050789,GO:0050794,GO:0065007	-	-	-	-	-	-	-	-	-	-	PB1
evm.model.Chr1.3696	102107.XP_008222372.1	0.0	1477.0	KOG4197@1|root,KOG4197@2759|Eukaryota,37NFM@33090|Viridiplantae,3GG7W@35493|Streptophyta,4JH7I@91835|fabids	35493|Streptophyta	S	DYW family of nucleic acid deaminases	-	GO:0003674,GO:0003676,GO:0003723,GO:0003824,GO:0004518,GO:0004519,GO:0005488,GO:0005575,GO:0005622,GO:0005623,GO:0005737,GO:0006139,GO:0006396,GO:0006725,GO:0006807,GO:0008150,GO:0008152,GO:0009451,GO:0009507,GO:0009536,GO:0009987,GO:0010467,GO:0016070,GO:0016787,GO:0016788,GO:0031425,GO:0034641,GO:0043170,GO:0043226,GO:0043227,GO:0043229,GO:0043231,GO:0043412,GO:0044237,GO:0044238,GO:0044424,GO:…	-	-	-	-	-	-	-	-	-	-	DYW_deaminase,PPR,PPR_2
evm.model.Chr1.3695	102107.XP_008222374.1	3.49e-168	473.0	28MJJ@1|root,2QU37@2759|Eukaryota,37NJB@33090|Viridiplantae,3G8MT@35493|Streptophyta,4JKWN@91835|fabids	35493|Streptophyta	S	isoform X1	-	GO:0006629,GO:0006720,GO:0006721,GO:0008150,GO:0008152,GO:0008299,GO:0008610,GO:0009058,GO:0009987,GO:0016108,GO:0016109,GO:0016114,GO:0016116,GO:0016117,GO:0016122,GO:0016123,GO:0042440,GO:0044237,GO:0044238,GO:0044249,GO:0044255,GO:0046148,GO:0071704,GO:1901576	-	-	-	-	-	-	-	-	-	-	ADC
evm.model.Chr1.1032	3760.EMJ27310	1.39e-121	351.0	2AUMI@1|root,2RZUD@2759|Eukaryota,37TUG@33090|Viridiplantae,3GI3Z@35493|Streptophyta,4JPT5@91835|fabids	35493|Streptophyta	S	Serine-rich protein-related	-	-	-	-	-	-	-	-	-	-	-	-	-
evm.model.Chr1.3694	3760.EMJ24232	0.0	905.0	COG2939@1|root,KOG1282@2759|Eukaryota,37P9M@33090|Viridiplantae,3G8GW@35493|Streptophyta,4JG3K@91835|fabids	35493|Streptophyta	O	Belongs to the peptidase S10 family	-	GO:0003674,GO:0003824,GO:0004180,GO:0004185,GO:0005575,GO:0005618,GO:0005623,GO:0005911,GO:0006508,GO:0006807,GO:0008150,GO:0008152,GO:0008233,GO:0008236,GO:0008238,GO:0009056,GO:0009057,GO:0009505,GO:0009506,GO:0009987,GO:0016787,GO:0017171,GO:0019538,GO:0030054,GO:0030163,GO:0030312,GO:0043170,GO:0044237,GO:0044238,GO:0044248,GO:0044257,GO:0044260,GO:0044265,GO:0044267,GO:0044464,GO:0051603,GO:…	-	ko:K16297	-	-	-	-	ko00000,ko01000,ko01002	-	-	-	Peptidase_S10
evm.model.Chr1.2363	102107.XP_008221053.1	0.0	1274.0	2CMQJ@1|root,2QRF6@2759|Eukaryota,37T5U@33090|Viridiplantae,3GAJ8@35493|Streptophyta,4JFR9@91835|fabids	35493|Streptophyta	G	Belongs to the glycosyl hydrolase 9 (cellulase E) family	-	-	3.2.1.4	ko:K01179	ko00500,ko01100,map00500,map01100	-	R06200,R11307,R11308	-	ko00000,ko00001,ko01000	-	GH5,GH9	-	CBM49,Glyco_hydro_9
evm.model.Chr1.1033	102107.XP_008219541.1	0.0	925.0	KOG2643@1|root,KOG2643@2759|Eukaryota,37JQE@33090|Viridiplantae,3GDX9@35493|Streptophyta,4JNIC@91835|fabids	35493|Streptophyta	T	Calcium uptake protein 1	-	GO:0003674,GO:0005488,GO:0005509,GO:0005575,GO:0005622,GO:0005623,GO:0005737,GO:0005739,GO:0005740,GO:0005743,GO:0005758,GO:0006810,GO:0006811,GO:0006812,GO:0006816,GO:0006839,GO:0006851,GO:0006873,GO:0006874,GO:0006875,GO:0008150,GO:0009987,GO:0016020,GO:0016021,GO:0019725,GO:0019866,GO:0030001,GO:0030003,GO:0031090,GO:0031224,GO:0031300,GO:0031301,GO:0031966,GO:0031967,GO:0031970,GO:0031974,GO:…	-	-	-	-	-	-	-	-	-	-	EF-hand_1,EF-hand_5,EF-hand_8
evm.model.Chr1.1039	102107.XP_008219537.1	5.09e-266	760.0	KOG0266@1|root,KOG0266@2759|Eukaryota,37YAD@33090|Viridiplantae,3GNWM@35493|Streptophyta,4JS26@91835|fabids	35493|Streptophyta	L	Topless-related protein 1-like	-	GO:0000003,GO:0003006,GO:0005575,GO:0005622,GO:0005623,GO:0005737,GO:0005829,GO:0007275,GO:0008150,GO:0009653,GO:0009790,GO:0009791,GO:0009793,GO:0009888,GO:0009933,GO:0010014,GO:0010016,GO:0010072,GO:0010154,GO:0022414,GO:0032501,GO:0032502,GO:0044424,GO:0044444,GO:0044464,GO:0048316,GO:0048367,GO:0048507,GO:0048508,GO:0048532,GO:0048608,GO:0048731,GO:0048856,GO:0061458,GO:0090421	-	-	-	-	-	-	-	-	-	-	WD40
evm.model.Chr1.3699	3760.EMJ24923	1.68e-98	286.0	2CQ0Y@1|root,2S43X@2759|Eukaryota,37W8M@33090|Viridiplantae,3GK35@35493|Streptophyta,4JQGY@91835|fabids	35493|Streptophyta	S	Light-regulated	-	GO:0005575,GO:0005622,GO:0005623,GO:0005737,GO:0007623,GO:0008150,GO:0009314,GO:0009416,GO:0009507,GO:0009526,GO:0009532,GO:0009534,GO:0009535,GO:0009536,GO:0009570,GO:0009579,GO:0009628,GO:0009941,GO:0009987,GO:0016020,GO:0031967,GO:0031975,GO:0031976,GO:0031984,GO:0032991,GO:0034357,GO:0042651,GO:0043226,GO:0043227,GO:0043229,GO:0043231,GO:0044422,GO:0044424,GO:0044425,GO:0044434,GO:0044435,GO:…	-	-	-	-	-	-	-	-	-	-	Lir1
evm.model.Chr1.2368	102107.XP_008221042.1	1.49e-234	665.0	COG0382@1|root,KOG1381@2759|Eukaryota,37IBN@33090|Viridiplantae,3G8ZP@35493|Streptophyta,4JKZD@91835|fabids	35493|Streptophyta	H	Catalyzes the prenylation of para-hydroxybenzoate (PHB) with an all-trans polyprenyl group. Mediates the second step in the final reaction sequence of coenzyme Q (CoQ) biosynthesis, which is the condensation of the polyisoprenoid side chain with PHB, generating the first membrane-bound Q intermediate	PPT1	-	2.5.1.39	ko:K06125	ko00130,ko01100,ko01110,map00130,map01100,map01110	M00128	R05000,R05616,R07273	RC00209,RC02895	ko00000,ko00001,ko00002,ko01000,ko01006	-	-	-	UbiA
evm.model.Chr1.913	102107.XP_008219635.1	0.0	1115.0	COG4638@1|root,2QS20@2759|Eukaryota,37QNK@33090|Viridiplantae,3G9D1@35493|Streptophyta,4JM54@91835|fabids	35493|Streptophyta	P	Chlorophyllide a oxygenase	-	GO:0003674,GO:0003824,GO:0004497,GO:0005575,GO:0005622,GO:0005623,GO:0005737,GO:0006725,GO:0006778,GO:0006779,GO:0006807,GO:0008150,GO:0008152,GO:0009058,GO:0009507,GO:0009526,GO:0009528,GO:0009534,GO:0009535,GO:0009536,GO:0009579,GO:0009706,GO:0009941,GO:0009987,GO:0010277,GO:0015994,GO:0015995,GO:0016020,GO:0016491,GO:0016701,GO:0016703,GO:0018130,GO:0019438,GO:0019866,GO:0031090,GO:0031967,GO:…	1.14.13.122	ko:K13600	ko00860,ko01100,ko01110,map00860,map01100,map01110	-	R08203,R08204,R10080	RC00116,RC00269,RC00769	ko00000,ko00001,ko01000	-	-	-	PaO,Rieske
evm.model.Chr1.914	3750.XP_008368080.1	9.69e-72	216.0	2BH1D@1|root,2S1AP@2759|Eukaryota,37VSI@33090|Viridiplantae,3GJY6@35493|Streptophyta,4JQ1T@91835|fabids	35493|Streptophyta	S	zinc-ribbon family	-	-	-	-	-	-	-	-	-	-	-	-	zinc_ribbon_15
evm.model.Chr1.1156_evm.model.Chr1.1157	102107.XP_008219883.1	4.1e-311	847.0	COG0654@1|root,KOG2614@2759|Eukaryota,37M3J@33090|Viridiplantae,3GDBF@35493|Streptophyta,4JHT7@91835|fabids	35493|Streptophyta	C	Zeaxanthin epoxidase	-	-	-	-	-	-	-	-	-	-	-	-	FAD_binding_3,NAD_binding_8
evm.model.Chr1.919	102107.XP_008219630.1	2.8e-95	280.0	COG0636@1|root,KOG0232@2759|Eukaryota,37J2Q@33090|Viridiplantae,3G8P4@35493|Streptophyta	35493|Streptophyta	C	Proton-conducting pore forming subunit of the membrane integral V0 complex of vacuolar ATPase. V-ATPase is responsible for acidifying a variety of intracellular compartments in eukaryotic cells	-	GO:0000220,GO:0003674,GO:0003824,GO:0005215,GO:0005575,GO:0005622,GO:0005623,GO:0005737,GO:0005773,GO:0005774,GO:0006810,GO:0006811,GO:0006812,GO:0006873,GO:0006885,GO:0007035,GO:0008150,GO:0008324,GO:0009987,GO:0015075,GO:0015077,GO:0015078,GO:0015318,GO:0015399,GO:0015405,GO:0015672,GO:0016020,GO:0016021,GO:0016462,GO:0016469,GO:0016787,GO:0016817,GO:0016818,GO:0016887,GO:0017111,GO:0019725,GO:…	-	ko:K02155	ko00190,ko01100,ko04142,ko04145,ko04721,ko04966,ko05110,ko05120,ko05152,ko05323,map00190,map01100,map04142,map04145,map04721,map04966,map05110,map05120,map05152,map05323	M00160	-	-	ko00000,ko00001,ko00002	3.A.2.2	-	-	ATP-synt_C
evm.model.Chr1.909	3760.EMJ22913	3.9e-136	386.0	2AAVC@1|root,2RYMX@2759|Eukaryota,37PN9@33090|Viridiplantae,3GHZC@35493|Streptophyta	35493|Streptophyta	S	LRR-repeat protein	-	-	-	-	-	-	-	-	-	-	-	-	F-box,FBD
evm.model.Chr1.2373	3760.EMJ23982	2.19e-290	793.0	COG0513@1|root,KOG0328@2759|Eukaryota,37QGM@33090|Viridiplantae,3GB0E@35493|Streptophyta,4JM1M@91835|fabids	35493|Streptophyta	A	Eukaryotic initiation factor	-	GO:0001666,GO:0003674,GO:0003676,GO:0003723,GO:0003724,GO:0003729,GO:0003824,GO:0004004,GO:0004386,GO:0005488,GO:0005575,GO:0005622,GO:0005623,GO:0005634,GO:0005654,GO:0005681,GO:0005730,GO:0005737,GO:0006139,GO:0006396,GO:0006725,GO:0006807,GO:0006950,GO:0008026,GO:0008150,GO:0008152,GO:0008186,GO:0008380,GO:0009628,GO:0009987,GO:0010467,GO:0010468,GO:0010501,GO:0016020,GO:0016070,GO:0016462,GO:…	3.6.4.13	ko:K13025	ko03013,ko03015,ko03040,map03013,map03015,map03040	M00430	-	-	ko00000,ko00001,ko00002,ko01000,ko03009,ko03012,ko03019,ko03041	-	-	-	DEAD,Helicase_C
evm.model.Chr1.2371	3760.EMJ26359	1.67e-141	419.0	COG1297@1|root,2QQ2H@2759|Eukaryota,37Q1X@33090|Viridiplantae,3GENT@35493|Streptophyta,4JE6Q@91835|fabids	35493|Streptophyta	S	metal-nicotianamine transporter	-	GO:0003674,GO:0005215,GO:0005575,GO:0005623,GO:0005886,GO:0006810,GO:0008150,GO:0016020,GO:0022857,GO:0044464,GO:0051179,GO:0051234,GO:0055085,GO:0071944	-	-	-	-	-	-	-	-	-	-	OPT
evm.model.Chr1.2370	102107.XP_008221044.1	1.2e-280	769.0	COG0382@1|root,KOG1381@2759|Eukaryota,37IBN@33090|Viridiplantae,3G8ZP@35493|Streptophyta,4JKZD@91835|fabids	35493|Streptophyta	H	Catalyzes the prenylation of para-hydroxybenzoate (PHB) with an all-trans polyprenyl group. Mediates the second step in the final reaction sequence of coenzyme Q (CoQ) biosynthesis, which is the condensation of the polyisoprenoid side chain with PHB, generating the first membrane-bound Q intermediate	PPT1	-	2.5.1.39	ko:K06125	ko00130,ko01100,ko01110,map00130,map01100,map01110	M00128	R05000,R05616,R07273	RC00209,RC02895	ko00000,ko00001,ko00002,ko01000,ko01006	-	-	-	UbiA
evm.model.Chr1.1040	102107.XP_008219536.1	4.22e-69	215.0	2C7GX@1|root,2S2Y7@2759|Eukaryota,37VW9@33090|Viridiplantae,3GJ4N@35493|Streptophyta,4JU7G@91835|fabids	35493|Streptophyta	-	-	-	-	-	-	-	-	-	-	-	-	-	-	-
evm.model.Chr1.2377	102107.XP_008221035.1	2.41e-259	711.0	28IIJ@1|root,2QUIN@2759|Eukaryota,37QVS@33090|Viridiplantae,3GBG7@35493|Streptophyta,4JS2S@91835|fabids	35493|Streptophyta	S	SAM dependent carboxyl methyltransferase	-	-	2.1.1.276	ko:K18886	-	-	-	-	ko00000,ko01000	-	-	-	Methyltransf_7
evm.model.Chr1.1045	3760.EMJ24088	0.0	1123.0	COG0215@1|root,KOG2007@2759|Eukaryota,37I6B@33090|Viridiplantae,3GFCW@35493|Streptophyta,4JK2U@91835|fabids	35493|Streptophyta	J	cysteine--tRNA	-	GO:0000166,GO:0000741,GO:0003674,GO:0003824,GO:0004812,GO:0004817,GO:0005488,GO:0005524,GO:0005575,GO:0005622,GO:0005623,GO:0005737,GO:0005739,GO:0006082,GO:0006139,GO:0006399,GO:0006412,GO:0006417,GO:0006418,GO:0006423,GO:0006518,GO:0006520,GO:0006725,GO:0006807,GO:0006996,GO:0006997,GO:0007005,GO:0007006,GO:0007007,GO:0007275,GO:0008144,GO:0008150,GO:0008152,GO:0009058,GO:0009059,GO:0009507,GO:…	6.1.1.16	ko:K01883	ko00970,map00970	M00359,M00360	R03650	RC00055,RC00523	ko00000,ko00001,ko00002,ko01000,ko01007,ko03016	-	-	-	DALR_2,tRNA-synt_1e,tRNA-synt_1g
evm.model.Chr1.2376	3760.EMJ26617	0.0	2101.0	28NCE@1|root,2QUXX@2759|Eukaryota,37PFJ@33090|Viridiplantae,3GC3U@35493|Streptophyta,4JG40@91835|fabids	35493|Streptophyta	S	Uncharacterized ACR, COG1678	-	-	-	-	-	-	-	-	-	-	-	-	DUF179,Thioredoxin
evm.model.Chr1.5405	102107.XP_008224062.1	0.0	1255.0	295NR@1|root,2RCM2@2759|Eukaryota,37TAJ@33090|Viridiplantae,3GBUK@35493|Streptophyta,4JDCP@91835|fabids	35493|Streptophyta	-	-	-	GO:0000003,GO:0000902,GO:0000904,GO:0003006,GO:0005575,GO:0005622,GO:0005623,GO:0005634,GO:0005737,GO:0005829,GO:0006355,GO:0007275,GO:0008150,GO:0009653,GO:0009790,GO:0009791,GO:0009793,GO:0009888,GO:0009889,GO:0009908,GO:0009965,GO:0009987,GO:0010016,GO:0010026,GO:0010090,GO:0010091,GO:0010154,GO:0010468,GO:0010556,GO:0016043,GO:0019219,GO:0019222,GO:0022414,GO:0030154,GO:0031323,GO:0031326,GO:…	-	-	-	-	-	-	-	-	-	-	-
evm.model.Chr1.2375	102107.XP_008221037.1	0.0	1999.0	COG0013@1|root,KOG0188@2759|Eukaryota,37Q0V@33090|Viridiplantae,3GDU7@35493|Streptophyta,4JM9N@91835|fabids	35493|Streptophyta	J	Catalyzes the attachment of alanine to tRNA(Ala) in a two-step reaction alanine is first activated by ATP to form Ala- AMP and then transferred to the acceptor end of tRNA(Ala). Also edits incorrectly charged tRNA(Ala) via its editing domain	-	GO:0000049,GO:0003674,GO:0003676,GO:0003723,GO:0003824,GO:0004812,GO:0004813,GO:0005488,GO:0005575,GO:0005622,GO:0005623,GO:0005737,GO:0005739,GO:0005829,GO:0006082,GO:0006139,GO:0006396,GO:0006399,GO:0006400,GO:0006412,GO:0006418,GO:0006419,GO:0006518,GO:0006520,GO:0006725,GO:0006807,GO:0008033,GO:0008150,GO:0008152,GO:0009058,GO:0009059,GO:0009451,GO:0009507,GO:0009536,GO:0009987,GO:0010035,GO:…	6.1.1.7	ko:K01872	ko00970,map00970	M00359,M00360	R03038	RC00055,RC00523	ko00000,ko00001,ko00002,ko01000,ko01007,ko03016	-	-	-	DHHA1,tRNA-synt_2c,tRNA_SAD
evm.model.Chr1.5406	3760.EMJ24140	0.0	910.0	COG1035@1|root,2QR65@2759|Eukaryota,37K6P@33090|Viridiplantae,3GAIA@35493|Streptophyta,4JE4M@91835|fabids	35493|Streptophyta	C	7-hydroxymethyl chlorophyll a reductase	-	-	1.17.7.2	ko:K18010	ko00860,ko01100,ko01110,map00860,map01100,map01110	-	R09071	RC00269	ko00000,ko00001,ko01000	-	-	-	FrhB_FdhB_C,FrhB_FdhB_N
evm.model.Chr1.2374	3760.EMJ26662	0.0	2691.0	KOG0198@1|root,KOG0198@2759|Eukaryota,37ISD@33090|Viridiplantae,3G93K@35493|Streptophyta,4JG6M@91835|fabids	35493|Streptophyta	T	Serine threonine-protein kinase sepA-like	-	GO:0000278,GO:0000281,GO:0000910,GO:0001558,GO:0001932,GO:0001934,GO:0003674,GO:0003824,GO:0004672,GO:0004674,GO:0005575,GO:0005622,GO:0005623,GO:0005634,GO:0005730,GO:0005737,GO:0005773,GO:0005813,GO:0005815,GO:0005829,GO:0005856,GO:0005886,GO:0006464,GO:0006468,GO:0006793,GO:0006796,GO:0006807,GO:0006950,GO:0007049,GO:0007154,GO:0007165,GO:0007346,GO:0008150,GO:0008152,GO:0008361,GO:0009893,GO:…	-	-	-	-	-	-	-	-	-	-	Pkinase
evm.model.Chr1.1044	102107.XP_008219534.1	0.0	1063.0	28IFX@1|root,2QQST@2759|Eukaryota,37PEI@33090|Viridiplantae,3GCC1@35493|Streptophyta,4JSBP@91835|fabids	35493|Streptophyta	S	heparanase-like protein	-	GO:0003674,GO:0003824,GO:0004553,GO:0004566,GO:0005575,GO:0005618,GO:0005623,GO:0009505,GO:0016787,GO:0016798,GO:0030312,GO:0044464,GO:0071944	3.2.1.166	ko:K07964	ko00531,ko01100,ko05205,map00531,map01100,map05205	M00078	R07811	-	ko00000,ko00001,ko00002,ko00536,ko01000	-	GH79	-	Glyco_hydro_79n
evm.model.Chr1.1049	102107.XP_008219527.1	2.4e-178	504.0	2CGC1@1|root,2RSMU@2759|Eukaryota,37THG@33090|Viridiplantae,3GDUJ@35493|Streptophyta,4JS2E@91835|fabids	35493|Streptophyta	-	-	-	-	-	-	-	-	-	-	-	-	-	-	-
evm.model.Chr1.1047	102107.XP_008219529.1	8.4e-143	403.0	KOG3306@1|root,KOG3306@2759|Eukaryota,37RKW@33090|Viridiplantae,3GFHI@35493|Streptophyta,4JH6K@91835|fabids	35493|Streptophyta	S	ER membrane protein complex subunit 7 homolog	-	GO:0005575,GO:0005622,GO:0005623,GO:0005737,GO:0005783,GO:0005789,GO:0012505,GO:0016020,GO:0016021,GO:0030176,GO:0031224,GO:0031227,GO:0031984,GO:0032991,GO:0042175,GO:0043226,GO:0043227,GO:0043229,GO:0043231,GO:0044422,GO:0044424,GO:0044425,GO:0044432,GO:0044444,GO:0044446,GO:0044464,GO:0072546,GO:0098796,GO:0098827	-	-	-	-	-	-	-	-	-	-	DUF2012
evm.model.Chr1.921	102107.XP_008219628.1	2.22e-232	644.0	KOG2997@1|root,KOG2997@2759|Eukaryota,37QP2@33090|Viridiplantae,3GFHE@35493|Streptophyta,4JMM7@91835|fabids	35493|Streptophyta	S	f-box protein	-	GO:0005575,GO:0005622,GO:0005623,GO:0005634,GO:0005737,GO:0005739,GO:0006417,GO:0006950,GO:0008150,GO:0009266,GO:0009408,GO:0009409,GO:0009628,GO:0009889,GO:0010468,GO:0010556,GO:0010608,GO:0019222,GO:0031323,GO:0031326,GO:0032268,GO:0034248,GO:0042995,GO:0043226,GO:0043227,GO:0043229,GO:0043231,GO:0044424,GO:0044444,GO:0044464,GO:0050789,GO:0050794,GO:0050896,GO:0051171,GO:0051246,GO:0060255,GO:…	-	ko:K10295	-	-	-	-	ko00000,ko04121	-	-	-	F-box,F-box-like
evm.model.Chr1.922	3760.EMJ24422	5.15e-269	736.0	KOG3178@1|root,KOG3178@2759|Eukaryota,37PBP@33090|Viridiplantae,3GGBD@35493|Streptophyta,4JGV4@91835|fabids	35493|Streptophyta	S	Belongs to the class I-like SAM-binding methyltransferase superfamily. Cation-independent O- methyltransferase family	-	-	-	-	-	-	-	-	-	-	-	-	Dimerisation,Methyltransf_2
evm.model.Chr1.923	102107.XP_008219626.1	0.0	933.0	COG1473@1|root,2QQEM@2759|Eukaryota,37SB1@33090|Viridiplantae,3GDFQ@35493|Streptophyta,4JHCK@91835|fabids	35493|Streptophyta	S	Iaa-amino acid hydrolase	ILL6	GO:0001101,GO:0002682,GO:0002831,GO:0003674,GO:0003824,GO:0006082,GO:0008150,GO:0008152,GO:0009694,GO:0009719,GO:0009725,GO:0009753,GO:0009987,GO:0010033,GO:0010112,GO:0010817,GO:0016787,GO:0016810,GO:0019752,GO:0031347,GO:0032101,GO:0032787,GO:0042221,GO:0042445,GO:0043436,GO:0043900,GO:0044237,GO:0044281,GO:0045088,GO:0048583,GO:0050776,GO:0050789,GO:0050896,GO:0065007,GO:0065008,GO:0071704,GO:…	3.5.1.127	ko:K14664,ko:K21604	-	-	-	-	ko00000,ko01000,ko01002	-	-	-	M20_dimer,Peptidase_M20
evm.model.Chr1.925	102107.XP_008219624.1	3.13e-145	412.0	COG5641@1|root,KOG1601@2759|Eukaryota,37SJA@33090|Viridiplantae,3G9MX@35493|Streptophyta,4JPAS@91835|fabids	35493|Streptophyta	K	two-component response regulator	-	GO:0000156,GO:0000160,GO:0003674,GO:0005575,GO:0005622,GO:0005623,GO:0005634,GO:0006355,GO:0007154,GO:0007165,GO:0007623,GO:0008150,GO:0009719,GO:0009725,GO:0009735,GO:0009736,GO:0009755,GO:0009889,GO:0009987,GO:0010033,GO:0010468,GO:0010556,GO:0019219,GO:0019222,GO:0023052,GO:0031323,GO:0031326,GO:0032870,GO:0035556,GO:0042221,GO:0043226,GO:0043227,GO:0043229,GO:0043231,GO:0044424,GO:0044464,GO:…	-	ko:K14492	ko04075,map04075	-	-	-	ko00000,ko00001	-	-	-	Response_reg
evm.model.Chr1.927	102107.XP_008219623.1	0.0	949.0	COG0526@1|root,KOG0190@2759|Eukaryota,37R3F@33090|Viridiplantae,3GCU7@35493|Streptophyta,4JRE7@91835|fabids	35493|Streptophyta	O	disulfide-isomerase-like	PDIL1-1	GO:0000003,GO:0000322,GO:0000323,GO:0000325,GO:0000326,GO:0000327,GO:0003006,GO:0003674,GO:0003756,GO:0003824,GO:0005575,GO:0005618,GO:0005622,GO:0005623,GO:0005737,GO:0005773,GO:0005774,GO:0005783,GO:0005788,GO:0005794,GO:0005886,GO:0006457,GO:0006950,GO:0006970,GO:0007275,GO:0008150,GO:0009314,GO:0009416,GO:0009505,GO:0009507,GO:0009532,GO:0009536,GO:0009570,GO:0009579,GO:0009628,GO:0009642,GO:…	5.3.4.1	ko:K09580	ko04141,map04141	-	-	-	ko00000,ko00001,ko01000,ko03110,ko04131,ko04147	-	-	-	Thioredoxin,Thioredoxin_6
evm.model.Chr1.5408	102107.XP_008224059.1	0.0	1942.0	COG5022@1|root,KOG0160@2759|Eukaryota,37PXZ@33090|Viridiplantae,3GEND@35493|Streptophyta	35493|Streptophyta	Z	Belongs to the TRAFAC class myosin-kinesin ATPase superfamily. Myosin family	-	GO:0000146,GO:0000166,GO:0000331,GO:0003674,GO:0003774,GO:0003779,GO:0003824,GO:0005488,GO:0005515,GO:0005524,GO:0005575,GO:0005622,GO:0005623,GO:0005737,GO:0005773,GO:0005856,GO:0006928,GO:0008092,GO:0008144,GO:0008150,GO:0009987,GO:0015629,GO:0016462,GO:0016787,GO:0016817,GO:0016818,GO:0016887,GO:0017076,GO:0017111,GO:0030029,GO:0030048,GO:0030554,GO:0030898,GO:0031410,GO:0031982,GO:0032553,GO:…	-	ko:K10357	-	-	-	-	ko00000,ko03019,ko03029,ko04131,ko04812	-	-	-	DIL,IQ,Myosin_N,Myosin_head
evm.model.Chr1.5409	102107.XP_008224058.1	1.24e-146	415.0	2CXT7@1|root,2RZJI@2759|Eukaryota,37UMH@33090|Viridiplantae,3GISI@35493|Streptophyta,4JPXE@91835|fabids	35493|Streptophyta	S	Golgin subfamily A member 6-like protein	-	-	-	-	-	-	-	-	-	-	-	-	-
evm.model.Chr1.2351_evm.model.Chr1.2352	102107.XP_008221060.1	4.62e-229	632.0	COG1418@1|root,2QSR7@2759|Eukaryota,37SE2@33090|Viridiplantae,3G8YY@35493|Streptophyta,4JN9C@91835|fabids	35493|Streptophyta	S	Metal dependent phosphohydrolases with conserved 'HD' motif.	-	-	-	ko:K06950	-	-	-	-	ko00000	-	-	-	HD
evm.model.Chr1.3463_evm.model.Chr1.3464	3641.EOY00790	4.48e-243	682.0	COG2124@1|root,KOG0156@2759|Eukaryota,37JZ1@33090|Viridiplantae,3GDBY@35493|Streptophyta	35493|Streptophyta	Q	cytochrome P450	-	GO:0003674,GO:0003824,GO:0004497,GO:0005575,GO:0005622,GO:0005623,GO:0005737,GO:0005783,GO:0005789,GO:0008150,GO:0008152,GO:0009058,GO:0012505,GO:0016020,GO:0016491,GO:0016705,GO:0016709,GO:0019748,GO:0031090,GO:0031984,GO:0042175,GO:0043226,GO:0043227,GO:0043229,GO:0043231,GO:0044422,GO:0044424,GO:0044425,GO:0044432,GO:0044444,GO:0044446,GO:0044464,GO:0044550,GO:0055114,GO:0098827	-	ko:K20617	-	-	-	-	ko00000,ko00199	-	-	-	p450
evm.model.Chr1.1052	102107.XP_008219524.1	0.0	1073.0	COG0438@1|root,KOG0853@2759|Eukaryota,37S8W@33090|Viridiplantae,3GD55@35493|Streptophyta	35493|Streptophyta	M	Belongs to the glycosyltransferase 1 family	-	GO:0003674,GO:0003824,GO:0005575,GO:0005623,GO:0005886,GO:0006810,GO:0007275,GO:0008150,GO:0008194,GO:0009555,GO:0009653,GO:0009987,GO:0010208,GO:0010927,GO:0016020,GO:0016043,GO:0016740,GO:0016757,GO:0016758,GO:0022607,GO:0030198,GO:0032501,GO:0032502,GO:0032989,GO:0035251,GO:0043062,GO:0044085,GO:0044464,GO:0045229,GO:0046524,GO:0046527,GO:0046903,GO:0048229,GO:0048646,GO:0048856,GO:0048869,GO:…	2.4.1.14	ko:K00696	ko00500,ko01100,map00500,map01100	-	R00766	RC00005,RC00028,RC02748	ko00000,ko00001,ko01000	-	GT4	-	Glycos_transf_1,S6PP,Sucrose_synth
evm.model.Chr1.2383	3750.XP_008353148.1	0.0	1491.0	KOG0155@1|root,KOG0155@2759|Eukaryota,37S7A@33090|Viridiplantae,3GAXZ@35493|Streptophyta,4JGQ4@91835|fabids	35493|Streptophyta	K	pre-mRNA-processing protein	-	GO:0000122,GO:0001085,GO:0001103,GO:0003674,GO:0003712,GO:0003713,GO:0003714,GO:0005488,GO:0005515,GO:0005575,GO:0005622,GO:0005623,GO:0005634,GO:0005654,GO:0006139,GO:0006351,GO:0006355,GO:0006357,GO:0006366,GO:0006725,GO:0006807,GO:0008134,GO:0008150,GO:0008152,GO:0009058,GO:0009059,GO:0009889,GO:0009890,GO:0009891,GO:0009892,GO:0009893,GO:0009987,GO:0010467,GO:0010468,GO:0010556,GO:0010557,GO:…	-	ko:K12824	ko03040,ko04212,map03040,map04212	-	-	-	ko00000,ko00001,ko03041	-	-	-	FF,WW
evm.model.Chr1.2382	102107.XP_008221027.1	0.0	1282.0	COG5038@1|root,KOG1012@2759|Eukaryota,37JDH@33090|Viridiplantae,3GFJI@35493|Streptophyta,4JJ3M@91835|fabids	35493|Streptophyta	S	Protein kinase C conserved region 2 (CalB)	-	GO:0003674,GO:0005488,GO:0005515,GO:0005575,GO:0005622,GO:0005623,GO:0005737,GO:0005783,GO:0005789,GO:0005886,GO:0012505,GO:0016020,GO:0016021,GO:0030176,GO:0031224,GO:0031227,GO:0031984,GO:0042175,GO:0042802,GO:0043226,GO:0043227,GO:0043229,GO:0043231,GO:0044232,GO:0044422,GO:0044424,GO:0044425,GO:0044432,GO:0044444,GO:0044446,GO:0044464,GO:0071944,GO:0098827	-	-	-	-	-	-	-	-	-	-	C2
evm.model.Chr1.2381	3760.EMJ23668	0.0	1155.0	COG0277@1|root,KOG1262@2759|Eukaryota,37Q6T@33090|Viridiplantae,3GC89@35493|Streptophyta,4JKAG@91835|fabids	35493|Streptophyta	C	Delta(24)-sterol	DWF1	GO:0000902,GO:0003674,GO:0005488,GO:0005515,GO:0005516,GO:0005575,GO:0005622,GO:0005623,GO:0005737,GO:0005773,GO:0005774,GO:0005886,GO:0006629,GO:0006694,GO:0006725,GO:0008150,GO:0008152,GO:0008202,GO:0008610,GO:0009058,GO:0009653,GO:0009698,GO:0009808,GO:0009826,GO:0009832,GO:0009834,GO:0009987,GO:0010817,GO:0016020,GO:0016021,GO:0016043,GO:0016049,GO:0016128,GO:0016129,GO:0016131,GO:0016132,GO:…	1.3.1.72	ko:K09828	ko00100,ko01100,ko01110,map00100,map01100,map01110	M00101	R01457,R03689,R05703,R07488,R07493,R07498,R07499,R07507,R11096	RC00522,RC01887,RC02419	ko00000,ko00001,ko00002,ko01000	-	-	-	FAD_binding_4
evm.model.Chr1.1051	102107.XP_008219524.1	1.46e-207	605.0	COG0438@1|root,KOG0853@2759|Eukaryota,37S8W@33090|Viridiplantae,3GD55@35493|Streptophyta	35493|Streptophyta	M	Belongs to the glycosyltransferase 1 family	-	GO:0003674,GO:0003824,GO:0005575,GO:0005623,GO:0005886,GO:0006810,GO:0007275,GO:0008150,GO:0008194,GO:0009555,GO:0009653,GO:0009987,GO:0010208,GO:0010927,GO:0016020,GO:0016043,GO:0016740,GO:0016757,GO:0016758,GO:0022607,GO:0030198,GO:0032501,GO:0032502,GO:0032989,GO:0035251,GO:0043062,GO:0044085,GO:0044464,GO:0045229,GO:0046524,GO:0046527,GO:0046903,GO:0048229,GO:0048646,GO:0048856,GO:0048869,GO:…	2.4.1.14	ko:K00696	ko00500,ko01100,map00500,map01100	-	R00766	RC00005,RC00028,RC02748	ko00000,ko00001,ko01000	-	GT4	-	Glycos_transf_1,S6PP,Sucrose_synth
evm.model.Chr1.2388	3760.EMJ23832	5.81e-164	462.0	2AH3C@1|root,2RYDH@2759|Eukaryota,37I06@33090|Viridiplantae,3GIG5@35493|Streptophyta,4JMXU@91835|fabids	35493|Streptophyta	S	Domain of unknown function (DUF3067)	-	-	-	-	-	-	-	-	-	-	-	-	DUF3067
evm.model.Chr1.1056	3760.EMJ26680	0.0	2967.0	KOG1987@1|root,KOG1987@2759|Eukaryota,37P14@33090|Viridiplantae,3G7J4@35493|Streptophyta,4JM2Z@91835|fabids	35493|Streptophyta	D	meprin and TRAF homology	-	GO:0001101,GO:0003674,GO:0003824,GO:0004843,GO:0005575,GO:0005622,GO:0005623,GO:0005634,GO:0005737,GO:0005829,GO:0005911,GO:0006508,GO:0006807,GO:0007154,GO:0007165,GO:0008150,GO:0008152,GO:0008233,GO:0008234,GO:0009506,GO:0009719,GO:0009725,GO:0009753,GO:0009755,GO:0009867,GO:0009987,GO:0010033,GO:0016787,GO:0019538,GO:0019783,GO:0023052,GO:0030054,GO:0032870,GO:0036459,GO:0042221,GO:0043170,GO:…	-	-	-	-	-	-	-	-	-	-	FancD2,MATH
evm.model.Chr1.2387	102107.XP_008221021.1	4.17e-259	722.0	28N5X@1|root,2QUR5@2759|Eukaryota,37ICV@33090|Viridiplantae,3GBTG@35493|Streptophyta,4JDRU@91835|fabids	35493|Streptophyta	-	-	-	-	-	-	-	-	-	-	-	-	-	-	-
evm.model.Chr1.1057	102107.XP_008219518.1	0.0	1377.0	28JRK@1|root,2QS51@2759|Eukaryota,37MB5@33090|Viridiplantae,3G9W3@35493|Streptophyta,4JID3@91835|fabids	35493|Streptophyta	S	Protein FAR1-RELATED SEQUENCE 6-like	-	-	-	ko:K17604	-	-	-	-	ko00000,ko01009	-	-	-	FAR1,MULE,SWIM
evm.model.Chr1.2386	102107.XP_008221022.1	1.21e-213	593.0	2BD93@1|root,2S123@2759|Eukaryota,37VRZ@33090|Viridiplantae,3GJVF@35493|Streptophyta,4JT7A@91835|fabids	35493|Streptophyta	S	UPF0496 protein 4-like	-	-	-	-	-	-	-	-	-	-	-	-	BPS1
evm.model.Chr1.2385	3760.EMJ26955	0.0	1061.0	2CM9T@1|root,2QPQT@2759|Eukaryota,37KNU@33090|Viridiplantae,3GDMP@35493|Streptophyta,4JI8C@91835|fabids	35493|Streptophyta	S	Belongs to the NPH3 family	-	-	-	-	-	-	-	-	-	-	-	-	BTB,NPH3
evm.model.Chr1.1055	102107.XP_008219522.1	0.0	966.0	28NX6@1|root,2QVHH@2759|Eukaryota,37QBB@33090|Viridiplantae,3GBRK@35493|Streptophyta,4JKVT@91835|fabids	35493|Streptophyta	S	ACT domain	-	-	-	-	-	-	-	-	-	-	-	-	ACT,ACT_6
evm.model.Chr1.5410	3760.EMJ26475	0.0	1573.0	KOG4569@1|root,KOG4569@2759|Eukaryota,37K0N@33090|Viridiplantae,3GGZ4@35493|Streptophyta,4JECZ@91835|fabids	35493|Streptophyta	I	cellular process	-	GO:0001505,GO:0003674,GO:0005488,GO:0005509,GO:0005575,GO:0005622,GO:0005623,GO:0005737,GO:0005768,GO:0005783,GO:0005789,GO:0007154,GO:0007165,GO:0008021,GO:0008150,GO:0009987,GO:0010646,GO:0012505,GO:0012506,GO:0016020,GO:0016021,GO:0019722,GO:0019932,GO:0023051,GO:0023052,GO:0030100,GO:0030133,GO:0030334,GO:0030336,GO:0030658,GO:0030659,GO:0030672,GO:0031090,GO:0031224,GO:0031410,GO:0031982,GO:…	-	-	-	-	-	-	-	-	-	-	C2,Lipase_3
evm.model.Chr1.931	102107.XP_008219616.1	0.0	941.0	COG1012@1|root,KOG2456@2759|Eukaryota,37N42@33090|Viridiplantae,3GDE5@35493|Streptophyta,4JMP1@91835|fabids	35493|Streptophyta	C	Belongs to the aldehyde dehydrogenase family	-	GO:0001101,GO:0003674,GO:0003824,GO:0004028,GO:0004029,GO:0005575,GO:0005622,GO:0005623,GO:0005737,GO:0005773,GO:0005783,GO:0005794,GO:0005911,GO:0006950,GO:0006970,GO:0008150,GO:0008152,GO:0009269,GO:0009414,GO:0009415,GO:0009506,GO:0009536,GO:0009628,GO:0009651,GO:0009719,GO:0009725,GO:0009737,GO:0010033,GO:0010035,GO:0012505,GO:0016020,GO:0016491,GO:0016620,GO:0016903,GO:0030054,GO:0033993,GO:…	1.2.1.3	ko:K00128	ko00010,ko00053,ko00071,ko00280,ko00310,ko00330,ko00340,ko00380,ko00410,ko00561,ko00620,ko00625,ko00903,ko00981,ko01100,ko01110,ko01120,ko01130,map00010,map00053,map00071,map00280,map00310,map00330,map00340,map00380,map00410,map00561,map00620,map00625,map00903,map00981,map01100,map01110,map01120,map01130	M00135	R00264,R00631,R00710,R00904,R01752,R01986,R02549,R02678,R02940,R02957,R03283,R03869,R04065,R04506,R04903,R05050,R05237,R05238,R05286,R06366,R08146	RC00047,RC00071,RC00080,RC00186,RC00218,RC00242,RC00816,RC01500	ko00000,ko00001,ko00002,ko01000	-	-	-	Aldedh
evm.model.Chr1.932	102107.XP_008219618.1	2.41e-259	711.0	COG0484@1|root,KOG0714@2759|Eukaryota,37N5R@33090|Viridiplantae,3GDAB@35493|Streptophyta,4JI89@91835|fabids	35493|Streptophyta	O	DnaJ homolog subfamily B member	-	GO:0000226,GO:0001578,GO:0005575,GO:0005623,GO:0005929,GO:0006996,GO:0007010,GO:0007017,GO:0008150,GO:0009987,GO:0016043,GO:0022607,GO:0030030,GO:0030031,GO:0031514,GO:0035082,GO:0036126,GO:0042995,GO:0043226,GO:0044085,GO:0044422,GO:0044441,GO:0044463,GO:0044464,GO:0044782,GO:0060271,GO:0070925,GO:0071840,GO:0097223,GO:0097224,GO:0097729,GO:0120025,GO:0120031,GO:0120036,GO:0120038,GO:1904158	-	ko:K09519	-	-	-	-	ko00000,ko03110	-	-	-	DnaJ,DnaJ_C
evm.model.Chr1.2389	102107.XP_008221018.1	1.3e-264	725.0	COG0692@1|root,KOG2994@2759|Eukaryota,37IR7@33090|Viridiplantae,3GECZ@35493|Streptophyta,4JKWG@91835|fabids	35493|Streptophyta	L	Excises uracil residues from the DNA which can arise as a result of misincorporation of dUMP residues by DNA polymerase or due to deamination of cytosine	-	GO:0003674,GO:0003824,GO:0004844,GO:0005575,GO:0005622,GO:0005623,GO:0005737,GO:0005739,GO:0006139,GO:0006259,GO:0006281,GO:0006284,GO:0006285,GO:0006725,GO:0006807,GO:0006950,GO:0006974,GO:0008150,GO:0008152,GO:0009987,GO:0016787,GO:0016798,GO:0016799,GO:0019104,GO:0033554,GO:0034641,GO:0043170,GO:0043226,GO:0043227,GO:0043229,GO:0043231,GO:0044237,GO:0044238,GO:0044260,GO:0044424,GO:0044444,GO:…	3.2.2.27	ko:K03648	ko03410,ko05340,map03410,map05340	-	-	-	ko00000,ko00001,ko01000,ko03400	-	-	-	UDG
evm.model.Chr1.934	102107.XP_008219613.1	2.22e-313	853.0	KOG1339@1|root,KOG1339@2759|Eukaryota,37M4V@33090|Viridiplantae,3GEPA@35493|Streptophyta,4JS4E@91835|fabids	35493|Streptophyta	O	Belongs to the peptidase A1 family	-	GO:0003674,GO:0003824,GO:0004175,GO:0004190,GO:0006508,GO:0006807,GO:0008150,GO:0008152,GO:0008233,GO:0009056,GO:0009057,GO:0016787,GO:0019538,GO:0030163,GO:0043170,GO:0044238,GO:0070001,GO:0070011,GO:0071704,GO:0140096,GO:1901564,GO:1901565,GO:1901575	-	-	-	-	-	-	-	-	-	-	TAXi_C,TAXi_N
evm.model.Chr1.935	102107.XP_008219612.1	0.0	1924.0	COG5059@1|root,KOG0242@2759|Eukaryota,37KHV@33090|Viridiplantae,3GDT3@35493|Streptophyta,4JD4N@91835|fabids	35493|Streptophyta	Z	Belongs to the TRAFAC class myosin-kinesin ATPase superfamily. Kinesin family	-	GO:0003674,GO:0003774,GO:0003777,GO:0003824,GO:0005575,GO:0005622,GO:0005623,GO:0005856,GO:0005871,GO:0005874,GO:0005875,GO:0005886,GO:0006928,GO:0007017,GO:0007018,GO:0008150,GO:0009987,GO:0015630,GO:0016020,GO:0016462,GO:0016787,GO:0016817,GO:0016818,GO:0016887,GO:0017111,GO:0032991,GO:0035371,GO:0043226,GO:0043228,GO:0043229,GO:0043232,GO:0044422,GO:0044424,GO:0044430,GO:0044446,GO:0044464,GO:…	-	ko:K11498	-	-	-	-	ko00000,ko01009,ko03036	-	-	-	Kinesin
evm.model.Chr1.937	102107.XP_008219610.1	3.83e-298	872.0	KOG0167@1|root,KOG0167@2759|Eukaryota,37IQG@33090|Viridiplantae,3G7WJ@35493|Streptophyta,4JDIG@91835|fabids	35493|Streptophyta	S	Protein kinase C conserved region 2 (CalB)	-	GO:0000271,GO:0000902,GO:0002682,GO:0002683,GO:0003674,GO:0003824,GO:0004842,GO:0005102,GO:0005488,GO:0005515,GO:0005575,GO:0005622,GO:0005623,GO:0005634,GO:0005737,GO:0005829,GO:0005856,GO:0005874,GO:0005881,GO:0005886,GO:0005938,GO:0005975,GO:0005976,GO:0006073,GO:0006464,GO:0006807,GO:0006950,GO:0006952,GO:0008104,GO:0008150,GO:0008152,GO:0009058,GO:0009059,GO:0009250,GO:0009605,GO:0009607,GO:…	-	-	-	-	-	-	-	-	-	-	Arm,C2
evm.model.Chr1.938	4565.Traes_4AL_EB7B7633A.1	4.18e-61	214.0	KOG0167@1|root,KOG0167@2759|Eukaryota,37IQG@33090|Viridiplantae,3G7WJ@35493|Streptophyta,3M3SN@4447|Liliopsida,3IKKC@38820|Poales	35493|Streptophyta	S	C2 domain	-	GO:0000271,GO:0000902,GO:0002682,GO:0002683,GO:0003674,GO:0003824,GO:0004842,GO:0005102,GO:0005488,GO:0005515,GO:0005575,GO:0005622,GO:0005623,GO:0005634,GO:0005737,GO:0005829,GO:0005856,GO:0005874,GO:0005881,GO:0005886,GO:0005938,GO:0005975,GO:0005976,GO:0006073,GO:0006464,GO:0006807,GO:0006950,GO:0006952,GO:0008104,GO:0008150,GO:0008152,GO:0009058,GO:0009059,GO:0009250,GO:0009605,GO:0009607,GO:…	-	-	-	-	-	-	-	-	-	-	Arm,C2
evm.model.Chr1.939	102107.XP_008219610.1	0.0	2156.0	KOG0167@1|root,KOG0167@2759|Eukaryota,37IQG@33090|Viridiplantae,3G7WJ@35493|Streptophyta,4JDIG@91835|fabids	35493|Streptophyta	S	Protein kinase C conserved region 2 (CalB)	-	GO:0000271,GO:0000902,GO:0002682,GO:0002683,GO:0003674,GO:0003824,GO:0004842,GO:0005102,GO:0005488,GO:0005515,GO:0005575,GO:0005622,GO:0005623,GO:0005634,GO:0005737,GO:0005829,GO:0005856,GO:0005874,GO:0005881,GO:0005886,GO:0005938,GO:0005975,GO:0005976,GO:0006073,GO:0006464,GO:0006807,GO:0006950,GO:0006952,GO:0008104,GO:0008150,GO:0008152,GO:0009058,GO:0009059,GO:0009250,GO:0009605,GO:0009607,GO:…	-	-	-	-	-	-	-	-	-	-	Arm,C2
evm.model.Chr1.2391	102107.XP_008221015.1	0.0	1458.0	COG5347@1|root,KOG0521@2759|Eukaryota,37MIK@33090|Viridiplantae,3GCAB@35493|Streptophyta,4JGCJ@91835|fabids	35493|Streptophyta	T	ADP-ribosylation factor GTPase-activating protein	AGD4	-	-	ko:K12489	ko04144,map04144	-	-	-	ko00000,ko00001,ko04131,ko04147	-	-	-	Ank,Ank_2,Ank_3,Ank_5,ArfGap,BAR_3,PH
evm.model.Chr1.2390	102107.XP_008221379.1	2.64e-229	632.0	KOG2859@1|root,KOG2859@2759|Eukaryota,37T5E@33090|Viridiplantae,3GB44@35493|Streptophyta,4JGNG@91835|fabids	35493|Streptophyta	L	DNA repair protein XRCC2 homolog	-	GO:0000003,GO:0000150,GO:0000217,GO:0000280,GO:0000400,GO:0000707,GO:0000724,GO:0000725,GO:0000730,GO:0003674,GO:0003676,GO:0003677,GO:0003690,GO:0003697,GO:0003824,GO:0005488,GO:0005575,GO:0005622,GO:0005623,GO:0005634,GO:0005657,GO:0005694,GO:0006139,GO:0006259,GO:0006281,GO:0006302,GO:0006310,GO:0006312,GO:0006725,GO:0006807,GO:0006950,GO:0006974,GO:0006996,GO:0007049,GO:0007127,GO:0007131,GO:…	-	ko:K10879	ko03440,map03440	-	-	-	ko00000,ko00001,ko03400	-	-	-	Rad51
evm.model.Chr1.1063	3760.EMJ23177	0.0	1288.0	KOG0198@1|root,KOG0198@2759|Eukaryota,37MI3@33090|Viridiplantae,3GFRR@35493|Streptophyta,4JKVX@91835|fabids	35493|Streptophyta	T	E3 ubiquitin-protein ligase	-	GO:0001101,GO:0003674,GO:0003824,GO:0004672,GO:0004674,GO:0004842,GO:0005488,GO:0005515,GO:0005575,GO:0005622,GO:0005623,GO:0005737,GO:0005768,GO:0005769,GO:0005794,GO:0005802,GO:0006464,GO:0006468,GO:0006793,GO:0006796,GO:0006807,GO:0006810,GO:0006950,GO:0006952,GO:0007034,GO:0007154,GO:0007165,GO:0008150,GO:0008152,GO:0009719,GO:0009725,GO:0009737,GO:0009738,GO:0009755,GO:0009787,GO:0009788,GO:…	-	-	-	-	-	-	-	-	-	-	Pkinase_Tyr
evm.model.Chr1.2394	3760.EMJ23600	1.27e-250	687.0	COG3491@1|root,KOG0143@2759|Eukaryota,37IWU@33090|Viridiplantae,3GDSX@35493|Streptophyta,4JHCD@91835|fabids	35493|Streptophyta	Q	Belongs to the iron ascorbate-dependent oxidoreductase family	-	GO:0003674,GO:0003824,GO:0006082,GO:0006629,GO:0006720,GO:0006721,GO:0008150,GO:0008152,GO:0009685,GO:0009987,GO:0010817,GO:0016101,GO:0016491,GO:0016705,GO:0016706,GO:0019752,GO:0042445,GO:0043436,GO:0044237,GO:0044238,GO:0044255,GO:0044281,GO:0045543,GO:0051213,GO:0052635,GO:0055114,GO:0065007,GO:0065008,GO:0071704	1.14.11.13	ko:K04125	ko00904,ko01110,map00904,map01110	-	R03008,R03809,R06337,R06338	RC00478,RC00661	ko00000,ko00001,ko01000	-	-	-	2OG-FeII_Oxy,B3,DIOX_N
evm.model.Chr1.1064	102107.XP_008219686.1	1.35e-110	334.0	2AXTC@1|root,2RH8G@2759|Eukaryota,37SZ1@33090|Viridiplantae,3GG3H@35493|Streptophyta,4JKB2@91835|fabids	35493|Streptophyta	U	ATP synthase B/B' CF(0)	-	GO:0005575,GO:0005622,GO:0005623,GO:0005737,GO:0009507,GO:0009534,GO:0009535,GO:0009536,GO:0009579,GO:0016020,GO:0031976,GO:0031984,GO:0034357,GO:0042651,GO:0043226,GO:0043227,GO:0043229,GO:0043231,GO:0044422,GO:0044424,GO:0044434,GO:0044435,GO:0044436,GO:0044444,GO:0044446,GO:0044464,GO:0055035	-	ko:K02109	ko00190,ko00195,ko01100,map00190,map00195,map01100	M00157	-	-	ko00000,ko00001,ko00002,ko00194	3.A.2.1	-	-	ATP-synt_B,ubiquitin
evm.model.Chr1.2393	102107.XP_008221013.1	4.95e-225	622.0	2CH2H@1|root,2S3N7@2759|Eukaryota,37W07@33090|Viridiplantae,3GKCJ@35493|Streptophyta,4JR13@91835|fabids	35493|Streptophyta	-	-	-	-	-	-	-	-	-	-	-	-	-	-	-
evm.model.Chr1.1062	3760.EMJ26447	2.8e-295	836.0	28N3S@1|root,2QUNX@2759|Eukaryota,37HV4@33090|Viridiplantae,3GCCI@35493|Streptophyta,4JNPU@91835|fabids	35493|Streptophyta	-	-	-	-	-	-	-	-	-	-	-	-	-	-	-
evm.model.Chr1.2399	102107.XP_008221009.1	9.77e-201	576.0	COG0515@1|root,2QTF1@2759|Eukaryota,37T30@33090|Viridiplantae,3GDNG@35493|Streptophyta,4JM1A@91835|fabids	35493|Streptophyta	T	Inactive leucine-rich repeat receptor-like serine threonine-protein kinase	-	-	-	-	-	-	-	-	-	-	-	-	LRRNT_2,LRR_1,LRR_8,Pkinase
evm.model.Chr1.2398	102107.XP_008221009.1	4.2e-211	598.0	COG0515@1|root,2QTF1@2759|Eukaryota,37T30@33090|Viridiplantae,3GDNG@35493|Streptophyta,4JM1A@91835|fabids	35493|Streptophyta	T	Inactive leucine-rich repeat receptor-like serine threonine-protein kinase	-	-	-	-	-	-	-	-	-	-	-	-	LRRNT_2,LRR_1,LRR_8,Pkinase
evm.model.Chr1.5427	102107.XP_008224027.1	3.28e-143	419.0	COG0064@1|root,KOG2438@2759|Eukaryota,37HZP@33090|Viridiplantae,3GBME@35493|Streptophyta,4JKVG@91835|fabids	35493|Streptophyta	J	Allows the formation of correctly charged Gln-tRNA(Gln) through the transamidation of misacylated Glu-tRNA(Gln) in chloroplasts and mitochondria. The reaction takes place in the presence of glutamine and ATP through an activated gamma-phospho- Glu-tRNA(Gln)	GATB	GO:0003674,GO:0003824,GO:0005575,GO:0005622,GO:0005623,GO:0005737,GO:0006082,GO:0006139,GO:0006399,GO:0006520,GO:0006725,GO:0006807,GO:0008150,GO:0008152,GO:0009507,GO:0009532,GO:0009536,GO:0009570,GO:0009987,GO:0016070,GO:0016874,GO:0016879,GO:0016884,GO:0019752,GO:0034641,GO:0034660,GO:0043038,GO:0043039,GO:0043170,GO:0043226,GO:0043227,GO:0043229,GO:0043231,GO:0043436,GO:0044237,GO:0044238,GO:…	6.3.5.6,6.3.5.7	ko:K02434	ko00970,ko01100,map00970,map01100	-	R03905,R04212	RC00010	ko00000,ko00001,ko01000,ko03029	-	-	-	GatB_N,GatB_Yqey
evm.model.Chr1.2397	102107.XP_008221010.1	3.16e-97	283.0	2BVE8@1|root,2S26A@2759|Eukaryota,37VB3@33090|Viridiplantae,3GJQY@35493|Streptophyta,4JU99@91835|fabids	35493|Streptophyta	-	-	-	-	-	-	-	-	-	-	-	-	-	-	-
evm.model.Chr1.5428	102107.XP_008224027.1	1.69e-220	618.0	COG0064@1|root,KOG2438@2759|Eukaryota,37HZP@33090|Viridiplantae,3GBME@35493|Streptophyta,4JKVG@91835|fabids	35493|Streptophyta	J	Allows the formation of correctly charged Gln-tRNA(Gln) through the transamidation of misacylated Glu-tRNA(Gln) in chloroplasts and mitochondria. The reaction takes place in the presence of glutamine and ATP through an activated gamma-phospho- Glu-tRNA(Gln)	GATB	GO:0003674,GO:0003824,GO:0005575,GO:0005622,GO:0005623,GO:0005737,GO:0006082,GO:0006139,GO:0006399,GO:0006520,GO:0006725,GO:0006807,GO:0008150,GO:0008152,GO:0009507,GO:0009532,GO:0009536,GO:0009570,GO:0009987,GO:0016070,GO:0016874,GO:0016879,GO:0016884,GO:0019752,GO:0034641,GO:0034660,GO:0043038,GO:0043039,GO:0043170,GO:0043226,GO:0043227,GO:0043229,GO:0043231,GO:0043436,GO:0044237,GO:0044238,GO:…	6.3.5.6,6.3.5.7	ko:K02434	ko00970,ko01100,map00970,map01100	-	R03905,R04212	RC00010	ko00000,ko00001,ko01000,ko03029	-	-	-	GatB_N,GatB_Yqey
evm.model.Chr1.940	102107.XP_008219609.1	2.62e-207	573.0	28IZK@1|root,2QVRF@2759|Eukaryota,37NVG@33090|Viridiplantae,3GAI2@35493|Streptophyta,4JIC1@91835|fabids	35493|Streptophyta	K	NAC domain-containing protein	NAC5	GO:0000003,GO:0002831,GO:0003006,GO:0003674,GO:0003676,GO:0003677,GO:0003700,GO:0005488,GO:0005575,GO:0005622,GO:0005623,GO:0005634,GO:0006355,GO:0006950,GO:0007275,GO:0008150,GO:0009266,GO:0009409,GO:0009611,GO:0009628,GO:0009787,GO:0009788,GO:0009790,GO:0009791,GO:0009793,GO:0009889,GO:0009891,GO:0009893,GO:0009966,GO:0009968,GO:0010154,GO:0010468,GO:0010556,GO:0010557,GO:0010604,GO:0010628,GO:…	-	-	-	-	-	-	-	-	-	-	NAM
evm.model.Chr1.942	3760.EMJ24660	3.6e-146	411.0	COG0638@1|root,KOG0180@2759|Eukaryota,37PXM@33090|Viridiplantae,3GFE9@35493|Streptophyta,4JDTF@91835|fabids	35493|Streptophyta	O	The proteasome is a multicatalytic proteinase complex which is characterized by its ability to cleave peptides with Arg, Phe, Tyr, Leu, and Glu adjacent to the leaving group at neutral or slightly basic pH	-	GO:0000502,GO:0005575,GO:0005622,GO:0005623,GO:0005737,GO:0005773,GO:0005774,GO:0005829,GO:0005839,GO:0016020,GO:0019774,GO:0031090,GO:0032991,GO:0043226,GO:0043227,GO:0043229,GO:0043231,GO:0044422,GO:0044424,GO:0044437,GO:0044444,GO:0044446,GO:0044464,GO:0098588,GO:0098805,GO:1902494,GO:1905368,GO:1905369	3.4.25.1	ko:K02735	ko03050,map03050	M00337,M00340	-	-	ko00000,ko00001,ko00002,ko01000,ko01002,ko03051	-	-	-	Proteasome
evm.model.Chr1.5424	102107.XP_008224024.1	1.33e-118	340.0	29T1F@1|root,2RXK5@2759|Eukaryota,37TUH@33090|Viridiplantae,3GIC9@35493|Streptophyta,4JK53@91835|fabids	35493|Streptophyta	S	AWPM-19-like family	-	-	-	-	-	-	-	-	-	-	-	-	AWPM-19
evm.model.Chr1.946	102107.XP_008219602.1	0.0	1054.0	COG1914@1|root,KOG1291@2759|Eukaryota,37I3K@33090|Viridiplantae,3GFPG@35493|Streptophyta,4JFT6@91835|fabids	35493|Streptophyta	P	Metal transporter	-	GO:0003674,GO:0005215,GO:0005575,GO:0005623,GO:0005886,GO:0006810,GO:0006811,GO:0006812,GO:0008150,GO:0010035,GO:0010038,GO:0010044,GO:0015075,GO:0015083,GO:0015318,GO:0015690,GO:0016020,GO:0022857,GO:0030001,GO:0034220,GO:0042221,GO:0044464,GO:0050896,GO:0051179,GO:0051234,GO:0055085,GO:0071944,GO:0072512,GO:0098660,GO:1902602	-	ko:K21398	ko04142,ko04216,ko04978,map04142,map04216,map04978	-	-	-	ko00000,ko00001,ko02000	2.A.55.2.1,2.A.55.2.2	-	-	Nramp
evm.model.Chr1.948	3760.EMJ27086	7.41e-93	276.0	2CU2G@1|root,2S4D5@2759|Eukaryota,37W2N@33090|Viridiplantae,3GJ7T@35493|Streptophyta,4JQHV@91835|fabids	35493|Streptophyta	S	BEST Arabidopsis thaliana protein match is hydroxyproline-rich glycoprotein family protein (TAIR AT1G21695.1)	-	-	-	-	-	-	-	-	-	-	-	-	DUF688
evm.model.Chr1.949	102107.XP_008219600.1	2.84e-240	660.0	COG0470@1|root,KOG0989@2759|Eukaryota,37M6A@33090|Viridiplantae,3GAY0@35493|Streptophyta,4JGE6@91835|fabids	35493|Streptophyta	L	Replication factor C subunit	-	GO:0003674,GO:0005488,GO:0005515,GO:0005575,GO:0005622,GO:0005623,GO:0005634,GO:0005654,GO:0005657,GO:0005663,GO:0005694,GO:0006139,GO:0006259,GO:0006260,GO:0006261,GO:0006275,GO:0006281,GO:0006725,GO:0006807,GO:0006950,GO:0006974,GO:0008150,GO:0008152,GO:0009058,GO:0009059,GO:0009889,GO:0009891,GO:0009893,GO:0009987,GO:0010556,GO:0010557,GO:0010604,GO:0019219,GO:0019222,GO:0019899,GO:0031323,GO:…	-	ko:K10755	ko03030,ko03420,ko03430,map03030,map03420,map03430	M00289,M00295	-	-	ko00000,ko00001,ko00002,ko03032,ko03036,ko03400	-	-	-	AAA,Rep_fac_C
evm.model.Chr1.5431	3760.EMJ26626	0.0	2240.0	COG0249@1|root,KOG0217@2759|Eukaryota,37N15@33090|Viridiplantae,3GD13@35493|Streptophyta,4JNJ9@91835|fabids	35493|Streptophyta	L	DNA mismatch repair protein	MSH1	GO:0000002,GO:0000217,GO:0000404,GO:0003674,GO:0003676,GO:0003677,GO:0003684,GO:0003690,GO:0003824,GO:0005488,GO:0005575,GO:0005622,GO:0005623,GO:0005737,GO:0005739,GO:0006139,GO:0006259,GO:0006281,GO:0006298,GO:0006725,GO:0006807,GO:0006950,GO:0006974,GO:0006996,GO:0007005,GO:0008094,GO:0008150,GO:0008152,GO:0009266,GO:0009408,GO:0009507,GO:0009536,GO:0009579,GO:0009628,GO:0009987,GO:0016020,GO:…	-	-	-	-	-	-	-	-	-	-	GIY-YIG,MutS_I,MutS_V
evm.model.Chr1.1075	102107.XP_008219501.1	4.35e-239	658.0	COG0376@1|root,2QU9K@2759|Eukaryota,37SQ3@33090|Viridiplantae,3GDCD@35493|Streptophyta,4JKGF@91835|fabids	35493|Streptophyta	P	Belongs to the peroxidase family	-	GO:0000003,GO:0000302,GO:0003006,GO:0003674,GO:0003824,GO:0004130,GO:0004601,GO:0005575,GO:0005622,GO:0005623,GO:0005737,GO:0005829,GO:0006950,GO:0006979,GO:0007275,GO:0008150,GO:0008152,GO:0009056,GO:0009636,GO:0009791,GO:0009845,GO:0009987,GO:0010154,GO:0010431,GO:0016209,GO:0016491,GO:0016684,GO:0016999,GO:0017001,GO:0017144,GO:0021700,GO:0022414,GO:0032501,GO:0032502,GO:0032504,GO:0033554,GO:…	1.11.1.11	ko:K00434	ko00053,ko00480,map00053,map00480	-	R00644	RC00092	ko00000,ko00001,ko01000	-	-	-	peroxidase
evm.model.Chr1.1073	3760.EMJ23923	1.08e-283	775.0	28K6D@1|root,2QSKZ@2759|Eukaryota,37IAQ@33090|Viridiplantae,3G9IM@35493|Streptophyta,4JSGD@91835|fabids	35493|Streptophyta	-	-	-	-	-	-	-	-	-	-	-	-	-	-	-
evm.model.Chr1.5436	102107.XP_008224032.1	0.0	902.0	28M9Y@1|root,2QTT9@2759|Eukaryota,37QIZ@33090|Viridiplantae,3GDI5@35493|Streptophyta,4JFE2@91835|fabids	35493|Streptophyta	S	mediator of RNA polymerase II transcription subunit	-	-	-	-	-	-	-	-	-	-	-	-	-
evm.model.Chr1.4104	3760.EMJ26945	0.0	945.0	KOG0600@1|root,KOG0600@2759|Eukaryota,37N7D@33090|Viridiplantae,3G71B@35493|Streptophyta,4JIH9@91835|fabids	35493|Streptophyta	T	Cyclin-dependent kinase	-	GO:0003674,GO:0003824,GO:0004672,GO:0004674,GO:0004693,GO:0005575,GO:0005622,GO:0005623,GO:0005634,GO:0005737,GO:0005829,GO:0006464,GO:0006468,GO:0006793,GO:0006796,GO:0006807,GO:0007275,GO:0008150,GO:0008152,GO:0009605,GO:0009607,GO:0009615,GO:0009987,GO:0016301,GO:0016310,GO:0016740,GO:0016772,GO:0016773,GO:0019538,GO:0032501,GO:0032502,GO:0036211,GO:0043170,GO:0043207,GO:0043226,GO:0043227,GO:…	2.7.11.22,2.7.11.23	ko:K08819	-	-	-	-	ko00000,ko01000,ko01001	-	-	-	Pkinase
evm.model.Chr1.1078	102107.XP_008219497.1	4.68e-116	349.0	KOG1947@1|root,KOG1947@2759|Eukaryota,37KZ0@33090|Viridiplantae,3GE8Z@35493|Streptophyta,4JCYA@91835|fabids	35493|Streptophyta	S	EIN3-binding F-box protein	EBF2	GO:0000151,GO:0005575,GO:0005622,GO:0005623,GO:0005634,GO:0006508,GO:0006511,GO:0006807,GO:0008150,GO:0008152,GO:0009056,GO:0009057,GO:0009719,GO:0009723,GO:0009725,GO:0009966,GO:0009968,GO:0009987,GO:0010033,GO:0010104,GO:0010105,GO:0010646,GO:0010648,GO:0019005,GO:0019538,GO:0019941,GO:0023051,GO:0023057,GO:0030163,GO:0031461,GO:0032991,GO:0042221,GO:0043170,GO:0043226,GO:0043227,GO:0043229,GO:…	-	ko:K14515	ko04016,ko04075,map04016,map04075	-	-	-	ko00000,ko00001,ko04121	-	-	-	F-box,F-box-like,LRR_6
evm.model.Chr1.5437	3760.EMJ28924	0.0	1024.0	COG0065@1|root,KOG0454@2759|Eukaryota,37IEV@33090|Viridiplantae,3GC3S@35493|Streptophyta,4JFUA@91835|fabids	35493|Streptophyta	E	3-isopropylmalate	-	GO:0003674,GO:0003824,GO:0005575,GO:0005622,GO:0005623,GO:0005737,GO:0006082,GO:0006790,GO:0006807,GO:0008150,GO:0008152,GO:0009058,GO:0009507,GO:0009532,GO:0009536,GO:0009570,GO:0009987,GO:0010035,GO:0010038,GO:0016143,GO:0016144,GO:0016853,GO:0016866,GO:0019748,GO:0019757,GO:0019758,GO:0019760,GO:0019761,GO:0042221,GO:0043226,GO:0043227,GO:0043229,GO:0043231,GO:0043436,GO:0044237,GO:0044249,GO:…	4.2.1.33,4.2.1.35	ko:K01703	ko00290,ko00660,ko00966,ko01100,ko01110,ko01210,ko01230,map00290,map00660,map00966,map01100,map01110,map01210,map01230	M00432,M00535	R03896,R03898,R03968,R04001,R08620,R08624,R08628,R08634,R08641,R08645,R10170	RC00497,RC00976,RC00977,RC01041,RC01046,RC03072	br01601,ko00000,ko00001,ko00002,ko01000	-	-	-	Aconitase
evm.model.Chr1.5438	3760.EMJ24544	7.83e-87	261.0	28JYJ@1|root,2R8MA@2759|Eukaryota,37MX5@33090|Viridiplantae,3GHF2@35493|Streptophyta,4JRSI@91835|fabids	35493|Streptophyta	K	Aux IAA proteins are short-lived transcriptional factors that function as repressors of early auxin response genes at low auxin concentrations	IAA13	GO:0003002,GO:0003674,GO:0003700,GO:0005575,GO:0005622,GO:0005623,GO:0005634,GO:0006355,GO:0007275,GO:0007389,GO:0008150,GO:0009719,GO:0009725,GO:0009733,GO:0009790,GO:0009880,GO:0009889,GO:0009890,GO:0009892,GO:0010033,GO:0010051,GO:0010468,GO:0010556,GO:0010558,GO:0010605,GO:0010629,GO:0019219,GO:0019222,GO:0022622,GO:0031323,GO:0031324,GO:0031326,GO:0031327,GO:0032501,GO:0032502,GO:0042221,GO:…	-	ko:K14484	ko04075,map04075	-	-	-	ko00000,ko00001	-	-	-	AUX_IAA
evm.model.Chr1.1077	3760.EMJ26315	1.28e-206	591.0	KOG1947@1|root,KOG1947@2759|Eukaryota,37KZ0@33090|Viridiplantae,3GE8Z@35493|Streptophyta,4JCYA@91835|fabids	35493|Streptophyta	S	EIN3-binding F-box protein	EBF2	GO:0000151,GO:0005575,GO:0005622,GO:0005623,GO:0005634,GO:0006508,GO:0006511,GO:0006807,GO:0008150,GO:0008152,GO:0009056,GO:0009057,GO:0009719,GO:0009723,GO:0009725,GO:0009966,GO:0009968,GO:0009987,GO:0010033,GO:0010104,GO:0010105,GO:0010646,GO:0010648,GO:0019005,GO:0019538,GO:0019941,GO:0023051,GO:0023057,GO:0030163,GO:0031461,GO:0032991,GO:0042221,GO:0043170,GO:0043226,GO:0043227,GO:0043229,GO:…	-	ko:K14515	ko04016,ko04075,map04016,map04075	-	-	-	ko00000,ko00001,ko04121	-	-	-	F-box,F-box-like,LRR_6
evm.model.Chr1.951	102107.XP_008219598.1	0.0	923.0	COG5024@1|root,KOG0654@2759|Eukaryota,37QNA@33090|Viridiplantae,3GFDJ@35493|Streptophyta,4JGK4@91835|fabids	35493|Streptophyta	D	Belongs to the cyclin family	-	GO:0000003,GO:0000280,GO:0003006,GO:0005575,GO:0005622,GO:0005623,GO:0005634,GO:0005737,GO:0006996,GO:0007049,GO:0007135,GO:0007140,GO:0007275,GO:0007276,GO:0008150,GO:0009555,GO:0009556,GO:0009987,GO:0016043,GO:0019953,GO:0022402,GO:0022412,GO:0022414,GO:0032501,GO:0032502,GO:0032504,GO:0034293,GO:0043226,GO:0043227,GO:0043229,GO:0043231,GO:0043934,GO:0044424,GO:0044464,GO:0044703,GO:0048229,GO:…	-	ko:K06627	ko04110,ko04152,ko04218,ko04914,ko05161,ko05165,ko05169,ko05203,map04110,map04152,map04218,map04914,map05161,map05165,map05169,map05203	M00693	-	-	ko00000,ko00001,ko00002,ko03032,ko03036	-	-	-	Cyclin_C,Cyclin_N
evm.model.Chr1.953	102107.XP_008219596.1	0.0	1400.0	COG0823@1|root,2QPTW@2759|Eukaryota,37K0C@33090|Viridiplantae,3G81Z@35493|Streptophyta,4JIGN@91835|fabids	35493|Streptophyta	U	WD40-like Beta Propeller Repeat	-	-	-	-	-	-	-	-	-	-	-	-	PD40
evm.model.Chr1.5435	102107.XP_008224031.1	2.31e-162	454.0	2CNFE@1|root,2S5GN@2759|Eukaryota,37WF7@33090|Viridiplantae,3GK1D@35493|Streptophyta	35493|Streptophyta	S	EF hand	-	-	-	-	-	-	-	-	-	-	-	-	EF-hand_5
evm.model.Chr1.955	3760.EMJ23810	0.0	960.0	COG0814@1|root,KOG1303@2759|Eukaryota,37JD4@33090|Viridiplantae,3G8H9@35493|Streptophyta,4JJ1U@91835|fabids	35493|Streptophyta	E	Amino acid permease	AAP3	GO:0003333,GO:0003674,GO:0005215,GO:0005342,GO:0005575,GO:0005623,GO:0005886,GO:0006810,GO:0006811,GO:0006812,GO:0006820,GO:0006865,GO:0008150,GO:0008509,GO:0008514,GO:0015075,GO:0015171,GO:0015174,GO:0015318,GO:0015711,GO:0015802,GO:0015809,GO:0015849,GO:0016020,GO:0022857,GO:0034220,GO:0044464,GO:0046942,GO:0046943,GO:0051179,GO:0051234,GO:0055085,GO:0071702,GO:0071705,GO:0071944,GO:0098656,GO:…	-	-	-	-	-	-	-	-	-	-	Aa_trans
evm.model.Chr1.958	102107.XP_008219591.1	0.0	973.0	COG0814@1|root,KOG1303@2759|Eukaryota,37JD4@33090|Viridiplantae,3G8H9@35493|Streptophyta,4JJ1U@91835|fabids	35493|Streptophyta	E	Amino acid permease	AAP3	GO:0003333,GO:0003674,GO:0005215,GO:0005342,GO:0005575,GO:0005623,GO:0005886,GO:0006810,GO:0006811,GO:0006812,GO:0006820,GO:0006865,GO:0008150,GO:0008509,GO:0008514,GO:0015075,GO:0015171,GO:0015174,GO:0015318,GO:0015711,GO:0015802,GO:0015809,GO:0015849,GO:0016020,GO:0022857,GO:0034220,GO:0044464,GO:0046942,GO:0046943,GO:0051179,GO:0051234,GO:0055085,GO:0071702,GO:0071705,GO:0071944,GO:0098656,GO:…	-	-	-	-	-	-	-	-	-	-	Aa_trans
evm.model.Chr1.959	102107.XP_008219589.1	0.0	1010.0	KOG0431@1|root,KOG0431@2759|Eukaryota,37KUM@33090|Viridiplantae,3GABX@35493|Streptophyta,4JK09@91835|fabids	35493|Streptophyta	S	Auxilin-related protein	-	-	-	-	-	-	-	-	-	-	-	-	-
evm.model.Chr1.5441	3760.EMJ23317	4.96e-262	729.0	28PAW@1|root,2QTTN@2759|Eukaryota,37QWP@33090|Viridiplantae,3GAFJ@35493|Streptophyta,4JMUQ@91835|fabids	35493|Streptophyta	-	-	-	-	-	-	-	-	-	-	-	-	-	-	TPR_8
evm.model.Chr1.1080	102107.XP_008219493.1	0.0	1651.0	COG1502@1|root,KOG1329@2759|Eukaryota,37J5H@33090|Viridiplantae,3GCN5@35493|Streptophyta,4JJNB@91835|fabids	35493|Streptophyta	I	Hydrolyzes glycerol-phospholipids at the terminal phosphodiesteric bond	-	GO:0001101,GO:0003674,GO:0003824,GO:0004620,GO:0004630,GO:0006629,GO:0006643,GO:0006950,GO:0006970,GO:0007275,GO:0008081,GO:0008150,GO:0008152,GO:0008610,GO:0009056,GO:0009058,GO:0009414,GO:0009415,GO:0009628,GO:0009651,GO:0009719,GO:0009725,GO:0009737,GO:0009987,GO:0010033,GO:0010035,GO:0016042,GO:0016298,GO:0016787,GO:0016788,GO:0022622,GO:0032501,GO:0032502,GO:0033993,GO:0042221,GO:0042578,GO:…	3.1.4.4	ko:K01115	ko00564,ko00565,ko01100,ko01110,ko04014,ko04024,ko04071,ko04072,ko04144,ko04666,ko04724,ko04912,ko05231,map00564,map00565,map01100,map01110,map04014,map04024,map04071,map04072,map04144,map04666,map04724,map04912,map05231	-	R01310,R02051,R07385	RC00017,RC00425	ko00000,ko00001,ko01000,ko04131	-	-	-	C2,PLD_C,PLDc
evm.model.Chr1.1083	3760.EMJ24426	4.28e-197	548.0	COG5036@1|root,KOG1161@2759|Eukaryota,37TBP@33090|Viridiplantae,3G78W@35493|Streptophyta,4JTCE@91835|fabids	35493|Streptophyta	P	SPX domain-containing protein	-	-	-	-	-	-	-	-	-	-	-	-	SPX
evm.model.Chr1.4115	102107.XP_008222583.1	8.94e-252	692.0	COG0697@1|root,KOG2766@2759|Eukaryota,37SNK@33090|Viridiplantae,3G7J9@35493|Streptophyta,4JCY1@91835|fabids	35493|Streptophyta	EG	Solute carrier family 35 member	-	-	-	ko:K15287	-	-	-	-	ko00000,ko02000	-	-	-	SLC35F
evm.model.Chr1.4114	102107.XP_008222582.1	6.68e-150	421.0	KOG4414@1|root,KOG4414@2759|Eukaryota,37RGB@33090|Viridiplantae,3G7KG@35493|Streptophyta,4JN24@91835|fabids	35493|Streptophyta	OT	Cop9 signalosome complex subunit	-	GO:0000338,GO:0001101,GO:0003674,GO:0003824,GO:0004175,GO:0004222,GO:0005575,GO:0005622,GO:0005623,GO:0005634,GO:0006464,GO:0006508,GO:0006807,GO:0008150,GO:0008152,GO:0008233,GO:0008237,GO:0009314,GO:0009416,GO:0009628,GO:0009719,GO:0009725,GO:0009753,GO:0009987,GO:0010033,GO:0010387,GO:0016043,GO:0016787,GO:0019538,GO:0022607,GO:0034622,GO:0036211,GO:0042221,GO:0043170,GO:0043226,GO:0043227,GO:…	-	ko:K12181	-	-	-	-	ko00000,ko04121	-	-	-	CSN8_PSD8_EIF3K
evm.model.Chr1.5449	3760.EMJ26714	2.9e-223	629.0	KOG4197@1|root,KOG4197@2759|Eukaryota,37J6D@33090|Viridiplantae,3GHPD@35493|Streptophyta,4JHHH@91835|fabids	35493|Streptophyta	S	Pentatricopeptide repeat-containing protein At4g02750-like	-	-	-	-	-	-	-	-	-	-	-	-	PPR,PPR_2
evm.model.Chr1.961	102107.XP_008219587.1	1.95e-229	646.0	KOG4197@1|root,KOG4197@2759|Eukaryota,37QUJ@33090|Viridiplantae,3GAIW@35493|Streptophyta,4JN9T@91835|fabids	35493|Streptophyta	S	Pentatricopeptide repeat-containing protein At1g77360	-	GO:0003674,GO:0003676,GO:0003723,GO:0003824,GO:0004518,GO:0004519,GO:0005488,GO:0005575,GO:0005622,GO:0005623,GO:0006139,GO:0006725,GO:0006807,GO:0008150,GO:0008152,GO:0009451,GO:0009987,GO:0016070,GO:0016787,GO:0016788,GO:0034641,GO:0043170,GO:0043226,GO:0043227,GO:0043229,GO:0043231,GO:0043412,GO:0044237,GO:0044238,GO:0044424,GO:0044464,GO:0046483,GO:0071704,GO:0090304,GO:0090305,GO:0097159,GO:…	-	-	-	-	-	-	-	-	-	-	PPR,PPR_1,PPR_2,PPR_3
evm.model.Chr1.4112	102107.XP_008222581.1	0.0	966.0	KOG4197@1|root,KOG4197@2759|Eukaryota,37JB0@33090|Viridiplantae,3G9DT@35493|Streptophyta,4JMRV@91835|fabids	35493|Streptophyta	S	Pentatricopeptide repeat-containing protein	-	-	-	-	-	-	-	-	-	-	-	-	PPR,PPR_2
evm.model.Chr1.5443	102107.XP_008224039.1	5.79e-69	216.0	KOG0118@1|root,KOG0118@2759|Eukaryota,37KEX@33090|Viridiplantae,3GES4@35493|Streptophyta,4JGB1@91835|fabids	35493|Streptophyta	A	kDa ribonucleoprotein	-	-	-	ko:K11294	ko05130,map05130	-	-	-	ko00000,ko00001,ko03009,ko03036	-	-	-	RRM_1
evm.model.Chr1.963	3760.EMJ26485	0.0	1311.0	COG2319@1|root,2QT1J@2759|Eukaryota,37KU4@33090|Viridiplantae,3G7R9@35493|Streptophyta	35493|Streptophyta	S	RING-type zinc-finger	-	GO:0000166,GO:0000278,GO:0000281,GO:0000910,GO:0003674,GO:0003824,GO:0004672,GO:0004674,GO:0004683,GO:0005488,GO:0005515,GO:0005524,GO:0005575,GO:0005622,GO:0005623,GO:0005737,GO:0005826,GO:0005856,GO:0005938,GO:0006464,GO:0006468,GO:0006793,GO:0006796,GO:0006807,GO:0006996,GO:0007010,GO:0007049,GO:0008092,GO:0008144,GO:0008150,GO:0008152,GO:0009987,GO:0015629,GO:0016043,GO:0016301,GO:0016310,GO:…	-	ko:K03070	ko02024,ko03060,ko03070,map02024,map03060,map03070	M00335	-	-	ko00000,ko00001,ko00002,ko02044	3.A.5.1,3.A.5.10,3.A.5.2,3.A.5.4	-	-	WD40,zf-RING_2,zf-RING_UBOX
evm.model.Chr1.5444	3760.EMJ28520	1.44e-78	243.0	KOG0118@1|root,KOG0118@2759|Eukaryota,37KEX@33090|Viridiplantae,3GES4@35493|Streptophyta,4JGB1@91835|fabids	35493|Streptophyta	A	kDa ribonucleoprotein	-	-	-	ko:K11294	ko05130,map05130	-	-	-	ko00000,ko00001,ko03009,ko03036	-	-	-	RRM_1
evm.model.Chr1.5445	3760.EMJ26714	8.05e-36	148.0	KOG4197@1|root,KOG4197@2759|Eukaryota,37J6D@33090|Viridiplantae,3GHPD@35493|Streptophyta,4JHHH@91835|fabids	35493|Streptophyta	S	Pentatricopeptide repeat-containing protein At4g02750-like	-	-	-	-	-	-	-	-	-	-	-	-	PPR,PPR_2
evm.model.Chr1.4117	3760.EMJ27185	8.42e-102	295.0	KOG3377@1|root,KOG3377@2759|Eukaryota,37TSA@33090|Viridiplantae,3GJ2E@35493|Streptophyta,4JPKI@91835|fabids	35493|Streptophyta	S	Eukaryotic protein of unknown function (DUF842)	-	-	-	-	-	-	-	-	-	-	-	-	DUF842
evm.model.Chr1.4116	102107.XP_008222584.1	0.0	927.0	KOG4197@1|root,KOG4197@2759|Eukaryota,37JM1@33090|Viridiplantae,3G954@35493|Streptophyta,4JEF5@91835|fabids	35493|Streptophyta	S	endonuclease activity	-	-	-	-	-	-	-	-	-	-	-	-	-
evm.model.Chr1.967	102107.XP_008219583.1	0.0	2004.0	COG0061@1|root,KOG2178@2759|Eukaryota,37K2H@33090|Viridiplantae,3G8WF@35493|Streptophyta,4JKKY@91835|fabids	35493|Streptophyta	G	NAD kinase 2	-	-	2.7.1.23	ko:K00858	ko00760,ko01100,map00760,map01100	-	R00104	RC00002,RC00078	ko00000,ko00001,ko01000	-	-	-	NAD_kinase
evm.model.Chr1.968	3760.EMJ28253	0.0	1814.0	KOG1929@1|root,KOG1929@2759|Eukaryota,37PPH@33090|Viridiplantae,3GAQB@35493|Streptophyta,4JI7G@91835|fabids	35493|Streptophyta	L	DNA topoisomerase 2-binding protein	-	GO:0000075,GO:0000076,GO:0000785,GO:0001932,GO:0001934,GO:0003674,GO:0003682,GO:0005488,GO:0005515,GO:0005575,GO:0005622,GO:0005623,GO:0005634,GO:0005694,GO:0006139,GO:0006259,GO:0006260,GO:0006261,GO:0006270,GO:0006275,GO:0006725,GO:0006807,GO:0006950,GO:0006974,GO:0007049,GO:0008104,GO:0008150,GO:0008152,GO:0009058,GO:0009059,GO:0009889,GO:0009893,GO:0009987,GO:0010556,GO:0010562,GO:0010604,GO:…	-	ko:K10728	ko03440,map03440	-	-	-	ko00000,ko00001,ko03032,ko03400	-	-	-	BRCT,BRCT_2,PTCB-BRCT
evm.model.Chr1.1092	3760.EMJ23474	2.41e-237	654.0	KOG1441@1|root,KOG1441@2759|Eukaryota,37N4B@33090|Viridiplantae,3GCJS@35493|Streptophyta,4JJRQ@91835|fabids	35493|Streptophyta	EG	sugar phosphate phosphate translocator	-	GO:0005575,GO:0005622,GO:0005623,GO:0005737,GO:0005768,GO:0005794,GO:0005802,GO:0006810,GO:0008150,GO:0012505,GO:0015780,GO:0015931,GO:0031410,GO:0031982,GO:0031984,GO:0043226,GO:0043227,GO:0043229,GO:0043231,GO:0044422,GO:0044424,GO:0044431,GO:0044444,GO:0044446,GO:0044464,GO:0051179,GO:0051234,GO:0055085,GO:0071702,GO:0071705,GO:0097708,GO:0098791,GO:1901264	-	-	-	-	-	-	-	-	-	-	TPT
evm.model.Chr1.1093	102107.XP_008219679.1	0.0	1209.0	KOG4197@1|root,KOG4197@2759|Eukaryota,37S6J@33090|Viridiplantae,3GENU@35493|Streptophyta,4JNAU@91835|fabids	35493|Streptophyta	S	Pentatricopeptide repeat-containing protein	-	-	-	-	-	-	-	-	-	-	-	-	DYW_deaminase,PPR,PPR_2,PPR_3
evm.model.Chr1.5453	102107.XP_008224006.1	9.1e-206	570.0	28NBH@1|root,2QUWZ@2759|Eukaryota,37PXU@33090|Viridiplantae,3GFWQ@35493|Streptophyta,4JDGK@91835|fabids	35493|Streptophyta	S	Cysteine-rich repeat secretory protein	-	GO:0005575,GO:0005622,GO:0005623,GO:0005737,GO:0005911,GO:0006091,GO:0006810,GO:0008150,GO:0008152,GO:0009506,GO:0009507,GO:0009536,GO:0009767,GO:0009773,GO:0009987,GO:0010496,GO:0010497,GO:0010598,GO:0015979,GO:0016020,GO:0016032,GO:0019684,GO:0022900,GO:0030054,GO:0032991,GO:0040011,GO:0043226,GO:0043227,GO:0043229,GO:0043231,GO:0044000,GO:0044237,GO:0044403,GO:0044419,GO:0044424,GO:0044425,GO:…	-	-	-	-	-	-	-	-	-	-	Stress-antifung
evm.model.Chr1.1097	102107.XP_008219480.1	6.18e-283	773.0	KOG0752@1|root,KOG0752@2759|Eukaryota,37NZH@33090|Viridiplantae,3GCIH@35493|Streptophyta,4JS7D@91835|fabids	35493|Streptophyta	C	Belongs to the mitochondrial carrier (TC 2.A.29) family	-	GO:0005575,GO:0005622,GO:0005623,GO:0005737,GO:0005739,GO:0005740,GO:0005743,GO:0006810,GO:0006811,GO:0006820,GO:0006839,GO:0006862,GO:0008150,GO:0009507,GO:0009526,GO:0009536,GO:0009941,GO:0015711,GO:0015748,GO:0015780,GO:0015865,GO:0015866,GO:0015868,GO:0015931,GO:0016020,GO:0016021,GO:0019866,GO:0031090,GO:0031224,GO:0031966,GO:0031967,GO:0031975,GO:0043226,GO:0043227,GO:0043229,GO:0043231,GO:…	-	ko:K14684,ko:K15085	-	-	-	-	ko00000,ko02000	2.A.29.12.2,2.A.29.23	-	-	Mito_carr
evm.model.Chr1.5459	102107.XP_008245262.1	0.0	1273.0	28JZ0@1|root,2QSDE@2759|Eukaryota,37PCK@33090|Viridiplantae,3GATV@35493|Streptophyta,4JKTY@91835|fabids	35493|Streptophyta	S	Domain of unknown function (DUF3527)	-	-	-	-	-	-	-	-	-	-	-	-	DUF3527
evm.model.Chr1.850	3760.EMJ24617	1.55e-141	400.0	COG0049@1|root,KOG3291@2759|Eukaryota,37Q1Y@33090|Viridiplantae,3GAH1@35493|Streptophyta,4JI9C@91835|fabids	35493|Streptophyta	J	40S ribosomal protein	-	GO:0000028,GO:0003674,GO:0003676,GO:0003723,GO:0003729,GO:0003735,GO:0005198,GO:0005488,GO:0005575,GO:0005618,GO:0005622,GO:0005623,GO:0005737,GO:0005773,GO:0005774,GO:0005829,GO:0005840,GO:0005844,GO:0005886,GO:0005911,GO:0006412,GO:0006518,GO:0006807,GO:0006996,GO:0008150,GO:0008152,GO:0009058,GO:0009059,GO:0009506,GO:0009507,GO:0009536,GO:0009719,GO:0009725,GO:0009735,GO:0009987,GO:0010033,GO:…	-	ko:K02989	ko03010,map03010	M00177	-	-	br01610,ko00000,ko00001,ko00002,ko03011	-	-	-	Ribosomal_S7
evm.model.Chr1.851	102107.XP_008219749.1	0.0	2161.0	COG0557@1|root,KOG2102@2759|Eukaryota,37MW9@33090|Viridiplantae,3G8UX@35493|Streptophyta,4JJUW@91835|fabids	35493|Streptophyta	J	3'-5'-exoribonuclease that specifically recognizes RNAs polyuridylated at their 3' end and mediates their degradation. Component of an exosome-independent RNA degradation pathway that mediates degradation of cytoplasmic mRNAs that have been deadenylated and subsequently uridylated at their 3'	-	GO:0000070,GO:0000175,GO:0000178,GO:0000278,GO:0000280,GO:0000287,GO:0000291,GO:0000819,GO:0000932,GO:0000956,GO:0003674,GO:0003676,GO:0003723,GO:0003727,GO:0003824,GO:0004518,GO:0004527,GO:0004532,GO:0004540,GO:0005488,GO:0005575,GO:0005622,GO:0005623,GO:0005737,GO:0005844,GO:0006139,GO:0006364,GO:0006396,GO:0006401,GO:0006402,GO:0006725,GO:0006807,GO:0006996,GO:0007049,GO:0007059,GO:0008150,GO:…	-	ko:K18758	-	-	-	-	ko00000,ko01000,ko03019	-	-	-	RNB
evm.model.Chr1.1099	102107.XP_008219479.1	8.13e-85	251.0	2AMGN@1|root,2RZC2@2759|Eukaryota,37UNA@33090|Viridiplantae,3GHXT@35493|Streptophyta,4JU7U@91835|fabids	35493|Streptophyta	S	Alba	-	-	-	-	-	-	-	-	-	-	-	-	Alba
evm.model.Chr1.855	102107.XP_008219753.1	0.0	1005.0	28K9J@1|root,2R0MM@2759|Eukaryota,37HH3@33090|Viridiplantae,3G851@35493|Streptophyta,4JF9A@91835|fabids	35493|Streptophyta	K	Belongs to the GRAS family	-	GO:0003674,GO:0003676,GO:0003677,GO:0003700,GO:0005488,GO:0005575,GO:0005622,GO:0005623,GO:0005634,GO:0005635,GO:0005737,GO:0005783,GO:0006355,GO:0008150,GO:0009889,GO:0010468,GO:0010556,GO:0012505,GO:0016020,GO:0019219,GO:0019222,GO:0031090,GO:0031323,GO:0031326,GO:0031965,GO:0031967,GO:0031975,GO:0043226,GO:0043227,GO:0043229,GO:0043231,GO:0043565,GO:0044422,GO:0044424,GO:0044428,GO:0044444,GO:…	-	-	-	-	-	-	-	-	-	-	GRAS
evm.model.Chr1.5457	3760.EMJ22997	0.0	1043.0	KOG0289@1|root,KOG0289@2759|Eukaryota,37QEM@33090|Viridiplantae,3GCEA@35493|Streptophyta,4JGGE@91835|fabids	35493|Streptophyta	L	U-box domain-containing protein	-	GO:0000151,GO:0000209,GO:0000349,GO:0000375,GO:0000377,GO:0000393,GO:0000398,GO:0000974,GO:0003674,GO:0003824,GO:0004842,GO:0005575,GO:0005618,GO:0005622,GO:0005623,GO:0005634,GO:0005681,GO:0005684,GO:0005730,GO:0005737,GO:0006139,GO:0006396,GO:0006397,GO:0006464,GO:0006725,GO:0006807,GO:0006950,GO:0006952,GO:0008150,GO:0008152,GO:0008380,GO:0009507,GO:0009536,GO:0009605,GO:0009607,GO:0009617,GO:…	2.3.2.27	ko:K10599	ko03040,ko04120,map03040,map04120	M00353,M00355	-	-	ko00000,ko00001,ko00002,ko01000,ko03041,ko03400,ko04121	-	-	-	Prp19,U-box,WD40
evm.model.Chr1.856	102107.XP_008219754.1	0.0	895.0	COG0436@1|root,KOG0257@2759|Eukaryota,37HWK@33090|Viridiplantae,3G9MN@35493|Streptophyta,4JKDV@91835|fabids	35493|Streptophyta	E	Kynurenine--oxoglutarate transaminase	-	GO:0003674,GO:0003824,GO:0005488,GO:0008144,GO:0008483,GO:0010326,GO:0016740,GO:0016769,GO:0019842,GO:0030170,GO:0036094,GO:0043167,GO:0043168,GO:0048037,GO:0050662,GO:0070279,GO:0097159,GO:1901363	-	-	-	-	-	-	-	-	-	-	Aminotran_1_2
evm.model.Chr1.858	3760.EMJ23581	3.67e-185	529.0	COG4642@1|root,KOG0231@2759|Eukaryota,37K80@33090|Viridiplantae,3G7RX@35493|Streptophyta,4JJ2A@91835|fabids	35493|Streptophyta	S	MORN repeat-containing protein	-	-	-	ko:K19755	-	-	-	-	ko00000,ko04812	-	-	-	MORN
evm.model.Chr1.5461	102107.XP_008245271.1	0.0	1776.0	COG2940@1|root,KOG1082@2759|Eukaryota,37KGT@33090|Viridiplantae,3G8YP@35493|Streptophyta,4JS35@91835|fabids	35493|Streptophyta	B	Histone-lysine n-methyltransferase	-	-	2.1.1.43	ko:K11420	ko00310,ko04211,map00310,map04211	-	R03875,R03938,R04866,R04867	RC00003,RC00060,RC00181,RC00496	ko00000,ko00001,ko01000,ko03036	-	-	-	Pre-SET,SET,WIYLD
evm.model.Chr1.5462	102107.XP_008218349.1	5.07e-86	253.0	COG0093@1|root,KOG0901@2759|Eukaryota,37Q2U@33090|Viridiplantae,3G9RU@35493|Streptophyta,4JRP7@91835|fabids	35493|Streptophyta	J	60S ribosomal protein	-	-	-	ko:K02894	ko03010,map03010	M00177	-	-	br01610,ko00000,ko00001,ko00002,ko03011	-	-	-	Ribosomal_L14
evm.model.Chr1.860	3760.EMJ28676	4.07e-220	608.0	COG3760@1|root,2QT6S@2759|Eukaryota,37J6J@33090|Viridiplantae,3GBFP@35493|Streptophyta,4JMH4@91835|fabids	35493|Streptophyta	S	prolyl-tRNA synthetase associated domain-containing protein	-	-	-	-	-	-	-	-	-	-	-	-	AP2,tRNA_edit
evm.model.Chr1.862	3760.EMJ23463	1.23e-289	794.0	COG0624@1|root,KOG2275@2759|Eukaryota,37NBA@33090|Viridiplantae,3GBDC@35493|Streptophyta,4JD4V@91835|fabids	35493|Streptophyta	E	Peptidase family M20/M25/M40	-	GO:0003674,GO:0003824,GO:0004046,GO:0005488,GO:0005515,GO:0005575,GO:0005576,GO:0005615,GO:0016787,GO:0016810,GO:0016811,GO:0031982,GO:0042802,GO:0043226,GO:0043227,GO:0043230,GO:0044421,GO:0070062,GO:1903561	3.5.1.14	ko:K01436,ko:K14677	ko00220,ko01100,ko01110,ko01130,ko01210,ko01230,map00220,map01100,map01110,map01130,map01210,map01230	M00028	R00669,R10553	RC00064,RC00300	ko00000,ko00001,ko00002,ko01000,ko01002,ko04147	-	-	-	M20_dimer,Peptidase_M20,Peptidase_M28
evm.model.Chr1.863	102107.XP_008219760.1	1.47e-37	132.0	2B6AG@1|root,2S0KV@2759|Eukaryota,37V12@33090|Viridiplantae,3GJAS@35493|Streptophyta,4JQGG@91835|fabids	35493|Streptophyta	C	Belongs to the glutaredoxin family	-	-	-	-	-	-	-	-	-	-	-	-	DUF836
evm.model.Chr1.864	102107.XP_008219762.1	4.15e-110	326.0	28N0B@1|root,2QV8F@2759|Eukaryota,37JHQ@33090|Viridiplantae,3GG5P@35493|Streptophyta,4JFS0@91835|fabids	35493|Streptophyta	S	WAT1-related protein	-	GO:0005575,GO:0005622,GO:0005623,GO:0005737,GO:0005886,GO:0005887,GO:0005938,GO:0007154,GO:0007165,GO:0008150,GO:0009719,GO:0009725,GO:0009733,GO:0009734,GO:0009755,GO:0009987,GO:0010033,GO:0016020,GO:0016021,GO:0023052,GO:0031224,GO:0031226,GO:0032870,GO:0042221,GO:0044424,GO:0044425,GO:0044444,GO:0044459,GO:0044464,GO:0050789,GO:0050794,GO:0050896,GO:0051716,GO:0065007,GO:0070887,GO:0071310,GO:…	-	-	-	-	-	-	-	-	-	-	EamA
evm.model.Chr1.4139	102107.XP_008222658.1	2.16e-100	293.0	2BC6Z@1|root,2S0ZI@2759|Eukaryota,37UK2@33090|Viridiplantae,3GJ5C@35493|Streptophyta,4JU4A@91835|fabids	35493|Streptophyta	-	-	-	-	-	-	-	-	-	-	-	-	-	-	-
evm.model.Chr1.5468	102107.XP_008224165.1	6.67e-202	559.0	28K2D@1|root,2QSGX@2759|Eukaryota,37N66@33090|Viridiplantae,3GC8B@35493|Streptophyta,4JFBM@91835|fabids	35493|Streptophyta	S	Family of unknown function (DUF716)	-	-	-	-	-	-	-	-	-	-	-	-	DUF716
evm.model.Chr1.5472	102107.XP_008224160.1	5.98e-256	711.0	KOG4205@1|root,KOG4205@2759|Eukaryota,37RME@33090|Viridiplantae,3G9Z5@35493|Streptophyta,4JJ6S@91835|fabids	35493|Streptophyta	A	Heterogeneous nuclear ribonucleoprotein	-	GO:0000003,GO:0003006,GO:0003674,GO:0003676,GO:0003723,GO:0003729,GO:0003730,GO:0005488,GO:0005575,GO:0005622,GO:0005623,GO:0005634,GO:0005654,GO:0005737,GO:0005829,GO:0005849,GO:0006139,GO:0006378,GO:0006379,GO:0006396,GO:0006397,GO:0006725,GO:0006807,GO:0007275,GO:0008150,GO:0008152,GO:0009791,GO:0009987,GO:0010228,GO:0010467,GO:0016070,GO:0016071,GO:0022414,GO:0031123,GO:0031124,GO:0031974,GO:…	-	ko:K14411	ko03015,map03015	-	-	-	ko00000,ko00001,ko03019	-	-	-	RRM_1
evm.model.Chr1.5473	3760.EMJ28210	0.0	1751.0	COG2230@1|root,2QSMW@2759|Eukaryota,37NYG@33090|Viridiplantae,3GBIW@35493|Streptophyta,4JI04@91835|fabids	35493|Streptophyta	M	Encoded by	-	GO:0003674,GO:0003824,GO:0005575,GO:0005622,GO:0005623,GO:0005737,GO:0005829,GO:0006629,GO:0008150,GO:0008152,GO:0008168,GO:0008757,GO:0008825,GO:0009987,GO:0016740,GO:0016741,GO:0030258,GO:0032259,GO:0044237,GO:0044238,GO:0044255,GO:0044424,GO:0044444,GO:0044464,GO:0071704	2.1.1.79	ko:K00574	-	-	-	-	ko00000,ko01000	-	-	-	Amino_oxidase,CMAS,NAD_binding_8
evm.model.Chr1.5471	102107.XP_008224161.1	3.45e-180	504.0	2D2QP@1|root,2S4YS@2759|Eukaryota,37VYZ@33090|Viridiplantae,3GJ01@35493|Streptophyta,4JU64@91835|fabids	35493|Streptophyta	-	-	-	-	-	-	-	-	-	-	-	-	-	-	-
evm.model.Chr1.871	3760.EMJ24325	4.67e-87	262.0	28N6I@1|root,2QURT@2759|Eukaryota,37JQQ@33090|Viridiplantae,3G8EB@35493|Streptophyta,4JKTW@91835|fabids	35493|Streptophyta	-	-	-	-	-	-	-	-	-	-	-	-	-	-	-
evm.model.Chr1.872	102107.XP_008219657.1	1.86e-212	587.0	COG5242@1|root,KOG2487@2759|Eukaryota,37KH5@33090|Viridiplantae,3G9UK@35493|Streptophyta,4JM90@91835|fabids	35493|Streptophyta	KL	General transcription factor IIH subunit	-	GO:0000428,GO:0000439,GO:0003674,GO:0003676,GO:0003677,GO:0003684,GO:0003723,GO:0005488,GO:0005575,GO:0005622,GO:0005623,GO:0005634,GO:0005654,GO:0005667,GO:0005675,GO:0006139,GO:0006259,GO:0006281,GO:0006289,GO:0006355,GO:0006357,GO:0006412,GO:0006464,GO:0006468,GO:0006518,GO:0006725,GO:0006793,GO:0006796,GO:0006807,GO:0006950,GO:0006974,GO:0008135,GO:0008150,GO:0008152,GO:0009058,GO:0009059,GO:…	-	ko:K03143	ko03022,ko03420,ko05203,map03022,map03420,map05203	M00290	-	-	ko00000,ko00001,ko00002,ko03021,ko03400	-	-	-	Tfb4
evm.model.Chr1.874	102107.XP_008219656.1	1.49e-290	795.0	28PNQ@1|root,2QWAT@2759|Eukaryota,37Q8E@33090|Viridiplantae,3GAFX@35493|Streptophyta,4JI8U@91835|fabids	35493|Streptophyta	S	lysM domain-containing GPI-anchored protein	-	GO:0002376,GO:0003674,GO:0005488,GO:0005539,GO:0005575,GO:0005623,GO:0005886,GO:0006955,GO:0008150,GO:0016020,GO:0031224,GO:0031225,GO:0031226,GO:0042834,GO:0044425,GO:0044459,GO:0044464,GO:0046658,GO:0050896,GO:0071944,GO:0097367	-	-	-	-	-	-	-	-	-	-	LysM
evm.model.Chr1.875	102107.XP_008219732.1	0.0	2198.0	COG5275@1|root,KOG1968@2759|Eukaryota,37SQM@33090|Viridiplantae,3GBQ0@35493|Streptophyta,4JE4J@91835|fabids	35493|Streptophyta	L	superfamily. Protein	-	GO:0000018,GO:0001775,GO:0002200,GO:0002204,GO:0002208,GO:0002250,GO:0002252,GO:0002263,GO:0002285,GO:0002312,GO:0002366,GO:0002376,GO:0002377,GO:0002381,GO:0002440,GO:0002443,GO:0002449,GO:0002460,GO:0002520,GO:0002562,GO:0002637,GO:0002639,GO:0002682,GO:0002684,GO:0002694,GO:0002696,GO:0002697,GO:0002699,GO:0002700,GO:0002702,GO:0002703,GO:0002705,GO:0002706,GO:0002708,GO:0002712,GO:0002714,GO:…	-	-	-	-	-	-	-	-	-	-	AAA,Rad17
evm.model.Chr1.5477	3760.EMJ24941	2.9e-171	478.0	28HJJ@1|root,2QPXC@2759|Eukaryota,37KKH@33090|Viridiplantae,3GA50@35493|Streptophyta,4JK28@91835|fabids	35493|Streptophyta	S	DAG protein	-	GO:0000959,GO:0005575,GO:0005622,GO:0005623,GO:0005737,GO:0005739,GO:0006139,GO:0006725,GO:0006807,GO:0008150,GO:0008152,GO:0009451,GO:0009987,GO:0016070,GO:0016071,GO:0016556,GO:0034641,GO:0043170,GO:0043226,GO:0043227,GO:0043229,GO:0043231,GO:0043412,GO:0044237,GO:0044238,GO:0044424,GO:0044444,GO:0044464,GO:0046483,GO:0071704,GO:0080156,GO:0090304,GO:1900864,GO:1901360	-	-	-	-	-	-	-	-	-	-	-
evm.model.Chr1.877	3760.EMJ23671	2.26e-242	666.0	KOG1441@1|root,KOG1441@2759|Eukaryota,37M9G@33090|Viridiplantae,3GBCY@35493|Streptophyta,4JG95@91835|fabids	35493|Streptophyta	EG	UDP-galactose transporter	-	GO:0003674,GO:0005215,GO:0005338,GO:0005457,GO:0005459,GO:0005460,GO:0005575,GO:0005622,GO:0005623,GO:0005737,GO:0005794,GO:0006810,GO:0006811,GO:0006820,GO:0008150,GO:0008509,GO:0008514,GO:0012505,GO:0015075,GO:0015165,GO:0015711,GO:0015780,GO:0015783,GO:0015786,GO:0015931,GO:0015932,GO:0022857,GO:0034220,GO:0036080,GO:0043226,GO:0043227,GO:0043229,GO:0043231,GO:0044424,GO:0044444,GO:0044464,GO:…	-	ko:K15285	-	-	-	-	ko00000,ko02000	-	-	-	TPT
evm.model.Chr1.879	102107.XP_008219651.1	0.0	1749.0	2CMGX@1|root,2QQB8@2759|Eukaryota,37REV@33090|Viridiplantae,3GFBZ@35493|Streptophyta,4JTK5@91835|fabids	35493|Streptophyta	S	protein FAR1-RELATED SEQUENCE	-	-	-	-	-	-	-	-	-	-	-	-	FAR1,MULE
evm.model.Chr1.4154	102107.XP_008222665.1	0.0	960.0	KOG1192@1|root,KOG1192@2759|Eukaryota,37RNU@33090|Viridiplantae,3G7DB@35493|Streptophyta	35493|Streptophyta	CG	Belongs to the UDP-glycosyltransferase family	-	GO:0003674,GO:0003824,GO:0005575,GO:0005622,GO:0005623,GO:0008194,GO:0016740,GO:0016757,GO:0016758,GO:0035251,GO:0043226,GO:0043227,GO:0043229,GO:0043231,GO:0044424,GO:0044464,GO:0046527,GO:0080043,GO:0080044	-	-	-	-	-	-	-	-	-	-	UDPGT
evm.model.Chr1.4153	102107.XP_008222664.1	5.12e-242	664.0	COG1741@1|root,2QQ5A@2759|Eukaryota,37REZ@33090|Viridiplantae,3G8XY@35493|Streptophyta,4JI8S@91835|fabids	35493|Streptophyta	S	Belongs to the pirin family	-	GO:0001101,GO:0003674,GO:0004857,GO:0005575,GO:0005622,GO:0005623,GO:0005634,GO:0005737,GO:0005829,GO:0005886,GO:0006950,GO:0006952,GO:0007154,GO:0007165,GO:0008150,GO:0009314,GO:0009416,GO:0009605,GO:0009607,GO:0009617,GO:0009628,GO:0009637,GO:0009719,GO:0009725,GO:0009737,GO:0009738,GO:0009755,GO:0009785,GO:0009892,GO:0009987,GO:0010033,GO:0010466,GO:0010605,GO:0016020,GO:0019222,GO:0023052,GO:…	-	ko:K06911	-	-	-	-	ko00000	-	-	-	Pirin,Pirin_C
evm.model.Chr1.4152	3760.EMJ25156	1.39e-151	426.0	COG1100@1|root,KOG0087@2759|Eukaryota,37KFT@33090|Viridiplantae,3GDTE@35493|Streptophyta,4JJBE@91835|fabids	35493|Streptophyta	U	Ras-related protein	-	-	-	ko:K07904	ko04144,ko04961,ko04962,ko04972,map04144,map04961,map04962,map04972	-	-	-	ko00000,ko00001,ko04031,ko04131,ko04147	-	-	-	Ras
evm.model.Chr1.882	102107.XP_008219648.1	1.99e-237	692.0	KOG1525@1|root,KOG1525@2759|Eukaryota,37KXZ@33090|Viridiplantae,3G940@35493|Streptophyta,4JHF8@91835|fabids	35493|Streptophyta	D	Sister chromatid cohesion protein PDS5 homolog	-	-	-	ko:K11267	-	-	-	-	ko00000,ko03036	-	-	-	-
evm.model.Chr1.883	102107.XP_008219647.1	9.56e-125	364.0	COG3491@1|root,KOG0143@2759|Eukaryota,37JYU@33090|Viridiplantae,3G8XN@35493|Streptophyta,4JGF1@91835|fabids	35493|Streptophyta	Q	Belongs to the iron ascorbate-dependent oxidoreductase family	-	-	-	-	-	-	-	-	-	-	-	-	2OG-FeII_Oxy,DIOX_N
evm.model.Chr1.5487	102107.XP_008224138.1	1.89e-134	380.0	KOG1944@1|root,KOG1944@2759|Eukaryota,37NKB@33090|Viridiplantae,3G8MH@35493|Streptophyta,4JFJQ@91835|fabids	35493|Streptophyta	S	Belongs to the peroxisomal membrane protein PXMP2 4 family	-	GO:0005575,GO:0005622,GO:0005623,GO:0005737,GO:0005777,GO:0005778,GO:0005779,GO:0016020,GO:0016021,GO:0031090,GO:0031224,GO:0031231,GO:0031300,GO:0031301,GO:0031903,GO:0042579,GO:0043226,GO:0043227,GO:0043229,GO:0043231,GO:0044422,GO:0044424,GO:0044425,GO:0044438,GO:0044439,GO:0044444,GO:0044446,GO:0044464,GO:0098588,GO:0098805	-	ko:K13347,ko:K13348	ko04146,map04146	-	-	-	ko00000,ko00001	-	-	-	Mpv17_PMP22
evm.model.Chr1.4162	102107.XP_008222669.1	7.48e-303	833.0	COG1405@1|root,KOG1598@2759|Eukaryota,37RGF@33090|Viridiplantae,3GBPK@35493|Streptophyta,4JECE@91835|fabids	35493|Streptophyta	K	Transcription factor IIIB	-	GO:0000126,GO:0005575,GO:0005622,GO:0005623,GO:0005634,GO:0005654,GO:0005667,GO:0006139,GO:0006351,GO:0006352,GO:0006383,GO:0006384,GO:0006399,GO:0006725,GO:0006807,GO:0008150,GO:0008152,GO:0009058,GO:0009059,GO:0009303,GO:0009304,GO:0009987,GO:0010467,GO:0016070,GO:0016072,GO:0018130,GO:0019438,GO:0031974,GO:0031981,GO:0032774,GO:0032991,GO:0034641,GO:0034645,GO:0034654,GO:0034660,GO:0043170,GO:…	-	ko:K15196	-	-	-	-	ko00000,ko03021	-	-	-	BRF1,TFIIB
evm.model.Chr1.4160	102107.XP_008239332.1	7.86e-49	168.0	COG0515@1|root,KOG0192@2759|Eukaryota,37JVD@33090|Viridiplantae,3G8C3@35493|Streptophyta	35493|Streptophyta	T	belongs to the protein kinase superfamily	-	GO:0003674,GO:0003824,GO:0004672,GO:0005575,GO:0005622,GO:0005623,GO:0005737,GO:0006464,GO:0006468,GO:0006793,GO:0006796,GO:0006807,GO:0007154,GO:0007165,GO:0008150,GO:0008152,GO:0009987,GO:0016301,GO:0016310,GO:0016740,GO:0016772,GO:0016773,GO:0019538,GO:0023052,GO:0035556,GO:0036211,GO:0043170,GO:0043412,GO:0044237,GO:0044238,GO:0044260,GO:0044267,GO:0044424,GO:0044464,GO:0050789,GO:0050794,GO:…	-	-	-	-	-	-	-	-	-	-	Pkinase_Tyr
evm.model.Chr1.5497	102107.XP_008224324.1	0.0	1868.0	2BWJ9@1|root,2QUEI@2759|Eukaryota,37MVZ@33090|Viridiplantae,3GBR8@35493|Streptophyta,4JIMD@91835|fabids	35493|Streptophyta	S	Transducin WD40 repeat-like superfamily protein	-	GO:0005575,GO:0005618,GO:0005623,GO:0030312,GO:0044464,GO:0071944	-	-	-	-	-	-	-	-	-	-	-
evm.model.Chr1.5490	102107.XP_008224134.1	9.87e-100	288.0	2D4BW@1|root,2S52C@2759|Eukaryota,37VKV@33090|Viridiplantae,3GJXY@35493|Streptophyta	35493|Streptophyta	S	Cell number regulator	-	-	-	-	-	-	-	-	-	-	-	-	PLAC8
evm.model.Chr1.880	102107.XP_008219648.1	0.0	1535.0	KOG1525@1|root,KOG1525@2759|Eukaryota,37KXZ@33090|Viridiplantae,3G940@35493|Streptophyta,4JHF8@91835|fabids	35493|Streptophyta	D	Sister chromatid cohesion protein PDS5 homolog	-	-	-	ko:K11267	-	-	-	-	ko00000,ko03036	-	-	-	-
evm.model.Chr1.4163	102107.XP_008222671.1	1.45e-182	511.0	KOG3089@1|root,KOG3089@2759|Eukaryota,37JGB@33090|Viridiplantae,3GBP0@35493|Streptophyta,4JKK2@91835|fabids	35493|Streptophyta	S	U3-containing 90S pre-ribosomal complex subunit	-	-	-	-	-	-	-	-	-	-	-	-	CMS1
evm.model.Chr1.895	102107.XP_008219645.1	2.31e-141	400.0	COG2801@1|root,KOG0017@2759|Eukaryota,37U6T@33090|Viridiplantae,3GI2U@35493|Streptophyta,4JPNA@91835|fabids	35493|Streptophyta	L	Protein of unknown function (DUF740)	-	-	-	-	-	-	-	-	-	-	-	-	DUF740
evm.model.Chr1.4167	3760.EMJ22793	0.0	1325.0	COG4581@1|root,KOG1991@2759|Eukaryota,37HKY@33090|Viridiplantae,3GDAN@35493|Streptophyta,4JN2Y@91835|fabids	35493|Streptophyta	UY	importin-7 homolog	-	GO:0003674,GO:0005215,GO:0005575,GO:0005622,GO:0005623,GO:0005634,GO:0005635,GO:0005737,GO:0005829,GO:0006606,GO:0006810,GO:0006886,GO:0006913,GO:0007154,GO:0007165,GO:0008104,GO:0008150,GO:0008565,GO:0009892,GO:0009987,GO:0010468,GO:0010605,GO:0010608,GO:0010629,GO:0012505,GO:0015031,GO:0015833,GO:0016043,GO:0016441,GO:0016458,GO:0017038,GO:0019222,GO:0022607,GO:0022613,GO:0022618,GO:0023052,GO:…	-	ko:K20223	ko04013,map04013	-	-	-	ko00000,ko00001,ko03009	1.I.1	-	-	Cse1,IBN_N
evm.model.Chr1.896	102107.XP_008219644.1	0.0	1588.0	28JVX@1|root,2QSA1@2759|Eukaryota,37IVU@33090|Viridiplantae,3G7Y2@35493|Streptophyta,4JHPJ@91835|fabids	35493|Streptophyta	S	N-terminal C2 in EEIG1 and EHBP1 proteins	-	GO:0005575,GO:0005622,GO:0005623,GO:0005737,GO:0005829,GO:0005886,GO:0006810,GO:0006928,GO:0006950,GO:0006970,GO:0006996,GO:0007097,GO:0008150,GO:0009314,GO:0009416,GO:0009628,GO:0009637,GO:0009657,GO:0009658,GO:0009787,GO:0009902,GO:0009903,GO:0009966,GO:0009987,GO:0010029,GO:0010646,GO:0016020,GO:0016043,GO:0019750,GO:0023051,GO:0030029,GO:0030048,GO:0030705,GO:0031022,GO:0042592,GO:0044424,GO:…	-	-	-	-	-	-	-	-	-	-	NT-C2
evm.model.Chr1.899	102107.XP_008219728.1	7.33e-275	785.0	28K72@1|root,2QQ4G@2759|Eukaryota,37TAV@33090|Viridiplantae,3GEFQ@35493|Streptophyta,4JS9I@91835|fabids	35493|Streptophyta	S	Belongs to the 'GDSL' lipolytic enzyme family	-	GO:0003674,GO:0003824,GO:0005488,GO:0006950,GO:0006952,GO:0008150,GO:0016787,GO:0016788,GO:0019863,GO:0019865,GO:0044877,GO:0050896	-	-	-	-	-	-	-	-	-	-	Lipase_GDSL
evm.model.Chr1.4173	102107.XP_008222674.1	7.24e-205	566.0	KOG1591@1|root,KOG1591@2759|Eukaryota,37M6N@33090|Viridiplantae,3GDMR@35493|Streptophyta,4JEAI@91835|fabids	35493|Streptophyta	E	prolyl 4-hydroxylase	-	GO:0003674,GO:0003824,GO:0004656,GO:0005575,GO:0005622,GO:0005623,GO:0005737,GO:0005794,GO:0006082,GO:0006464,GO:0006520,GO:0006575,GO:0006807,GO:0008150,GO:0008152,GO:0009987,GO:0012505,GO:0016491,GO:0016705,GO:0016706,GO:0018126,GO:0018193,GO:0018208,GO:0018401,GO:0019471,GO:0019511,GO:0019538,GO:0019752,GO:0019798,GO:0031543,GO:0031545,GO:0036211,GO:0043170,GO:0043226,GO:0043227,GO:0043229,GO:…	1.14.11.2	ko:K00472	ko00330,ko01100,map00330,map01100	-	R01252	RC00478	ko00000,ko00001,ko01000	-	-	-	2OG-FeII_Oxy_3
evm.model.Chr1.4172	102107.XP_008222673.1	3.24e-221	610.0	KOG3296@1|root,KOG3296@2759|Eukaryota,37RD3@33090|Viridiplantae,3GAJW@35493|Streptophyta,4JMTG@91835|fabids	35493|Streptophyta	U	Mitochondrial import receptor subunit	-	GO:0003674,GO:0005215,GO:0005575,GO:0005622,GO:0005623,GO:0005737,GO:0005739,GO:0005740,GO:0005741,GO:0005742,GO:0005743,GO:0005773,GO:0005774,GO:0006605,GO:0006626,GO:0006810,GO:0006839,GO:0006886,GO:0006996,GO:0007005,GO:0008104,GO:0008150,GO:0008320,GO:0008565,GO:0009987,GO:0015031,GO:0015399,GO:0015405,GO:0015450,GO:0015833,GO:0016020,GO:0016043,GO:0017038,GO:0019866,GO:0019867,GO:0022804,GO:…	-	ko:K11518	ko05014,map05014	-	-	-	ko00000,ko00001,ko02000,ko03029	3.A.8.1	-	-	Porin_3
evm.model.Chr1.4176	3760.EMJ28677	7.57e-243	665.0	COG3979@1|root,KOG4742@2759|Eukaryota,37ME4@33090|Viridiplantae,3GEQT@35493|Streptophyta,4JT9K@91835|fabids	35493|Streptophyta	S	Chitinase-like protein	POM1	GO:0000271,GO:0001101,GO:0001871,GO:0003674,GO:0005488,GO:0005575,GO:0005576,GO:0005622,GO:0005623,GO:0005737,GO:0005794,GO:0005975,GO:0005976,GO:0006073,GO:0006950,GO:0006970,GO:0007275,GO:0008150,GO:0008152,GO:0009058,GO:0009059,GO:0009250,GO:0009266,GO:0009408,GO:0009414,GO:0009415,GO:0009628,GO:0009651,GO:0009653,GO:0009719,GO:0009725,GO:0009735,GO:0009825,GO:0009888,GO:0009987,GO:0010015,GO:…	-	-	-	-	-	-	-	-	-	-	Glyco_hydro_19
evm.model.Chr1.4175	3760.EMJ24756	1.51e-73	220.0	2C8M3@1|root,2S7QX@2759|Eukaryota,37X87@33090|Viridiplantae,3GKGA@35493|Streptophyta,4JR48@91835|fabids	35493|Streptophyta	S	lipid-transfer protein DIR1	-	-	-	-	-	-	-	-	-	-	-	-	LTP_2
evm.model.Chr1.4174	102107.XP_008222677.1	0.0	1032.0	KOG2443@1|root,KOG2442@2759|Eukaryota,37K49@33090|Viridiplantae,3GB41@35493|Streptophyta,4JKBB@91835|fabids	35493|Streptophyta	S	Signal peptide peptidase-like	SPPL3	GO:0000323,GO:0005575,GO:0005622,GO:0005623,GO:0005737,GO:0005764,GO:0005765,GO:0005768,GO:0005773,GO:0005774,GO:0005783,GO:0005789,GO:0005798,GO:0012505,GO:0016020,GO:0016021,GO:0030176,GO:0030660,GO:0031090,GO:0031224,GO:0031227,GO:0031410,GO:0031982,GO:0031984,GO:0042175,GO:0043226,GO:0043227,GO:0043229,GO:0043231,GO:0044422,GO:0044424,GO:0044425,GO:0044432,GO:0044433,GO:0044437,GO:0044444,GO:…	-	ko:K09597	-	-	-	-	ko00000,ko01000,ko01002	-	-	-	PA,Peptidase_A22B
evm.model.Chr1.1901	3760.EMJ23169	0.0	1258.0	KOG1278@1|root,KOG1278@2759|Eukaryota,37HDR@33090|Viridiplantae,3GB1I@35493|Streptophyta,4JHMY@91835|fabids	35493|Streptophyta	U	Transmembrane 9 superfamily member	-	GO:0001666,GO:0005575,GO:0005618,GO:0005622,GO:0005623,GO:0005737,GO:0005768,GO:0005769,GO:0005773,GO:0005774,GO:0005794,GO:0005802,GO:0006810,GO:0006873,GO:0006885,GO:0006897,GO:0006909,GO:0006950,GO:0007155,GO:0008150,GO:0009505,GO:0009628,GO:0009987,GO:0012505,GO:0016020,GO:0016021,GO:0016043,GO:0016192,GO:0019725,GO:0022607,GO:0022610,GO:0030003,GO:0030004,GO:0030312,GO:0030641,GO:0031090,GO:…	-	ko:K17086	-	-	-	-	ko00000,ko04147	-	-	-	EMP70
evm.model.Chr1.1905	102107.XP_008220674.1	3.64e-295	805.0	COG1024@1|root,KOG1684@2759|Eukaryota,37P4M@33090|Viridiplantae,3GH7Q@35493|Streptophyta,4JG8U@91835|fabids	35493|Streptophyta	I	Belongs to the enoyl-CoA hydratase isomerase family	-	GO:0005575,GO:0005622,GO:0005623,GO:0005737,GO:0005739,GO:0043226,GO:0043227,GO:0043229,GO:0043231,GO:0044424,GO:0044444,GO:0044464	3.1.2.4	ko:K05605	ko00280,ko00410,ko00640,ko01100,ko01200,map00280,map00410,map00640,map01100,map01200	M00013	R03158,R05064	RC00004,RC00014,RC00137	ko00000,ko00001,ko00002,ko01000	-	-	-	ECH_2
evm.model.Chr1.1902	102107.XP_008220672.1	2.03e-309	852.0	28KHE@1|root,2QQX7@2759|Eukaryota,37M24@33090|Viridiplantae,3GA5N@35493|Streptophyta,4JIKF@91835|fabids	35493|Streptophyta	S	Belongs to the NPH3 family	-	GO:0000003,GO:0003006,GO:0005575,GO:0005622,GO:0005623,GO:0005737,GO:0005768,GO:0005770,GO:0005886,GO:0006810,GO:0007275,GO:0008104,GO:0008150,GO:0009790,GO:0009791,GO:0009793,GO:0009908,GO:0009909,GO:0009911,GO:0009914,GO:0009926,GO:0010154,GO:0010229,GO:0010540,GO:0010817,GO:0012505,GO:0016020,GO:0022414,GO:0031410,GO:0031982,GO:0032501,GO:0032502,GO:0033036,GO:0043226,GO:0043227,GO:0043229,GO:…	-	-	-	-	-	-	-	-	-	-	BTB,NPH3
evm.model.Chr1.1903	3760.EMJ23219	1.23e-108	330.0	28KHE@1|root,2QQX7@2759|Eukaryota,37M24@33090|Viridiplantae,3GA5N@35493|Streptophyta,4JIKF@91835|fabids	35493|Streptophyta	S	Belongs to the NPH3 family	-	GO:0000003,GO:0003006,GO:0005575,GO:0005622,GO:0005623,GO:0005737,GO:0005768,GO:0005770,GO:0005886,GO:0006810,GO:0007275,GO:0008104,GO:0008150,GO:0009790,GO:0009791,GO:0009793,GO:0009908,GO:0009909,GO:0009911,GO:0009914,GO:0009926,GO:0010154,GO:0010229,GO:0010540,GO:0010817,GO:0012505,GO:0016020,GO:0022414,GO:0031410,GO:0031982,GO:0032501,GO:0032502,GO:0033036,GO:0043226,GO:0043227,GO:0043229,GO:…	-	-	-	-	-	-	-	-	-	-	BTB,NPH3
evm.model.Chr1.1906	3760.EMJ26641	0.0	2413.0	COG0085@1|root,KOG0214@2759|Eukaryota,37PYZ@33090|Viridiplantae,3G95H@35493|Streptophyta,4JJA6@91835|fabids	35493|Streptophyta	K	DNA-dependent RNA polymerase catalyzes the transcription of DNA into RNA using the four ribonucleoside triphosphates as substrates	-	GO:0000228,GO:0000418,GO:0000419,GO:0000428,GO:0000785,GO:0000790,GO:0000792,GO:0002682,GO:0003674,GO:0003824,GO:0003899,GO:0005575,GO:0005622,GO:0005623,GO:0005634,GO:0005654,GO:0005694,GO:0005720,GO:0005730,GO:0005736,GO:0006139,GO:0006259,GO:0006304,GO:0006305,GO:0006306,GO:0006396,GO:0006725,GO:0006807,GO:0006950,GO:0006952,GO:0008150,GO:0008152,GO:0009058,GO:0009059,GO:0009605,GO:0009607,GO:…	2.7.7.6	ko:K03010,ko:K16252	ko00230,ko00240,ko01100,ko03020,ko05016,ko05169,map00230,map00240,map01100,map03020,map05016,map05169	M00180	R00435,R00441,R00442,R00443	RC02795	br01611,ko00000,ko00001,ko00002,ko01000,ko03021,ko03400	-	-	-	RNA_pol_Rpb2_1,RNA_pol_Rpb2_2,RNA_pol_Rpb2_3,RNA_pol_Rpb2_4,RNA_pol_Rpb2_5,RNA_pol_Rpb2_6,RNA_pol_Rpb2_7
evm.model.Chr1.4181	102107.XP_008222683.1	0.0	1092.0	KOG2478@1|root,KOG2478@2759|Eukaryota,37HQ7@33090|Viridiplantae,3GDDV@35493|Streptophyta,4JM7V@91835|fabids	35493|Streptophyta	K	RNA polymerase II-associated factor 1 homolog	-	GO:0000428,GO:0005575,GO:0005622,GO:0005623,GO:0005634,GO:0005654,GO:0006325,GO:0006464,GO:0006479,GO:0006807,GO:0006996,GO:0008023,GO:0008150,GO:0008152,GO:0008213,GO:0009909,GO:0009910,GO:0009987,GO:0016043,GO:0016569,GO:0016570,GO:0016571,GO:0016591,GO:0016593,GO:0019538,GO:0030880,GO:0031974,GO:0031981,GO:0032259,GO:0032991,GO:0036211,GO:0043170,GO:0043226,GO:0043227,GO:0043229,GO:0043231,GO:…	-	ko:K15174	ko04011,map04011	-	-	-	ko00000,ko00001,ko03021	-	-	-	Paf1
evm.model.Chr1.4185	102107.XP_008222687.1	0.0	1221.0	KOG2327@1|root,KOG2327@2759|Eukaryota,37MTX@33090|Viridiplantae,3GDE1@35493|Streptophyta,4JMKS@91835|fabids	35493|Streptophyta	L	ATP-dependent DNA helicase 2 subunit	KU70	GO:0000228,GO:0000723,GO:0000726,GO:0000781,GO:0000784,GO:0003674,GO:0003676,GO:0003677,GO:0003690,GO:0005488,GO:0005575,GO:0005622,GO:0005623,GO:0005634,GO:0005694,GO:0006139,GO:0006259,GO:0006281,GO:0006302,GO:0006303,GO:0006725,GO:0006807,GO:0006950,GO:0006974,GO:0006996,GO:0008150,GO:0008152,GO:0009266,GO:0009408,GO:0009628,GO:0009987,GO:0016043,GO:0031974,GO:0031981,GO:0032200,GO:0033554,GO:…	-	ko:K10884	ko03450,map03450	M00297	-	-	ko00000,ko00001,ko00002,ko03041,ko03400	-	-	-	Ku,Ku_C,Ku_N,SAP
evm.model.Chr1.4189	3760.EMJ24283	2.04e-275	753.0	COG4094@1|root,2QSJ3@2759|Eukaryota,37HNP@33090|Viridiplantae,3G8DF@35493|Streptophyta,4JGUZ@91835|fabids	35493|Streptophyta	S	15-cis-zeta-carotene isomerase	-	GO:0003674,GO:0003824,GO:0005575,GO:0005622,GO:0005623,GO:0005737,GO:0006629,GO:0006720,GO:0008150,GO:0008152,GO:0008299,GO:0008610,GO:0009058,GO:0009507,GO:0009536,GO:0009987,GO:0016119,GO:0016120,GO:0016853,GO:0016859,GO:0042214,GO:0043226,GO:0043227,GO:0043229,GO:0043231,GO:0044237,GO:0044238,GO:0044249,GO:0044255,GO:0044424,GO:0044444,GO:0044464,GO:0046246,GO:0071704,GO:0090471,GO:1901576	5.2.1.12	ko:K15744	ko00906,ko01100,ko01110,map00906,map01100,map01110	M00097	R09655	RC02636	ko00000,ko00001,ko00002,ko01000	-	-	-	NnrU
evm.model.Chr1.1911	3760.EMJ23850	4.14e-229	631.0	28IW0@1|root,2QR7M@2759|Eukaryota,37S08@33090|Viridiplantae,3GE86@35493|Streptophyta,4JFEN@91835|fabids	35493|Streptophyta	K	WRKY transcription factor	-	GO:0001067,GO:0001101,GO:0002237,GO:0003674,GO:0003676,GO:0003677,GO:0003700,GO:0005488,GO:0005515,GO:0005575,GO:0005622,GO:0005623,GO:0005634,GO:0006355,GO:0006950,GO:0006952,GO:0008150,GO:0009605,GO:0009607,GO:0009611,GO:0009617,GO:0009620,GO:0009719,GO:0009725,GO:0009751,GO:0009889,GO:0009890,GO:0009892,GO:0010033,GO:0010200,GO:0010243,GO:0010468,GO:0010556,GO:0010558,GO:0010605,GO:0010629,GO:…	-	-	-	-	-	-	-	-	-	-	WRKY
evm.model.Chr1.1912	102107.XP_008220684.1	2.12e-309	845.0	KOG0583@1|root,KOG0583@2759|Eukaryota,37Q1P@33090|Viridiplantae,3G72J@35493|Streptophyta,4JM5Z@91835|fabids	35493|Streptophyta	T	Non-specific serine threonine protein kinase	CIPK16	GO:0003674,GO:0003824,GO:0004672,GO:0004674,GO:0005575,GO:0005622,GO:0005623,GO:0006464,GO:0006468,GO:0006793,GO:0006796,GO:0006807,GO:0006810,GO:0006811,GO:0006812,GO:0006814,GO:0006950,GO:0006952,GO:0006970,GO:0006972,GO:0007154,GO:0007165,GO:0008150,GO:0008152,GO:0009605,GO:0009607,GO:0009620,GO:0009628,GO:0009651,GO:0009987,GO:0015672,GO:0016301,GO:0016310,GO:0016740,GO:0016772,GO:0016773,GO:…	2.7.11.11	ko:K07198	ko04068,ko04140,ko04150,ko04151,ko04152,ko04211,ko04213,ko04371,ko04530,ko04710,ko04714,ko04910,ko04920,ko04921,ko04922,ko04931,ko04932,ko05410,ko05418,map04068,map04140,map04150,map04151,map04152,map04211,map04213,map04371,map04530,map04710,map04714,map04910,map04920,map04921,map04922,map04931,map04932,map05410,map05418	-	-	-	ko00000,ko00001,ko01000,ko01001,ko03029,ko04131	-	-	-	NAF,Pkinase
evm.model.Chr1.1913	102107.XP_008220685.1	4.02e-304	847.0	COG2319@1|root,KOG0263@2759|Eukaryota,37K35@33090|Viridiplantae,3GE3S@35493|Streptophyta,4JF8X@91835|fabids	35493|Streptophyta	K	Transcription initiation factor TFIID subunit	-	GO:0000123,GO:0000228,GO:0000428,GO:0000785,GO:0000790,GO:0001067,GO:0003674,GO:0003676,GO:0003677,GO:0003700,GO:0005488,GO:0005515,GO:0005575,GO:0005622,GO:0005623,GO:0005634,GO:0005654,GO:0005667,GO:0005669,GO:0005694,GO:0005856,GO:0006139,GO:0006351,GO:0006352,GO:0006355,GO:0006366,GO:0006367,GO:0006725,GO:0006807,GO:0008150,GO:0008152,GO:0009058,GO:0009059,GO:0009889,GO:0009987,GO:0010467,GO:…	-	ko:K03130	ko03022,ko05168,map03022,map05168	-	-	-	ko00000,ko00001,ko03021,ko03036	-	-	-	TFIID_NTD2,WD40
evm.model.Chr1.1914	102107.XP_008220686.1	0.0	1566.0	KOG1525@1|root,KOG1525@2759|Eukaryota,37MAF@33090|Viridiplantae,3GB87@35493|Streptophyta,4JF8E@91835|fabids	35493|Streptophyta	D	BEST Arabidopsis thaliana protein match is	-	-	-	-	-	-	-	-	-	-	-	-	-
evm.model.Chr1.1917	102107.XP_008220689.1	4.66e-220	617.0	KOG0167@1|root,KOG0167@2759|Eukaryota,37R30@33090|Viridiplantae,3G82Y@35493|Streptophyta,4JN8Q@91835|fabids	35493|Streptophyta	S	U-box domain-containing protein	-	GO:0002682,GO:0002683,GO:0003674,GO:0003824,GO:0004842,GO:0005102,GO:0005488,GO:0005515,GO:0005575,GO:0005622,GO:0005623,GO:0005634,GO:0005737,GO:0005829,GO:0006464,GO:0006807,GO:0006950,GO:0006952,GO:0008150,GO:0008152,GO:0009605,GO:0009607,GO:0009617,GO:0009987,GO:0010941,GO:0016567,GO:0016740,GO:0019538,GO:0019787,GO:0032446,GO:0033612,GO:0036211,GO:0042742,GO:0042981,GO:0043066,GO:0043067,GO:…	-	ko:K08332	-	-	-	-	ko00000,ko03029,ko04131	-	-	-	Arm
evm.model.Chr1.1918	102107.XP_008220690.1	0.0	1584.0	COG0542@1|root,KOG1051@2759|Eukaryota,37I9H@33090|Viridiplantae,3GEGN@35493|Streptophyta,4JEZ1@91835|fabids	35493|Streptophyta	O	Belongs to the ClpA ClpB family	-	GO:0005575,GO:0005622,GO:0005623,GO:0005737,GO:0005739,GO:0009507,GO:0009526,GO:0009532,GO:0009536,GO:0009570,GO:0009941,GO:0031967,GO:0031975,GO:0043226,GO:0043227,GO:0043229,GO:0043231,GO:0044422,GO:0044424,GO:0044434,GO:0044435,GO:0044444,GO:0044446,GO:0044464	-	ko:K03695	ko04213,map04213	-	-	-	ko00000,ko00001,ko03110	-	-	-	AAA,AAA_2,ClpB_D2-small,Clp_N
evm.model.Chr1.4191	102107.XP_008244425.1	2.8e-296	808.0	COG0631@1|root,KOG0698@2759|Eukaryota,37Y71@33090|Viridiplantae,3GNM2@35493|Streptophyta,4JT2V@91835|fabids	35493|Streptophyta	T	phosphatase 2c	-	-	-	-	-	-	-	-	-	-	-	-	PP2C
evm.model.Chr1.4199	102107.XP_008244431.1	0.0	882.0	2CMRE@1|root,2QRK6@2759|Eukaryota,37JE4@33090|Viridiplantae,3GF2E@35493|Streptophyta,4JFJE@91835|fabids	35493|Streptophyta	S	Plant organelle RNA recognition domain	-	-	-	-	-	-	-	-	-	-	-	-	PORR
evm.model.Chr1.4198	3760.EMJ23424	0.0	884.0	2CMW4@1|root,2QSA7@2759|Eukaryota,37MSR@33090|Viridiplantae,3GBNK@35493|Streptophyta,4JMQ3@91835|fabids	35493|Streptophyta	S	WD repeat-containing protein C2A9.03-like	-	-	-	-	-	-	-	-	-	-	-	-	WD40
evm.model.Chr1.4197	102107.XP_008244427.1	0.0	1135.0	COG4886@1|root,2QU7G@2759|Eukaryota,37PB9@33090|Viridiplantae,3G8U3@35493|Streptophyta,4JHUI@91835|fabids	35493|Streptophyta	T	Probably inactive leucine-rich repeat receptor-like protein kinase	-	-	-	-	-	-	-	-	-	-	-	-	LRRNT_2,LRR_1,LRR_6,LRR_8,Pkinase
evm.model.Chr1.1922	3760.EMJ25254	0.0	1802.0	KOG4293@1|root,KOG4731@1|root,KOG4293@2759|Eukaryota,KOG4731@2759|Eukaryota,37KQS@33090|Viridiplantae,3GE8N@35493|Streptophyta,4JFCK@91835|fabids	35493|Streptophyta	DT	Electron transfer DM13	-	GO:0005575,GO:0005622,GO:0005623,GO:0005737,GO:0005768,GO:0005794,GO:0005802,GO:0012505,GO:0031410,GO:0031982,GO:0031984,GO:0043226,GO:0043227,GO:0043229,GO:0043231,GO:0044422,GO:0044424,GO:0044431,GO:0044444,GO:0044446,GO:0044464,GO:0097708,GO:0098791	-	-	-	-	-	-	-	-	-	-	Cytochrom_B561,Cytochrom_C_asm,DM13,DOMON
evm.model.Chr1.1923	102107.XP_008220694.1	0.0	2265.0	COG0553@1|root,KOG0383@2759|Eukaryota,37PGJ@33090|Viridiplantae,3G9H0@35493|Streptophyta,4JKXZ@91835|fabids	35493|Streptophyta	KL	CHD3-type chromatin-remodeling factor	-	GO:0001101,GO:0003674,GO:0003676,GO:0003677,GO:0005488,GO:0005575,GO:0005622,GO:0005623,GO:0005634,GO:0006325,GO:0006338,GO:0006355,GO:0006996,GO:0007154,GO:0007165,GO:0007275,GO:0008150,GO:0008283,GO:0009719,GO:0009725,GO:0009733,GO:0009735,GO:0009736,GO:0009739,GO:0009755,GO:0009787,GO:0009788,GO:0009889,GO:0009890,GO:0009892,GO:0009966,GO:0009968,GO:0009987,GO:0010033,GO:0010468,GO:0010556,GO:…	3.6.4.12	ko:K11642,ko:K11643	ko05165,ko05203,map05165,map05203	-	-	-	ko00000,ko00001,ko01000,ko03036	-	-	-	CHDCT2,Chromo,DUF1086,DUF1087,Helicase_C,PHD,SNF2_N
evm.model.Chr1.1921	102107.XP_008220692.1	9.16e-202	558.0	COG5228@1|root,KOG0304@2759|Eukaryota,37MT2@33090|Viridiplantae,3G9U5@35493|Streptophyta,4JEQN@91835|fabids	35493|Streptophyta	A	CCR4-associated factor 1 homolog	-	GO:0000175,GO:0000288,GO:0000291,GO:0000932,GO:0000956,GO:0003674,GO:0003824,GO:0004518,GO:0004527,GO:0004532,GO:0004535,GO:0004540,GO:0005575,GO:0005622,GO:0005623,GO:0005737,GO:0006139,GO:0006401,GO:0006402,GO:0006417,GO:0006725,GO:0006807,GO:0008150,GO:0008152,GO:0008408,GO:0009056,GO:0009057,GO:0009889,GO:0009890,GO:0009892,GO:0009987,GO:0010468,GO:0010556,GO:0010558,GO:0010605,GO:0010608,GO:…	-	ko:K12581	ko03018,map03018	-	-	-	ko00000,ko00001,ko03019	-	-	-	CAF1
evm.model.Chr1.1926	102107.XP_008220696.1	0.0	1237.0	COG5641@1|root,KOG1601@2759|Eukaryota,37J06@33090|Viridiplantae,3G7F9@35493|Streptophyta,4JI2Y@91835|fabids	35493|Streptophyta	K	two-component response regulator	-	GO:0000156,GO:0000160,GO:0001101,GO:0003674,GO:0003700,GO:0005575,GO:0005622,GO:0005623,GO:0005634,GO:0006355,GO:0006950,GO:0007154,GO:0007165,GO:0007275,GO:0008150,GO:0009414,GO:0009415,GO:0009628,GO:0009653,GO:0009719,GO:0009725,GO:0009735,GO:0009736,GO:0009755,GO:0009888,GO:0009889,GO:0009966,GO:0009987,GO:0010015,GO:0010033,GO:0010035,GO:0010073,GO:0010074,GO:0010075,GO:0010082,GO:0010380,GO:…	-	ko:K14491	ko04075,map04075	-	-	-	ko00000,ko00001	-	-	-	Myb_DNA-binding,Response_reg
evm.model.Chr1.1928	102107.XP_008220697.1	2.07e-285	778.0	COG3325@1|root,KOG2806@2759|Eukaryota,37RW6@33090|Viridiplantae,3GFX9@35493|Streptophyta,4JFUU@91835|fabids	35493|Streptophyta	G	Belongs to the glycosyl hydrolase 18 family	-	-	3.2.1.14	ko:K01183	ko00520,ko01100,map00520,map01100	-	R01206,R02334	RC00467	ko00000,ko00001,ko01000	-	GH18	-	Glyco_hydro_18
evm.model.Chr1.1929	102107.XP_008220699.1	3.12e-189	527.0	29ZNA@1|root,2RXWM@2759|Eukaryota,37TYD@33090|Viridiplantae,3GHAK@35493|Streptophyta,4JPWM@91835|fabids	35493|Streptophyta	S	ZINC FINGER protein	-	GO:0001067,GO:0003674,GO:0003676,GO:0003677,GO:0003700,GO:0005488,GO:0005575,GO:0005622,GO:0005623,GO:0005634,GO:0006355,GO:0008150,GO:0009787,GO:0009788,GO:0009889,GO:0009966,GO:0009968,GO:0010468,GO:0010556,GO:0010646,GO:0010648,GO:0019219,GO:0019222,GO:0023051,GO:0023057,GO:0031323,GO:0031326,GO:0043226,GO:0043227,GO:0043229,GO:0043231,GO:0044212,GO:0044424,GO:0044464,GO:0048519,GO:0048523,GO:…	-	-	-	-	-	-	-	-	-	-	-
evm.model.Chr1.1930	3760.EMJ25105	9.08e-166	463.0	KOG0324@1|root,KOG0324@2759|Eukaryota,37N11@33090|Viridiplantae,3G7RW@35493|Streptophyta,4JKNA@91835|fabids	35493|Streptophyta	S	deSI-like protein	-	-	-	-	-	-	-	-	-	-	-	-	Peptidase_C97
evm.model.Chr1.1934	3760.EMJ24235	0.0	916.0	COG1448@1|root,KOG1411@2759|Eukaryota,37K61@33090|Viridiplantae,3G9T8@35493|Streptophyta,4JHZE@91835|fabids	35493|Streptophyta	E	Aspartate aminotransferase	-	GO:0003674,GO:0003824,GO:0004069,GO:0006082,GO:0006103,GO:0006520,GO:0006531,GO:0006536,GO:0006807,GO:0008150,GO:0008152,GO:0008483,GO:0009064,GO:0009066,GO:0009987,GO:0016740,GO:0016769,GO:0019752,GO:0043436,GO:0043648,GO:0044237,GO:0044238,GO:0044281,GO:0051186,GO:0071704,GO:1901564,GO:1901605	2.6.1.1	ko:K00811	ko00220,ko00250,ko00270,ko00330,ko00350,ko00360,ko00400,ko00950,ko00960,ko01100,ko01110,ko01130,ko01210,ko01230,map00220,map00250,map00270,map00330,map00350,map00360,map00400,map00950,map00960,map01100,map01110,map01130,map01210,map01230	-	R00355,R00694,R00734,R00896,R02433,R02619,R05052	RC00006	ko00000,ko00001,ko01000,ko01007	-	-	-	Aminotran_1_2
evm.model.Chr1.1931	102107.XP_008220875.1	8.92e-241	662.0	28P4D@1|root,2QSX4@2759|Eukaryota,37QB5@33090|Viridiplantae,3G9QQ@35493|Streptophyta,4JID6@91835|fabids	35493|Streptophyta	S	Plant protein of unknown function (DUF868)	-	-	-	-	-	-	-	-	-	-	-	-	DUF868
evm.model.Chr1.1932	102107.XP_008220701.1	5.35e-139	392.0	2961F@1|root,2RD02@2759|Eukaryota,37JKY@33090|Viridiplantae,3GD9R@35493|Streptophyta,4JKMY@91835|fabids	35493|Streptophyta	K	Ethylene-responsive transcription factor	-	GO:0000160,GO:0003674,GO:0003700,GO:0006355,GO:0007154,GO:0007165,GO:0008150,GO:0009719,GO:0009723,GO:0009725,GO:0009755,GO:0009873,GO:0009889,GO:0009987,GO:0010033,GO:0010468,GO:0010556,GO:0019219,GO:0019222,GO:0023052,GO:0031323,GO:0031326,GO:0032870,GO:0035556,GO:0042221,GO:0050789,GO:0050794,GO:0050896,GO:0051171,GO:0051252,GO:0051716,GO:0060255,GO:0065007,GO:0070887,GO:0071310,GO:0071369,GO:…	-	-	-	-	-	-	-	-	-	-	AP2
evm.model.Chr1.1937	102107.XP_008220877.1	3.16e-317	903.0	2C2RE@1|root,2QU1G@2759|Eukaryota,37PFX@33090|Viridiplantae,3G9G5@35493|Streptophyta,4JEF2@91835|fabids	35493|Streptophyta	S	CST complex subunit	-	-	-	-	-	-	-	-	-	-	-	-	CTC1_2
evm.model.Chr1.1938	3760.EMJ26576	0.0	1944.0	KOG4344@1|root,KOG4344@2759|Eukaryota,37SID@33090|Viridiplantae,3GF9S@35493|Streptophyta,4JNPE@91835|fabids	35493|Streptophyta	Z	Gamma-tubulin complex is necessary for microtubule nucleation at the centrosome	-	GO:0001932,GO:0001934,GO:0003674,GO:0003824,GO:0004672,GO:0004674,GO:0005575,GO:0005622,GO:0005623,GO:0005737,GO:0005938,GO:0006464,GO:0006468,GO:0006793,GO:0006796,GO:0006807,GO:0006950,GO:0007154,GO:0007165,GO:0007346,GO:0008150,GO:0008152,GO:0009653,GO:0009893,GO:0009987,GO:0010562,GO:0010604,GO:0016301,GO:0016310,GO:0016740,GO:0016772,GO:0016773,GO:0019220,GO:0019222,GO:0019538,GO:0023014,GO:…	-	ko:K16572	-	-	-	-	ko00000,ko03036,ko04812	-	-	-	Spc97_Spc98
evm.model.Chr1.1936	102107.XP_008220707.1	6.7e-148	416.0	28NQ1@1|root,2QV9U@2759|Eukaryota,37U4B@33090|Viridiplantae,3GAZ8@35493|Streptophyta,4JNJD@91835|fabids	35493|Streptophyta	S	Thioredoxin	-	GO:0003674,GO:0003824,GO:0004791,GO:0005575,GO:0005622,GO:0005623,GO:0005737,GO:0006950,GO:0006979,GO:0008150,GO:0008152,GO:0009636,GO:0009987,GO:0015035,GO:0015036,GO:0016209,GO:0016491,GO:0016651,GO:0016667,GO:0016668,GO:0016671,GO:0019725,GO:0033554,GO:0034599,GO:0042221,GO:0042592,GO:0044424,GO:0044464,GO:0045454,GO:0047134,GO:0050789,GO:0050794,GO:0050896,GO:0051716,GO:0055114,GO:0065007,GO:…	-	-	-	-	-	-	-	-	-	-	Thioredoxin
evm.model.Chr1.1939	102107.XP_008220708.1	0.0	1228.0	KOG0198@1|root,KOG0198@2759|Eukaryota,37QT0@33090|Viridiplantae,3G76H@35493|Streptophyta,4JJ4N@91835|fabids	35493|Streptophyta	T	Mitogen-activated protein kinase kinase kinase	-	-	2.7.11.25	ko:K04421,ko:K11229	ko04010,ko04011,ko04139,ko04722,ko04912,ko05166,map04010,map04011,map04139,map04722,map04912,map05166	M00688,M00689,M00690	-	-	ko00000,ko00001,ko00002,ko01000,ko01001	-	-	-	Pkinase
evm.model.Chr1.1941	102107.XP_008220709.1	6.92e-176	496.0	2CXVX@1|root,2S048@2759|Eukaryota,37V00@33090|Viridiplantae,3GJ1Z@35493|Streptophyta,4JQ2Y@91835|fabids	35493|Streptophyta	L	Protein OSB1, mitochondrial-like	OSB1	GO:0000002,GO:0000018,GO:0003674,GO:0003676,GO:0003677,GO:0003697,GO:0005488,GO:0005575,GO:0005576,GO:0005622,GO:0005623,GO:0005737,GO:0005739,GO:0006996,GO:0007005,GO:0008150,GO:0009892,GO:0009987,GO:0010605,GO:0016043,GO:0019219,GO:0019222,GO:0031323,GO:0031324,GO:0043226,GO:0043227,GO:0043229,GO:0043231,GO:0044424,GO:0044444,GO:0044464,GO:0045910,GO:0045934,GO:0048046,GO:0048519,GO:0048523,GO:…	-	-	-	-	-	-	-	-	-	-	SSB
evm.model.Chr1.1942	102107.XP_008220712.1	0.0	1363.0	28MNJ@1|root,2QU6E@2759|Eukaryota,37NIY@33090|Viridiplantae,3GGH7@35493|Streptophyta,4JIBU@91835|fabids	35493|Streptophyta	S	Belongs to the disease resistance NB-LRR family	ADR1	GO:0001101,GO:0003674,GO:0003824,GO:0005575,GO:0005576,GO:0005623,GO:0005886,GO:0006793,GO:0006796,GO:0006950,GO:0006952,GO:0007154,GO:0007165,GO:0008150,GO:0008152,GO:0009414,GO:0009415,GO:0009605,GO:0009607,GO:0009617,GO:0009628,GO:0009987,GO:0010035,GO:0016020,GO:0016301,GO:0016310,GO:0016740,GO:0016772,GO:0023052,GO:0042221,GO:0042742,GO:0043207,GO:0044237,GO:0044464,GO:0048046,GO:0050789,GO:…	-	-	-	-	-	-	-	-	-	-	NB-ARC,RPW8
evm.model.Chr1.1943	3760.EMJ26942	0.0	1051.0	COG2233@1|root,KOG1292@2759|Eukaryota,37NK6@33090|Viridiplantae,3GA2H@35493|Streptophyta,4JFNF@91835|fabids	35493|Streptophyta	F	Nucleobase-ascorbate transporter 3-like	-	GO:0003674,GO:0005215,GO:0005345,GO:0005350,GO:0005575,GO:0005623,GO:0005886,GO:0005911,GO:0006810,GO:0006811,GO:0006812,GO:0006855,GO:0006863,GO:0008150,GO:0008324,GO:0009506,GO:0015075,GO:0015205,GO:0015207,GO:0015208,GO:0015210,GO:0015238,GO:0015291,GO:0015293,GO:0015294,GO:0015318,GO:0015851,GO:0015853,GO:0015854,GO:0015855,GO:0015857,GO:0015893,GO:0016020,GO:0022804,GO:0022857,GO:0022890,GO:…	-	ko:K14611	-	-	-	-	ko00000,ko02000	2.A.40.6	-	-	Xan_ur_permease
evm.model.Chr1.1948	102107.XP_008220883.1	1.64e-270	758.0	COG0681@1|root,KOG0171@2759|Eukaryota,3897K@33090|Viridiplantae,3GY5C@35493|Streptophyta,4JWCQ@91835|fabids	35493|Streptophyta	O	Signal peptidase, peptidase S26	-	-	-	-	-	-	-	-	-	-	-	-	Peptidase_S26
evm.model.Chr1.1949	3760.EMJ24518	4.75e-267	731.0	COG0681@1|root,KOG0171@2759|Eukaryota,37KSR@33090|Viridiplantae,3GCFH@35493|Streptophyta,4JJKV@91835|fabids	35493|Streptophyta	O	Thylakoidal processing peptidase	-	GO:0005575,GO:0005622,GO:0005623,GO:0005737,GO:0009507,GO:0009534,GO:0009535,GO:0009536,GO:0009579,GO:0016020,GO:0031976,GO:0031984,GO:0034357,GO:0042651,GO:0043226,GO:0043227,GO:0043229,GO:0043231,GO:0044422,GO:0044424,GO:0044434,GO:0044435,GO:0044436,GO:0044444,GO:0044446,GO:0044464,GO:0055035	3.4.21.89	ko:K03100	ko02024,ko03060,map02024,map03060	-	-	-	ko00000,ko00001,ko01000,ko01002	-	-	-	Peptidase_S24,Peptidase_S26
evm.model.Chr1.1947	102107.XP_008220717.1	0.0	1113.0	COG3104@1|root,KOG1237@2759|Eukaryota,37QIX@33090|Viridiplantae,3GG8F@35493|Streptophyta,4JHSR@91835|fabids	35493|Streptophyta	E	POT family	-	GO:0003674,GO:0005215,GO:0005319,GO:0005342,GO:0005575,GO:0005623,GO:0005886,GO:0006810,GO:0006811,GO:0006820,GO:0006869,GO:0008028,GO:0008150,GO:0008509,GO:0008514,GO:0009605,GO:0009607,GO:0009624,GO:0010119,GO:0010876,GO:0015075,GO:0015318,GO:0015665,GO:0015711,GO:0015718,GO:0015849,GO:0015850,GO:0016020,GO:0022857,GO:0033036,GO:0034220,GO:0043207,GO:0044464,GO:0046864,GO:0046865,GO:0046942,GO:…	-	ko:K14638	-	-	-	-	ko00000,ko02000	2.A.17.3	-	-	PTR2
evm.model.Chr1.1952	102107.XP_008220718.1	0.0	1031.0	COG0814@1|root,KOG1303@2759|Eukaryota,37IFJ@33090|Viridiplantae,3G8Y2@35493|Streptophyta,4JJ0Z@91835|fabids	35493|Streptophyta	E	Lysine histidine transporter-like	-	GO:0003333,GO:0003674,GO:0005215,GO:0005342,GO:0005575,GO:0005623,GO:0005886,GO:0006810,GO:0006811,GO:0006820,GO:0006865,GO:0008150,GO:0008509,GO:0008514,GO:0015075,GO:0015171,GO:0015318,GO:0015711,GO:0015849,GO:0016020,GO:0022857,GO:0034220,GO:0044464,GO:0046942,GO:0046943,GO:0051179,GO:0051234,GO:0055085,GO:0071702,GO:0071705,GO:0071944,GO:0098656,GO:1903825,GO:1905039	-	-	-	-	-	-	-	-	-	-	Aa_trans
evm.model.Chr1.1956	3760.EMJ26538	0.0	1820.0	COG0520@1|root,KOG2142@2759|Eukaryota,37PXD@33090|Viridiplantae,3G9N6@35493|Streptophyta,4JS7F@91835|fabids	35493|Streptophyta	H	superfamily protein	-	-	2.8.1.9	ko:K15631	ko00790,map00790	-	R11583	-	ko00000,ko00001,ko01000	-	-	-	-
evm.model.Chr1.1954	3760.EMJ24353	0.0	1020.0	COG2124@1|root,KOG0156@2759|Eukaryota,37Q23@33090|Viridiplantae,3GEEG@35493|Streptophyta,4JKEA@91835|fabids	35493|Streptophyta	Q	Belongs to the cytochrome P450 family	-	GO:0001101,GO:0003674,GO:0003824,GO:0004497,GO:0005575,GO:0005622,GO:0005623,GO:0005737,GO:0005783,GO:0006082,GO:0006629,GO:0006720,GO:0006721,GO:0007154,GO:0007165,GO:0008150,GO:0008152,GO:0008299,GO:0008610,GO:0009058,GO:0009403,GO:0009404,GO:0009507,GO:0009526,GO:0009527,GO:0009536,GO:0009685,GO:0009686,GO:0009707,GO:0009719,GO:0009725,GO:0009739,GO:0009740,GO:0009755,GO:0009941,GO:0009987,GO:…	1.14.13.191,1.14.13.78	ko:K04122,ko:K21719	ko00904,ko01100,ko01110,map00904,map01100,map01110	-	R06291,R06292,R06293,R10066	RC00257,RC00893,RC01563,RC01952	ko00000,ko00001,ko00199,ko01000	-	-	-	p450
evm.model.Chr1.1959	102107.XP_008220725.1	5.88e-181	504.0	2EETR@1|root,2SK57@2759|Eukaryota,37Y2N@33090|Viridiplantae,3GKGQ@35493|Streptophyta,4JUTM@91835|fabids	35493|Streptophyta	K	B3 domain-containing protein	-	GO:0000003,GO:0003006,GO:0005575,GO:0005622,GO:0005623,GO:0005737,GO:0007275,GO:0008150,GO:0009507,GO:0009536,GO:0009790,GO:0009791,GO:0009793,GO:0010154,GO:0022414,GO:0032501,GO:0032502,GO:0043226,GO:0043227,GO:0043229,GO:0043231,GO:0044424,GO:0044444,GO:0044464,GO:0048316,GO:0048608,GO:0048731,GO:0048856,GO:0061458	-	-	-	-	-	-	-	-	-	-	B3
evm.model.Chr1.1957	3750.XP_008357222.1	3.78e-55	195.0	2CMXC@1|root,2QSIS@2759|Eukaryota,37TMY@33090|Viridiplantae,3GFNR@35493|Streptophyta,4JF7C@91835|fabids	35493|Streptophyta	K	B3 domain-containing protein	-	-	-	-	-	-	-	-	-	-	-	-	B3
evm.model.Chr1.1958	102107.XP_008220724.1	0.0	1141.0	2CMZZ@1|root,2QT0X@2759|Eukaryota,37SBS@33090|Viridiplantae,3GEC6@35493|Streptophyta,4JVJX@91835|fabids	35493|Streptophyta	K	B3 domain-containing protein Os01g0723500-like	-	GO:0005575,GO:0005622,GO:0005623,GO:0005737,GO:0005773,GO:0043226,GO:0043227,GO:0043229,GO:0043231,GO:0044424,GO:0044444,GO:0044464	-	-	-	-	-	-	-	-	-	-	B3
evm.model.Chr1.1960	102107.XP_008220726.1	1.45e-166	465.0	KOG3236@1|root,KOG3236@2759|Eukaryota,37NJ1@33090|Viridiplantae,3G9HH@35493|Streptophyta,4JIGY@91835|fabids	35493|Streptophyta	S	Transmembrane protein 147-like	-	-	-	-	-	-	-	-	-	-	-	-	DUF2053
evm.model.Chr1.1967	3760.EMJ25961	1.77e-65	199.0	2E5PU@1|root,2SCGT@2759|Eukaryota,37XUD@33090|Viridiplantae,3GMKF@35493|Streptophyta,4JV4W@91835|fabids	35493|Streptophyta	-	-	-	-	-	-	-	-	-	-	-	-	-	-	-
evm.model.Chr1.1964	3760.EMJ23821	0.0	1000.0	COG2124@1|root,KOG0156@2759|Eukaryota,37Y7G@33090|Viridiplantae,3GB80@35493|Streptophyta,4JS0D@91835|fabids	35493|Streptophyta	Q	Belongs to the cytochrome P450 family	-	GO:0003674,GO:0003824,GO:0004497,GO:0005575,GO:0008150,GO:0008152,GO:0009058,GO:0016020,GO:0016491,GO:0016705,GO:0016709,GO:0019748,GO:0044550,GO:0055114	1.14.14.19,1.14.14.32	ko:K00512	ko00140,ko01100,ko04913,ko04917,ko04927,ko04934,map00140,map01100,map04913,map04917,map04927,map04934	M00109,M00110	R02211,R03783,R04852,R04853,R08517,R08518	RC00607,RC00660,RC00923,RC01222	ko00000,ko00001,ko00002,ko00199,ko01000	-	-	-	p450
evm.model.Chr1.1965	102107.XP_008220728.1	0.0	1434.0	COG0515@1|root,KOG1187@2759|Eukaryota,37MYA@33090|Viridiplantae,3GAPZ@35493|Streptophyta,4JJ85@91835|fabids	35493|Streptophyta	T	Inactive protein kinase SELMODRAFT_444075-like	-	-	2.7.11.1	ko:K04733	ko04010,ko04064,ko04620,ko04621,ko04624,ko04722,ko05133,ko05140,ko05142,ko05145,ko05152,ko05162,ko05164,map04010,map04064,map04620,map04621,map04624,map04722,map05133,map05140,map05142,map05145,map05152,map05162,map05164	M00686	-	-	ko00000,ko00001,ko00002,ko01000,ko01001	-	-	-	Pkinase,Pkinase_Tyr
evm.model.Chr1.1968	102107.XP_008220730.1	0.0	1388.0	COG0515@1|root,KOG1187@2759|Eukaryota,37IC6@33090|Viridiplantae,3GD7I@35493|Streptophyta,4JMYA@91835|fabids	35493|Streptophyta	T	wall-associated receptor kinase-like	-	GO:0003674,GO:0003824,GO:0004672,GO:0004674,GO:0005575,GO:0005623,GO:0005886,GO:0006464,GO:0006468,GO:0006793,GO:0006796,GO:0006807,GO:0007154,GO:0007165,GO:0007166,GO:0008150,GO:0008152,GO:0009987,GO:0016020,GO:0016301,GO:0016310,GO:0016740,GO:0016772,GO:0016773,GO:0019538,GO:0023052,GO:0036211,GO:0043170,GO:0043412,GO:0044237,GO:0044238,GO:0044260,GO:0044267,GO:0044464,GO:0050789,GO:0050794,GO:…	2.7.11.1	ko:K04733	ko04010,ko04064,ko04620,ko04621,ko04624,ko04722,ko05133,ko05140,ko05142,ko05145,ko05152,ko05162,ko05164,map04010,map04064,map04620,map04621,map04624,map04722,map05133,map05140,map05142,map05145,map05152,map05162,map05164	M00686	-	-	ko00000,ko00001,ko00002,ko01000,ko01001	-	-	-	GUB_WAK_bind,Pkinase,Pkinase_Tyr
evm.model.Chr1.1969	102107.XP_008220731.1	0.0	1037.0	2CMKA@1|root,2QQNS@2759|Eukaryota,37PKP@33090|Viridiplantae,3GDGW@35493|Streptophyta,4JS5J@91835|fabids	35493|Streptophyta	Q	Allene oxide synthase, chloroplastic-like	AOS	GO:0001101,GO:0001676,GO:0003674,GO:0003824,GO:0004497,GO:0005488,GO:0005575,GO:0005622,GO:0005623,GO:0005737,GO:0005739,GO:0006082,GO:0006629,GO:0006631,GO:0006690,GO:0006950,GO:0006952,GO:0008144,GO:0008150,GO:0008152,GO:0008202,GO:0009058,GO:0009507,GO:0009526,GO:0009532,GO:0009534,GO:0009535,GO:0009536,GO:0009570,GO:0009579,GO:0009605,GO:0009607,GO:0009611,GO:0009620,GO:0009694,GO:0009695,GO:…	4.2.1.92	ko:K01723	ko00592,ko01100,ko01110,map00592,map01100,map01110	M00113	R07863,R07865	RC02105	ko00000,ko00001,ko00002,ko00199,ko01000	-	-	-	p450
evm.model.Chr1.1970	102107.XP_008220733.1	1.01e-250	689.0	2CNDS@1|root,2QVH0@2759|Eukaryota,37KHN@33090|Viridiplantae,3GDI3@35493|Streptophyta,4JJK1@91835|fabids	35493|Streptophyta	-	-	-	-	-	-	-	-	-	-	-	-	-	-	-
evm.model.Chr1.1973	3760.EMJ26511	0.0	1707.0	KOG2148@1|root,KOG2148@2759|Eukaryota,37HEH@33090|Viridiplantae,3G9BX@35493|Streptophyta,4JH4E@91835|fabids	35493|Streptophyta	U	Exocyst complex component	-	-	-	ko:K19983	-	-	-	-	ko00000,ko04131	-	-	-	Sec3-PIP2_bind,Sec3_C
evm.model.Chr1.1972	102107.XP_008220739.1	0.0	1180.0	KOG1815@1|root,KOG1815@2759|Eukaryota,37K8R@33090|Viridiplantae,3G8E9@35493|Streptophyta,4JMY6@91835|fabids	35493|Streptophyta	O	E3 ubiquitin-protein ligase	-	GO:0000151,GO:0000209,GO:0003674,GO:0003824,GO:0004842,GO:0005488,GO:0005515,GO:0005575,GO:0005622,GO:0005623,GO:0005737,GO:0006464,GO:0006807,GO:0008150,GO:0008152,GO:0009893,GO:0009894,GO:0009896,GO:0009987,GO:0010604,GO:0016567,GO:0016740,GO:0019222,GO:0019538,GO:0019787,GO:0019899,GO:0030162,GO:0031323,GO:0031325,GO:0031329,GO:0031331,GO:0031624,GO:0032268,GO:0032270,GO:0032434,GO:0032436,GO:…	2.3.2.31	ko:K11968	-	-	-	-	ko00000,ko01000,ko04121	-	-	-	IBR,zf-RanBP
evm.model.Chr1.1977	102107.XP_008220746.1	1.87e-246	676.0	COG5411@1|root,KOG0565@2759|Eukaryota,37MHU@33090|Viridiplantae,3GG20@35493|Streptophyta,4JGGS@91835|fabids	35493|Streptophyta	U	Type I inositol 1,4,5-trisphosphate 5-phosphatase 11-like	-	GO:0001101,GO:0003674,GO:0003824,GO:0004439,GO:0005575,GO:0005623,GO:0005886,GO:0006629,GO:0006644,GO:0006650,GO:0006661,GO:0006793,GO:0006796,GO:0006950,GO:0006970,GO:0008150,GO:0008152,GO:0008610,GO:0008654,GO:0009058,GO:0009628,GO:0009651,GO:0009719,GO:0009725,GO:0009733,GO:0009737,GO:0009753,GO:0009987,GO:0010033,GO:0016020,GO:0016311,GO:0016787,GO:0016788,GO:0016791,GO:0019637,GO:0030258,GO:…	3.1.3.36,3.1.3.56	ko:K01106,ko:K20278,ko:K20279	ko00562,ko01100,ko04070,map00562,map01100,map04070	M00131	R03394,R03430,R04404,R09827	RC00078	ko00000,ko00001,ko00002,ko01000,ko04131	-	-	-	Exo_endo_phos
evm.model.Chr1.1978	3760.EMJ27832	6.92e-78	237.0	KOG3120@1|root,KOG3120@2759|Eukaryota,37I15@33090|Viridiplantae,3GE9I@35493|Streptophyta,4JHSP@91835|fabids	35493|Streptophyta	S	Inorganic pyrophosphatase	-	GO:0003674,GO:0003824,GO:0003993,GO:0004427,GO:0006725,GO:0006732,GO:0006790,GO:0006793,GO:0006796,GO:0006807,GO:0008150,GO:0008152,GO:0009058,GO:0009108,GO:0009229,GO:0009987,GO:0016043,GO:0016311,GO:0016462,GO:0016787,GO:0016788,GO:0016791,GO:0016817,GO:0016818,GO:0018130,GO:0019438,GO:0019637,GO:0022607,GO:0034641,GO:0042131,GO:0042357,GO:0042578,GO:0043933,GO:0044085,GO:0044237,GO:0044249,GO:…	3.1.3.74,3.1.3.75	ko:K06124,ko:K13248	ko00564,ko00750,ko01100,map00564,map00750,map01100	-	R00173,R01911,R02494,R06870,R06871	RC00017	ko00000,ko00001,ko01000,ko01009	-	-	-	Put_Phosphatase
evm.model.Chr1.1975	102107.XP_008220742.1	0.0	880.0	COG0534@1|root,KOG1347@2759|Eukaryota,37NRQ@33090|Viridiplantae,3G78Z@35493|Streptophyta,4JJ0U@91835|fabids	35493|Streptophyta	V	Belongs to the multi antimicrobial extrusion (MATE) (TC 2.A.66.1) family	-	GO:0003674,GO:0005215,GO:0005575,GO:0005622,GO:0005623,GO:0005737,GO:0005773,GO:0005774,GO:0006810,GO:0006855,GO:0008150,GO:0015238,GO:0015893,GO:0016020,GO:0022857,GO:0031090,GO:0042221,GO:0042493,GO:0043226,GO:0043227,GO:0043229,GO:0043231,GO:0044422,GO:0044424,GO:0044437,GO:0044444,GO:0044446,GO:0044464,GO:0050896,GO:0051179,GO:0051234,GO:0055085,GO:0098588,GO:0098805	-	ko:K03327	-	-	-	-	ko00000,ko02000	2.A.66.1	-	-	MatE
evm.model.Chr1.1976	102107.XP_008220744.1	3.96e-314	854.0	28M1H@1|root,2QTI8@2759|Eukaryota,37HZY@33090|Viridiplantae,3GDK5@35493|Streptophyta,4JH2A@91835|fabids	35493|Streptophyta	S	F-box FBD LRR-repeat protein	-	-	-	-	-	-	-	-	-	-	-	-	F-box,FBD,LRR_2
evm.model.Chr1.1980	3760.EMJ24516	6.94e-243	670.0	2BYJN@1|root,2QTN8@2759|Eukaryota,37NQQ@33090|Viridiplantae,3G99K@35493|Streptophyta,4JHZ6@91835|fabids	35493|Streptophyta	G	Belongs to the glycosyltransferase 8 family	-	GO:0000003,GO:0000271,GO:0003002,GO:0003674,GO:0003824,GO:0005575,GO:0005622,GO:0005623,GO:0005737,GO:0005783,GO:0005794,GO:0005975,GO:0005976,GO:0007275,GO:0007389,GO:0008150,GO:0008152,GO:0008194,GO:0009058,GO:0009059,GO:0009987,GO:0010051,GO:0010383,GO:0010410,GO:0010413,GO:0010417,GO:0012505,GO:0016043,GO:0016051,GO:0016740,GO:0016757,GO:0016758,GO:0032501,GO:0032502,GO:0032504,GO:0033692,GO:…	-	ko:K20893	-	-	-	-	ko00000,ko01000,ko01003	-	GT8	-	Glyco_transf_8
evm.model.Chr1.1981	3760.EMJ24382	9.22e-169	474.0	COG5574@1|root,KOG0823@2759|Eukaryota,37KXY@33090|Viridiplantae,3G7ZB@35493|Streptophyta,4JMNB@91835|fabids	35493|Streptophyta	O	E3 ubiquitin-protein ligase	-	GO:0003674,GO:0003824,GO:0004842,GO:0005488,GO:0005515,GO:0005575,GO:0005622,GO:0005623,GO:0005634,GO:0005737,GO:0005783,GO:0005789,GO:0006464,GO:0006508,GO:0006511,GO:0006515,GO:0006807,GO:0006928,GO:0006950,GO:0008150,GO:0008152,GO:0009056,GO:0009057,GO:0009987,GO:0010033,GO:0010243,GO:0010498,GO:0012505,GO:0016020,GO:0016477,GO:0016567,GO:0016740,GO:0018996,GO:0019538,GO:0019787,GO:0019899,GO:…	2.3.2.27	ko:K10666	ko04141,map04141	-	-	-	ko00000,ko00001,ko01000,ko04121	-	-	-	zf-C3HC4,zf-C3HC4_3
evm.model.Chr1.1985	102107.XP_008220753.1	0.0	1671.0	KOG1225@1|root,KOG2556@1|root,KOG1225@2759|Eukaryota,KOG2556@2759|Eukaryota,37RAY@33090|Viridiplantae,3GCE9@35493|Streptophyta,4JDX0@91835|fabids	35493|Streptophyta	T	Leishmanolysin-like	-	GO:0000003,GO:0000070,GO:0000226,GO:0000278,GO:0000280,GO:0000819,GO:0003006,GO:0003674,GO:0003824,GO:0005575,GO:0005622,GO:0005623,GO:0005737,GO:0006323,GO:0006325,GO:0006338,GO:0006508,GO:0006807,GO:0006928,GO:0006996,GO:0007010,GO:0007017,GO:0007049,GO:0007051,GO:0007052,GO:0007059,GO:0007076,GO:0007088,GO:0007098,GO:0007100,GO:0007275,GO:0007276,GO:0007346,GO:0007399,GO:0007417,GO:0007420,GO:…	3.4.24.36	ko:K01404	ko05140,ko05143,map05140,map05143	-	-	-	ko00000,ko00001,ko00537,ko01000,ko01002	-	-	-	EGF_2,Peptidase_M8
evm.model.Chr1.1982	102107.XP_008220750.1	1.87e-216	597.0	KOG3071@1|root,KOG3071@2759|Eukaryota,37NEI@33090|Viridiplantae,3GA6B@35493|Streptophyta,4JT1S@91835|fabids	35493|Streptophyta	I	Elongation of fatty acids protein	-	GO:0000038,GO:0003674,GO:0003824,GO:0004312,GO:0005575,GO:0005622,GO:0005623,GO:0005737,GO:0005783,GO:0005789,GO:0006082,GO:0006629,GO:0006631,GO:0006633,GO:0006643,GO:0006665,GO:0006807,GO:0008150,GO:0008152,GO:0008610,GO:0009058,GO:0009922,GO:0009987,GO:0012505,GO:0016020,GO:0016021,GO:0016053,GO:0016740,GO:0016746,GO:0016747,GO:0019367,GO:0019368,GO:0019752,GO:0030148,GO:0030176,GO:0030497,GO:…	-	-	-	-	-	-	-	-	-	-	ELO
evm.model.Chr1.1988	3760.EMJ25139	1.98e-157	441.0	2CMXQ@1|root,2QSKD@2759|Eukaryota,37N6F@33090|Viridiplantae,3GB66@35493|Streptophyta,4JM0W@91835|fabids	35493|Streptophyta	S	Sin3 binding region of histone deacetylase complex subunit SAP30	-	-	-	ko:K19202	-	-	-	-	ko00000,ko03036	-	-	-	SAP30_Sin3_bdg
evm.model.Chr1.1986	3760.EMJ25922	6.69e-225	623.0	KOG2966@1|root,KOG2966@2759|Eukaryota,37K5C@33090|Viridiplantae,3G997@35493|Streptophyta,4JJY9@91835|fabids	35493|Streptophyta	S	Mitochondrial calcium uniporter	-	-	-	ko:K20858	ko04020,ko04218,ko04621,map04020,map04218,map04621	-	-	-	ko00000,ko00001,ko02000	1.A.77.1	-	-	MCU
evm.model.Chr1.1990	102107.XP_008220758.1	7.31e-308	838.0	KOG2356@1|root,KOG2356@2759|Eukaryota,37Q8Z@33090|Viridiplantae,3G89W@35493|Streptophyta,4JHZ4@91835|fabids	35493|Streptophyta	KT	Belongs to the MT-A70-like family	-	GO:0003674,GO:0003824,GO:0005575,GO:0005622,GO:0005623,GO:0005634,GO:0006139,GO:0006259,GO:0006304,GO:0006305,GO:0006306,GO:0006725,GO:0006807,GO:0008150,GO:0008152,GO:0008168,GO:0008757,GO:0009007,GO:0009008,GO:0009987,GO:0016740,GO:0016741,GO:0032259,GO:0032775,GO:0034641,GO:0043170,GO:0043226,GO:0043227,GO:0043229,GO:0043231,GO:0043412,GO:0043414,GO:0044237,GO:0044238,GO:0044260,GO:0044424,GO:…	3.2.2.20	ko:K01246	ko03410,map03410	-	-	-	ko00000,ko00001,ko01000,ko03400	-	-	-	MT-A70
evm.model.Chr1.1993	102107.XP_008220760.1	2.43e-188	525.0	2CN97@1|root,2QUKX@2759|Eukaryota,37JAA@33090|Viridiplantae,3GXB1@35493|Streptophyta,4JKJ2@91835|fabids	35493|Streptophyta	S	Brassinazole-resistant	BES1	GO:0000003,GO:0003006,GO:0003674,GO:0003676,GO:0003677,GO:0003700,GO:0005488,GO:0005575,GO:0005622,GO:0005623,GO:0005634,GO:0005737,GO:0005829,GO:0006355,GO:0007154,GO:0007165,GO:0007275,GO:0008150,GO:0009653,GO:0009719,GO:0009725,GO:0009741,GO:0009742,GO:0009755,GO:0009791,GO:0009889,GO:0009890,GO:0009892,GO:0009908,GO:0009987,GO:0010033,GO:0010154,GO:0010468,GO:0010556,GO:0010558,GO:0010605,GO:…	-	ko:K14503	ko04075,map04075	-	-	-	ko00000,ko00001	-	-	-	BES1_N
evm.model.Chr1.1999	102107.XP_008220770.1	2.72e-185	514.0	KOG0324@1|root,KOG0324@2759|Eukaryota,37NI2@33090|Viridiplantae,3GDN9@35493|Streptophyta,4JIX6@91835|fabids	35493|Streptophyta	S	deSI-like protein	-	-	-	-	-	-	-	-	-	-	-	-	Peptidase_C97
evm.model.Chr1.3705	102107.XP_008222410.1	0.0	1279.0	COG2940@1|root,KOG1082@2759|Eukaryota,37IV0@33090|Viridiplantae,3G9R9@35493|Streptophyta,4JMDI@91835|fabids	35493|Streptophyta	B	histone-lysine N-methyltransferase, H3 lysine-9 specific	-	GO:0000166,GO:0000775,GO:0003674,GO:0003676,GO:0003677,GO:0003690,GO:0003824,GO:0005488,GO:0005575,GO:0005622,GO:0005623,GO:0005634,GO:0005694,GO:0006139,GO:0006259,GO:0006325,GO:0006464,GO:0006479,GO:0006725,GO:0006807,GO:0006996,GO:0008150,GO:0008152,GO:0008168,GO:0008170,GO:0008213,GO:0008276,GO:0008327,GO:0008757,GO:0009987,GO:0010216,GO:0010385,GO:0010428,GO:0010429,GO:0016043,GO:0016278,GO:…	2.1.1.43	ko:K11420	ko00310,ko04211,map00310,map04211	-	R03875,R03938,R04866,R04867	RC00003,RC00060,RC00181,RC00496	ko00000,ko00001,ko01000,ko03036	-	-	-	Pre-SET,SAD_SRA,SET
evm.model.Chr1.3704	102107.XP_008222392.1	8.57e-248	680.0	28ME2@1|root,2QTXI@2759|Eukaryota,37QWZ@33090|Viridiplantae,3G9VA@35493|Streptophyta,4JI4B@91835|fabids	35493|Streptophyta	S	Myb/SANT-like DNA-binding domain	-	GO:0002237,GO:0002682,GO:0002683,GO:0003674,GO:0003676,GO:0003677,GO:0003700,GO:0005488,GO:0005515,GO:0005575,GO:0005622,GO:0005623,GO:0005634,GO:0006355,GO:0008150,GO:0009605,GO:0009607,GO:0009617,GO:0009889,GO:0009890,GO:0009892,GO:0009987,GO:0010033,GO:0010468,GO:0010556,GO:0010558,GO:0010605,GO:0010629,GO:0019219,GO:0019222,GO:0031323,GO:0031324,GO:0031326,GO:0031327,GO:0042221,GO:0042802,GO:…	-	-	-	-	-	-	-	-	-	-	Myb_DNA-bind_4
evm.model.Chr1.1771	3760.EMJ23406	2.5e-258	707.0	COG2230@1|root,2QQW3@2759|Eukaryota,37PQP@33090|Viridiplantae,3G82F@35493|Streptophyta,4JFEB@91835|fabids	35493|Streptophyta	M	(S)-coclaurine N-methyltransferase-like	-	-	-	-	-	-	-	-	-	-	-	-	CMAS
evm.model.Chr1.1772	102107.XP_008220526.1	0.0	1805.0	28JVX@1|root,2RCB9@2759|Eukaryota,37MRE@33090|Viridiplantae,3G9GG@35493|Streptophyta,4JKQQ@91835|fabids	35493|Streptophyta	S	N-terminal C2 in EEIG1 and EHBP1 proteins	-	-	-	-	-	-	-	-	-	-	-	-	NT-C2
evm.model.Chr1.1775	102107.XP_008220529.1	2.22e-103	299.0	COG0071@1|root,KOG0710@2759|Eukaryota,37TQV@33090|Viridiplantae,3GC1C@35493|Streptophyta	35493|Streptophyta	O	Belongs to the small heat shock protein (HSP20) family	-	-	-	ko:K13993	ko04141,map04141	-	-	-	ko00000,ko00001,ko03110	-	-	-	HSP20
evm.model.Chr1.1776	225117.XP_009334701.1	2.93e-68	213.0	COG0071@1|root,KOG0710@2759|Eukaryota,37V1I@33090|Viridiplantae,3GJ03@35493|Streptophyta,4JTVX@91835|fabids	35493|Streptophyta	O	kDa class II heat shock protein-like	-	-	-	ko:K13993	ko04141,map04141	-	-	-	ko00000,ko00001,ko03110	-	-	-	HSP20
evm.model.Chr1.1773	102107.XP_008220527.1	5.97e-100	291.0	28JIG@1|root,2S01U@2759|Eukaryota,37VBB@33090|Viridiplantae,3GIZP@35493|Streptophyta,4JQ1G@91835|fabids	35493|Streptophyta	K	WRKY transcription factor	WRKY50	GO:0001101,GO:0003674,GO:0003700,GO:0006355,GO:0006950,GO:0006952,GO:0007154,GO:0007165,GO:0008150,GO:0009605,GO:0009607,GO:0009620,GO:0009719,GO:0009725,GO:0009753,GO:0009755,GO:0009867,GO:0009889,GO:0009987,GO:0010033,GO:0010468,GO:0010556,GO:0019219,GO:0019222,GO:0023052,GO:0031323,GO:0031326,GO:0032870,GO:0042221,GO:0043207,GO:0050789,GO:0050794,GO:0050832,GO:0050896,GO:0051171,GO:0051252,GO:…	-	-	-	-	-	-	-	-	-	-	WRKY
evm.model.Chr1.1779	3760.EMJ23889	2.28e-228	630.0	KOG0765@1|root,KOG0765@2759|Eukaryota,37M0G@33090|Viridiplantae,3G9Y1@35493|Streptophyta,4JIKC@91835|fabids	35493|Streptophyta	C	Belongs to the mitochondrial carrier (TC 2.A.29) family	-	-	-	ko:K15121	-	-	-	-	ko00000,ko02000	2.A.29	-	-	Mito_carr
evm.model.Chr1.1777	3760.EMJ27936	6.47e-99	288.0	COG0071@1|root,KOG0710@2759|Eukaryota,37TQV@33090|Viridiplantae,3GC1C@35493|Streptophyta	35493|Streptophyta	O	Belongs to the small heat shock protein (HSP20) family	-	GO:0005575,GO:0005622,GO:0005623,GO:0005737,GO:0044424,GO:0044464	-	ko:K13993	ko04141,map04141	-	-	-	ko00000,ko00001,ko03110	-	-	-	HSP20
evm.model.Chr1.1780	102107.XP_008220550.1	3.17e-187	519.0	KOG1632@1|root,KOG1632@2759|Eukaryota,37I3F@33090|Viridiplantae,3GDZ3@35493|Streptophyta,4JEVU@91835|fabids	35493|Streptophyta	S	PHD finger protein ALFIN-LIKE	-	GO:0001101,GO:0003674,GO:0003676,GO:0003677,GO:0003712,GO:0003714,GO:0005488,GO:0005575,GO:0005622,GO:0005623,GO:0005634,GO:0006950,GO:0006970,GO:0008150,GO:0009414,GO:0009415,GO:0009628,GO:0009651,GO:0009889,GO:0009890,GO:0009892,GO:0010035,GO:0010556,GO:0010558,GO:0010605,GO:0019219,GO:0019222,GO:0031323,GO:0031324,GO:0031326,GO:0031327,GO:0042221,GO:0043226,GO:0043227,GO:0043229,GO:0043231,GO:…	-	-	-	-	-	-	-	-	-	-	Alfin,PHD
evm.model.Chr1.1784	102107.XP_008220551.1	2.76e-267	733.0	COG0388@1|root,KOG0806@2759|Eukaryota,37NPI@33090|Viridiplantae,3GCZJ@35493|Streptophyta,4JNK0@91835|fabids	35493|Streptophyta	E	Carbon-nitrogen hydrolase	-	GO:0003674,GO:0003824,GO:0005488,GO:0005575,GO:0005622,GO:0005623,GO:0005737,GO:0005829,GO:0006082,GO:0006107,GO:0006108,GO:0008150,GO:0008152,GO:0008270,GO:0009507,GO:0009532,GO:0009536,GO:0009570,GO:0009987,GO:0016787,GO:0016810,GO:0016811,GO:0019752,GO:0043167,GO:0043169,GO:0043226,GO:0043227,GO:0043229,GO:0043231,GO:0043436,GO:0043648,GO:0044237,GO:0044281,GO:0044422,GO:0044424,GO:0044434,GO:…	3.5.1.3	ko:K13566	ko00250,map00250	-	R00269,R00348	RC00010	ko00000,ko00001,ko01000	-	-	-	CN_hydrolase
evm.model.Chr1.1785	3760.EMJ27860	7.66e-308	842.0	2CNHY@1|root,2QWFY@2759|Eukaryota,37QI1@33090|Viridiplantae,3GEBE@35493|Streptophyta,4JEHS@91835|fabids	35493|Streptophyta	S	Protein BIG GRAIN 1-like	-	GO:0005575,GO:0005623,GO:0005886,GO:0006810,GO:0007623,GO:0008150,GO:0009605,GO:0009606,GO:0009628,GO:0009629,GO:0009630,GO:0009719,GO:0009725,GO:0009733,GO:0009914,GO:0009966,GO:0009967,GO:0010033,GO:0010646,GO:0010647,GO:0010817,GO:0010928,GO:0010929,GO:0016020,GO:0023051,GO:0023056,GO:0040008,GO:0042221,GO:0044464,GO:0048511,GO:0048518,GO:0048522,GO:0048580,GO:0048583,GO:0048584,GO:0048638,GO:…	-	-	-	-	-	-	-	-	-	-	-
evm.model.Chr1.591_evm.model.Chr1.592	102107.XP_008219254.1	0.0	1016.0	2CMMR@1|root,2QQVU@2759|Eukaryota,37MZA@33090|Viridiplantae,3GD9I@35493|Streptophyta,4JMJQ@91835|fabids	35493|Streptophyta	K	SANT SWI3, ADA2, N-CoR and TFIIIB'' DNA-binding domains	-	-	-	-	-	-	-	-	-	-	-	-	Myb_DNA-binding
evm.model.Chr1.4819	102107.XP_008223348.1	1.76e-316	865.0	2CMYS@1|root,2QSTQ@2759|Eukaryota,37Y5K@33090|Viridiplantae,3GECT@35493|Streptophyta,4JT7M@91835|fabids	35493|Streptophyta	S	PAPA-1-like conserved region	-	-	-	ko:K11666	-	-	-	-	ko00000,ko03036	-	-	-	PAPA-1,zf-HIT
evm.model.Chr1.1789	102107.XP_008220558.1	1.61e-163	458.0	COG0092@1|root,KOG3181@2759|Eukaryota,37M1Z@33090|Viridiplantae,3GBVS@35493|Streptophyta	35493|Streptophyta	J	Belongs to the universal ribosomal protein uS3 family	-	-	-	ko:K02985	ko03010,map03010	M00177	-	-	br01610,ko00000,ko00001,ko00002,ko03011	-	-	-	KH_2,Ribosomal_S3_C
evm.model.Chr1.666_evm.model.Chr1.667_evm.model.Chr1.668	102107.XP_008219354.1	0.0	2057.0	COG4886@1|root,2R41B@2759|Eukaryota,37TDP@33090|Viridiplantae,3GCY2@35493|Streptophyta,4JFD5@91835|fabids	35493|Streptophyta	S	resistance protein	-	-	-	-	-	-	-	-	-	-	-	-	LRR_3,NB-ARC,TIR
evm.model.Chr1.3147_evm.model.Chr1.3149	3760.EMJ23222	2.11e-225	634.0	COG3104@1|root,KOG1237@2759|Eukaryota,37R38@33090|Viridiplantae,3GDVH@35493|Streptophyta,4JDI2@91835|fabids	35493|Streptophyta	E	protein NRT1 PTR FAMILY 2.13-like	-	GO:0000003,GO:0003006,GO:0003674,GO:0005215,GO:0005575,GO:0005623,GO:0005886,GO:0006810,GO:0006811,GO:0006820,GO:0007154,GO:0007275,GO:0008150,GO:0008509,GO:0009605,GO:0009790,GO:0009791,GO:0009793,GO:0009987,GO:0009991,GO:0010098,GO:0010154,GO:0015075,GO:0015103,GO:0015112,GO:0015318,GO:0015698,GO:0015706,GO:0016020,GO:0022414,GO:0022857,GO:0031667,GO:0031668,GO:0031669,GO:0032501,GO:0032502,GO:…	-	ko:K14206,ko:K14638	ko04974,map04974	-	-	-	ko00000,ko00001,ko02000	2.A.17.3,2.A.17.4.1,2.A.17.4.2	-	-	PTR2
evm.model.Chr1.1791	102107.XP_008220560.1	1.5e-151	426.0	29TF2@1|root,2RXG6@2759|Eukaryota,37U4F@33090|Viridiplantae,3GIR7@35493|Streptophyta,4JNUS@91835|fabids	35493|Streptophyta	S	DnaJ molecular chaperone homology domain	-	GO:0005575,GO:0005622,GO:0005623,GO:0005737,GO:0009507,GO:0009534,GO:0009535,GO:0009536,GO:0009579,GO:0010598,GO:0016020,GO:0031976,GO:0031984,GO:0032991,GO:0034357,GO:0042651,GO:0043226,GO:0043227,GO:0043229,GO:0043231,GO:0044422,GO:0044424,GO:0044425,GO:0044434,GO:0044435,GO:0044436,GO:0044444,GO:0044446,GO:0044464,GO:0055035,GO:0098796	-	-	-	-	-	-	-	-	-	-	DnaJ
evm.model.Chr1.1792	102107.XP_008220561.1	0.0	1455.0	COG5222@1|root,KOG0314@2759|Eukaryota,37SMZ@33090|Viridiplantae,3GFQZ@35493|Streptophyta,4JTQ7@91835|fabids	35493|Streptophyta	O	DWNN	-	GO:0001701,GO:0003674,GO:0003824,GO:0004842,GO:0005488,GO:0005515,GO:0005575,GO:0005622,GO:0005623,GO:0005634,GO:0005654,GO:0006275,GO:0006464,GO:0006508,GO:0006511,GO:0006807,GO:0006950,GO:0006974,GO:0007275,GO:0008150,GO:0008152,GO:0009056,GO:0009057,GO:0009790,GO:0009792,GO:0009888,GO:0009889,GO:0009987,GO:0010556,GO:0016567,GO:0016604,GO:0016607,GO:0016740,GO:0019219,GO:0019222,GO:0019538,GO:…	2.3.2.27	ko:K10624	-	-	-	-	ko00000,ko01000,ko04121	-	-	-	DWNN,zf-C3HC4_2,zf-CCHC
evm.model.Chr1.1797	102107.XP_008220566.1	0.0	1064.0	KOG4282@1|root,KOG4282@2759|Eukaryota,37ITY@33090|Viridiplantae,3GD12@35493|Streptophyta,4JT78@91835|fabids	35493|Streptophyta	K	Trihelix transcription factor	-	GO:0003674,GO:0003700,GO:0006355,GO:0008150,GO:0009889,GO:0010468,GO:0010556,GO:0019219,GO:0019222,GO:0031323,GO:0031326,GO:0050789,GO:0050794,GO:0051171,GO:0051252,GO:0060255,GO:0065007,GO:0080090,GO:0140110,GO:1903506,GO:2000112,GO:2001141	-	-	-	-	-	-	-	-	-	-	Myb_DNA-bind_4
evm.model.Chr1.1798	3760.EMJ24440	0.0	999.0	COG2124@1|root,KOG0157@2759|Eukaryota,37IXF@33090|Viridiplantae,3G9DS@35493|Streptophyta,4JJV4@91835|fabids	35493|Streptophyta	Q	Cytochrome p450	-	GO:0003674,GO:0003824,GO:0004497,GO:0006629,GO:0008150,GO:0008152,GO:0008202,GO:0008395,GO:0009719,GO:0009725,GO:0009741,GO:0010033,GO:0010268,GO:0010817,GO:0014070,GO:0016128,GO:0016131,GO:0016491,GO:0033993,GO:0042221,GO:0042445,GO:0042592,GO:0044238,GO:0048878,GO:0050896,GO:0055088,GO:0055114,GO:0065007,GO:0065008,GO:0071704,GO:1901360,GO:1901615,GO:1901700	-	ko:K10717,ko:K20660	ko00908,ko01100,ko01110,map00908,map01100,map01110	-	R08053,R08054,R08055	RC01137	ko00000,ko00001,ko00199	-	-	-	p450
evm.model.Chr1.1795	102107.XP_008220564.1	4.44e-194	540.0	COG5147@1|root,KOG0048@2759|Eukaryota,37TCT@33090|Viridiplantae,3GGD4@35493|Streptophyta,4JP5T@91835|fabids	35493|Streptophyta	K	Transcription factor	-	GO:0000981,GO:0000988,GO:0000989,GO:0001067,GO:0001076,GO:0001101,GO:0001134,GO:0001135,GO:0003674,GO:0003676,GO:0003677,GO:0003700,GO:0005488,GO:0005575,GO:0005622,GO:0005623,GO:0005634,GO:0006355,GO:0006357,GO:0008150,GO:0009314,GO:0009411,GO:0009416,GO:0009628,GO:0009719,GO:0009725,GO:0009751,GO:0009753,GO:0009889,GO:0009890,GO:0009892,GO:0009987,GO:0010033,GO:0010224,GO:0010468,GO:0010556,GO:…	-	ko:K09422	-	-	-	-	ko00000,ko03000	-	-	-	Myb_DNA-binding
evm.model.Chr1.4828	102107.XP_008223390.1	0.0	1732.0	COG5213@1|root,KOG1049@2759|Eukaryota,37PU1@33090|Viridiplantae,3GH3K@35493|Streptophyta,4JHHK@91835|fabids	35493|Streptophyta	A	Fip1 motif	-	-	-	ko:K14405	ko03015,map03015	-	-	-	ko00000,ko00001,ko03019	-	-	-	Fip1
evm.model.Chr1.4825	102107.XP_008223356.1	1.43e-291	796.0	28MYY@1|root,2QTFG@2759|Eukaryota,37JRS@33090|Viridiplantae,3GDPY@35493|Streptophyta,4JMXI@91835|fabids	35493|Streptophyta	-	-	-	-	-	-	-	-	-	-	-	-	-	-	-
evm.model.Chr1.4826	102107.XP_008223357.1	8.31e-159	446.0	KOG0882@1|root,KOG0882@2759|Eukaryota,37MDF@33090|Viridiplantae,3GDDQ@35493|Streptophyta,4JDEQ@91835|fabids	35493|Streptophyta	O	PPIases accelerate the folding of proteins. It catalyzes the cis-trans isomerization of proline imidic peptide bonds in oligopeptides	-	GO:0000413,GO:0003674,GO:0003755,GO:0003824,GO:0005575,GO:0005622,GO:0005623,GO:0005737,GO:0005768,GO:0005794,GO:0005802,GO:0005886,GO:0006464,GO:0006807,GO:0008150,GO:0008152,GO:0009987,GO:0012505,GO:0016020,GO:0016853,GO:0016859,GO:0018193,GO:0018208,GO:0019538,GO:0031410,GO:0031982,GO:0031984,GO:0036211,GO:0043170,GO:0043226,GO:0043227,GO:0043229,GO:0043231,GO:0043412,GO:0044237,GO:0044238,GO:…	5.2.1.8	ko:K12733,ko:K12736	ko03040,map03040	M00355	-	-	ko00000,ko00001,ko00002,ko01000,ko03041,ko03110	-	-	-	Pro_isomerase
evm.model.Chr1.4827	102107.XP_008223358.1	0.0	1291.0	2CMQU@1|root,2QRH1@2759|Eukaryota,37NKH@33090|Viridiplantae,3GGQJ@35493|Streptophyta,4JHZK@91835|fabids	35493|Streptophyta	S	Cell division control protein 24, OB domain 1	-	-	-	-	-	-	-	-	-	-	-	-	CDC24_OB1,CDC24_OB2,CDC24_OB3
evm.model.Chr1.4834	102107.XP_008223364.1	0.0	1675.0	COG4251@1|root,2QRNS@2759|Eukaryota,37Q5Z@33090|Viridiplantae,3GEP9@35493|Streptophyta,4JKPN@91835|fabids	35493|Streptophyta	T	Regulatory photoreceptor which exists in two forms that are reversibly interconvertible by light the Pr form that absorbs maximally in the red region of the spectrum and the Pfr form that absorbs maximally in the far-red region	PHYB	GO:0005575,GO:0005622,GO:0005623,GO:0005737,GO:0006996,GO:0008150,GO:0009657,GO:0009658,GO:0009902,GO:0009903,GO:0009987,GO:0016043,GO:0019750,GO:0044424,GO:0044464,GO:0051179,GO:0051234,GO:0051640,GO:0051641,GO:0051644,GO:0051649,GO:0051656,GO:0051667,GO:0071840	-	ko:K12121	ko04712,map04712	-	-	-	ko00000,ko00001	-	-	-	GAF,HATPase_c,HisKA,PAS,PAS_2,PHY
evm.model.Chr1.3502	102107.XP_008222043.1	1.72e-129	370.0	2BZH0@1|root,2S2JP@2759|Eukaryota,37VNX@33090|Viridiplantae,3GHNK@35493|Streptophyta,4JSPY@91835|fabids	35493|Streptophyta	S	TRAM, LAG1 and CLN8 homology domains.	-	-	-	-	-	-	-	-	-	-	-	-	TRAM_LAG1_CLN8
evm.model.Chr1.3501	102107.XP_008222042.1	0.0	1209.0	COG5214@1|root,KOG1625@2759|Eukaryota,37P0H@33090|Viridiplantae,3GDBV@35493|Streptophyta,4JKVF@91835|fabids	35493|Streptophyta	L	May play an essential role at the early stage of chromosomal DNA replication by coupling the polymerase alpha primase complex to the cellular replication machinery	-	GO:0000082,GO:0000228,GO:0000278,GO:0000428,GO:0000723,GO:0003674,GO:0005488,GO:0005515,GO:0005575,GO:0005622,GO:0005623,GO:0005634,GO:0005654,GO:0005657,GO:0005658,GO:0005694,GO:0005737,GO:0005829,GO:0006139,GO:0006259,GO:0006260,GO:0006261,GO:0006270,GO:0006725,GO:0006807,GO:0006996,GO:0007049,GO:0008150,GO:0008152,GO:0009058,GO:0009059,GO:0009987,GO:0016043,GO:0019725,GO:0022402,GO:0030880,GO:…	-	ko:K02321	ko00230,ko00240,ko01100,ko03030,map00230,map00240,map01100,map03030	M00261	R00375,R00376,R00377,R00378	RC02795	ko00000,ko00001,ko00002,ko03032	-	-	-	DNA_pol_E_B,Pol_alpha_B_N
evm.model.Chr1.4839	102107.XP_008223371.1	1.74e-164	464.0	2CMBA@1|root,2QPVF@2759|Eukaryota,37MMT@33090|Viridiplantae,3GB4A@35493|Streptophyta,4JRWA@91835|fabids	35493|Streptophyta	C	Removal of H(2)O(2), oxidation of toxic reductants, biosynthesis and degradation of lignin, suberization, auxin catabolism, response to environmental stresses such as wounding, pathogen attack and oxidative stress	-	GO:0003674,GO:0003824,GO:0004601,GO:0005575,GO:0005618,GO:0005623,GO:0005911,GO:0008150,GO:0008152,GO:0009505,GO:0009506,GO:0009636,GO:0009664,GO:0009987,GO:0016043,GO:0016209,GO:0016491,GO:0016684,GO:0030054,GO:0030312,GO:0042221,GO:0044464,GO:0045229,GO:0050896,GO:0051716,GO:0055044,GO:0055114,GO:0070887,GO:0071554,GO:0071555,GO:0071669,GO:0071840,GO:0071944,GO:0097237,GO:0098754,GO:0098869,GO:…	1.11.1.7	ko:K00430	ko00940,ko01100,ko01110,map00940,map01100,map01110	-	R00602,R02596,R03919,R04007,R07443	RC00034	ko00000,ko00001,ko01000	-	-	-	peroxidase
evm.model.Chr1.3507	102107.XP_008222090.1	0.0	1707.0	COG0514@1|root,KOG0351@2759|Eukaryota,37NB9@33090|Viridiplantae,3GAVC@35493|Streptophyta,4JFJC@91835|fabids	35493|Streptophyta	A	ATP-dependent DNA helicase	-	GO:0000724,GO:0000725,GO:0001101,GO:0003674,GO:0003676,GO:0003677,GO:0003678,GO:0003824,GO:0004003,GO:0004386,GO:0005488,GO:0005575,GO:0005622,GO:0005623,GO:0005634,GO:0005694,GO:0005737,GO:0006139,GO:0006259,GO:0006260,GO:0006281,GO:0006284,GO:0006302,GO:0006310,GO:0006725,GO:0006807,GO:0006950,GO:0006974,GO:0006996,GO:0007154,GO:0008026,GO:0008094,GO:0008150,GO:0008152,GO:0009058,GO:0009059,GO:…	3.6.4.12	ko:K10730	-	-	-	-	ko00000,ko01000,ko03032,ko03400	-	-	-	DEAD,Helicase_C
evm.model.Chr1.3505	102107.XP_008222045.1	1.64e-120	346.0	COG0799@1|root,KOG3212@2759|Eukaryota,37U3W@33090|Viridiplantae,3GIGM@35493|Streptophyta,4JP5B@91835|fabids	35493|Streptophyta	S	Iojap-related	-	GO:0003674,GO:0005488,GO:0005575,GO:0005622,GO:0005623,GO:0005737,GO:0005739,GO:0006417,GO:0008150,GO:0009889,GO:0009890,GO:0009892,GO:0010468,GO:0010556,GO:0010558,GO:0010605,GO:0010608,GO:0010629,GO:0017148,GO:0019222,GO:0031323,GO:0031324,GO:0031326,GO:0031327,GO:0032268,GO:0032269,GO:0034248,GO:0034249,GO:0043021,GO:0043023,GO:0043226,GO:0043227,GO:0043229,GO:0043231,GO:0044087,GO:0044424,GO:…	-	-	-	-	-	-	-	-	-	-	RsfS
evm.model.Chr1.3504	102107.XP_008222044.1	9.68e-160	454.0	COG1028@1|root,KOG1200@2759|Eukaryota,37J83@33090|Viridiplantae,3GAYA@35493|Streptophyta,4JIUE@91835|fabids	35493|Streptophyta	Q	3-oxoacyl- acyl-carrier-protein reductase	-	GO:0003674,GO:0003824,GO:0004312,GO:0004316,GO:0005488,GO:0005507,GO:0005575,GO:0005622,GO:0005623,GO:0005737,GO:0008150,GO:0008152,GO:0009507,GO:0009526,GO:0009532,GO:0009536,GO:0009570,GO:0009941,GO:0016491,GO:0016614,GO:0016616,GO:0016740,GO:0016746,GO:0016747,GO:0031967,GO:0031975,GO:0043167,GO:0043169,GO:0043226,GO:0043227,GO:0043229,GO:0043231,GO:0044422,GO:0044424,GO:0044434,GO:0044435,GO:…	1.1.1.100	ko:K00059	ko00061,ko00333,ko00780,ko01040,ko01100,ko01130,ko01212,map00061,map00333,map00780,map01040,map01100,map01130,map01212	M00083,M00572	R04533,R04534,R04536,R04543,R04566,R04953,R04964,R07759,R07763,R10116,R10120,R11671	RC00029,RC00117	ko00000,ko00001,ko00002,ko01000,ko01004	-	-	-	adh_short,adh_short_C2
evm.model.Chr1.4836	102107.XP_008223365.1	0.0	1454.0	COG0515@1|root,KOG0192@2759|Eukaryota,37Q2A@33090|Viridiplantae,3GCJA@35493|Streptophyta,4JJQW@91835|fabids	35493|Streptophyta	T	Serine threonine-protein kinase	-	GO:0001666,GO:0003674,GO:0003824,GO:0004672,GO:0004674,GO:0004712,GO:0005575,GO:0005622,GO:0005623,GO:0005737,GO:0005783,GO:0005789,GO:0006082,GO:0006464,GO:0006468,GO:0006629,GO:0006720,GO:0006721,GO:0006793,GO:0006796,GO:0006807,GO:0006950,GO:0007154,GO:0007165,GO:0008150,GO:0008152,GO:0008299,GO:0008610,GO:0009058,GO:0009628,GO:0009685,GO:0009686,GO:0009719,GO:0009723,GO:0009725,GO:0009743,GO:…	-	-	-	-	-	-	-	-	-	-	PAS,PAS_9,Pkinase_Tyr
evm.model.Chr1.3509	3760.EMJ26401	1.35e-252	708.0	COG0654@1|root,KOG3855@2759|Eukaryota,37R5W@33090|Viridiplantae,3G7XD@35493|Streptophyta,4JHEE@91835|fabids	35493|Streptophyta	CH	FAD binding domain	-	-	-	-	-	-	-	-	-	-	-	-	FAD_binding_3
evm.model.Chr1.3508	102107.XP_008222047.1	7.59e-108	311.0	COG1963@1|root,2RZ3E@2759|Eukaryota,37TQD@33090|Viridiplantae,3GHZD@35493|Streptophyta,4JP4J@91835|fabids	35493|Streptophyta	S	membrane protein YuiD-like	-	-	-	ko:K09775	-	-	-	-	ko00000	-	-	-	DUF212
evm.model.Chr1.1262_evm.model.Chr1.1268	3760.EMJ28678	2.04e-293	801.0	COG0665@1|root,KOG2820@2759|Eukaryota,37NAT@33090|Viridiplantae,3G7V3@35493|Streptophyta,4JDVH@91835|fabids	35493|Streptophyta	E	Sarcosine oxidase	-	GO:0003674,GO:0003824,GO:0008115,GO:0008150,GO:0008152,GO:0016491,GO:0016645,GO:0016647,GO:0055114	1.5.3.1,1.5.3.7	ko:K00306	ko00260,ko00310,ko01100,ko04146,map00260,map00310,map01100,map04146	-	R00610,R02204	RC00060,RC00083,RC00557	ko00000,ko00001,ko01000	-	-	-	DAO
evm.model.Chr1.4842	102107.XP_008223373.1	2.16e-262	719.0	COG3240@1|root,2QTUA@2759|Eukaryota,37PC1@33090|Viridiplantae,3G7F0@35493|Streptophyta,4JIP6@91835|fabids	35493|Streptophyta	I	Belongs to the 'GDSL' lipolytic enzyme family	-	-	-	-	-	-	-	-	-	-	-	-	Lipase_GDSL
evm.model.Chr1.3510	102107.XP_008222049.1	1.39e-161	471.0	COG0654@1|root,KOG3855@2759|Eukaryota,37R5W@33090|Viridiplantae,3G7XD@35493|Streptophyta,4JHEE@91835|fabids	35493|Streptophyta	CH	FAD binding domain	-	-	-	-	-	-	-	-	-	-	-	-	FAD_binding_3
evm.model.Chr1.4843	102107.XP_008223374.1	7.39e-184	512.0	COG1024@1|root,KOG1680@2759|Eukaryota,37S0B@33090|Viridiplantae,3G8N1@35493|Streptophyta,4JMUR@91835|fabids	35493|Streptophyta	I	enoyl-CoA hydratase	-	GO:0005575,GO:0005622,GO:0005623,GO:0005737,GO:0005777,GO:0042579,GO:0043226,GO:0043227,GO:0043229,GO:0043231,GO:0044424,GO:0044444,GO:0044464	-	-	-	-	-	-	-	-	-	-	ECH_1
evm.model.Chr1.4845	102107.XP_008223400.1	9.94e-209	581.0	COG5078@1|root,KOG0895@2759|Eukaryota,37HX5@33090|Viridiplantae,3GATK@35493|Streptophyta,4JGMR@91835|fabids	35493|Streptophyta	O	Belongs to the ubiquitin-conjugating enzyme family	-	GO:0003674,GO:0003824,GO:0004842,GO:0005488,GO:0005515,GO:0005575,GO:0005622,GO:0005623,GO:0005737,GO:0005829,GO:0006464,GO:0006807,GO:0008150,GO:0008152,GO:0009987,GO:0016567,GO:0016740,GO:0019538,GO:0019787,GO:0019899,GO:0031625,GO:0032446,GO:0036211,GO:0043170,GO:0043412,GO:0044237,GO:0044238,GO:0044260,GO:0044267,GO:0044389,GO:0044424,GO:0044444,GO:0044464,GO:0061630,GO:0061659,GO:0070647,GO:…	2.3.2.24	ko:K10581	ko04120,map04120	-	-	-	ko00000,ko00001,ko01000,ko04121	-	-	-	UQ_con
evm.model.Chr1.3514	102107.XP_008222051.1	0.0	1030.0	KOG0663@1|root,KOG0663@2759|Eukaryota,37K03@33090|Viridiplantae,3GBHU@35493|Streptophyta,4JISN@91835|fabids	35493|Streptophyta	T	Cyclin-dependent kinase	-	GO:0003674,GO:0003824,GO:0004672,GO:0004674,GO:0004693,GO:0005575,GO:0005622,GO:0005623,GO:0005634,GO:0006464,GO:0006468,GO:0006793,GO:0006796,GO:0006807,GO:0007346,GO:0008150,GO:0008152,GO:0009987,GO:0010468,GO:0016301,GO:0016310,GO:0016740,GO:0016772,GO:0016773,GO:0019222,GO:0019538,GO:0036211,GO:0043170,GO:0043226,GO:0043227,GO:0043229,GO:0043231,GO:0043412,GO:0044237,GO:0044238,GO:0044260,GO:…	2.7.11.22	ko:K08818	-	-	-	-	ko00000,ko01000,ko01001,ko03041	-	-	-	Pkinase
evm.model.Chr1.3511	3760.EMJ24446	6.3e-208	582.0	28N15@1|root,2QTDR@2759|Eukaryota,37QBH@33090|Viridiplantae,3GDFJ@35493|Streptophyta,4JFPZ@91835|fabids	35493|Streptophyta	S	Remorin, C-terminal region	-	-	-	ko:K22455	ko04915,map04915	-	-	-	ko00000,ko00001	-	-	-	Remorin_C
evm.model.Chr1.3518	102107.XP_008222056.1	0.0	1536.0	COG0804@1|root,2QPKB@2759|Eukaryota,37JFH@33090|Viridiplantae,3GFJK@35493|Streptophyta,4JCZG@91835|fabids	35493|Streptophyta	F	belongs to the metallo- dependent hydrolases superfamily. Urease alpha subunit family	URE	GO:0003674,GO:0003824,GO:0006807,GO:0008150,GO:0008152,GO:0009039,GO:0016787,GO:0016810,GO:0016811	3.5.1.5	ko:K01427	ko00220,ko00230,ko00791,ko01100,ko01120,map00220,map00230,map00791,map01100,map01120	-	R00131	RC02798,RC02806	ko00000,ko00001,ko01000	-	-	-	Amidohydro_1,Urease_alpha,Urease_beta,Urease_gamma
evm.model.Chr1.3517	3760.EMJ26534	0.0	1700.0	28IFU@1|root,2QQSP@2759|Eukaryota,37IPE@33090|Viridiplantae,3G9GW@35493|Streptophyta,4JHBN@91835|fabids	35493|Streptophyta	E	Plant lipoxygenase may be involved in a number of diverse aspects of plant physiology including growth and development, pest resistance, and senescence or responses to wounding	-	GO:0003674,GO:0003824,GO:0005575,GO:0005622,GO:0005623,GO:0005737,GO:0005886,GO:0006082,GO:0006629,GO:0006950,GO:0008150,GO:0008152,GO:0009058,GO:0009507,GO:0009536,GO:0009611,GO:0009694,GO:0009695,GO:0009987,GO:0010817,GO:0016020,GO:0016053,GO:0016165,GO:0016491,GO:0016701,GO:0016702,GO:0019752,GO:0030258,GO:0032787,GO:0034440,GO:0042445,GO:0042446,GO:0043226,GO:0043227,GO:0043229,GO:0043231,GO:…	1.13.11.12	ko:K00454	ko00591,ko00592,ko01100,ko01110,map00591,map00592,map01100,map01110	M00113	R03626,R07864,R07869	RC00561	ko00000,ko00001,ko00002,ko01000	-	-	-	Lipoxygenase,PLAT
evm.model.Chr1.3515	102107.XP_008222053.1	2.64e-154	442.0	2CN8G@1|root,2QUH7@2759|Eukaryota,37RQK@33090|Viridiplantae,3GB9H@35493|Streptophyta,4JK5S@91835|fabids	35493|Streptophyta	S	Protein of unknown function (DUF3537)	-	-	-	-	-	-	-	-	-	-	-	-	DUF3537
evm.model.Chr1.4846	102107.XP_008223376.1	2.81e-280	765.0	COG0631@1|root,KOG0700@2759|Eukaryota,37HR3@33090|Viridiplantae,3GAXM@35493|Streptophyta,4JI68@91835|fabids	35493|Streptophyta	T	phosphatase 2c	-	-	3.1.3.43	ko:K01102	-	-	-	-	ko00000,ko01000,ko01009	-	-	-	PP2C
evm.model.Chr1.4847	102107.XP_008223377.1	1.09e-275	771.0	28PT9@1|root,2QWFV@2759|Eukaryota,37IAC@33090|Viridiplantae,3G9JM@35493|Streptophyta,4JMB8@91835|fabids	35493|Streptophyta	-	-	-	-	-	-	-	-	-	-	-	-	-	-	-
evm.model.Chr1.4848	3760.EMJ28201	2.62e-301	838.0	28PT9@1|root,2QWFV@2759|Eukaryota,37IAC@33090|Viridiplantae,3G9JM@35493|Streptophyta,4JMB8@91835|fabids	35493|Streptophyta	-	-	-	-	-	-	-	-	-	-	-	-	-	-	-
evm.model.Chr1.4849	102107.XP_008223378.1	3.21e-99	289.0	COG5126@1|root,KOG0027@2759|Eukaryota,37UNB@33090|Viridiplantae,3GJ6M@35493|Streptophyta,4JPDF@91835|fabids	35493|Streptophyta	T	EF-hand domain pair	-	GO:0003674,GO:0005488,GO:0005509,GO:0005575,GO:0005622,GO:0005623,GO:0005737,GO:0005829,GO:0006950,GO:0006970,GO:0006972,GO:0008150,GO:0009628,GO:0009651,GO:0042538,GO:0043167,GO:0043169,GO:0044424,GO:0044444,GO:0044464,GO:0046872,GO:0050896	-	ko:K02183,ko:K16465	ko04014,ko04015,ko04016,ko04020,ko04022,ko04024,ko04070,ko04114,ko04218,ko04261,ko04270,ko04371,ko04626,ko04713,ko04720,ko04722,ko04728,ko04740,ko04744,ko04745,ko04750,ko04910,ko04912,ko04915,ko04916,ko04921,ko04922,ko04924,ko04925,ko04970,ko04971,ko05010,ko05031,ko05034,ko05133,ko05152,ko05167,ko05200,ko05214,ko05418,map04014,map04015,map04016,map04020,map04022,map04024,map04070,map04114,map0421…	-	-	-	ko00000,ko00001,ko01009,ko03036,ko04131,ko04147	-	-	-	EF-hand_1,EF-hand_5,EF-hand_6,EF-hand_7
evm.model.Chr1.4850	102107.XP_008223379.1	1.05e-161	453.0	COG5086@1|root,KOG3176@2759|Eukaryota,37RK4@33090|Viridiplantae,3GDUR@35493|Streptophyta,4JI7D@91835|fabids	35493|Streptophyta	L	The GINS complex plays an essential role in the initiation of DNA replication	-	-	-	ko:K10735	-	M00286	-	-	ko00000,ko00002,ko03032	-	-	-	SLD5_C,Sld5
evm.model.Chr1.4858	102107.XP_008223382.1	3.34e-126	360.0	KOG3313@1|root,KOG3313@2759|Eukaryota,37QS6@33090|Viridiplantae,3GH3W@35493|Streptophyta,4JITH@91835|fabids	35493|Streptophyta	O	Binds specifically to cytosolic chaperonin (c-CPN) and transfers target proteins to it. Binds to nascent polypeptide chain and promotes folding in an environment in which there are many competing pathways for nonnative proteins	-	GO:0003674,GO:0005488,GO:0005515,GO:0005575,GO:0005622,GO:0005623,GO:0005737,GO:0005829,GO:0005844,GO:0007017,GO:0007021,GO:0008092,GO:0008150,GO:0009987,GO:0015631,GO:0016043,GO:0016272,GO:0022607,GO:0032991,GO:0034622,GO:0043933,GO:0044085,GO:0044424,GO:0044444,GO:0044464,GO:0065003,GO:0071840,GO:1990904	-	-	-	-	-	-	-	-	-	-	Prefoldin
evm.model.Chr1.4859	102107.XP_008223383.1	7.65e-206	578.0	28JIG@1|root,2QU0Y@2759|Eukaryota,37KMQ@33090|Viridiplantae,3G9WY@35493|Streptophyta,4JFR6@91835|fabids	35493|Streptophyta	K	WRKY transcription factor	-	GO:0003674,GO:0003676,GO:0003677,GO:0003700,GO:0005488,GO:0005575,GO:0005622,GO:0005623,GO:0005634,GO:0006355,GO:0006950,GO:0006952,GO:0008150,GO:0009605,GO:0009607,GO:0009617,GO:0009889,GO:0009891,GO:0009893,GO:0010033,GO:0010200,GO:0010243,GO:0010468,GO:0010556,GO:0010557,GO:0010604,GO:0010628,GO:0019219,GO:0019222,GO:0031323,GO:0031325,GO:0031326,GO:0031328,GO:0042221,GO:0042493,GO:0042742,GO:…	-	-	-	-	-	-	-	-	-	-	WRKY
evm.model.Chr1.2201	102107.XP_008221234.1	1.3e-287	793.0	COG0515@1|root,KOG1187@2759|Eukaryota,37JE8@33090|Viridiplantae,3GGEJ@35493|Streptophyta,4JIDS@91835|fabids	35493|Streptophyta	T	Serine threonine-protein kinase	-	GO:0002376,GO:0003674,GO:0003824,GO:0004672,GO:0004674,GO:0004675,GO:0004888,GO:0005488,GO:0005515,GO:0005575,GO:0005622,GO:0005623,GO:0005634,GO:0005737,GO:0005829,GO:0005886,GO:0006464,GO:0006468,GO:0006793,GO:0006796,GO:0006807,GO:0006950,GO:0006952,GO:0006955,GO:0007154,GO:0007165,GO:0007166,GO:0007167,GO:0007178,GO:0008150,GO:0008152,GO:0009605,GO:0009607,GO:0009608,GO:0009610,GO:0009620,GO:…	-	-	-	-	-	-	-	-	-	-	Pkinase
evm.model.Chr1.4865	3760.EMJ24513	0.0	988.0	COG0153@1|root,KOG0631@2759|Eukaryota,37TAX@33090|Viridiplantae,3GGUC@35493|Streptophyta,4JHSN@91835|fabids	35493|Streptophyta	G	gal1,galk	-	GO:0003674,GO:0003824,GO:0004335,GO:0005575,GO:0005622,GO:0005623,GO:0005737,GO:0005829,GO:0005975,GO:0005996,GO:0006012,GO:0006793,GO:0006796,GO:0008150,GO:0008152,GO:0009987,GO:0016301,GO:0016310,GO:0016740,GO:0016772,GO:0016773,GO:0019200,GO:0019318,GO:0044237,GO:0044238,GO:0044262,GO:0044281,GO:0044424,GO:0044444,GO:0044464,GO:0046835,GO:0071704	2.7.1.157	ko:K18674	-	-	-	-	ko00000,ko01000	-	-	-	GHMP_kinases_C,GHMP_kinases_N,GalKase_gal_bdg
evm.model.Chr1.2200	3760.EMJ28643	0.0	1546.0	KOG1107@1|root,KOG1107@2759|Eukaryota,37J69@33090|Viridiplantae,3G92K@35493|Streptophyta,4JFQH@91835|fabids	35493|Streptophyta	U	Vacuolar protein sorting-associated protein	-	GO:0003674,GO:0005215,GO:0005575,GO:0005622,GO:0005623,GO:0005737,GO:0005768,GO:0005770,GO:0006810,GO:0006886,GO:0008104,GO:0008150,GO:0008565,GO:0012505,GO:0015031,GO:0015833,GO:0016020,GO:0016192,GO:0016197,GO:0016482,GO:0030904,GO:0031410,GO:0031982,GO:0032991,GO:0033036,GO:0034613,GO:0042147,GO:0042886,GO:0043226,GO:0043227,GO:0043229,GO:0044424,GO:0044425,GO:0044444,GO:0044464,GO:0045184,GO:…	-	ko:K18468	ko04144,map04144	-	-	-	ko00000,ko00001,ko04131	-	-	-	Vps35
evm.model.Chr1.4867	102107.XP_008223406.1	7.88e-120	348.0	2C6RE@1|root,2S30Q@2759|Eukaryota,37V9B@33090|Viridiplantae,3GIGW@35493|Streptophyta,4JTY9@91835|fabids	35493|Streptophyta	-	-	-	-	-	-	-	-	-	-	-	-	-	-	-
evm.model.Chr1.3535	102107.XP_008222068.1	0.0	979.0	COG2124@1|root,KOG0156@2759|Eukaryota,37QSJ@33090|Viridiplantae,3G8WW@35493|Streptophyta,4JH5R@91835|fabids	35493|Streptophyta	Q	Belongs to the cytochrome P450 family	-	GO:0003674,GO:0003824,GO:0004497,GO:0005575,GO:0008150,GO:0008152,GO:0009058,GO:0016020,GO:0016491,GO:0016705,GO:0016709,GO:0019748,GO:0044550,GO:0055114	-	ko:K20556	-	-	-	-	ko00000,ko00199	-	-	-	p450
evm.model.Chr1.3534	102107.XP_008222093.1	0.0	922.0	COG2124@1|root,KOG0156@2759|Eukaryota,37QSJ@33090|Viridiplantae,3G8WW@35493|Streptophyta,4JH5R@91835|fabids	35493|Streptophyta	Q	Belongs to the cytochrome P450 family	-	GO:0003674,GO:0003824,GO:0004497,GO:0005575,GO:0008150,GO:0008152,GO:0009058,GO:0016020,GO:0016491,GO:0016705,GO:0016709,GO:0019748,GO:0044550,GO:0055114	-	ko:K20556	-	-	-	-	ko00000,ko00199	-	-	-	p450
evm.model.Chr1.4863	102107.XP_008223388.1	1.95e-259	715.0	KOG1532@1|root,KOG1532@2759|Eukaryota,37NV3@33090|Viridiplantae,3GCKE@35493|Streptophyta,4JGE5@91835|fabids	35493|Streptophyta	L	GPN-loop GTPase 1 homolog	-	GO:0000003,GO:0003006,GO:0003674,GO:0003824,GO:0003924,GO:0005575,GO:0005622,GO:0005623,GO:0005856,GO:0005874,GO:0007275,GO:0008150,GO:0009790,GO:0009791,GO:0009793,GO:0009987,GO:0010154,GO:0015630,GO:0016462,GO:0016787,GO:0016817,GO:0016818,GO:0017111,GO:0022414,GO:0032501,GO:0032502,GO:0043226,GO:0043228,GO:0043229,GO:0043232,GO:0044422,GO:0044424,GO:0044430,GO:0044446,GO:0044464,GO:0048316,GO:…	-	ko:K06883	-	-	-	-	ko00000	-	-	-	ATP_bind_1
evm.model.Chr1.2202	102107.XP_008221233.1	2.04e-186	522.0	2CYMF@1|root,2S556@2759|Eukaryota,37V0X@33090|Viridiplantae,3GI2Z@35493|Streptophyta,4JUFS@91835|fabids	35493|Streptophyta	-	-	-	-	-	-	-	-	-	-	-	-	-	-	-
evm.model.Chr1.2209	225117.XP_009336671.1	0.0	986.0	COG3240@1|root,2QS27@2759|Eukaryota,37S8Y@33090|Viridiplantae,3GXB2@35493|Streptophyta	35493|Streptophyta	I	Belongs to the 'GDSL' lipolytic enzyme family	-	-	-	-	-	-	-	-	-	-	-	-	Lipase_GDSL
evm.model.Chr1.2207	102107.XP_008221228.1	5.37e-270	739.0	COG3240@1|root,2QW19@2759|Eukaryota,37PPT@33090|Viridiplantae,3G7GI@35493|Streptophyta,4JNKS@91835|fabids	35493|Streptophyta	I	Belongs to the 'GDSL' lipolytic enzyme family	-	-	-	-	-	-	-	-	-	-	-	-	Lipase_GDSL
evm.model.Chr1.2206	102107.XP_008221229.1	0.0	1005.0	KOG1729@1|root,KOG1729@2759|Eukaryota,37I2W@33090|Viridiplantae,3G9RD@35493|Streptophyta,4JFYM@91835|fabids	35493|Streptophyta	S	Protein present in Fab1, YOTB, Vac1, and EEA1	-	-	-	-	-	-	-	-	-	-	-	-	FYVE,PTB
evm.model.Chr1.4868	102107.XP_008223407.1	8.09e-139	393.0	2C6MN@1|root,2S30H@2759|Eukaryota,37VB6@33090|Viridiplantae,3GJ5S@35493|Streptophyta,4JU95@91835|fabids	35493|Streptophyta	S	Cell wall vacuolar inhibitor of fructosidase	-	GO:0005575,GO:0005576	-	-	-	-	-	-	-	-	-	-	PMEI
evm.model.Chr1.4875	102107.XP_008223417.1	8.69e-207	573.0	2CMPR@1|root,2QR8B@2759|Eukaryota,37II1@33090|Viridiplantae,3G7KN@35493|Streptophyta,4JDP8@91835|fabids	35493|Streptophyta	S	Desiccation-related protein PCC13-62-like	-	-	-	-	-	-	-	-	-	-	-	-	Ferritin_2
evm.model.Chr1.2212	3760.EMJ23366	2.33e-299	819.0	2CM98@1|root,2QPNU@2759|Eukaryota,37HZG@33090|Viridiplantae,3GADJ@35493|Streptophyta,4JHA8@91835|fabids	35493|Streptophyta	-	-	-	-	-	-	-	-	-	-	-	-	-	-	-
evm.model.Chr1.4876	102107.XP_008223418.1	1.65e-190	531.0	COG0360@1|root,2QU7T@2759|Eukaryota,37KPU@33090|Viridiplantae,3GCDX@35493|Streptophyta,4JNPT@91835|fabids	35493|Streptophyta	J	Ribosomal protein S6	-	-	-	-	-	-	-	-	-	-	-	-	Ribosomal_S6
evm.model.Chr1.3542	3760.EMJ20230	4.42e-200	565.0	COG2124@1|root,KOG0156@2759|Eukaryota,37QSJ@33090|Viridiplantae,3G8WW@35493|Streptophyta,4JH5R@91835|fabids	35493|Streptophyta	Q	Belongs to the cytochrome P450 family	-	GO:0003674,GO:0003824,GO:0004497,GO:0005575,GO:0008150,GO:0008152,GO:0009058,GO:0016020,GO:0016491,GO:0016705,GO:0016709,GO:0019748,GO:0044550,GO:0055114	-	ko:K20556	-	-	-	-	ko00000,ko00199	-	-	-	p450
evm.model.Chr1.3541	102107.XP_008222069.1	0.0	967.0	COG2124@1|root,KOG0156@2759|Eukaryota,37QSJ@33090|Viridiplantae,3G8WW@35493|Streptophyta,4JH5R@91835|fabids	35493|Streptophyta	Q	Belongs to the cytochrome P450 family	-	GO:0003674,GO:0003824,GO:0004497,GO:0005575,GO:0008150,GO:0008152,GO:0009058,GO:0016020,GO:0016491,GO:0016705,GO:0016709,GO:0019748,GO:0044550,GO:0055114	-	ko:K20556	-	-	-	-	ko00000,ko00199	-	-	-	p450
evm.model.Chr1.4878	102107.XP_008223422.1	1.8e-274	749.0	2CNGF@1|root,2QW52@2759|Eukaryota,37MEG@33090|Viridiplantae,3GFI4@35493|Streptophyta,4JE0W@91835|fabids	35493|Streptophyta	S	F-box-like	-	-	-	-	-	-	-	-	-	-	-	-	F-box,F-box-like,FBA_3
evm.model.Chr1.4871	102107.XP_008223409.1	4.65e-32	122.0	2ABVI@1|root,2RYQ2@2759|Eukaryota,37UBA@33090|Viridiplantae,3GIFE@35493|Streptophyta,4JQ6E@91835|fabids	35493|Streptophyta	-	-	-	-	-	-	-	-	-	-	-	-	-	-	-
evm.model.Chr1.3547	102107.XP_008222077.1	0.0	1128.0	COG0515@1|root,2QT84@2759|Eukaryota,37QH1@33090|Viridiplantae,3GEGK@35493|Streptophyta,4JGWY@91835|fabids	35493|Streptophyta	T	Belongs to the protein kinase superfamily. Ser Thr protein kinase family	-	GO:0005575,GO:0005623,GO:0005886,GO:0016020,GO:0044464,GO:0071944	-	-	-	-	-	-	-	-	-	-	LRRNT_2,LRR_1,LRR_8,Pkinase,Pkinase_Tyr
evm.model.Chr1.3546	102107.XP_008222076.1	1.46e-197	547.0	COG0638@1|root,KOG0175@2759|Eukaryota,37RQF@33090|Viridiplantae,3GB7S@35493|Streptophyta,4JH9I@91835|fabids	35493|Streptophyta	O	The proteasome is a multicatalytic proteinase complex which is characterized by its ability to cleave peptides with Arg, Phe, Tyr, Leu, and Glu adjacent to the leaving group at neutral or slightly basic pH	-	GO:0000502,GO:0005575,GO:0005622,GO:0005623,GO:0005839,GO:0019774,GO:0032991,GO:0044424,GO:0044464,GO:1902494,GO:1905368,GO:1905369	3.4.25.1	ko:K02737	ko03050,map03050	M00340	-	-	ko00000,ko00001,ko00002,ko01000,ko01002,ko03051	-	-	-	Proteasome
evm.model.Chr1.2215	102107.XP_008221223.1	9.34e-85	257.0	2APJY@1|root,2RZGX@2759|Eukaryota,37UYS@33090|Viridiplantae,3GJ75@35493|Streptophyta	35493|Streptophyta	K	regulation of photoperiodism, flowering	-	GO:0003674,GO:0003700,GO:0005488,GO:0005515,GO:0005575,GO:0005622,GO:0005623,GO:0005634,GO:0006355,GO:0008150,GO:0009314,GO:0009416,GO:0009628,GO:0009648,GO:0009889,GO:0009891,GO:0009893,GO:0009909,GO:0009911,GO:0010033,GO:0010200,GO:0010243,GO:0010468,GO:0010556,GO:0010557,GO:0010604,GO:0010628,GO:0019219,GO:0019222,GO:0031323,GO:0031325,GO:0031326,GO:0031328,GO:0042221,GO:0042493,GO:0043226,GO:…	-	-	-	-	-	-	-	-	-	-	bZIP_1
evm.model.Chr1.4874	102107.XP_008223416.1	1.14e-131	409.0	KOG4197@1|root,KOG4197@2759|Eukaryota,37KAQ@33090|Viridiplantae,3GFFT@35493|Streptophyta,4JIX2@91835|fabids	35493|Streptophyta	S	Pentatricopeptide repeat-containing protein	-	GO:0003674,GO:0003676,GO:0003723,GO:0003824,GO:0004518,GO:0004519,GO:0005488,GO:0005575,GO:0005622,GO:0005623,GO:0006139,GO:0006725,GO:0006807,GO:0008150,GO:0008152,GO:0009451,GO:0009987,GO:0016070,GO:0016787,GO:0016788,GO:0034641,GO:0043170,GO:0043226,GO:0043227,GO:0043229,GO:0043231,GO:0043412,GO:0044237,GO:0044238,GO:0044424,GO:0044464,GO:0046483,GO:0071704,GO:0090304,GO:0090305,GO:0097159,GO:…	-	-	-	-	-	-	-	-	-	-	PPR,PPR_1,PPR_2,PPR_3,PPR_long
evm.model.Chr1.3544	102107.XP_008222073.1	0.0	1464.0	KOG0167@1|root,KOG0167@2759|Eukaryota,37N53@33090|Viridiplantae,3GA8R@35493|Streptophyta,4JIQ4@91835|fabids	35493|Streptophyta	S	RING-type E3 ubiquitin transferase	-	GO:0003674,GO:0003824,GO:0004842,GO:0005102,GO:0005488,GO:0005515,GO:0005575,GO:0005622,GO:0005623,GO:0005737,GO:0006464,GO:0006807,GO:0008150,GO:0008152,GO:0009507,GO:0009536,GO:0009987,GO:0016567,GO:0016740,GO:0019538,GO:0019787,GO:0032446,GO:0033612,GO:0036211,GO:0043170,GO:0043226,GO:0043227,GO:0043229,GO:0043231,GO:0043412,GO:0044237,GO:0044238,GO:0044260,GO:0044267,GO:0044424,GO:0044444,GO:…	-	-	-	-	-	-	-	-	-	-	KAP,U-box
evm.model.Chr1.2213	102107.XP_008221225.1	1.14e-105	305.0	COG5201@1|root,KOG1724@2759|Eukaryota,37TUD@33090|Viridiplantae,3GI73@35493|Streptophyta,4JHN9@91835|fabids	35493|Streptophyta	O	Belongs to the SKP1 family	-	GO:0000003,GO:0003006,GO:0006508,GO:0006511,GO:0006807,GO:0007275,GO:0008150,GO:0008152,GO:0009056,GO:0009057,GO:0009790,GO:0009791,GO:0009793,GO:0009987,GO:0010154,GO:0019538,GO:0019941,GO:0022414,GO:0030163,GO:0032501,GO:0032502,GO:0043170,GO:0043632,GO:0044237,GO:0044238,GO:0044248,GO:0044257,GO:0044260,GO:0044265,GO:0044267,GO:0048316,GO:0048608,GO:0048731,GO:0048856,GO:0051603,GO:0061458,GO:…	-	ko:K03094	ko04110,ko04111,ko04114,ko04120,ko04141,ko04310,ko04341,ko04350,ko04710,ko05168,ko05200,map04110,map04111,map04114,map04120,map04141,map04310,map04341,map04350,map04710,map05168,map05200	M00379,M00380,M00381,M00382,M00387,M00407,M00411	-	-	ko00000,ko00001,ko00002,ko03036,ko04121	-	-	-	Skp1,Skp1_POZ
evm.model.Chr1.2219	3760.EMJ24880	1.33e-172	482.0	28JEF@1|root,2QVVV@2759|Eukaryota,37K0X@33090|Viridiplantae,3GE4D@35493|Streptophyta,4JJCT@91835|fabids	35493|Streptophyta	S	expansin-A11-like	-	GO:0005575,GO:0005618,GO:0005623,GO:0016020,GO:0030312,GO:0044464,GO:0071944	-	-	-	-	-	-	-	-	-	-	DPBB_1,Pollen_allerg_1
evm.model.Chr1.2218	102107.XP_008221219.1	1.62e-260	717.0	28NQD@1|root,2QVA7@2759|Eukaryota,37KGN@33090|Viridiplantae,3G8GG@35493|Streptophyta,4JS5R@91835|fabids	35493|Streptophyta	S	UPF0496 protein At1g20180-like	-	-	-	-	-	-	-	-	-	-	-	-	DUF677
evm.model.Chr1.3548	102107.XP_008222129.1	0.0	2460.0	COG1643@1|root,KOG0924@2759|Eukaryota,37PQU@33090|Viridiplantae,3G73B@35493|Streptophyta,4JK29@91835|fabids	35493|Streptophyta	A	Pre-mRNA-splicing factor ATP-dependent RNA helicase	-	GO:0000003,GO:0000375,GO:0000377,GO:0000398,GO:0002376,GO:0003002,GO:0003006,GO:0003674,GO:0003676,GO:0003723,GO:0003724,GO:0003824,GO:0004004,GO:0004386,GO:0005488,GO:0005575,GO:0005622,GO:0005623,GO:0005634,GO:0005654,GO:0005681,GO:0005737,GO:0006139,GO:0006396,GO:0006397,GO:0006403,GO:0006405,GO:0006406,GO:0006611,GO:0006725,GO:0006807,GO:0006810,GO:0006886,GO:0006913,GO:0006950,GO:0006952,GO:…	3.6.4.13	ko:K12815	ko03040,map03040	-	-	-	ko00000,ko00001,ko01000,ko03041	-	-	-	DEAD,HA2,Helicase_C,OB_NTP_bind
evm.model.Chr1.2217	102107.XP_008221221.1	4.59e-273	745.0	COG1064@1|root,KOG0023@2759|Eukaryota,37QXT@33090|Viridiplantae,3G8X4@35493|Streptophyta,4JD9A@91835|fabids	35493|Streptophyta	Q	cinnamyl alcohol dehydrogenase	-	-	1.1.1.195	ko:K00083	ko00940,ko01100,ko01110,map00940,map01100,map01110	M00039	R02593,R03918,R06570,R06571,R07437	RC00649	ko00000,ko00001,ko00002,ko01000	-	-	-	ADH_N,ADH_zinc_N
evm.model.Chr1.4879	102107.XP_008223470.1	7.39e-229	637.0	2CMZF@1|root,2QSXC@2759|Eukaryota,37KVR@33090|Viridiplantae,3GCCZ@35493|Streptophyta,4JSYJ@91835|fabids	35493|Streptophyta	S	Agenet domain	-	-	-	-	-	-	-	-	-	-	-	-	Agenet
evm.model.Chr1.759_evm.model.Chr1.760_evm.model.Chr1.761	102107.XP_008234008.1	0.0	1006.0	COG2730@1|root,2QPYU@2759|Eukaryota,37JCR@33090|Viridiplantae,3GB27@35493|Streptophyta,4JKPT@91835|fabids	35493|Streptophyta	G	Belongs to the glycosyl hydrolase 5 (cellulase A) family	-	GO:0000272,GO:0003674,GO:0003824,GO:0004338,GO:0004553,GO:0005575,GO:0005576,GO:0005623,GO:0005975,GO:0005976,GO:0006073,GO:0008150,GO:0008152,GO:0008422,GO:0009056,GO:0009057,GO:0009251,GO:0009986,GO:0009987,GO:0015926,GO:0016052,GO:0016787,GO:0016798,GO:0043170,GO:0044042,GO:0044237,GO:0044238,GO:0044260,GO:0044262,GO:0044264,GO:0044464,GO:0071704,GO:1901575	-	-	-	-	-	-	-	-	-	-	Cellulase
evm.model.Chr1.4880	102107.XP_008223423.1	0.0	1312.0	COG2723@1|root,KOG0626@2759|Eukaryota,37HPJ@33090|Viridiplantae,3G9H2@35493|Streptophyta,4JJYB@91835|fabids	35493|Streptophyta	G	Belongs to the glycosyl hydrolase 1 family	SFR2	GO:0003674,GO:0003824,GO:0004553,GO:0005575,GO:0005622,GO:0005623,GO:0005737,GO:0006950,GO:0008150,GO:0008152,GO:0008378,GO:0008422,GO:0009266,GO:0009409,GO:0009507,GO:0009526,GO:0009527,GO:0009536,GO:0009628,GO:0009707,GO:0009941,GO:0015926,GO:0016020,GO:0016021,GO:0016740,GO:0016757,GO:0016758,GO:0016787,GO:0016798,GO:0019867,GO:0031090,GO:0031224,GO:0031300,GO:0031301,GO:0031350,GO:0031351,GO:…	2.4.1.184	ko:K21362	ko00561,map00561	-	R04472	RC00059	ko00000,ko00001,ko01000,ko01003	-	GH1	-	Glyco_hydro_1
evm.model.Chr1.3550	3760.EMJ24066	0.0	966.0	KOG2161@1|root,KOG2161@2759|Eukaryota,37Q1W@33090|Viridiplantae,3G7F5@35493|Streptophyta,4JDEV@91835|fabids	35493|Streptophyta	G	Mannosyl-oligosaccharide glucosidase	-	GO:0003674,GO:0003824,GO:0004553,GO:0004573,GO:0005575,GO:0005622,GO:0005623,GO:0005737,GO:0005783,GO:0005789,GO:0006457,GO:0006464,GO:0006486,GO:0006487,GO:0006807,GO:0008150,GO:0008152,GO:0009058,GO:0009059,GO:0009100,GO:0009101,GO:0009987,GO:0012505,GO:0015926,GO:0016020,GO:0016787,GO:0016798,GO:0019538,GO:0031984,GO:0034645,GO:0036211,GO:0042175,GO:0043170,GO:0043226,GO:0043227,GO:0043229,GO:…	3.2.1.106	ko:K01228	ko00510,ko01100,ko04141,map00510,map01100,map04141	M00073	R05979	-	ko00000,ko00001,ko00002,ko01000,ko04147	-	-	-	Glyco_hydro_63,Glyco_hydro_63N,REF
evm.model.Chr1.4886	102107.XP_008223429.1	0.0	2170.0	COG1293@1|root,KOG2030@2759|Eukaryota,37M31@33090|Viridiplantae,3GFKS@35493|Streptophyta,4JMQJ@91835|fabids	35493|Streptophyta	K	Nuclear export mediator factor	-	GO:0006810,GO:0006913,GO:0008150,GO:0046907,GO:0051168,GO:0051169,GO:0051179,GO:0051234,GO:0051641,GO:0051649	-	-	-	-	-	-	-	-	-	-	DUF3441,DUF814,FbpA,zf-CCHC
evm.model.Chr1.2223	3760.EMJ27248	2.83e-90	265.0	KOG0800@1|root,KOG0800@2759|Eukaryota,37VQH@33090|Viridiplantae,3GISD@35493|Streptophyta,4JU8A@91835|fabids	35493|Streptophyta	O	E3 ubiquitin-protein ligase	-	GO:0003674,GO:0003824,GO:0004842,GO:0006464,GO:0006508,GO:0006511,GO:0006807,GO:0008150,GO:0008152,GO:0009056,GO:0009057,GO:0009987,GO:0010498,GO:0016567,GO:0016740,GO:0019538,GO:0019787,GO:0019941,GO:0030163,GO:0032446,GO:0036211,GO:0043161,GO:0043170,GO:0043412,GO:0043632,GO:0044237,GO:0044238,GO:0044248,GO:0044257,GO:0044260,GO:0044265,GO:0044267,GO:0051603,GO:0061630,GO:0061659,GO:0070647,GO:…	2.3.2.27	ko:K19037	-	-	-	-	ko00000,ko01000,ko04121	-	-	-	zf-RING_2
evm.model.Chr1.4887	102107.XP_008223432.1	1.21e-287	786.0	COG0539@1|root,2QUY8@2759|Eukaryota,37QBM@33090|Viridiplantae,3GG75@35493|Streptophyta,4JDMR@91835|fabids	35493|Streptophyta	J	30S ribosomal protein S1	-	GO:0003674,GO:0003676,GO:0003723,GO:0003729,GO:0005488,GO:0005575,GO:0005622,GO:0005623,GO:0005737,GO:0008150,GO:0009507,GO:0009532,GO:0009536,GO:0009570,GO:0009579,GO:0009719,GO:0009725,GO:0009735,GO:0010033,GO:0016020,GO:0042221,GO:0043226,GO:0043227,GO:0043229,GO:0043231,GO:0044422,GO:0044424,GO:0044434,GO:0044435,GO:0044444,GO:0044446,GO:0044464,GO:0050896,GO:0097159,GO:1901363	-	ko:K02945	ko03010,map03010	M00178	-	-	br01610,ko00000,ko00001,ko00002,ko03011	-	-	-	S1
evm.model.Chr1.3553	3760.EMJ24291	1.53e-290	791.0	KOG1072@1|root,KOG1072@2759|Eukaryota,37JJH@33090|Viridiplantae,3G9EH@35493|Streptophyta,4JJFR@91835|fabids	35493|Streptophyta	S	F-box kelch-repeat protein	-	GO:0000151,GO:0005575,GO:0005622,GO:0005623,GO:0031461,GO:0031463,GO:0032991,GO:0044424,GO:0044464,GO:1902494,GO:1990234	-	-	-	-	-	-	-	-	-	-	F-box,Kelch_1
evm.model.Chr1.2222	102107.XP_008221213.1	1.4e-172	481.0	2A9AF@1|root,2RYI2@2759|Eukaryota,388UP@33090|Viridiplantae,3GXIX@35493|Streptophyta,4JW0E@91835|fabids	35493|Streptophyta	S	Thioredoxin	-	-	-	-	-	-	-	-	-	-	-	-	Thioredoxin_4
evm.model.Chr1.3552	3760.EMJ24240	9e-233	646.0	KOG3091@1|root,KOG3091@2759|Eukaryota,37S5G@33090|Viridiplantae,3GA1I@35493|Streptophyta,4JMMT@91835|fabids	35493|Streptophyta	UY	Nuclear pore complex protein	-	GO:0003674,GO:0005198,GO:0005575,GO:0005622,GO:0005623,GO:0005634,GO:0005635,GO:0005643,GO:0005730,GO:0006606,GO:0006607,GO:0006810,GO:0006886,GO:0006913,GO:0006996,GO:0006997,GO:0006999,GO:0008104,GO:0008150,GO:0009987,GO:0012505,GO:0015031,GO:0015833,GO:0016043,GO:0017038,GO:0017056,GO:0031967,GO:0031974,GO:0031975,GO:0031981,GO:0032991,GO:0033036,GO:0033365,GO:0034504,GO:0034613,GO:0036228,GO:…	-	ko:K14308	ko03013,map03013	M00427	-	-	ko00000,ko00001,ko00002,ko03019	1.I.1	-	-	Nup54
evm.model.Chr1.3551	102107.XP_008222131.1	0.0	1691.0	KOG2161@1|root,KOG2161@2759|Eukaryota,37Q1W@33090|Viridiplantae,3G7F5@35493|Streptophyta,4JDEV@91835|fabids	35493|Streptophyta	G	Mannosyl-oligosaccharide glucosidase	-	GO:0003674,GO:0003824,GO:0004553,GO:0004573,GO:0005575,GO:0005622,GO:0005623,GO:0005737,GO:0005783,GO:0005789,GO:0006457,GO:0006464,GO:0006486,GO:0006487,GO:0006807,GO:0008150,GO:0008152,GO:0009058,GO:0009059,GO:0009100,GO:0009101,GO:0009987,GO:0012505,GO:0015926,GO:0016020,GO:0016787,GO:0016798,GO:0019538,GO:0031984,GO:0034645,GO:0036211,GO:0042175,GO:0043170,GO:0043226,GO:0043227,GO:0043229,GO:…	3.2.1.106	ko:K01228	ko00510,ko01100,ko04141,map00510,map01100,map04141	M00073	R05979	-	ko00000,ko00001,ko00002,ko01000,ko04147	-	-	-	Glyco_hydro_63,Glyco_hydro_63N
evm.model.Chr1.2220	3760.EMJ23546	0.0	923.0	KOG2581@1|root,KOG2581@2759|Eukaryota,37JS8@33090|Viridiplantae,3G9WJ@35493|Streptophyta,4JKTK@91835|fabids	35493|Streptophyta	O	26S proteasome non-ATPase regulatory subunit	-	GO:0000502,GO:0005575,GO:0005622,GO:0005623,GO:0005737,GO:0005829,GO:0005838,GO:0005886,GO:0005911,GO:0006508,GO:0006511,GO:0006807,GO:0008150,GO:0008152,GO:0008541,GO:0009056,GO:0009057,GO:0009506,GO:0009987,GO:0016020,GO:0019538,GO:0019941,GO:0022624,GO:0030054,GO:0030163,GO:0032991,GO:0043170,GO:0043632,GO:0044237,GO:0044238,GO:0044248,GO:0044257,GO:0044260,GO:0044265,GO:0044267,GO:0044424,GO:…	-	ko:K03033	ko03050,ko05169,map03050,map05169	M00341	-	-	ko00000,ko00001,ko00002,ko03051	-	-	-	PCI,Rpn3_C
evm.model.Chr1.2227	102107.XP_008221210.1	9.97e-214	590.0	KOG1591@1|root,KOG1591@2759|Eukaryota,37KCY@33090|Viridiplantae,3GFH4@35493|Streptophyta,4JIG6@91835|fabids	35493|Streptophyta	E	prolyl 4-hydroxylase	-	GO:0003674,GO:0003824,GO:0005575,GO:0005622,GO:0005623,GO:0005737,GO:0005768,GO:0005783,GO:0005788,GO:0005794,GO:0005802,GO:0006464,GO:0006807,GO:0008150,GO:0008152,GO:0009987,GO:0012505,GO:0016491,GO:0016705,GO:0016706,GO:0018126,GO:0018193,GO:0018208,GO:0019511,GO:0019538,GO:0031410,GO:0031543,GO:0031545,GO:0031974,GO:0031982,GO:0031984,GO:0036211,GO:0043170,GO:0043226,GO:0043227,GO:0043229,GO:…	1.14.11.2	ko:K00472	ko00330,ko01100,map00330,map01100	-	R01252	RC00478	ko00000,ko00001,ko01000	-	-	-	2OG-FeII_Oxy_3
evm.model.Chr1.4883	102107.XP_008223427.1	3.07e-209	582.0	COG5147@1|root,KOG0048@2759|Eukaryota,37Q2N@33090|Viridiplantae,3G9HF@35493|Streptophyta,4JD4J@91835|fabids	35493|Streptophyta	K	Transcription factor	MYB108	GO:0000981,GO:0000988,GO:0000989,GO:0001067,GO:0001076,GO:0001101,GO:0001134,GO:0001135,GO:0003674,GO:0003676,GO:0003677,GO:0003700,GO:0005488,GO:0005575,GO:0005622,GO:0005623,GO:0005634,GO:0006355,GO:0006357,GO:0006950,GO:0006970,GO:0008150,GO:0009605,GO:0009607,GO:0009620,GO:0009628,GO:0009651,GO:0009719,GO:0009723,GO:0009725,GO:0009737,GO:0009753,GO:0009889,GO:0009987,GO:0010033,GO:0010468,GO:…	-	ko:K09422	-	-	-	-	ko00000,ko03000	-	-	-	Myb_DNA-binding
evm.model.Chr1.3556	102107.XP_008222138.1	1.88e-124	355.0	COG0091@1|root,KOG3353@2759|Eukaryota,37MXY@33090|Viridiplantae,3G8V9@35493|Streptophyta,4JRRX@91835|fabids	35493|Streptophyta	J	Belongs to the universal ribosomal protein uL22 family	-	GO:0003674,GO:0003735,GO:0005198,GO:0005575,GO:0005622,GO:0005623,GO:0005634,GO:0005730,GO:0005737,GO:0005773,GO:0005829,GO:0005840,GO:0005844,GO:0005911,GO:0009506,GO:0015934,GO:0016020,GO:0022625,GO:0022626,GO:0030054,GO:0031974,GO:0031981,GO:0032991,GO:0042788,GO:0043226,GO:0043227,GO:0043228,GO:0043229,GO:0043231,GO:0043232,GO:0043233,GO:0044391,GO:0044422,GO:0044424,GO:0044428,GO:0044444,GO:…	-	ko:K02880	ko03010,map03010	M00177	-	-	br01610,ko00000,ko00001,ko00002,ko03011	-	-	-	Ribosomal_L22
evm.model.Chr1.4885	102107.XP_008223428.1	0.0	2037.0	COG5021@1|root,KOG0942@2759|Eukaryota,37IKP@33090|Viridiplantae,3G762@35493|Streptophyta,4JN3S@91835|fabids	35493|Streptophyta	O	E3 ubiquitin-protein ligase	-	GO:0003674,GO:0003824,GO:0004842,GO:0005575,GO:0005622,GO:0005623,GO:0005737,GO:0006464,GO:0006807,GO:0008150,GO:0008152,GO:0009987,GO:0016567,GO:0016740,GO:0019538,GO:0019787,GO:0032446,GO:0036211,GO:0043170,GO:0043412,GO:0044237,GO:0044238,GO:0044260,GO:0044267,GO:0044424,GO:0044464,GO:0061630,GO:0061659,GO:0070647,GO:0071704,GO:0140096,GO:1901564	2.3.2.26	ko:K10589	ko04120,map04120	-	-	-	ko00000,ko00001,ko01000,ko04121	-	-	-	HECT
evm.model.Chr1.3555	102107.XP_008222137.1	2.83e-58	180.0	KOG4112@1|root,KOG4112@2759|Eukaryota,37VYY@33090|Viridiplantae,3GK39@35493|Streptophyta,4JUMH@91835|fabids	35493|Streptophyta	U	signal peptidase complex subunit	-	GO:0005575,GO:0005622,GO:0005623,GO:0005737,GO:0005783,GO:0005787,GO:0005789,GO:0006465,GO:0006508,GO:0006518,GO:0006605,GO:0006807,GO:0006810,GO:0006886,GO:0008104,GO:0008150,GO:0008152,GO:0009987,GO:0010467,GO:0012505,GO:0015031,GO:0015833,GO:0016020,GO:0016021,GO:0016485,GO:0019538,GO:0030176,GO:0031224,GO:0031227,GO:0031984,GO:0032991,GO:0033036,GO:0033365,GO:0034613,GO:0034641,GO:0042175,GO:…	-	ko:K12946	ko03060,map03060	-	-	-	ko00000,ko00001,ko01000	-	-	-	SPC12
evm.model.Chr1.2224	102107.XP_008221212.1	0.0	868.0	KOG2501@1|root,KOG2501@2759|Eukaryota,37NU2@33090|Viridiplantae,3GFVV@35493|Streptophyta,4JDYW@91835|fabids	35493|Streptophyta	O	Nucleoredoxin	-	-	1.8.1.8	ko:K17609	-	-	-	-	ko00000,ko01000,ko01009	-	-	-	C1_2,Thioredoxin_8
evm.model.Chr1.2230	102107.XP_008221206.1	1.52e-208	597.0	KOG4197@1|root,KOG4197@2759|Eukaryota,37Q0Z@33090|Viridiplantae,3G7MD@35493|Streptophyta,4JF4U@91835|fabids	35493|Streptophyta	S	Pentatricopeptide repeat-containing protein	-	GO:0003674,GO:0003676,GO:0003723,GO:0003824,GO:0004518,GO:0004519,GO:0005488,GO:0005575,GO:0005622,GO:0005623,GO:0005737,GO:0005739,GO:0006139,GO:0006725,GO:0006807,GO:0008150,GO:0008152,GO:0009451,GO:0009987,GO:0016070,GO:0016787,GO:0016788,GO:0034641,GO:0043170,GO:0043226,GO:0043227,GO:0043229,GO:0043231,GO:0043412,GO:0044237,GO:0044238,GO:0044424,GO:0044444,GO:0044464,GO:0046483,GO:0071704,GO:…	-	-	-	-	-	-	-	-	-	-	PPR,PPR_2,PPR_3
evm.model.Chr1.3565	3760.EMJ22806	1.9e-165	462.0	COG4122@1|root,KOG1663@2759|Eukaryota,37S6Q@33090|Viridiplantae,3G8P3@35493|Streptophyta,4JKIN@91835|fabids	35493|Streptophyta	Q	Flavonoid 3',5'-methyltransferase-like	-	GO:0003674,GO:0003824,GO:0005488,GO:0005575,GO:0005622,GO:0005623,GO:0005737,GO:0008150,GO:0008152,GO:0008168,GO:0008171,GO:0009058,GO:0009718,GO:0009812,GO:0009813,GO:0016137,GO:0016138,GO:0016740,GO:0016741,GO:0032259,GO:0033485,GO:0033486,GO:0042440,GO:0043167,GO:0043169,GO:0043473,GO:0044424,GO:0044464,GO:0046148,GO:0046283,GO:0046872,GO:0071704,GO:1901038,GO:1901135,GO:1901137,GO:1901576,GO:…	2.1.1.104,2.1.1.267	ko:K00588,ko:K13272	ko00360,ko00940,ko00941,ko00944,ko00945,ko01100,ko01110,map00360,map00940,map00941,map00944,map00945,map01100,map01110	M00039,M00350	R01942,R06578,R06815,R06816	RC00003,RC00392	ko00000,ko00001,ko00002,ko01000	-	-	-	Methyltransf_3
evm.model.Chr1.2234	3760.EMJ24493	3.69e-269	739.0	COG0500@1|root,KOG1269@2759|Eukaryota,37NT4@33090|Viridiplantae,3G89N@35493|Streptophyta,4JJQD@91835|fabids	35493|Streptophyta	I	Belongs to the class I-like SAM-binding methyltransferase superfamily. Erg6 SMT family	SMT3	GO:0003002,GO:0003674,GO:0003824,GO:0003838,GO:0005575,GO:0005622,GO:0005623,GO:0005737,GO:0005783,GO:0005794,GO:0006275,GO:0006629,GO:0006694,GO:0007275,GO:0007389,GO:0008150,GO:0008152,GO:0008156,GO:0008168,GO:0008169,GO:0008202,GO:0008610,GO:0008757,GO:0009058,GO:0009825,GO:0009889,GO:0009890,GO:0009892,GO:0009987,GO:0010051,GO:0010556,GO:0010558,GO:0010564,GO:0010605,GO:0010948,GO:0012505,GO:…	2.1.1.143	ko:K08242	ko00100,ko01110,map00100,map01110	-	R05776	RC00003,RC01470	ko00000,ko00001,ko01000	-	-	-	Methyltransf_11,Sterol_MT_C
evm.model.Chr1.4898	102107.XP_008223428.1	0.0	2036.0	COG5021@1|root,KOG0942@2759|Eukaryota,37IKP@33090|Viridiplantae,3G762@35493|Streptophyta,4JN3S@91835|fabids	35493|Streptophyta	O	E3 ubiquitin-protein ligase	-	GO:0003674,GO:0003824,GO:0004842,GO:0005575,GO:0005622,GO:0005623,GO:0005737,GO:0006464,GO:0006807,GO:0008150,GO:0008152,GO:0009987,GO:0016567,GO:0016740,GO:0019538,GO:0019787,GO:0032446,GO:0036211,GO:0043170,GO:0043412,GO:0044237,GO:0044238,GO:0044260,GO:0044267,GO:0044424,GO:0044464,GO:0061630,GO:0061659,GO:0070647,GO:0071704,GO:0140096,GO:1901564	2.3.2.26	ko:K10589	ko04120,map04120	-	-	-	ko00000,ko00001,ko01000,ko04121	-	-	-	HECT
evm.model.Chr1.2233	102107.XP_008221202.1	2.96e-211	584.0	COG0526@1|root,KOG0907@2759|Eukaryota,37K1Y@33090|Viridiplantae,3GHIS@35493|Streptophyta,4JDXM@91835|fabids	35493|Streptophyta	O	Thioredoxin-like protein CDSP32	CDSP32	GO:0001101,GO:0003674,GO:0003824,GO:0004791,GO:0005575,GO:0005622,GO:0005623,GO:0005737,GO:0006950,GO:0006979,GO:0008150,GO:0008152,GO:0009414,GO:0009415,GO:0009507,GO:0009526,GO:0009532,GO:0009536,GO:0009570,GO:0009628,GO:0009636,GO:0009941,GO:0009987,GO:0010035,GO:0015035,GO:0015036,GO:0016209,GO:0016491,GO:0016651,GO:0016667,GO:0016668,GO:0016671,GO:0019725,GO:0031967,GO:0031975,GO:0033554,GO:…	-	-	-	-	-	-	-	-	-	-	Thioredoxin
evm.model.Chr1.4899	102107.XP_008223429.1	0.0	2171.0	COG1293@1|root,KOG2030@2759|Eukaryota,37M31@33090|Viridiplantae,3GFKS@35493|Streptophyta,4JMQJ@91835|fabids	35493|Streptophyta	K	Nuclear export mediator factor	-	GO:0006810,GO:0006913,GO:0008150,GO:0046907,GO:0051168,GO:0051169,GO:0051179,GO:0051234,GO:0051641,GO:0051649	-	-	-	-	-	-	-	-	-	-	DUF3441,DUF814,FbpA,zf-CCHC
evm.model.Chr1.3563	3760.EMJ28657	0.0	881.0	KOG1021@1|root,KOG1021@2759|Eukaryota,37R6S@33090|Viridiplantae,3GG6D@35493|Streptophyta,4JM9S@91835|fabids	35493|Streptophyta	GMW	arabinosyltransferase ARAD1	-	-	-	-	-	-	-	-	-	-	-	-	Exostosin
evm.model.Chr1.2232	3760.EMJ27550	2.06e-184	512.0	29WAF@1|root,2RXP4@2759|Eukaryota,37U3K@33090|Viridiplantae,3GI59@35493|Streptophyta,4JQ03@91835|fabids	35493|Streptophyta	S	At1g76070-like	-	-	-	-	-	-	-	-	-	-	-	-	-
evm.model.Chr1.3562	3760.EMJ26500	0.0	1709.0	COG2234@1|root,KOG2194@2759|Eukaryota,37K2V@33090|Viridiplantae,3G86J@35493|Streptophyta,4JJ9Q@91835|fabids	35493|Streptophyta	O	Endoplasmic reticulum metallopeptidase	-	GO:0000003,GO:0001541,GO:0003006,GO:0005575,GO:0005622,GO:0005623,GO:0005737,GO:0005783,GO:0007275,GO:0007548,GO:0008150,GO:0008406,GO:0008585,GO:0012505,GO:0022414,GO:0032501,GO:0032502,GO:0043226,GO:0043227,GO:0043229,GO:0043231,GO:0044424,GO:0044444,GO:0044464,GO:0045137,GO:0046545,GO:0046660,GO:0048513,GO:0048608,GO:0048731,GO:0048856,GO:0061458	-	-	-	-	-	-	-	-	-	-	Peptidase_M28
evm.model.Chr1.3569	102107.XP_008240666.1	1.2e-260	736.0	KOG1121@1|root,KOG1121@2759|Eukaryota,37MSF@33090|Viridiplantae,3GDM8@35493|Streptophyta,4JSAI@91835|fabids	35493|Streptophyta	L	Zinc finger BED domain-containing protein	-	-	-	-	-	-	-	-	-	-	-	-	DUF4413,Dimer_Tnp_hAT,zf-BED
evm.model.Chr1.2238	102107.XP_008221194.1	0.0	1100.0	COG0515@1|root,KOG0192@2759|Eukaryota	2759|Eukaryota	KLT	protein kinase activity	-	GO:0003674,GO:0003824,GO:0004672,GO:0005575,GO:0005622,GO:0005623,GO:0005737,GO:0006464,GO:0006468,GO:0006793,GO:0006796,GO:0006807,GO:0007154,GO:0007165,GO:0008150,GO:0008152,GO:0009987,GO:0016301,GO:0016310,GO:0016740,GO:0016772,GO:0016773,GO:0019538,GO:0023052,GO:0035556,GO:0036211,GO:0043170,GO:0043412,GO:0044237,GO:0044238,GO:0044260,GO:0044267,GO:0044424,GO:0044464,GO:0050789,GO:0050794,GO:…	2.7.11.1	ko:K04365,ko:K17535,ko:K22048	ko01521,ko01522,ko04010,ko04012,ko04013,ko04015,ko04024,ko04062,ko04068,ko04150,ko04214,ko04270,ko04320,ko04510,ko04650,ko04720,ko04722,ko04726,ko04730,ko04810,ko04910,ko04914,ko04934,ko05034,ko05160,ko05200,ko05205,ko05210,ko05211,ko05212,ko05213,ko05214,ko05215,ko05216,ko05218,ko05219,ko05220,ko05221,ko05223,ko05224,ko05225,ko05226,map01521,map01522,map04010,map04012,map04013,map04015,map04024,…	M00687	-	-	ko00000,ko00001,ko00002,ko01000,ko01001,ko02000	1.A.23.4	-	-	ACT,Pkinase_Tyr
evm.model.Chr1.3568	3760.EMJ28434	1.69e-94	289.0	COG5208@1|root,KOG1657@2759|Eukaryota,37VHN@33090|Viridiplantae,3GJD6@35493|Streptophyta,4JQFI@91835|fabids	35493|Streptophyta	K	Histone-like transcription factor (CBF/NF-Y) and archaeal histone	-	-	-	ko:K03004	ko00230,ko00240,ko01100,ko03020,map00230,map00240,map01100,map03020	M00182	R00435,R00441,R00442,R00443	RC02795	br01611,ko00000,ko00001,ko00002,ko03021	-	-	-	CBFD_NFYB_HMF
evm.model.Chr1.2237	102107.XP_008221199.1	1.46e-106	308.0	COG3794@1|root,2RXIY@2759|Eukaryota,37TZA@33090|Viridiplantae,3GI3J@35493|Streptophyta,4JP3N@91835|fabids	35493|Streptophyta	C	Participates in electron transfer between P700 and the cytochrome b6-f complex in photosystem I	PETE	GO:0003674,GO:0003824,GO:0005488,GO:0005515,GO:0005575,GO:0005622,GO:0005623,GO:0005737,GO:0006091,GO:0006417,GO:0008150,GO:0008152,GO:0009055,GO:0009507,GO:0009532,GO:0009534,GO:0009536,GO:0009570,GO:0009579,GO:0009889,GO:0009890,GO:0009892,GO:0009987,GO:0010035,GO:0010038,GO:0010468,GO:0010556,GO:0010558,GO:0010605,GO:0010608,GO:0010629,GO:0016020,GO:0016491,GO:0017148,GO:0019222,GO:0019904,GO:…	-	ko:K02638	ko00195,map00195	-	-	-	ko00000,ko00001,ko00194	-	-	-	Copper-bind
evm.model.Chr1.4895	102107.XP_008223426.1	0.0	1365.0	2CN07@1|root,2QT23@2759|Eukaryota,37IHS@33090|Viridiplantae,3G7R0@35493|Streptophyta,4JSSJ@91835|fabids	35493|Streptophyta	S	Alkaline neutral invertase	NIN1	GO:0003674,GO:0003824,GO:0004553,GO:0004564,GO:0004575,GO:0005575,GO:0005622,GO:0005623,GO:0005737,GO:0005739,GO:0005975,GO:0005984,GO:0005985,GO:0005987,GO:0007623,GO:0008150,GO:0008152,GO:0009056,GO:0009311,GO:0009313,GO:0009987,GO:0010029,GO:0015926,GO:0016052,GO:0016787,GO:0016798,GO:0040034,GO:0043226,GO:0043227,GO:0043229,GO:0043231,GO:0044237,GO:0044238,GO:0044248,GO:0044262,GO:0044275,GO:…	-	-	-	-	-	-	-	-	-	-	Glyco_hydro_100
evm.model.Chr1.2236	102107.XP_008221197.1	0.0	1429.0	COG1502@1|root,KOG1329@2759|Eukaryota,37MWI@33090|Viridiplantae,3G8KR@35493|Streptophyta,4JJ03@91835|fabids	35493|Streptophyta	I	Hydrolyzes glycerol-phospholipids at the terminal phosphodiesteric bond	-	GO:0003674,GO:0003824,GO:0004620,GO:0004630,GO:0005575,GO:0005622,GO:0005623,GO:0005737,GO:0005773,GO:0005886,GO:0005911,GO:0006629,GO:0006644,GO:0006650,GO:0006793,GO:0006796,GO:0006950,GO:0008081,GO:0008150,GO:0008152,GO:0008219,GO:0009266,GO:0009409,GO:0009506,GO:0009628,GO:0009787,GO:0009789,GO:0009966,GO:0009967,GO:0009987,GO:0010119,GO:0010646,GO:0010647,GO:0012501,GO:0016020,GO:0016298,GO:…	3.1.4.4	ko:K01115	ko00564,ko00565,ko01100,ko01110,ko04014,ko04024,ko04071,ko04072,ko04144,ko04666,ko04724,ko04912,ko05231,map00564,map00565,map01100,map01110,map04014,map04024,map04071,map04072,map04144,map04666,map04724,map04912,map05231	-	R01310,R02051,R07385	RC00017,RC00425	ko00000,ko00001,ko01000,ko04131	-	-	-	C2,PLD_C,PLDc
evm.model.Chr1.4896	102107.XP_008223427.1	3.07e-209	582.0	COG5147@1|root,KOG0048@2759|Eukaryota,37Q2N@33090|Viridiplantae,3G9HF@35493|Streptophyta,4JD4J@91835|fabids	35493|Streptophyta	K	Transcription factor	MYB108	GO:0000981,GO:0000988,GO:0000989,GO:0001067,GO:0001076,GO:0001101,GO:0001134,GO:0001135,GO:0003674,GO:0003676,GO:0003677,GO:0003700,GO:0005488,GO:0005575,GO:0005622,GO:0005623,GO:0005634,GO:0006355,GO:0006357,GO:0006950,GO:0006970,GO:0008150,GO:0009605,GO:0009607,GO:0009620,GO:0009628,GO:0009651,GO:0009719,GO:0009723,GO:0009725,GO:0009737,GO:0009753,GO:0009889,GO:0009987,GO:0010033,GO:0010468,GO:…	-	ko:K09422	-	-	-	-	ko00000,ko03000	-	-	-	Myb_DNA-binding
evm.model.Chr1.2235	3760.EMJ23352	1.27e-305	835.0	KOG2816@1|root,KOG2816@2759|Eukaryota,37M6E@33090|Viridiplantae,3GBBH@35493|Streptophyta,4JHET@91835|fabids	35493|Streptophyta	S	Hippocampus abundant transcript 1	-	-	-	-	-	-	-	-	-	-	-	-	MFS_1
evm.model.Chr1.3571	102107.XP_008222151.1	4.38e-146	411.0	2CBKH@1|root,2QT42@2759|Eukaryota,37N6T@33090|Viridiplantae,3G798@35493|Streptophyta,4JFNU@91835|fabids	35493|Streptophyta	U	Mitochondrial import receptor subunit	-	GO:0003674,GO:0005215,GO:0005488,GO:0005575,GO:0005622,GO:0005623,GO:0005737,GO:0005739,GO:0005740,GO:0005741,GO:0005742,GO:0005743,GO:0005744,GO:0005829,GO:0005840,GO:0006605,GO:0006626,GO:0006810,GO:0006839,GO:0006886,GO:0006996,GO:0007005,GO:0008104,GO:0008150,GO:0008320,GO:0008565,GO:0009987,GO:0015031,GO:0015399,GO:0015405,GO:0015450,GO:0015833,GO:0016020,GO:0016043,GO:0019866,GO:0019867,GO:…	-	-	-	-	-	-	-	-	-	-	TOM20_plant
evm.model.Chr1.3576	102107.XP_008222157.1	1.34e-163	458.0	2C8GV@1|root,2QWHP@2759|Eukaryota,37TG8@33090|Viridiplantae,3GH2B@35493|Streptophyta,4JHIJ@91835|fabids	35493|Streptophyta	S	REF SRPP-like protein	-	GO:0005575,GO:0005622,GO:0005623,GO:0005737,GO:0005773,GO:0005783,GO:0005811,GO:0006996,GO:0007275,GO:0008150,GO:0009555,GO:0009987,GO:0012505,GO:0016043,GO:0032501,GO:0032502,GO:0034389,GO:0040007,GO:0040008,GO:0043226,GO:0043227,GO:0043228,GO:0043229,GO:0043231,GO:0043232,GO:0044424,GO:0044444,GO:0044464,GO:0045927,GO:0048229,GO:0048518,GO:0048583,GO:0048584,GO:0048589,GO:0048856,GO:0050789,GO:…	-	-	-	-	-	-	-	-	-	-	REF
evm.model.Chr1.3575	102107.XP_008222230.1	0.0	1087.0	KOG4652@1|root,KOG4652@2759|Eukaryota,37SFW@33090|Viridiplantae,3GBZM@35493|Streptophyta,4JHEF@91835|fabids	35493|Streptophyta	B	HORMA domain	ASY1	GO:0000003,GO:0000228,GO:0000280,GO:0000785,GO:0000793,GO:0000794,GO:0003006,GO:0005575,GO:0005622,GO:0005623,GO:0005634,GO:0005654,GO:0005694,GO:0006139,GO:0006259,GO:0006310,GO:0006725,GO:0006807,GO:0006996,GO:0007049,GO:0007059,GO:0007127,GO:0007129,GO:0007131,GO:0007275,GO:0008150,GO:0008152,GO:0009553,GO:0009554,GO:0009555,GO:0009556,GO:0009987,GO:0016043,GO:0019953,GO:0022402,GO:0022414,GO:…	-	ko:K17616	-	-	-	-	ko00000,ko01000,ko01009	-	-	-	HORMA
evm.model.Chr1.2243	3760.EMJ25148	1.47e-130	372.0	COG0625@1|root,KOG0867@2759|Eukaryota,37MNY@33090|Viridiplantae,3G7ZT@35493|Streptophyta,4JM3U@91835|fabids	35493|Streptophyta	O	Belongs to the GST superfamily	-	GO:0003674,GO:0003824,GO:0004364,GO:0005488,GO:0005575,GO:0005622,GO:0005623,GO:0005634,GO:0005737,GO:0005773,GO:0005774,GO:0006518,GO:0006575,GO:0006749,GO:0006790,GO:0006807,GO:0006950,GO:0006952,GO:0006970,GO:0008150,GO:0008152,GO:0009056,GO:0009266,GO:0009404,GO:0009407,GO:0009409,GO:0009507,GO:0009526,GO:0009532,GO:0009536,GO:0009570,GO:0009579,GO:0009605,GO:0009607,GO:0009617,GO:0009628,GO:…	2.5.1.18	ko:K00799	ko00480,ko00980,ko00982,ko00983,ko01524,ko05200,ko05204,ko05225,ko05418,map00480,map00980,map00982,map00983,map01524,map05200,map05204,map05225,map05418	-	R03522,R07002,R07003,R07004,R07023,R07024,R07025,R07026,R07069,R07070,R07083,R07084,R07091,R07092,R07093,R07094,R07100,R07113,R07116,R08280,R09409,R11905	RC00004,RC00069,RC00840,RC00948,RC01704,RC01705,RC01706,RC01758,RC01759,RC01765,RC01767,RC01769,RC02243,RC02527,RC02939,RC02940,RC02942,RC02943,RC02944	ko00000,ko00001,ko01000,ko02000	1.A.12.2.2,1.A.12.3.2	-	-	GST_C,GST_N
evm.model.Chr1.3573	102107.XP_008222153.1	0.0	914.0	COG5190@1|root,KOG1605@2759|Eukaryota,37ST7@33090|Viridiplantae,3GF45@35493|Streptophyta,4JI1K@91835|fabids	35493|Streptophyta	K	CTD small phosphatase-like protein	-	-	-	ko:K17616	-	-	-	-	ko00000,ko01000,ko01009	-	-	-	NIF
evm.model.Chr1.2249	102107.XP_008221188.1	5.22e-299	814.0	28JMA@1|root,2QS0H@2759|Eukaryota,37P0K@33090|Viridiplantae,3GH8K@35493|Streptophyta,4JHW4@91835|fabids	35493|Streptophyta	S	f-box protein	-	-	-	-	-	-	-	-	-	-	-	-	DUF295,F-box,F-box-like
evm.model.Chr1.3578	3760.EMJ23974	9.57e-286	781.0	2CMP5@1|root,2QR5D@2759|Eukaryota,37KNE@33090|Viridiplantae,3GB92@35493|Streptophyta,4JFG8@91835|fabids	35493|Streptophyta	S	f-box protein	-	GO:0005575,GO:0005622,GO:0005623,GO:0005634,GO:0043226,GO:0043227,GO:0043229,GO:0043231,GO:0044424,GO:0044464	-	-	-	-	-	-	-	-	-	-	F-box-like,zf-MYND
evm.model.Chr1.2247	3760.EMJ25208	3.02e-151	426.0	COG2110@1|root,KOG2633@2759|Eukaryota	2759|Eukaryota	KLT	ADP-D-ribose binding	GDAP2	GO:0001101,GO:0008150,GO:0010033,GO:0032526,GO:0033993,GO:0042221,GO:0050896,GO:1901700	-	ko:K18470	-	-	-	-	ko00000,ko04131	-	-	-	CRAL_TRIO_2,Macro
evm.model.Chr1.3577	102107.XP_008222158.1	1.37e-68	206.0	2CMPH@1|root,2S3YQ@2759|Eukaryota,37W50@33090|Viridiplantae,3GKF4@35493|Streptophyta,4JQBA@91835|fabids	35493|Streptophyta	S	NADH-ubiquinone oxidoreductase 11 kDa subunit	-	GO:0005575,GO:0005622,GO:0005623,GO:0005737,GO:0005739,GO:0005740,GO:0005743,GO:0016020,GO:0019866,GO:0031090,GO:0031966,GO:0031967,GO:0031975,GO:0043226,GO:0043227,GO:0043229,GO:0043231,GO:0044422,GO:0044424,GO:0044429,GO:0044444,GO:0044446,GO:0044464	-	-	-	-	-	-	-	-	-	-	NDUFB11
evm.model.Chr1.2251	3760.EMJ26960	2.12e-74	238.0	COG0101@1|root,KOG2553@2759|Eukaryota,37NPH@33090|Viridiplantae,3GBBW@35493|Streptophyta,4JEY1@91835|fabids	35493|Streptophyta	J	tRNA pseudouridine synthase	-	GO:0000049,GO:0000959,GO:0000963,GO:0001522,GO:0002153,GO:0003674,GO:0003676,GO:0003723,GO:0003727,GO:0003824,GO:0005488,GO:0005575,GO:0005622,GO:0005623,GO:0005634,GO:0005737,GO:0005739,GO:0005759,GO:0006139,GO:0006396,GO:0006399,GO:0006400,GO:0006725,GO:0006807,GO:0008033,GO:0008150,GO:0008152,GO:0009451,GO:0009982,GO:0009987,GO:0010467,GO:0016070,GO:0016071,GO:0016556,GO:0016853,GO:0016866,GO:…	5.4.99.12	ko:K06173	-	-	-	-	ko00000,ko01000,ko03016	-	-	-	PseudoU_synth_1
evm.model.Chr1.3581	102107.XP_008222162.1	1.03e-268	734.0	COG3145@1|root,KOG2731@2759|Eukaryota,37SUP@33090|Viridiplantae,3GC23@35493|Streptophyta,4JNGM@91835|fabids	35493|Streptophyta	A	Alpha-ketoglutarate-dependent dioxygenase	-	GO:0000228,GO:0000785,GO:0000790,GO:0000791,GO:0003674,GO:0003824,GO:0005488,GO:0005506,GO:0005575,GO:0005622,GO:0005623,GO:0005634,GO:0005694,GO:0005719,GO:0005737,GO:0005739,GO:0006139,GO:0006259,GO:0006281,GO:0006304,GO:0006725,GO:0006807,GO:0006950,GO:0006974,GO:0008150,GO:0008152,GO:0008198,GO:0009987,GO:0016070,GO:0016491,GO:0016705,GO:0016706,GO:0031974,GO:0031981,GO:0033554,GO:0034641,GO:…	4.2.99.18	ko:K10765	-	-	-	-	ko00000,ko01000	-	-	-	2OG-FeII_Oxy_2
evm.model.Chr1.2250	3760.EMJ26960	2.94e-213	598.0	COG0101@1|root,KOG2553@2759|Eukaryota,37NPH@33090|Viridiplantae,3GBBW@35493|Streptophyta,4JEY1@91835|fabids	35493|Streptophyta	J	tRNA pseudouridine synthase	-	GO:0000049,GO:0000959,GO:0000963,GO:0001522,GO:0002153,GO:0003674,GO:0003676,GO:0003723,GO:0003727,GO:0003824,GO:0005488,GO:0005575,GO:0005622,GO:0005623,GO:0005634,GO:0005737,GO:0005739,GO:0005759,GO:0006139,GO:0006396,GO:0006399,GO:0006400,GO:0006725,GO:0006807,GO:0008033,GO:0008150,GO:0008152,GO:0009451,GO:0009982,GO:0009987,GO:0010467,GO:0016070,GO:0016071,GO:0016556,GO:0016853,GO:0016866,GO:…	5.4.99.12	ko:K06173	-	-	-	-	ko00000,ko01000,ko03016	-	-	-	PseudoU_synth_1
evm.model.Chr1.3580	102107.XP_008222161.1	4.94e-59	182.0	2CBKQ@1|root,2S5H6@2759|Eukaryota,37VR5@33090|Viridiplantae,3GJIA@35493|Streptophyta,4JQJ6@91835|fabids	35493|Streptophyta	S	drought-induced protein	-	-	-	-	-	-	-	-	-	-	-	-	-
evm.model.Chr1.2256	102107.XP_008221178.1	3.71e-157	445.0	COG2030@1|root,KOG1206@2759|Eukaryota,37S9Z@33090|Viridiplantae,3GBTS@35493|Streptophyta,4JEFQ@91835|fabids	35493|Streptophyta	I	Enoyl-CoA hydratase 2	-	GO:0003674,GO:0003824,GO:0005575,GO:0005622,GO:0005623,GO:0005737,GO:0005777,GO:0006082,GO:0006629,GO:0006631,GO:0006635,GO:0008150,GO:0008152,GO:0009056,GO:0009062,GO:0009987,GO:0016042,GO:0016054,GO:0016829,GO:0016835,GO:0016836,GO:0019395,GO:0019752,GO:0030258,GO:0032787,GO:0033542,GO:0034440,GO:0042579,GO:0043226,GO:0043227,GO:0043229,GO:0043231,GO:0043436,GO:0044237,GO:0044238,GO:0044242,GO:…	4.2.1.119	ko:K19658	-	-	R09698	RC00770	ko00000,ko01000	-	-	-	MaoC_dehydrat_N,MaoC_dehydratas
evm.model.Chr1.3586	102107.XP_008222168.1	3.05e-116	334.0	2BE35@1|root,2S13V@2759|Eukaryota,37VGK@33090|Viridiplantae,3GKKT@35493|Streptophyta,4JQAA@91835|fabids	35493|Streptophyta	S	Plant lipid transfer protein / seed storage protein / trypsin-alpha amylase inhibitor domain family	-	GO:0003674,GO:0005488,GO:0005575,GO:0005618,GO:0005622,GO:0005623,GO:0005737,GO:0005783,GO:0005794,GO:0005886,GO:0006810,GO:0006869,GO:0006950,GO:0006952,GO:0007275,GO:0008150,GO:0008289,GO:0009505,GO:0009605,GO:0009607,GO:0009620,GO:0010876,GO:0012505,GO:0016020,GO:0030312,GO:0031224,GO:0031225,GO:0031226,GO:0032501,GO:0032502,GO:0033036,GO:0042335,GO:0043207,GO:0043226,GO:0043227,GO:0043229,GO:…	-	-	-	-	-	-	-	-	-	-	LTP_2
evm.model.Chr1.2255	102107.XP_008221179.1	0.0	1048.0	COG1258@1|root,KOG2364@2759|Eukaryota,37IM8@33090|Viridiplantae,3GDMV@35493|Streptophyta,4JK6B@91835|fabids	35493|Streptophyta	J	tRNA pseudouridine synthase	-	-	5.4.99.25	ko:K07583	-	-	-	-	ko00000,ko01000,ko03016	-	-	-	-
evm.model.Chr1.3585	3760.EMJ28773	1.06e-62	197.0	28ZDW@1|root,2RY1W@2759|Eukaryota,37TY6@33090|Viridiplantae,3GI1T@35493|Streptophyta,4JPTF@91835|fabids	35493|Streptophyta	K	transcription factor	-	GO:0000976,GO:0000981,GO:0001046,GO:0001047,GO:0001067,GO:0001228,GO:0003674,GO:0003676,GO:0003677,GO:0003690,GO:0003700,GO:0005488,GO:0005575,GO:0005622,GO:0005623,GO:0005634,GO:0006139,GO:0006351,GO:0006355,GO:0006357,GO:0006366,GO:0006725,GO:0006807,GO:0007275,GO:0008150,GO:0008152,GO:0009058,GO:0009059,GO:0009889,GO:0009891,GO:0009893,GO:0009987,GO:0010467,GO:0010468,GO:0010556,GO:0010557,GO:…	-	-	-	-	-	-	-	-	-	-	HLH
evm.model.Chr1.2254	3760.EMJ28211	0.0	1601.0	COG1505@1|root,KOG2237@2759|Eukaryota,37N92@33090|Viridiplantae,3G8HS@35493|Streptophyta,4JHR2@91835|fabids	35493|Streptophyta	O	Prolyl endopeptidase-like	-	GO:0003674,GO:0003824,GO:0004175,GO:0005488,GO:0005575,GO:0005622,GO:0005623,GO:0005634,GO:0005737,GO:0005829,GO:0006508,GO:0006807,GO:0008150,GO:0008152,GO:0008233,GO:0016787,GO:0019538,GO:0033218,GO:0042277,GO:0043170,GO:0043226,GO:0043227,GO:0043229,GO:0043231,GO:0044238,GO:0044424,GO:0044444,GO:0044464,GO:0070011,GO:0071704,GO:0140096,GO:1901564	3.4.21.26	ko:K01322	ko04614,map04614	-	-	-	ko00000,ko00001,ko01000,ko01002	-	-	-	Peptidase_S9,Peptidase_S9_N
evm.model.Chr1.3584	102107.XP_008222167.1	2.32e-200	555.0	2CMYM@1|root,2QST5@2759|Eukaryota,37N05@33090|Viridiplantae,3G8ID@35493|Streptophyta,4JF94@91835|fabids	35493|Streptophyta	S	Glucuronoxylan 4-O-methyltransferase	-	GO:0005575,GO:0005622,GO:0005623,GO:0005737,GO:0005768,GO:0005794,GO:0005802,GO:0012505,GO:0031410,GO:0031982,GO:0031984,GO:0043226,GO:0043227,GO:0043229,GO:0043231,GO:0044422,GO:0044424,GO:0044431,GO:0044444,GO:0044446,GO:0044464,GO:0097708,GO:0098791	-	-	-	-	-	-	-	-	-	-	Polysacc_synt_4
evm.model.Chr1.2253	3760.EMJ24316	0.0	1081.0	2D1XH@1|root,2SJNQ@2759|Eukaryota,37Y4N@33090|Viridiplantae,3GHNA@35493|Streptophyta,4JRRD@91835|fabids	35493|Streptophyta	T	PRONE (Plant-specific Rop nucleotide exchanger)	-	-	-	-	-	-	-	-	-	-	-	-	PRONE
evm.model.Chr1.2258	102107.XP_008221175.1	2.3e-300	825.0	COG2132@1|root,KOG1263@2759|Eukaryota,37I5Z@33090|Viridiplantae,3G7TH@35493|Streptophyta,4JN2A@91835|fabids	35493|Streptophyta	Q	L-ascorbate oxidase homolog	-	-	-	-	-	-	-	-	-	-	-	-	Cu-oxidase,Cu-oxidase_2,Cu-oxidase_3
evm.model.Chr1.3588	3760.EMJ23997	0.0	880.0	2CN4Z@1|root,2QTXG@2759|Eukaryota,37QHI@33090|Viridiplantae,3G9ZY@35493|Streptophyta,4JTGK@91835|fabids	35493|Streptophyta	S	Squamosa promoter-binding-like protein	-	GO:0003674,GO:0003676,GO:0003677,GO:0003700,GO:0005488,GO:0005575,GO:0005622,GO:0005623,GO:0005634,GO:0006355,GO:0007275,GO:0008150,GO:0009653,GO:0009889,GO:0009891,GO:0009893,GO:0009965,GO:0010016,GO:0010358,GO:0010468,GO:0010556,GO:0010557,GO:0010604,GO:0010628,GO:0019219,GO:0019222,GO:0031323,GO:0031325,GO:0031326,GO:0031328,GO:0032501,GO:0032502,GO:0040034,GO:0043226,GO:0043227,GO:0043229,GO:…	-	-	-	-	-	-	-	-	-	-	SBP
evm.model.Chr1.2257	102107.XP_008221177.1	0.0	1007.0	COG0459@1|root,KOG0363@2759|Eukaryota,37I4F@33090|Viridiplantae,3G8JY@35493|Streptophyta,4JF77@91835|fabids	35493|Streptophyta	O	assists the folding of proteins upon ATP hydrolysis	-	GO:0003674,GO:0005488,GO:0005515,GO:0005575,GO:0005618,GO:0005622,GO:0005623,GO:0005737,GO:0005829,GO:0005832,GO:0005886,GO:0006457,GO:0006458,GO:0008150,GO:0009987,GO:0016020,GO:0030312,GO:0031224,GO:0031225,GO:0031226,GO:0032991,GO:0044183,GO:0044424,GO:0044425,GO:0044444,GO:0044445,GO:0044459,GO:0044464,GO:0046658,GO:0051082,GO:0061077,GO:0071944,GO:0101031	-	ko:K09494	-	-	-	-	ko00000,ko03036,ko03110,ko04147	-	-	-	Cpn60_TCP1
evm.model.Chr1.801	102107.XP_008233939.1	0.0	1172.0	28JYJ@1|root,2QVP0@2759|Eukaryota,37P0R@33090|Viridiplantae,3GCPX@35493|Streptophyta,4JHJ9@91835|fabids	35493|Streptophyta	K	Auxin response factors (ARFs) are transcriptional factors that bind specifically to the DNA sequence 5'-TGTCTC-3' found in the auxin-responsive promoter elements (AuxREs)	ARF17	GO:0000976,GO:0000987,GO:0001067,GO:0003674,GO:0003676,GO:0003677,GO:0003690,GO:0003700,GO:0005488,GO:0005575,GO:0005622,GO:0005623,GO:0005634,GO:0006355,GO:0007154,GO:0007165,GO:0007275,GO:0008150,GO:0009555,GO:0009653,GO:0009719,GO:0009725,GO:0009733,GO:0009734,GO:0009755,GO:0009889,GO:0009987,GO:0010033,GO:0010208,GO:0010468,GO:0010556,GO:0010927,GO:0016043,GO:0019219,GO:0019222,GO:0022607,GO:…	-	-	-	-	-	-	-	-	-	-	Auxin_resp,B3
evm.model.Chr1.802	102107.XP_008233938.1	2.76e-228	638.0	COG1601@1|root,KOG2767@2759|Eukaryota,37HVJ@33090|Viridiplantae,3GA9X@35493|Streptophyta,4JEP8@91835|fabids	35493|Streptophyta	J	eukaryotic translation initiation factor	-	GO:0005575,GO:0005622,GO:0005623,GO:0005634,GO:0005737,GO:0005829,GO:0043226,GO:0043227,GO:0043229,GO:0043231,GO:0044424,GO:0044444,GO:0044464	-	ko:K03262	ko03013,ko04214,map03013,map04214	-	-	-	ko00000,ko00001,ko03012	-	-	-	W2,eIF-5_eIF-2B
evm.model.Chr1.804	3760.EMJ24861	1.02e-102	297.0	2CVGS@1|root,2S4GF@2759|Eukaryota,37W8B@33090|Viridiplantae,3GK4N@35493|Streptophyta,4JQN7@91835|fabids	35493|Streptophyta	-	-	-	-	-	-	-	-	-	-	-	-	-	-	-
evm.model.Chr1.809	102107.XP_008233927.1	0.0	2212.0	COG5141@1|root,KOG0954@2759|Eukaryota,37KHX@33090|Viridiplantae,3GF2K@35493|Streptophyta,4JIB3@91835|fabids	35493|Streptophyta	S	PHD-zinc-finger like domain	-	GO:0000003,GO:0000785,GO:0001067,GO:0003002,GO:0003006,GO:0003674,GO:0003676,GO:0003677,GO:0003824,GO:0005488,GO:0005543,GO:0005575,GO:0005622,GO:0005623,GO:0005634,GO:0005694,GO:0005737,GO:0005886,GO:0006325,GO:0006355,GO:0006464,GO:0006479,GO:0006807,GO:0006996,GO:0007275,GO:0007389,GO:0008150,GO:0008152,GO:0008168,GO:0008170,GO:0008213,GO:0008276,GO:0008289,GO:0008757,GO:0009653,GO:0009791,GO:…	-	ko:K11380	-	-	-	-	ko00000,ko03036	-	-	-	PHD_2,zf-HC5HC2H_2
evm.model.Chr1.3594	102107.XP_008222182.1	0.0	2022.0	COG0642@1|root,KOG0519@2759|Eukaryota,37J1B@33090|Viridiplantae,3G7BQ@35493|Streptophyta,4JHVW@91835|fabids	35493|Streptophyta	T	Histidine kinase	HK3	GO:0001101,GO:0003674,GO:0003824,GO:0004672,GO:0004673,GO:0004888,GO:0005488,GO:0005515,GO:0005575,GO:0005622,GO:0005623,GO:0005737,GO:0005783,GO:0005789,GO:0005886,GO:0006464,GO:0006468,GO:0006793,GO:0006796,GO:0006807,GO:0006950,GO:0006952,GO:0006970,GO:0007154,GO:0007165,GO:0007275,GO:0007568,GO:0008150,GO:0008152,GO:0009266,GO:0009267,GO:0009409,GO:0009414,GO:0009415,GO:0009605,GO:0009607,GO:…	2.7.13.3	ko:K14489	ko04075,map04075	-	-	-	ko00000,ko00001,ko01000	-	-	-	CHASE,HATPase_c,HisKA,Response_reg
evm.model.Chr1.3593	102107.XP_008222181.1	0.0	1313.0	COG0484@1|root,2QQV4@2759|Eukaryota,37PVU@33090|Viridiplantae,3G792@35493|Streptophyta,4JDMD@91835|fabids	35493|Streptophyta	O	Domain of unknown function (DUF3444)	-	-	-	-	-	-	-	-	-	-	-	-	DUF3444,DnaJ
evm.model.Chr1.2262	102107.XP_008221165.1	1.11e-285	780.0	COG1062@1|root,KOG0022@2759|Eukaryota,37JX5@33090|Viridiplantae,3G8JS@35493|Streptophyta,4JJ4G@91835|fabids	35493|Streptophyta	Q	Alcohol dehydrogenase-like	-	GO:0005575,GO:0005622,GO:0005623,GO:0005737,GO:0005829,GO:0044424,GO:0044444,GO:0044464	1.1.1.1,1.1.1.284	ko:K00121,ko:K02267	ko00010,ko00071,ko00190,ko00350,ko00625,ko00626,ko00680,ko00830,ko00980,ko00982,ko01100,ko01110,ko01120,ko01130,ko01200,ko01220,ko04260,ko04714,ko04932,ko05010,ko05012,ko05016,ko05204,map00010,map00071,map00190,map00350,map00625,map00626,map00680,map00830,map00980,map00982,map01100,map01110,map01120,map01130,map01200,map01220,map04260,map04714,map04932,map05010,map05012,map05016,map05204	M00154	R00623,R00754,R02124,R04880,R05233,R05234,R06917,R06927,R06983,R07105,R08281,R08306,R08310	RC00050,RC00087,RC00088,RC00099,RC00116,RC00649,RC01715,RC01734,RC02273	ko00000,ko00001,ko00002,ko01000	3.D.4.11,3.D.4.8	-	-	ADH_N,ADH_zinc_N
evm.model.Chr1.2261	102107.XP_008221168.1	0.0	1765.0	KOG4248@1|root,KOG4248@2759|Eukaryota,37K5H@33090|Viridiplantae,3G8JJ@35493|Streptophyta,4JK4Y@91835|fabids	35493|Streptophyta	O	Large proline-rich protein	-	GO:0000003,GO:0000280,GO:0001655,GO:0001822,GO:0003674,GO:0005488,GO:0005515,GO:0005575,GO:0005622,GO:0005623,GO:0005634,GO:0005737,GO:0005829,GO:0006464,GO:0006473,GO:0006475,GO:0006508,GO:0006511,GO:0006515,GO:0006807,GO:0006915,GO:0006950,GO:0006974,GO:0006996,GO:0007029,GO:0007049,GO:0007059,GO:0007127,GO:0007129,GO:0007130,GO:0007154,GO:0007165,GO:0007275,GO:0007276,GO:0007283,GO:0007399,GO:…	-	-	-	-	-	-	-	-	-	-	ubiquitin
evm.model.Chr1.2265	102107.XP_008221162.1	0.0	1584.0	COG1231@1|root,KOG0029@2759|Eukaryota,37IHR@33090|Viridiplantae,3GFQ9@35493|Streptophyta,4JIDZ@91835|fabids	35493|Streptophyta	Q	Lysine-specific histone demethylase 1 homolog	-	GO:0005575,GO:0005622,GO:0005623,GO:0005634,GO:0006325,GO:0006464,GO:0006476,GO:0006479,GO:0006807,GO:0006996,GO:0007275,GO:0008150,GO:0008152,GO:0008213,GO:0009987,GO:0016043,GO:0016569,GO:0016570,GO:0016571,GO:0016575,GO:0018022,GO:0018193,GO:0018205,GO:0019538,GO:0022622,GO:0032259,GO:0032501,GO:0032502,GO:0034968,GO:0035601,GO:0036211,GO:0043170,GO:0043226,GO:0043227,GO:0043229,GO:0043231,GO:…	-	ko:K11450	ko04714,map04714	-	-	-	ko00000,ko00001,ko01000,ko03036	-	-	-	Amino_oxidase,SWIRM
evm.model.Chr1.3595	102107.XP_008222183.1	1.86e-86	254.0	KOG2104@1|root,KOG2104@2759|Eukaryota,37UGW@33090|Viridiplantae,3GISZ@35493|Streptophyta,4JPCM@91835|fabids	35493|Streptophyta	U	Nuclear transport factor	-	-	-	-	-	-	-	-	-	-	-	-	NTF2
evm.model.Chr1.811	102107.XP_008233924.1	0.0	1097.0	28NNK@1|root,2QV8B@2759|Eukaryota,37NSS@33090|Viridiplantae,3GBH6@35493|Streptophyta,4JF3S@91835|fabids	35493|Streptophyta	-	-	-	-	-	-	-	-	-	-	-	-	-	-	-
evm.model.Chr1.2268	102107.XP_008221158.1	0.0	1072.0	COG0318@1|root,KOG1176@2759|Eukaryota,37P70@33090|Viridiplantae,3GBJ7@35493|Streptophyta,4JKTF@91835|fabids	35493|Streptophyta	I	4-coumarate--CoA ligase-like	OPCL1	GO:0005575,GO:0005622,GO:0005623,GO:0005737,GO:0005777,GO:0006082,GO:0006950,GO:0008150,GO:0008152,GO:0009058,GO:0009611,GO:0009694,GO:0009695,GO:0009987,GO:0010817,GO:0016053,GO:0019752,GO:0032787,GO:0042445,GO:0042446,GO:0042579,GO:0043226,GO:0043227,GO:0043229,GO:0043231,GO:0043436,GO:0044237,GO:0044249,GO:0044281,GO:0044283,GO:0044424,GO:0044444,GO:0044464,GO:0046394,GO:0050896,GO:0065007,GO:…	-	ko:K10526	ko00592,ko01100,ko01110,map00592,map01100,map01110	M00113	R07887	RC00014	ko00000,ko00001,ko00002,ko01000	-	-	-	AMP-binding,AMP-binding_C
evm.model.Chr1.816	102107.XP_008233919.1	0.0	1525.0	COG0543@1|root,COG2041@1|root,COG5274@1|root,KOG0534@2759|Eukaryota,KOG0535@2759|Eukaryota,KOG0537@2759|Eukaryota,37KGC@33090|Viridiplantae,3GEH9@35493|Streptophyta,4JKWJ@91835|fabids	35493|Streptophyta	C	Nitrate reductase is a key enzyme involved in the first step of nitrate assimilation in plants, fungi and bacteria	NIA1	GO:0001505,GO:0003674,GO:0003824,GO:0005575,GO:0005622,GO:0005623,GO:0005737,GO:0005773,GO:0005829,GO:0005886,GO:0006082,GO:0006807,GO:0006809,GO:0008150,GO:0008152,GO:0008940,GO:0009058,GO:0009314,GO:0009416,GO:0009605,GO:0009607,GO:0009608,GO:0009610,GO:0009620,GO:0009628,GO:0009703,GO:0009987,GO:0016020,GO:0016491,GO:0016661,GO:0017144,GO:0034641,GO:0042126,GO:0042128,GO:0042133,GO:0042136,GO:…	1.7.1.1,1.7.1.2,1.7.1.3	ko:K10534	ko00910,ko01120,map00910,map01120	M00531	R00794,R00796	RC02812	ko00000,ko00001,ko00002,ko01000	-	-	-	Cyt-b5,FAD_binding_6,Mo-co_dimer,NAD_binding_1,Oxidored_molyb
evm.model.Chr1.817	3983.cassava4.1_007225m	1.24e-45	159.0	COG0543@1|root,COG2041@1|root,COG5274@1|root,KOG0534@2759|Eukaryota,KOG0535@2759|Eukaryota,KOG0537@2759|Eukaryota,37KGC@33090|Viridiplantae,3GEH9@35493|Streptophyta,4JKWJ@91835|fabids	35493|Streptophyta	C	Nitrate reductase is a key enzyme involved in the first step of nitrate assimilation in plants, fungi and bacteria	NIA1	GO:0001505,GO:0003674,GO:0003824,GO:0005575,GO:0005622,GO:0005623,GO:0005737,GO:0005773,GO:0005829,GO:0005886,GO:0006082,GO:0006807,GO:0006809,GO:0008150,GO:0008152,GO:0008940,GO:0009058,GO:0009314,GO:0009416,GO:0009605,GO:0009607,GO:0009608,GO:0009610,GO:0009620,GO:0009628,GO:0009703,GO:0009987,GO:0016020,GO:0016491,GO:0016661,GO:0017144,GO:0034641,GO:0042126,GO:0042128,GO:0042133,GO:0042136,GO:…	1.7.1.1,1.7.1.2,1.7.1.3	ko:K10534	ko00910,ko01120,map00910,map01120	M00531	R00794,R00796	RC02812	ko00000,ko00001,ko00002,ko01000	-	-	-	Cyt-b5,FAD_binding_6,Mo-co_dimer,NAD_binding_1,Oxidored_molyb
evm.model.Chr1.818	102107.XP_008233918.1	4.13e-104	301.0	COG5126@1|root,KOG0027@2759|Eukaryota,37V1H@33090|Viridiplantae,3GISC@35493|Streptophyta,4JPWE@91835|fabids	35493|Streptophyta	T	calcium-binding protein	-	GO:0003674,GO:0005488,GO:0005509,GO:0043167,GO:0043169,GO:0046872	-	ko:K02183	ko04014,ko04015,ko04016,ko04020,ko04022,ko04024,ko04070,ko04114,ko04218,ko04261,ko04270,ko04371,ko04626,ko04713,ko04720,ko04722,ko04728,ko04740,ko04744,ko04745,ko04750,ko04910,ko04912,ko04915,ko04916,ko04921,ko04922,ko04924,ko04925,ko04970,ko04971,ko05010,ko05031,ko05034,ko05133,ko05152,ko05167,ko05200,ko05214,ko05418,map04014,map04015,map04016,map04020,map04022,map04024,map04070,map04114,map0421…	-	-	-	ko00000,ko00001,ko01009,ko03036,ko04131,ko04147	-	-	-	EF-hand_1,EF-hand_5,EF-hand_7,EF-hand_8
evm.model.Chr1.819	102107.XP_008233914.1	2.4e-102	296.0	COG0099@1|root,KOG3311@2759|Eukaryota,38098@33090|Viridiplantae,3GJES@35493|Streptophyta,4JUHJ@91835|fabids	35493|Streptophyta	J	Belongs to the universal ribosomal protein uS13 family	-	GO:0000313,GO:0000314,GO:0003674,GO:0003735,GO:0005198,GO:0005575,GO:0005622,GO:0005623,GO:0005737,GO:0005739,GO:0005759,GO:0005761,GO:0005763,GO:0005840,GO:0006412,GO:0006518,GO:0006807,GO:0008150,GO:0008152,GO:0009058,GO:0009059,GO:0009987,GO:0010467,GO:0015935,GO:0019538,GO:0022613,GO:0031974,GO:0032991,GO:0034641,GO:0034645,GO:0042254,GO:0043043,GO:0043170,GO:0043226,GO:0043227,GO:0043228,GO:…	-	ko:K02952	ko03010,map03010	M00178,M00179	-	-	br01610,ko00000,ko00001,ko00002,ko03011	-	-	-	Ribosomal_S13
evm.model.Chr1.2273	3760.EMJ28483	0.0	1068.0	2CN9N@1|root,2QUPN@2759|Eukaryota,37TMV@33090|Viridiplantae,3GGTE@35493|Streptophyta,4JRS7@91835|fabids	35493|Streptophyta	S	Protein of unknown function (DUF632)	-	-	-	-	-	-	-	-	-	-	-	-	DUF630,DUF632
evm.model.Chr1.2272	102107.XP_008221154.1	0.0	1023.0	28IGC@1|root,2QQT6@2759|Eukaryota,37P7P@33090|Viridiplantae,3GE02@35493|Streptophyta,4JH4C@91835|fabids	35493|Streptophyta	T	Serine threonine-protein kinase	-	GO:0003674,GO:0003824,GO:0004672,GO:0004674,GO:0004675,GO:0004888,GO:0005575,GO:0005623,GO:0005886,GO:0006464,GO:0006468,GO:0006793,GO:0006796,GO:0006807,GO:0007154,GO:0007165,GO:0007166,GO:0007167,GO:0007178,GO:0008150,GO:0008152,GO:0009719,GO:0009725,GO:0009741,GO:0009742,GO:0009755,GO:0009987,GO:0010033,GO:0014070,GO:0016020,GO:0016301,GO:0016310,GO:0016740,GO:0016772,GO:0016773,GO:0019199,GO:…	2.7.11.1	ko:K14500	ko04075,map04075	-	-	-	ko00000,ko00001,ko01000,ko01001	-	-	-	Pkinase_Tyr
evm.model.Chr1.2271	102107.XP_008221155.1	0.0	1358.0	COG0465@1|root,KOG0731@2759|Eukaryota,37HNE@33090|Viridiplantae,3GBCJ@35493|Streptophyta,4JH42@91835|fabids	35493|Streptophyta	O	ATP-dependent zinc metalloprotease FTSH	-	-	-	ko:K03798	-	M00742	-	-	ko00000,ko00002,ko01000,ko01002,ko03110	-	-	-	AAA,Peptidase_M41
evm.model.Chr1.2278	102107.XP_008221150.1	2.52e-300	822.0	28MQ9@1|root,2QU89@2759|Eukaryota,37N7W@33090|Viridiplantae,3G92C@35493|Streptophyta,4JEXA@91835|fabids	35493|Streptophyta	-	-	-	-	-	-	-	-	-	-	-	-	-	-	-
evm.model.Chr1.5306	102107.XP_008223941.1	1.35e-303	827.0	COG0101@1|root,KOG2553@2759|Eukaryota,37MEZ@33090|Viridiplantae,3G9G6@35493|Streptophyta,4JIQF@91835|fabids	35493|Streptophyta	J	tRNA pseudouridine synthase	-	-	-	-	-	-	-	-	-	-	-	-	PseudoU_synth_1
evm.model.Chr1.2276	102107.XP_008221152.1	0.0	896.0	2BYJ7@1|root,2QRPG@2759|Eukaryota,37PDS@33090|Viridiplantae,3G8MI@35493|Streptophyta,4JMJV@91835|fabids	35493|Streptophyta	-	-	-	-	-	-	-	-	-	-	-	-	-	-	-
evm.model.Chr1.2275	102107.XP_008221153.1	4.49e-53	167.0	2C0HX@1|root,2S8DD@2759|Eukaryota,37WS7@33090|Viridiplantae,3GKX2@35493|Streptophyta,4JR2J@91835|fabids	35493|Streptophyta	-	-	-	-	-	-	-	-	-	-	-	-	-	-	-
evm.model.Chr1.5300	102107.XP_008223946.1	2.49e-166	465.0	2AMXX@1|root,2S086@2759|Eukaryota,37V34@33090|Viridiplantae,3GITP@35493|Streptophyta,4JQ30@91835|fabids	35493|Streptophyta	S	zinc-finger of the FCS-type, C2-C2	-	-	-	-	-	-	-	-	-	-	-	-	zf-FLZ
evm.model.Chr1.820	3760.EMJ27157	9.21e-115	329.0	COG0099@1|root,KOG3311@2759|Eukaryota,37U1S@33090|Viridiplantae,3GIAY@35493|Streptophyta,4JP9N@91835|fabids	35493|Streptophyta	J	Belongs to the universal ribosomal protein uS13 family	-	GO:0003674,GO:0003735,GO:0005198,GO:0005575,GO:0005622,GO:0005623,GO:0005737,GO:0005840,GO:0006412,GO:0006518,GO:0006807,GO:0008150,GO:0008152,GO:0009058,GO:0009059,GO:0009507,GO:0009526,GO:0009532,GO:0009536,GO:0009570,GO:0009941,GO:0009987,GO:0010467,GO:0015935,GO:0019538,GO:0022613,GO:0031967,GO:0031975,GO:0032991,GO:0034641,GO:0034645,GO:0042254,GO:0043043,GO:0043170,GO:0043226,GO:0043227,GO:…	-	ko:K02952	ko03010,map03010	M00178,M00179	-	-	br01610,ko00000,ko00001,ko00002,ko03011	-	-	-	Ribosomal_S13
evm.model.Chr1.2279	102107.XP_008221149.1	1.26e-165	476.0	2CMQ3@1|root,2QRBP@2759|Eukaryota,37R20@33090|Viridiplantae,3GGE4@35493|Streptophyta,4JFAD@91835|fabids	35493|Streptophyta	G	GDP-fucose protein O-fucosyltransferase	-	GO:0005575,GO:0005622,GO:0005623,GO:0005737,GO:0005768,GO:0005794,GO:0005802,GO:0012505,GO:0031410,GO:0031982,GO:0031984,GO:0043226,GO:0043227,GO:0043229,GO:0043231,GO:0044422,GO:0044424,GO:0044431,GO:0044444,GO:0044446,GO:0044464,GO:0097708,GO:0098791	-	-	-	-	-	-	-	-	-	-	O-FucT
evm.model.Chr1.823	102107.XP_008233912.1	8.9e-108	315.0	2BQ3Q@1|root,2S1T9@2759|Eukaryota,37VDE@33090|Viridiplantae,3GI7P@35493|Streptophyta,4JQA9@91835|fabids	35493|Streptophyta	S	DNA-directed RNA polymerase III subunit	-	-	-	ko:K03024	ko00230,ko00240,ko01100,ko03020,ko04623,ko05169,map00230,map00240,map01100,map03020,map04623,map05169	M00181	R00435,R00441,R00442,R00443	RC02795	br01611,ko00000,ko00001,ko00002,ko03021	-	-	-	RNA_pol_3_Rpc31
evm.model.Chr1.5309	102107.XP_008223940.1	0.0	1797.0	KOG1539@1|root,KOG1539@2759|Eukaryota,37NED@33090|Viridiplantae,3GE6W@35493|Streptophyta,4JD22@91835|fabids	35493|Streptophyta	S	U3 small nucleolar RNA-associated protein	-	-	-	ko:K14554	ko03008,map03008	-	-	-	ko00000,ko00001,ko03009	-	-	-	ANAPC4_WD40,Utp21,WD40
evm.model.Chr1.2281	102107.XP_008221149.1	5.51e-62	207.0	2CMQ3@1|root,2QRBP@2759|Eukaryota,37R20@33090|Viridiplantae,3GGE4@35493|Streptophyta,4JFAD@91835|fabids	35493|Streptophyta	G	GDP-fucose protein O-fucosyltransferase	-	GO:0005575,GO:0005622,GO:0005623,GO:0005737,GO:0005768,GO:0005794,GO:0005802,GO:0012505,GO:0031410,GO:0031982,GO:0031984,GO:0043226,GO:0043227,GO:0043229,GO:0043231,GO:0044422,GO:0044424,GO:0044431,GO:0044444,GO:0044446,GO:0044464,GO:0097708,GO:0098791	-	-	-	-	-	-	-	-	-	-	O-FucT
evm.model.Chr1.5310	3760.EMJ26439	0.0	1417.0	COG1657@1|root,KOG0497@2759|Eukaryota,37PVR@33090|Viridiplantae,3GAI1@35493|Streptophyta,4JD6K@91835|fabids	35493|Streptophyta	I	Belongs to the terpene cyclase mutase family	CAS1	GO:0003674,GO:0003824,GO:0005575,GO:0005622,GO:0005623,GO:0005737,GO:0005773,GO:0006629,GO:0006720,GO:0006721,GO:0006722,GO:0006996,GO:0007275,GO:0008150,GO:0008152,GO:0008299,GO:0008610,GO:0009058,GO:0009555,GO:0009657,GO:0009668,GO:0009987,GO:0010027,GO:0010685,GO:0010686,GO:0016043,GO:0016104,GO:0016114,GO:0016853,GO:0016866,GO:0016871,GO:0019742,GO:0019745,GO:0031559,GO:0032501,GO:0032502,GO:…	5.4.99.33,5.4.99.8	ko:K01853,ko:K15812	ko00100,ko00909,ko01100,ko01110,map00100,map00909,map01100,map01110	-	R03200,R09688	RC01582,RC02603	ko00000,ko00001,ko01000	-	-	-	Prenyltrans,SQHop_cyclase_C,SQHop_cyclase_N
evm.model.Chr1.2284	3760.EMJ26384	1.2e-159	484.0	KOG4197@1|root,KOG4197@2759|Eukaryota,37MJE@33090|Viridiplantae,3GE22@35493|Streptophyta,4JF1J@91835|fabids	35493|Streptophyta	S	Pentatricopeptide repeat-containing protein At5g42310	-	GO:0003674,GO:0003676,GO:0003723,GO:0003727,GO:0003729,GO:0003824,GO:0004518,GO:0004519,GO:0005488,GO:0005575,GO:0005622,GO:0005623,GO:0005737,GO:0006139,GO:0006396,GO:0006397,GO:0006417,GO:0006725,GO:0006807,GO:0006996,GO:0008150,GO:0008152,GO:0009295,GO:0009451,GO:0009507,GO:0009532,GO:0009536,GO:0009570,GO:0009579,GO:0009657,GO:0009658,GO:0009889,GO:0009891,GO:0009893,GO:0009987,GO:0010239,GO:…	-	-	-	-	-	-	-	-	-	-	PPR,PPR_2,PPR_3
evm.model.Chr1.2283	3750.XP_008377211.1	3.57e-46	166.0	28N77@1|root,2QYCI@2759|Eukaryota,37N3J@33090|Viridiplantae,3G93M@35493|Streptophyta,4JID9@91835|fabids	35493|Streptophyta	I	Encoded by	-	-	-	-	-	-	-	-	-	-	-	-	Transferase
evm.model.Chr1.5316	102107.XP_008223930.1	3.64e-249	683.0	28JWX@1|root,2QSB5@2759|Eukaryota,37R9C@33090|Viridiplantae,3GDHB@35493|Streptophyta,4JN3W@91835|fabids	35493|Streptophyta	C	Belongs to the alternative oxidase family	-	GO:0005575,GO:0005622,GO:0005623,GO:0005737,GO:0005739,GO:0043226,GO:0043227,GO:0043229,GO:0043231,GO:0044424,GO:0044444,GO:0044464	1.10.3.11	ko:K17893	-	-	R09504	RC00061	ko00000,ko01000	-	-	-	AOX
evm.model.Chr1.5317	3760.EMJ24392	1.48e-215	595.0	28KBX@1|root,2QSSW@2759|Eukaryota,37HNM@33090|Viridiplantae,3G8K0@35493|Streptophyta,4JN03@91835|fabids	35493|Streptophyta	S	Tetratricopeptide repeat	-	GO:0006109,GO:0006950,GO:0006996,GO:0007154,GO:0008150,GO:0009267,GO:0009605,GO:0009657,GO:0009658,GO:0009889,GO:0009987,GO:0009991,GO:0010438,GO:0010439,GO:0010675,GO:0016043,GO:0019222,GO:0031323,GO:0031326,GO:0031667,GO:0031668,GO:0031669,GO:0033554,GO:0042594,GO:0042762,GO:0043255,GO:0043455,GO:0050789,GO:0050794,GO:0050896,GO:0051171,GO:0051716,GO:0062012,GO:0065007,GO:0071496,GO:0071840,GO:…	-	-	-	-	-	-	-	-	-	-	TPR_1,TPR_2,TPR_8
evm.model.Chr1.2287	102107.XP_008221144.1	1.4e-58	188.0	2CE1H@1|root,2RZB1@2759|Eukaryota,37UFN@33090|Viridiplantae,3G83A@35493|Streptophyta,4JPMQ@91835|fabids	35493|Streptophyta	-	-	-	-	-	-	-	-	-	-	-	-	-	-	-
evm.model.Chr1.830	3760.EMJ26463	0.0	1576.0	KOG1737@1|root,KOG1737@2759|Eukaryota,37NMB@33090|Viridiplantae,3GC8R@35493|Streptophyta,4JD0D@91835|fabids	35493|Streptophyta	T	Oxysterol-binding protein-related protein	-	-	-	ko:K20456	-	-	-	-	ko00000,ko04131	-	-	-	Oxysterol_BP,PH_11
evm.model.Chr1.5311	102107.XP_008223937.1	0.0	1599.0	2C3ZN@1|root,2QYZE@2759|Eukaryota,37QUR@33090|Viridiplantae,3GFCR@35493|Streptophyta,4JH0B@91835|fabids	35493|Streptophyta	S	Microtubule-associated protein	-	-	-	-	-	-	-	-	-	-	-	-	Cohesin_HEAT,HEAT
evm.model.Chr1.831	3760.EMJ22979	6.65e-259	710.0	COG0340@1|root,KOG1536@2759|Eukaryota,37PT9@33090|Viridiplantae,3GCAK@35493|Streptophyta,4JM2N@91835|fabids	35493|Streptophyta	H	Biotin--protein ligase	-	GO:0000785,GO:0001101,GO:0003674,GO:0003824,GO:0004077,GO:0004078,GO:0004080,GO:0005488,GO:0005515,GO:0005575,GO:0005622,GO:0005623,GO:0005634,GO:0005652,GO:0005694,GO:0005737,GO:0005829,GO:0006325,GO:0006464,GO:0006807,GO:0006996,GO:0007584,GO:0008144,GO:0008150,GO:0008152,GO:0008283,GO:0009058,GO:0009059,GO:0009305,GO:0009374,GO:0009507,GO:0009536,GO:0009605,GO:0009987,GO:0009991,GO:0010033,GO:…	6.3.4.10,6.3.4.11,6.3.4.15,6.3.4.9	ko:K01942	ko00780,ko01100,map00780,map01100	-	R01074,R05145	RC00043,RC00070,RC00096,RC02896	ko00000,ko00001,ko01000	-	-	-	BPL_C,BPL_LplA_LipB
evm.model.Chr1.833	3760.EMJ26479	0.0	1581.0	KOG0596@1|root,KOG0596@2759|Eukaryota,37K4V@33090|Viridiplantae,3GEWU@35493|Streptophyta,4JK7N@91835|fabids	35493|Streptophyta	T	serine threonine-protein kinase	-	GO:0000228,GO:0000775,GO:0000776,GO:0000777,GO:0000778,GO:0000779,GO:0000780,GO:0000793,GO:0000794,GO:0003674,GO:0003824,GO:0004672,GO:0004712,GO:0005575,GO:0005622,GO:0005623,GO:0005634,GO:0005694,GO:0005813,GO:0005815,GO:0005856,GO:0006464,GO:0006468,GO:0006793,GO:0006796,GO:0006807,GO:0008150,GO:0008152,GO:0009987,GO:0015630,GO:0016301,GO:0016310,GO:0016740,GO:0016772,GO:0016773,GO:0019538,GO:…	2.7.12.1	ko:K08866	ko04110,ko04111,map04110,map04111	-	-	-	ko00000,ko00001,ko01000,ko01001,ko03036	-	-	-	Pkinase
evm.model.Chr1.834	102107.XP_008233905.1	4.23e-289	793.0	2C3EN@1|root,2QQ00@2759|Eukaryota,37MXM@33090|Viridiplantae,3GEBI@35493|Streptophyta,4JDGB@91835|fabids	35493|Streptophyta	S	zinc finger	-	-	-	-	-	-	-	-	-	-	-	-	-
evm.model.Chr1.836	102107.XP_008233904.1	0.0	1098.0	28JU6@1|root,2QS83@2759|Eukaryota,37J51@33090|Viridiplantae,3GBG3@35493|Streptophyta,4JMVU@91835|fabids	35493|Streptophyta	G	At1g04910-like	-	-	-	-	-	-	-	-	-	-	-	-	O-FucT
evm.model.Chr1.837	102107.XP_008233903.1	4.55e-64	195.0	KOG3483@1|root,KOG3483@2759|Eukaryota,37V7Z@33090|Viridiplantae,3GJEM@35493|Streptophyta,4JQ1P@91835|fabids	35493|Streptophyta	S	Ubiquitin-fold modifier	-	GO:0005575,GO:0005622,GO:0005623,GO:0005634,GO:0005737,GO:0006464,GO:0006807,GO:0008150,GO:0008152,GO:0009987,GO:0019538,GO:0032446,GO:0036211,GO:0043170,GO:0043226,GO:0043227,GO:0043229,GO:0043231,GO:0043412,GO:0044237,GO:0044238,GO:0044260,GO:0044267,GO:0044424,GO:0044464,GO:0070647,GO:0071569,GO:0071704,GO:1901564,GO:1990564,GO:1990592	-	ko:K12162	-	-	-	-	ko00000,ko04121	-	-	-	Ufm1
evm.model.Chr1.5356_evm.model.Chr1.5357	3760.EMJ28765	8.33e-166	464.0	COG5034@1|root,KOG1973@2759|Eukaryota,37QVR@33090|Viridiplantae,3GAXE@35493|Streptophyta,4JGQQ@91835|fabids	35493|Streptophyta	B	Phd finger protein	-	GO:0003674,GO:0005488,GO:0005515,GO:0005575,GO:0005622,GO:0005623,GO:0005634,GO:0035064,GO:0042393,GO:0043226,GO:0043227,GO:0043229,GO:0043231,GO:0044424,GO:0044464,GO:0140030,GO:0140034	-	ko:K11346	-	-	-	-	ko00000,ko03036	-	-	-	ING
evm.model.Chr1.5320	102107.XP_008223990.1	0.0	2284.0	COG0515@1|root,KOG0192@2759|Eukaryota,37HID@33090|Viridiplantae,3G7DX@35493|Streptophyta,4JFM9@91835|fabids	35493|Streptophyta	T	PB1 domain	-	GO:0001666,GO:0003674,GO:0003824,GO:0004672,GO:0004674,GO:0004712,GO:0005575,GO:0005622,GO:0005623,GO:0005737,GO:0005783,GO:0005789,GO:0006082,GO:0006464,GO:0006468,GO:0006629,GO:0006720,GO:0006721,GO:0006793,GO:0006796,GO:0006807,GO:0006950,GO:0007154,GO:0007165,GO:0008150,GO:0008152,GO:0008299,GO:0008610,GO:0009058,GO:0009628,GO:0009685,GO:0009686,GO:0009719,GO:0009723,GO:0009725,GO:0009743,GO:…	-	-	-	-	-	-	-	-	-	-	PB1,Pkinase_Tyr
evm.model.Chr1.2290	102107.XP_008221138.1	0.0	1667.0	COG0296@1|root,KOG0470@2759|Eukaryota,37PM8@33090|Viridiplantae,3GDW5@35493|Streptophyta,4JESG@91835|fabids	35493|Streptophyta	G	1,4-alpha-glucan-branching enzyme	SbeI	GO:0003674,GO:0003824,GO:0003844,GO:0005575,GO:0005622,GO:0005623,GO:0005737,GO:0005975,GO:0005976,GO:0005982,GO:0006073,GO:0008150,GO:0008152,GO:0009501,GO:0009507,GO:0009536,GO:0009987,GO:0016740,GO:0016757,GO:0016758,GO:0043170,GO:0043226,GO:0043227,GO:0043229,GO:0043231,GO:0044042,GO:0044237,GO:0044238,GO:0044260,GO:0044262,GO:0044264,GO:0044424,GO:0044444,GO:0044464,GO:0071704	2.4.1.18	ko:K00700	ko00500,ko01100,ko01110,map00500,map01100,map01110	M00565	R02110	-	ko00000,ko00001,ko00002,ko01000,ko04147	-	CBM48,GH13	-	Alpha-amylase,Alpha-amylase_C,CBM_48
evm.model.Chr1.5321	102107.XP_008223976.1	7.28e-243	668.0	COG0667@1|root,KOG1575@2759|Eukaryota,37KG8@33090|Viridiplantae,3G8DZ@35493|Streptophyta,4JEH6@91835|fabids	35493|Streptophyta	C	voltage-gated potassium channel subunit	-	GO:0005575,GO:0005623,GO:0005886,GO:0005911,GO:0009506,GO:0016020,GO:0030054,GO:0044464,GO:0055044,GO:0071944	-	-	-	-	-	-	-	-	-	-	Aldo_ket_red
evm.model.Chr1.2296	102107.XP_008221129.1	2.95e-238	654.0	28KR2@1|root,2QT73@2759|Eukaryota,37NM4@33090|Viridiplantae,3GG6K@35493|Streptophyta,4JFYT@91835|fabids	35493|Streptophyta	S	f-box protein	-	GO:0006464,GO:0006508,GO:0006511,GO:0006807,GO:0008150,GO:0008152,GO:0009056,GO:0009057,GO:0009987,GO:0016567,GO:0019538,GO:0019941,GO:0030163,GO:0032446,GO:0036211,GO:0043170,GO:0043412,GO:0043632,GO:0044237,GO:0044238,GO:0044248,GO:0044257,GO:0044260,GO:0044265,GO:0044267,GO:0051603,GO:0070647,GO:0071704,GO:1901564,GO:1901565,GO:1901575	-	-	-	-	-	-	-	-	-	-	F-box-like,Herpes_UL92
evm.model.Chr1.5327	102107.XP_008223972.1	2.32e-244	729.0	COG4886@1|root,2QQEU@2759|Eukaryota,37SQD@33090|Viridiplantae,3GHJZ@35493|Streptophyta,4JK16@91835|fabids	35493|Streptophyta	T	Belongs to the protein kinase superfamily. Ser Thr protein kinase family	-	GO:0005575,GO:0005623,GO:0005886,GO:0007275,GO:0008150,GO:0009888,GO:0010449,GO:0016020,GO:0022622,GO:0032501,GO:0032502,GO:0035266,GO:0040007,GO:0044464,GO:0048364,GO:0048507,GO:0048589,GO:0048731,GO:0048856,GO:0071944,GO:0099402	-	-	-	-	-	-	-	-	-	-	LRRNT_2,LRR_1,LRR_4,LRR_8,Pkinase,Pkinase_Tyr
evm.model.Chr1.2297	102107.XP_008221128.1	5.97e-88	259.0	2D11Z@1|root,2SGEM@2759|Eukaryota,381GU@33090|Viridiplantae,3GM2I@35493|Streptophyta,4JV0V@91835|fabids	35493|Streptophyta	S	SWIB/MDM2 domain	-	-	-	-	-	-	-	-	-	-	-	-	SWIB
evm.model.Chr1.5322	102107.XP_008223975.1	2.57e-223	625.0	COG1409@1|root,KOG1378@2759|Eukaryota,37JFP@33090|Viridiplantae,3GBJW@35493|Streptophyta,4JNBR@91835|fabids	35493|Streptophyta	G	Purple acid phosphatase	-	-	-	ko:K22390	-	-	-	-	ko00000	-	-	-	Metallophos,Metallophos_C,Pur_ac_phosph_N
evm.model.Chr1.842	102107.XP_008234094.1	9.64e-61	194.0	COG1278@1|root,KOG3070@2759|Eukaryota,37V4T@33090|Viridiplantae,3GJ7F@35493|Streptophyta,4JTXF@91835|fabids	35493|Streptophyta	J	Cold shock protein domain	-	-	-	ko:K18754	-	-	-	-	ko00000,ko03019	-	-	-	CSD,zf-CCHC
evm.model.Chr1.5324	102107.XP_008223974.1	0.0	909.0	COG3866@1|root,2QQ5F@2759|Eukaryota,37HIU@33090|Viridiplantae,3G7PT@35493|Streptophyta,4JHW8@91835|fabids	35493|Streptophyta	G	Pectate lyase	-	-	4.2.2.2	ko:K01728	ko00040,ko02024,map00040,map02024	-	R02361,R06240	RC00049,RC00705	ko00000,ko00001,ko01000	-	-	-	Pec_lyase_C
evm.model.Chr1.844	3760.EMJ23734	5.63e-239	658.0	COG3491@1|root,KOG0143@2759|Eukaryota,37JSP@33090|Viridiplantae,3GAY3@35493|Streptophyta,4JD3D@91835|fabids	35493|Streptophyta	Q	Belongs to the iron ascorbate-dependent oxidoreductase family	FLS1	GO:0005575,GO:0005622,GO:0005623,GO:0005737,GO:0044424,GO:0044464	1.14.11.23	ko:K05278	ko00941,ko01100,ko01110,map00941,map01100,map01110	-	R02160,R03126,R06539,R08082	RC00657	ko00000,ko00001,ko01000	-	-	-	2OG-FeII_Oxy,DIOX_N
evm.model.Chr1.5331	102107.XP_008223968.1	0.0	1897.0	28J9B@1|root,2QRN1@2759|Eukaryota,37QJ8@33090|Viridiplantae,3GA89@35493|Streptophyta,4JMHP@91835|fabids	35493|Streptophyta	S	Domain of unknown function (DUF4487)	-	-	-	-	-	-	-	-	-	-	-	-	DUF4487
evm.model.Chr1.4003	3760.EMJ23413	8.66e-254	696.0	COG0470@1|root,KOG2035@2759|Eukaryota,37RVB@33090|Viridiplantae,3GBSA@35493|Streptophyta,4JJ4X@91835|fabids	35493|Streptophyta	L	Replication factor C subunit	-	GO:0005575,GO:0005622,GO:0005623,GO:0005634,GO:0005657,GO:0005663,GO:0005694,GO:0006139,GO:0006259,GO:0006260,GO:0006261,GO:0006275,GO:0006281,GO:0006725,GO:0006807,GO:0006950,GO:0006974,GO:0008150,GO:0008152,GO:0009058,GO:0009059,GO:0009889,GO:0009891,GO:0009893,GO:0009987,GO:0010556,GO:0010557,GO:0010604,GO:0019219,GO:0019222,GO:0031323,GO:0031325,GO:0031326,GO:0031328,GO:0031390,GO:0032991,GO:…	-	ko:K10756	ko03030,ko03420,ko03430,map03030,map03420,map03430	M00289,M00295	-	-	ko00000,ko00001,ko00002,ko03032,ko03036,ko03400	-	-	-	DNA_pol3_delta2
evm.model.Chr1.730	102107.XP_008219678.1	0.0	990.0	KOG0254@1|root,KOG0254@2759|Eukaryota,37S06@33090|Viridiplantae,3GAXV@35493|Streptophyta,4JRJY@91835|fabids	35493|Streptophyta	U	Belongs to the major facilitator superfamily. Sugar transporter (TC 2.A.1.1) family	-	GO:0003674,GO:0005215,GO:0005351,GO:0005355,GO:0005402,GO:0005575,GO:0006810,GO:0006811,GO:0006812,GO:0008150,GO:0008324,GO:0008643,GO:0008645,GO:0015075,GO:0015077,GO:0015078,GO:0015144,GO:0015145,GO:0015149,GO:0015291,GO:0015293,GO:0015294,GO:0015295,GO:0015318,GO:0015672,GO:0015749,GO:0016020,GO:0022804,GO:0022857,GO:0022890,GO:0034219,GO:0034220,GO:0046323,GO:0051119,GO:0051179,GO:0051234,GO:…	-	-	-	-	-	-	-	-	-	-	Sugar_tr
evm.model.Chr1.734	3760.EMJ28116	0.0	1472.0	COG5099@1|root,KOG2049@2759|Eukaryota,37IWQ@33090|Viridiplantae,3G953@35493|Streptophyta,4JDDI@91835|fabids	35493|Streptophyta	J	pumilio homolog	-	GO:0005575,GO:0005622,GO:0005623,GO:0005737,GO:0044424,GO:0044464	-	-	-	-	-	-	-	-	-	-	PUF
evm.model.Chr1.735	102107.XP_008219674.1	5.29e-193	538.0	28IY2@1|root,2QR9Q@2759|Eukaryota,37I1P@33090|Viridiplantae,3G9Q7@35493|Streptophyta,4JRXJ@91835|fabids	35493|Streptophyta	S	Protein of unknown function (DUF4057)	-	-	-	-	-	-	-	-	-	-	-	-	DUF4057
evm.model.Chr1.738	3760.EMJ23788	0.0	991.0	COG0477@1|root,KOG1330@2759|Eukaryota,37N1A@33090|Viridiplantae,3GBIN@35493|Streptophyta,4JHN1@91835|fabids	35493|Streptophyta	G	Major Facilitator Superfamily	-	GO:0000003,GO:0000323,GO:0002165,GO:0003006,GO:0003376,GO:0003674,GO:0005215,GO:0005319,GO:0005575,GO:0005622,GO:0005623,GO:0005737,GO:0005764,GO:0005765,GO:0005768,GO:0005770,GO:0005773,GO:0005774,GO:0006810,GO:0006869,GO:0006897,GO:0006915,GO:0006928,GO:0006950,GO:0006996,GO:0007033,GO:0007034,GO:0007040,GO:0007041,GO:0007154,GO:0007165,GO:0007186,GO:0007275,GO:0007276,GO:0007281,GO:0007292,GO:…	-	-	-	-	-	-	-	-	-	-	MFS_1,Sugar_tr
evm.model.Chr1.739	102107.XP_008219672.1	3.17e-226	631.0	2C620@1|root,2QUSJ@2759|Eukaryota,37JW9@33090|Viridiplantae,3GH2F@35493|Streptophyta,4JU18@91835|fabids	35493|Streptophyta	S	VQ motif	-	-	-	-	-	-	-	-	-	-	-	-	VQ
evm.model.Chr1.5343	102107.XP_008223992.1	4.3e-105	302.0	2B5I1@1|root,2S0J3@2759|Eukaryota,37V37@33090|Viridiplantae,3GIU1@35493|Streptophyta,4JQDV@91835|fabids	35493|Streptophyta	S	Plant self-incompatibility protein S1	-	-	-	-	-	-	-	-	-	-	-	-	Self-incomp_S1
evm.model.Chr1.4010	3760.EMJ26093	0.0	1843.0	COG0515@1|root,2QUN0@2759|Eukaryota,37KEA@33090|Viridiplantae,3GA5A@35493|Streptophyta,4JJ7H@91835|fabids	35493|Streptophyta	T	Serine threonine-protein kinase-like protein	CR4	GO:0000003,GO:0003006,GO:0003674,GO:0003824,GO:0004672,GO:0004888,GO:0005488,GO:0005515,GO:0005575,GO:0005622,GO:0005623,GO:0005737,GO:0005768,GO:0005770,GO:0005771,GO:0005886,GO:0005911,GO:0006464,GO:0006468,GO:0006793,GO:0006796,GO:0006807,GO:0007154,GO:0007165,GO:0007275,GO:0008150,GO:0008152,GO:0009506,GO:0009653,GO:0009786,GO:0009790,GO:0009791,GO:0009793,GO:0009908,GO:0009986,GO:0009987,GO:…	2.7.11.1	ko:K04730	ko04010,ko04064,ko04620,ko04624,ko04722,ko05133,ko05140,ko05142,ko05145,ko05152,ko05162,ko05169,map04010,map04064,map04620,map04624,map04722,map05133,map05140,map05142,map05145,map05152,map05162,map05169	M00686	-	-	ko00000,ko00001,ko00002,ko01000,ko01001	-	-	-	Pkinase,Pkinase_Tyr,RCC1_2,TNFR_c6
evm.model.Chr1.5348	102107.XP_008223996.1	4.08e-306	835.0	KOG0799@1|root,KOG0799@2759|Eukaryota,37QV2@33090|Viridiplantae,3GFG0@35493|Streptophyta,4JM3F@91835|fabids	35493|Streptophyta	G	Xylosyltransferase 1-like	-	GO:0000139,GO:0005575,GO:0005622,GO:0005623,GO:0005737,GO:0005794,GO:0006029,GO:0006807,GO:0007275,GO:0007399,GO:0008150,GO:0008152,GO:0009058,GO:0009059,GO:0009100,GO:0009101,GO:0009987,GO:0010033,GO:0010721,GO:0010975,GO:0010977,GO:0012505,GO:0016020,GO:0019538,GO:0022008,GO:0030154,GO:0030166,GO:0031090,GO:0031344,GO:0031345,GO:0031984,GO:0032101,GO:0032102,GO:0032501,GO:0032502,GO:0034097,GO:…	-	ko:K20891	-	-	-	-	ko00000,ko01000,ko01003	-	GT14	-	Branch
evm.model.Chr1.4016	3760.EMJ25444	3.9e-61	189.0	KOG3499@1|root,KOG3499@2759|Eukaryota,37VZR@33090|Viridiplantae,3GK1H@35493|Streptophyta,4JQTP@91835|fabids	35493|Streptophyta	J	Belongs to the eukaryotic ribosomal protein eL38 family	-	-	-	ko:K02923	ko03010,map03010	M00177	-	-	br01610,ko00000,ko00001,ko00002,ko03011	-	-	-	Ribosomal_L38e
evm.model.Chr1.4015	102107.XP_008222554.1	4.01e-156	442.0	28PU6@1|root,2QWGS@2759|Eukaryota,37NJM@33090|Viridiplantae,3GDED@35493|Streptophyta,4JD27@91835|fabids	35493|Streptophyta	S	Tetrapyrrole-binding protein	-	GO:0003674,GO:0005488,GO:0005515,GO:0005575,GO:0005622,GO:0005623,GO:0005737,GO:0006725,GO:0006778,GO:0006779,GO:0006807,GO:0007154,GO:0007165,GO:0008150,GO:0008152,GO:0009058,GO:0009507,GO:0009536,GO:0009987,GO:0010019,GO:0015994,GO:0015995,GO:0018130,GO:0019438,GO:0019899,GO:0023052,GO:0033013,GO:0033014,GO:0034641,GO:0042440,GO:0043085,GO:0043226,GO:0043227,GO:0043229,GO:0043231,GO:0044093,GO:…	-	-	-	-	-	-	-	-	-	-	GUN4
evm.model.Chr1.4014	3760.EMJ28908	8.51e-207	570.0	KOG3136@1|root,KOG3136@2759|Eukaryota,37QI0@33090|Viridiplantae,3GG17@35493|Streptophyta,4JI7J@91835|fabids	35493|Streptophyta	S	Uncharacterized conserved protein (DUF2054)	-	-	-	-	-	-	-	-	-	-	-	-	DUF2054,Glyco_transf_18
evm.model.Chr1.743	102107.XP_008219668.1	1.01e-190	539.0	KOG1267@1|root,KOG1267@2759|Eukaryota,37QKH@33090|Viridiplantae,3GGYQ@35493|Streptophyta,4JTSM@91835|fabids	35493|Streptophyta	K	mTERF	-	-	-	ko:K15032	-	-	-	-	ko00000,ko03012,ko03029	-	-	-	mTERF
evm.model.Chr1.5346	3760.EMJ26621	9.66e-312	905.0	COG4886@1|root,2QPT1@2759|Eukaryota,37MBX@33090|Viridiplantae,3G74G@35493|Streptophyta,4JS6I@91835|fabids	35493|Streptophyta	T	Belongs to the protein kinase superfamily. Ser Thr protein kinase family	-	-	-	-	-	-	-	-	-	-	-	-	LRRNT_2,LRR_1,LRR_8,Pkinase
evm.model.Chr1.4018	102107.XP_008222548.1	0.0	2408.0	COG1643@1|root,KOG0926@2759|Eukaryota,37KS3@33090|Viridiplantae,3G767@35493|Streptophyta,4JIQJ@91835|fabids	35493|Streptophyta	A	ATP-dependent RNA helicase	-	GO:0003674,GO:0003676,GO:0003723,GO:0003724,GO:0003824,GO:0004004,GO:0004386,GO:0005488,GO:0005575,GO:0005622,GO:0005623,GO:0005634,GO:0005730,GO:0005737,GO:0006139,GO:0006396,GO:0006725,GO:0006807,GO:0008026,GO:0008150,GO:0008152,GO:0008186,GO:0009987,GO:0010467,GO:0016070,GO:0016462,GO:0016787,GO:0016817,GO:0016818,GO:0016887,GO:0017111,GO:0031974,GO:0031981,GO:0034641,GO:0042623,GO:0043170,GO:…	3.6.4.13	ko:K14780	-	-	-	-	ko00000,ko01000,ko03009	-	-	-	DEAD,HA2,Helicase_C,OB_NTP_bind
evm.model.Chr1.749	3760.EMJ24420	9.47e-261	716.0	28PHQ@1|root,2QQEY@2759|Eukaryota,37JPG@33090|Viridiplantae,3G9KN@35493|Streptophyta,4JKAK@91835|fabids	35493|Streptophyta	K	ethylene-responsive transcription factor	DREB3	GO:0000160,GO:0001101,GO:0003674,GO:0003676,GO:0003677,GO:0003700,GO:0005488,GO:0005575,GO:0005622,GO:0005623,GO:0005634,GO:0006355,GO:0006950,GO:0006970,GO:0007154,GO:0007165,GO:0008150,GO:0009266,GO:0009314,GO:0009409,GO:0009414,GO:0009415,GO:0009416,GO:0009611,GO:0009628,GO:0009651,GO:0009719,GO:0009723,GO:0009725,GO:0009735,GO:0009736,GO:0009755,GO:0009873,GO:0009889,GO:0009987,GO:0010033,GO:…	-	ko:K09286	-	-	-	-	ko00000,ko03000	-	-	-	AP2
evm.model.Chr1.5351	102107.XP_008223998.1	6.79e-188	523.0	COG2145@1|root,2QS2M@2759|Eukaryota,37RX2@33090|Viridiplantae,3G87J@35493|Streptophyta,4JJ2D@91835|fabids	35493|Streptophyta	H	Hydroxyethylthiazole	-	GO:0003674,GO:0003824,GO:0004417,GO:0006139,GO:0006725,GO:0006766,GO:0006767,GO:0006772,GO:0006790,GO:0006793,GO:0006796,GO:0006807,GO:0008150,GO:0008152,GO:0008655,GO:0009058,GO:0009110,GO:0009228,GO:0009987,GO:0016301,GO:0016310,GO:0016740,GO:0016772,GO:0016773,GO:0017144,GO:0018130,GO:0019438,GO:0034641,GO:0034654,GO:0036172,GO:0042364,GO:0042723,GO:0042724,GO:0043094,GO:0044237,GO:0044238,GO:…	2.7.1.50	ko:K00878	ko00730,ko01100,map00730,map01100	M00127	R04448	RC00002,RC00017	ko00000,ko00001,ko00002,ko01000	-	-	-	HK
evm.model.Chr1.5352	3760.EMJ27536	1.94e-167	469.0	28KSW@1|root,2QT90@2759|Eukaryota,37P7A@33090|Viridiplantae,3GB84@35493|Streptophyta,4JHRR@91835|fabids	35493|Streptophyta	S	Dirigent proteins impart stereoselectivity on the phenoxy radical-coupling reaction, yielding optically active lignans from two molecules of coniferyl alcohol in the biosynthesis of lignans, flavonolignans, and alkaloids and thus plays a central role in plant secondary metabolism	-	-	-	-	-	-	-	-	-	-	-	-	Dirigent
evm.model.Chr1.5354	102107.XP_008224089.1	2.23e-294	804.0	KOG2592@1|root,KOG2592@2759|Eukaryota,37PYP@33090|Viridiplantae,3GFWM@35493|Streptophyta,4JHAP@91835|fabids	35493|Streptophyta	S	Serine incorporator	-	-	-	-	-	-	-	-	-	-	-	-	Dirigent,Serinc
evm.model.Chr1.5359	102107.XP_008224071.1	1.61e-101	293.0	KOG3300@1|root,KOG3300@2759|Eukaryota,37TQA@33090|Viridiplantae,3GI2M@35493|Streptophyta,4JP6M@91835|fabids	35493|Streptophyta	CD	NADH dehydrogenase ubiquinone 1 alpha subcomplex subunit	-	-	-	ko:K11353	ko00190,ko01100,ko04714,ko04723,ko04932,ko05010,ko05012,ko05016,map00190,map01100,map04714,map04723,map04932,map05010,map05012,map05016	M00146	-	-	ko00000,ko00001,ko00002	3.D.1.6	-	-	GRIM-19
evm.model.Chr1.4027	3760.EMJ28566	0.0	2224.0	COG0554@1|root,KOG0732@2759|Eukaryota,37S8S@33090|Viridiplantae,3GEI9@35493|Streptophyta,4JH8M@91835|fabids	35493|Streptophyta	O	ATPase family AAA domain-containing protein	-	GO:0003674,GO:0003682,GO:0003824,GO:0005488,GO:0005515,GO:0005575,GO:0005622,GO:0005623,GO:0005634,GO:0006139,GO:0006259,GO:0006304,GO:0006355,GO:0006357,GO:0006725,GO:0006807,GO:0008150,GO:0008152,GO:0009889,GO:0009891,GO:0009893,GO:0009987,GO:0010468,GO:0010556,GO:0010557,GO:0010604,GO:0010628,GO:0010639,GO:0016462,GO:0016787,GO:0016817,GO:0016818,GO:0016887,GO:0017111,GO:0019219,GO:0019222,GO:…	-	-	-	-	-	-	-	-	-	-	AAA,Bromodomain
evm.model.Chr1.4025	102107.XP_008222533.1	0.0	1946.0	KOG1877@1|root,KOG1877@2759|Eukaryota,37IPM@33090|Viridiplantae,3GGRA@35493|Streptophyta,4JGBK@91835|fabids	35493|Streptophyta	J	isoform X1	-	-	-	ko:K21842	-	-	-	-	ko00000,ko04131	-	-	-	-
evm.model.Chr1.752	102107.XP_008234021.1	0.0	1555.0	COG1472@1|root,2QQ55@2759|Eukaryota,37T24@33090|Viridiplantae,3G7HH@35493|Streptophyta,4JNC7@91835|fabids	35493|Streptophyta	G	Encoded by	-	GO:0005575,GO:0005576,GO:0005618,GO:0005622,GO:0005623,GO:0005737,GO:0005911,GO:0009505,GO:0009506,GO:0009507,GO:0009536,GO:0030054,GO:0030312,GO:0043226,GO:0043227,GO:0043229,GO:0043231,GO:0044424,GO:0044444,GO:0044464,GO:0048046,GO:0055044,GO:0071944	3.2.1.37	ko:K15920	ko00520,ko01100,map00520,map01100	-	R01433	RC00467	ko00000,ko00001,ko01000	-	GH3	-	Fn3-like,Glyco_hydro_3,Glyco_hydro_3_C
evm.model.Chr1.753	3760.EMJ24244	2.65e-265	728.0	KOG3662@1|root,KOG3662@2759|Eukaryota,37ICP@33090|Viridiplantae,3G9DB@35493|Streptophyta,4JD04@91835|fabids	35493|Streptophyta	L	Metallophosphoesterase	-	-	-	-	-	-	-	-	-	-	-	-	Metallophos
evm.model.Chr1.5355	3760.EMJ28561	0.0	1963.0	COG5028@1|root,KOG1984@2759|Eukaryota,37PWE@33090|Viridiplantae,3GFBD@35493|Streptophyta,4JK91@91835|fabids	35493|Streptophyta	U	Protein transport protein Sec24-like	-	-	-	ko:K14007	ko04141,map04141	M00404	-	-	ko00000,ko00001,ko00002,ko04131	-	-	-	Gelsolin,Sec23_BS,Sec23_helical,Sec23_trunk,zf-Sec23_Sec24
evm.model.Chr1.754	102107.XP_008234018.1	0.0	2671.0	COG1112@1|root,KOG1801@2759|Eukaryota,37K93@33090|Viridiplantae,3G9HR@35493|Streptophyta,4JD1V@91835|fabids	35493|Streptophyta	A	AAA domain	-	-	-	ko:K10706	-	-	-	-	ko00000,ko01000,ko03021	-	-	-	AAA_11,AAA_12,Cytochrom_B561
evm.model.Chr1.755	102107.XP_008234017.1	1.86e-244	671.0	KOG1470@1|root,KOG1470@2759|Eukaryota,37M33@33090|Viridiplantae,3GEF3@35493|Streptophyta,4JK12@91835|fabids	35493|Streptophyta	I	Random slug protein 5-like	-	-	-	-	-	-	-	-	-	-	-	-	CRAL_TRIO,CRAL_TRIO_N
evm.model.Chr1.5358	3760.EMJ26833	0.0	1071.0	COG0459@1|root,KOG0356@2759|Eukaryota,37HQ6@33090|Viridiplantae,3GE25@35493|Streptophyta,4JKFW@91835|fabids	35493|Streptophyta	O	Belongs to the chaperonin (HSP60) family	-	GO:0000166,GO:0003674,GO:0003735,GO:0005198,GO:0005488,GO:0005507,GO:0005515,GO:0005524,GO:0005575,GO:0005622,GO:0005623,GO:0005737,GO:0005739,GO:0005759,GO:0005773,GO:0005774,GO:0005829,GO:0005840,GO:0005844,GO:0005886,GO:0006457,GO:0006458,GO:0006605,GO:0006626,GO:0006810,GO:0006839,GO:0006886,GO:0006950,GO:0006996,GO:0007005,GO:0008104,GO:0008144,GO:0008150,GO:0009266,GO:0009408,GO:0009507,GO:…	-	ko:K04077	ko03018,ko04212,ko04940,ko05134,ko05152,map03018,map04212,map04940,map05134,map05152	-	-	-	ko00000,ko00001,ko03019,ko03029,ko03110,ko04147	-	-	-	Cpn60_TCP1
evm.model.Chr1.4028	102107.XP_008222536.1	0.0	1334.0	28P33@1|root,2QVPK@2759|Eukaryota,37JYV@33090|Viridiplantae,3GGMZ@35493|Streptophyta,4JERB@91835|fabids	35493|Streptophyta	S	isoform X1	-	-	-	-	-	-	-	-	-	-	-	-	DND1_DSRM
evm.model.Chr1.758	102107.XP_008234009.1	6.33e-109	313.0	2BNZZ@1|root,2S1QR@2759|Eukaryota,37VPR@33090|Viridiplantae,3GJ97@35493|Streptophyta,4JPEA@91835|fabids	35493|Streptophyta	S	Pollen-specific protein	-	-	-	-	-	-	-	-	-	-	-	-	Pollen_Ole_e_I
evm.model.Chr1.4030	102107.XP_008222537.1	3.03e-256	702.0	COG0177@1|root,KOG1921@2759|Eukaryota,37PW5@33090|Viridiplantae,3G87F@35493|Streptophyta,4JDYP@91835|fabids	35493|Streptophyta	L	Bifunctional DNA N-glycosylase with associated apurinic apyrimidinic (AP) lyase function that catalyzes the first step in base excision repair (BER), the primary repair pathway for the repair of oxidative DNA damage. The DNA N-glycosylase activity releases the damaged DNA base from DNA by cleaving the N- glycosidic bond, leaving an AP site. The AP lyase activity cleaves the phosphodiester bond 3'…	NTH1	GO:0000702,GO:0000703,GO:0003674,GO:0003824,GO:0003906,GO:0005575,GO:0005622,GO:0005623,GO:0005634,GO:0005737,GO:0005783,GO:0005911,GO:0006139,GO:0006259,GO:0006281,GO:0006284,GO:0006285,GO:0006289,GO:0006296,GO:0006464,GO:0006479,GO:0006725,GO:0006807,GO:0006950,GO:0006974,GO:0008150,GO:0008152,GO:0008168,GO:0008170,GO:0008213,GO:0008276,GO:0008757,GO:0009295,GO:0009506,GO:0009507,GO:0009532,GO:…	4.2.99.18	ko:K10773	ko03410,map03410	-	-	-	ko00000,ko00001,ko01000,ko03400	-	-	-	HhH-GPD
evm.model.Chr1.4033	3760.EMJ23196	0.0	1176.0	KOG1815@1|root,KOG1815@2759|Eukaryota,37K8R@33090|Viridiplantae,3G8E9@35493|Streptophyta,4JMY6@91835|fabids	35493|Streptophyta	O	E3 ubiquitin-protein ligase	-	GO:0000151,GO:0000209,GO:0003674,GO:0003824,GO:0004842,GO:0005488,GO:0005515,GO:0005575,GO:0005622,GO:0005623,GO:0005737,GO:0006464,GO:0006807,GO:0008150,GO:0008152,GO:0009893,GO:0009894,GO:0009896,GO:0009987,GO:0010604,GO:0016567,GO:0016740,GO:0019222,GO:0019538,GO:0019787,GO:0019899,GO:0030162,GO:0031323,GO:0031325,GO:0031329,GO:0031331,GO:0031624,GO:0032268,GO:0032270,GO:0032434,GO:0032436,GO:…	2.3.2.31	ko:K11968	-	-	-	-	ko00000,ko01000,ko04121	-	-	-	IBR
evm.model.Chr1.4031	102107.XP_008222538.1	1.8e-177	501.0	COG5536@1|root,KOG0530@2759|Eukaryota,37RAF@33090|Viridiplantae,3GCWU@35493|Streptophyta,4JNMJ@91835|fabids	35493|Streptophyta	O	Protein farnesyltransferase geranylgeranyltransferase type-1 subunit	FTA	GO:0001101,GO:0003674,GO:0003824,GO:0004311,GO:0004659,GO:0004660,GO:0004661,GO:0005575,GO:0005622,GO:0005623,GO:0005737,GO:0005953,GO:0005965,GO:0006464,GO:0006807,GO:0006950,GO:0008150,GO:0008152,GO:0008318,GO:0008360,GO:0009414,GO:0009415,GO:0009628,GO:0009787,GO:0009788,GO:0009966,GO:0009968,GO:0009987,GO:0010035,GO:0010646,GO:0010648,GO:0016740,GO:0016765,GO:0018342,GO:0018343,GO:0018344,GO:…	2.5.1.58,2.5.1.59	ko:K05955	ko00900,ko01130,map00900,map01130	-	R09844	RC00069,RC03004	ko00000,ko00001,ko01000,ko01006	-	-	-	PPTA
evm.model.Chr1.762	3760.EMJ24840	1.07e-66	207.0	2AMXX@1|root,2RZVC@2759|Eukaryota,37USZ@33090|Viridiplantae,3GJHR@35493|Streptophyta,4JQMR@91835|fabids	35493|Streptophyta	S	zinc-finger of the FCS-type, C2-C2	-	-	-	-	-	-	-	-	-	-	-	-	zf-FLZ
evm.model.Chr1.5367	3760.EMJ28368	3.69e-158	443.0	KOG0406@1|root,KOG0406@2759|Eukaryota,37SZ8@33090|Viridiplantae,3GGNK@35493|Streptophyta,4JRGJ@91835|fabids	35493|Streptophyta	O	glutathione	-	-	2.5.1.18	ko:K00799	ko00480,ko00980,ko00982,ko00983,ko01524,ko05200,ko05204,ko05225,ko05418,map00480,map00980,map00982,map00983,map01524,map05200,map05204,map05225,map05418	-	R03522,R07002,R07003,R07004,R07023,R07024,R07025,R07026,R07069,R07070,R07083,R07084,R07091,R07092,R07093,R07094,R07100,R07113,R07116,R08280,R09409,R11905	RC00004,RC00069,RC00840,RC00948,RC01704,RC01705,RC01706,RC01758,RC01759,RC01765,RC01767,RC01769,RC02243,RC02527,RC02939,RC02940,RC02942,RC02943,RC02944	ko00000,ko00001,ko01000,ko02000	1.A.12.2.2,1.A.12.3.2	-	-	GST_C,GST_C_2,GST_N,GST_N_3
evm.model.Chr1.5368	102107.XP_008224062.1	0.0	1251.0	295NR@1|root,2RCM2@2759|Eukaryota,37TAJ@33090|Viridiplantae,3GBUK@35493|Streptophyta,4JDCP@91835|fabids	35493|Streptophyta	-	-	-	GO:0000003,GO:0000902,GO:0000904,GO:0003006,GO:0005575,GO:0005622,GO:0005623,GO:0005634,GO:0005737,GO:0005829,GO:0006355,GO:0007275,GO:0008150,GO:0009653,GO:0009790,GO:0009791,GO:0009793,GO:0009888,GO:0009889,GO:0009908,GO:0009965,GO:0009987,GO:0010016,GO:0010026,GO:0010090,GO:0010091,GO:0010154,GO:0010468,GO:0010556,GO:0016043,GO:0019219,GO:0019222,GO:0022414,GO:0030154,GO:0031323,GO:0031326,GO:…	-	-	-	-	-	-	-	-	-	-	-
evm.model.Chr1.768	3760.EMJ28167	0.0	1254.0	COG0659@1|root,KOG0236@2759|Eukaryota,37NJ2@33090|Viridiplantae,3G812@35493|Streptophyta,4JMP0@91835|fabids	35493|Streptophyta	P	low affinity sulfate transporter	-	GO:0003674,GO:0005215,GO:0005575,GO:0005623,GO:0005886,GO:0005887,GO:0006810,GO:0006811,GO:0006820,GO:0008150,GO:0008272,GO:0008509,GO:0015075,GO:0015103,GO:0015116,GO:0015318,GO:0015698,GO:0016020,GO:0016021,GO:0022857,GO:0031224,GO:0031226,GO:0034220,GO:0044425,GO:0044459,GO:0044464,GO:0051179,GO:0051234,GO:0055085,GO:0071944,GO:0072348,GO:0098656,GO:0098660,GO:0098661,GO:1901682,GO:1902358	-	ko:K17469	-	-	-	-	ko00000,ko02000	2.A.53.1	-	-	STAS,Sulfate_transp
evm.model.Chr1.5374	3760.EMJ26475	0.0	1574.0	KOG4569@1|root,KOG4569@2759|Eukaryota,37K0N@33090|Viridiplantae,3GGZ4@35493|Streptophyta,4JECZ@91835|fabids	35493|Streptophyta	I	cellular process	-	GO:0001505,GO:0003674,GO:0005488,GO:0005509,GO:0005575,GO:0005622,GO:0005623,GO:0005737,GO:0005768,GO:0005783,GO:0005789,GO:0007154,GO:0007165,GO:0008021,GO:0008150,GO:0009987,GO:0010646,GO:0012505,GO:0012506,GO:0016020,GO:0016021,GO:0019722,GO:0019932,GO:0023051,GO:0023052,GO:0030100,GO:0030133,GO:0030334,GO:0030336,GO:0030658,GO:0030659,GO:0030672,GO:0031090,GO:0031224,GO:0031410,GO:0031982,GO:…	-	-	-	-	-	-	-	-	-	-	C2,Lipase_3
evm.model.Chr1.5372	102107.XP_008224059.1	0.0	2573.0	COG5022@1|root,KOG0160@2759|Eukaryota,37PXZ@33090|Viridiplantae,3GEND@35493|Streptophyta	35493|Streptophyta	Z	Belongs to the TRAFAC class myosin-kinesin ATPase superfamily. Myosin family	-	GO:0000146,GO:0000166,GO:0000331,GO:0003674,GO:0003774,GO:0003779,GO:0003824,GO:0005488,GO:0005515,GO:0005524,GO:0005575,GO:0005622,GO:0005623,GO:0005737,GO:0005773,GO:0005856,GO:0006928,GO:0008092,GO:0008144,GO:0008150,GO:0009987,GO:0015629,GO:0016462,GO:0016787,GO:0016817,GO:0016818,GO:0016887,GO:0017076,GO:0017111,GO:0030029,GO:0030048,GO:0030554,GO:0030898,GO:0031410,GO:0031982,GO:0032553,GO:…	-	ko:K10357	-	-	-	-	ko00000,ko03019,ko03029,ko04131,ko04812	-	-	-	DIL,IQ,Myosin_N,Myosin_head
evm.model.Chr1.772	102107.XP_008233984.1	1.03e-100	292.0	KOG1603@1|root,KOG1603@2759|Eukaryota,37V1G@33090|Viridiplantae,3GI1B@35493|Streptophyta,4JP1Z@91835|fabids	35493|Streptophyta	P	Heavy metal-associated isoprenylated plant protein	-	GO:0003674,GO:0005488,GO:0005575,GO:0005622,GO:0005623,GO:0005737,GO:0006810,GO:0006811,GO:0006812,GO:0006873,GO:0006875,GO:0008150,GO:0009987,GO:0019725,GO:0030001,GO:0030003,GO:0042592,GO:0043167,GO:0043169,GO:0044424,GO:0044464,GO:0046872,GO:0046914,GO:0046916,GO:0048878,GO:0050801,GO:0051179,GO:0051234,GO:0055065,GO:0055076,GO:0055080,GO:0055082,GO:0065007,GO:0065008,GO:0098771	-	-	-	-	-	-	-	-	-	-	HMA
evm.model.Chr1.773	3760.EMJ24457	0.0	965.0	KOG1339@1|root,KOG1339@2759|Eukaryota,37SFY@33090|Viridiplantae,3GGNJ@35493|Streptophyta,4JDCX@91835|fabids	35493|Streptophyta	O	Belongs to the peptidase A1 family	-	-	-	-	-	-	-	-	-	-	-	-	TAXi_N
evm.model.Chr1.4047	102107.XP_008222626.1	1.55e-124	361.0	COG2092@1|root,KOG1668@2759|Eukaryota,37IFN@33090|Viridiplantae,3G8KN@35493|Streptophyta,4JH74@91835|fabids	35493|Streptophyta	K	Belongs to the EF-1-beta EF-1-delta family	-	GO:0005575,GO:0005622,GO:0005623,GO:0005737,GO:0005829,GO:0044424,GO:0044444,GO:0044464	-	ko:K03232	-	-	-	-	ko00000,ko03012	-	-	-	EF1_GNE
evm.model.Chr1.774	102107.XP_008233983.1	9.63e-77	228.0	COG1911@1|root,KOG2988@2759|Eukaryota,37UMM@33090|Viridiplantae,3GIJ8@35493|Streptophyta,4JUBA@91835|fabids	35493|Streptophyta	J	60S ribosomal protein	RPL30	GO:0002181,GO:0003674,GO:0003676,GO:0003723,GO:0003735,GO:0005198,GO:0005488,GO:0005575,GO:0005622,GO:0005623,GO:0005737,GO:0005829,GO:0005840,GO:0006412,GO:0006518,GO:0006807,GO:0008150,GO:0008152,GO:0009058,GO:0009059,GO:0009987,GO:0010467,GO:0015934,GO:0019538,GO:0022625,GO:0022626,GO:0032991,GO:0034641,GO:0034645,GO:0043043,GO:0043170,GO:0043226,GO:0043228,GO:0043229,GO:0043232,GO:0043603,GO:…	-	ko:K02908	ko03010,map03010	M00177,M00179	-	-	br01610,ko00000,ko00001,ko00002,ko03011	-	-	-	Ribosomal_L7Ae
evm.model.Chr1.5377	102107.XP_008224054.1	0.0	1148.0	2CJU3@1|root,2QTBX@2759|Eukaryota,37IM6@33090|Viridiplantae,3GEIS@35493|Streptophyta,4JMDT@91835|fabids	35493|Streptophyta	G	Beta-amylase	-	GO:0000272,GO:0001101,GO:0003674,GO:0003824,GO:0004553,GO:0005575,GO:0005622,GO:0005623,GO:0005634,GO:0005737,GO:0005829,GO:0005975,GO:0005976,GO:0005982,GO:0005983,GO:0006073,GO:0006950,GO:0008150,GO:0008152,GO:0009056,GO:0009057,GO:0009251,GO:0009414,GO:0009415,GO:0009628,GO:0009987,GO:0010035,GO:0016052,GO:0016160,GO:0016161,GO:0016787,GO:0016798,GO:0042221,GO:0043170,GO:0043226,GO:0043227,GO:…	3.2.1.2	ko:K01177	ko00500,map00500	-	R02112,R11262	-	ko00000,ko00001,ko01000	-	GH14	-	Glyco_hydro_14
evm.model.Chr1.778	102107.XP_008233978.1	0.0	964.0	KOG1072@1|root,KOG1072@2759|Eukaryota,37K9W@33090|Viridiplantae,3G8JG@35493|Streptophyta,4JNC8@91835|fabids	35493|Streptophyta	S	F-box kelch-repeat protein	-	-	-	-	-	-	-	-	-	-	-	-	F-box,F-box-like,Kelch_1
evm.model.Chr1.5385	3760.EMJ25563	1.24e-182	511.0	2CXR3@1|root,2RZ61@2759|Eukaryota,37UTG@33090|Viridiplantae,3GIU3@35493|Streptophyta,4JPVS@91835|fabids	35493|Streptophyta	-	-	-	-	-	-	-	-	-	-	-	-	-	-	-
evm.model.Chr1.4051	102107.XP_008222623.1	0.0	952.0	KOG0254@1|root,KOG0254@2759|Eukaryota,37MDA@33090|Viridiplantae,3GB95@35493|Streptophyta,4JE4Q@91835|fabids	35493|Streptophyta	U	Belongs to the major facilitator superfamily. Sugar transporter (TC 2.A.1.1) family	-	GO:0000325,GO:0003674,GO:0005215,GO:0005365,GO:0005366,GO:0005575,GO:0005622,GO:0005623,GO:0005737,GO:0005773,GO:0005774,GO:0005886,GO:0005887,GO:0006810,GO:0006811,GO:0006812,GO:0008150,GO:0008324,GO:0009705,GO:0015075,GO:0015077,GO:0015078,GO:0015166,GO:0015291,GO:0015293,GO:0015294,GO:0015295,GO:0015318,GO:0015672,GO:0015791,GO:0015798,GO:0015850,GO:0016020,GO:0016021,GO:0022804,GO:0022857,GO:…	-	ko:K08150	-	-	-	-	ko00000,ko02000	2.A.1.1.25,2.A.1.1.62,2.A.1.1.63,2.A.1.1.66,2.A.1.8	-	-	Sugar_tr
evm.model.Chr1.784	102107.XP_008234102.1	0.0	1032.0	2CMR8@1|root,2QRJ7@2759|Eukaryota,37IDF@33090|Viridiplantae,3G8DA@35493|Streptophyta,4JNIE@91835|fabids	35493|Streptophyta	I	glycerol-3-phosphate acyltransferase	-	-	2.3.1.15,2.3.1.198	ko:K13508	ko00561,ko00564,ko01100,ko01110,map00561,map00564,map01100,map01110	M00089	R00851,R06872,R09380	RC00004,RC00037,RC00039,RC00041	ko00000,ko00001,ko00002,ko01000,ko01004	-	-	-	Acyltransferase
evm.model.Chr1.785	102107.XP_008233963.1	0.0	1363.0	28JT7@1|root,2QS72@2759|Eukaryota,37Q8Q@33090|Viridiplantae,3GBTA@35493|Streptophyta,4JF30@91835|fabids	35493|Streptophyta	S	Domain found in Dishevelled, Egl-10, and Pleckstrin (DEP)	-	-	-	-	-	-	-	-	-	-	-	-	DEP,DUF547,Glutaredoxin
evm.model.Chr1.787	102107.XP_008233960.1	4.45e-310	845.0	28JET@1|root,2QRTU@2759|Eukaryota,37JJ7@33090|Viridiplantae,3G71D@35493|Streptophyta,4JD7E@91835|fabids	35493|Streptophyta	S	protein At4g37920, chloroplastic-like	-	-	-	-	-	-	-	-	-	-	-	-	-
evm.model.Chr1.5389	102107.XP_008224019.1	5.52e-195	555.0	KOG4197@1|root,KOG4197@2759|Eukaryota,37K2X@33090|Viridiplantae,3GFAC@35493|Streptophyta,4JDDE@91835|fabids	35493|Streptophyta	S	Pentatricopeptide repeat-containing protein	-	-	-	-	-	-	-	-	-	-	-	-	PPR,PPR_2
evm.model.Chr1.788	3760.EMJ26909	0.0	933.0	28H7V@1|root,2QPKM@2759|Eukaryota,37NTU@33090|Viridiplantae,3GH5W@35493|Streptophyta,4JG78@91835|fabids	35493|Streptophyta	S	Vacuolar sorting 38 and autophagy-related subunit 14	-	-	-	-	-	-	-	-	-	-	-	-	Atg14
evm.model.Chr1.4062	102107.XP_008222639.1	9.4e-272	766.0	28H7D@1|root,2QPK4@2759|Eukaryota,37HDU@33090|Viridiplantae,3G8VS@35493|Streptophyta,4JGXZ@91835|fabids	35493|Streptophyta	S	Survival motor neuron (SMN) interacting protein 1 (SIP1)	-	GO:0000375,GO:0000377,GO:0000387,GO:0000398,GO:0005575,GO:0005622,GO:0005623,GO:0005634,GO:0005654,GO:0005730,GO:0005737,GO:0005829,GO:0006139,GO:0006396,GO:0006397,GO:0006725,GO:0006807,GO:0008150,GO:0008152,GO:0008380,GO:0009987,GO:0010467,GO:0016043,GO:0016070,GO:0016071,GO:0016604,GO:0022607,GO:0022613,GO:0022618,GO:0031974,GO:0031981,GO:0032797,GO:0032991,GO:0034622,GO:0034641,GO:0034719,GO:…	-	ko:K13130	ko03013,map03013	M00426	-	-	ko00000,ko00001,ko00002,ko03041	-	-	-	SIP1
evm.model.Chr1.5391	102107.XP_008224024.1	1.33e-118	340.0	29T1F@1|root,2RXK5@2759|Eukaryota,37TUH@33090|Viridiplantae,3GIC9@35493|Streptophyta,4JK53@91835|fabids	35493|Streptophyta	S	AWPM-19-like family	-	-	-	-	-	-	-	-	-	-	-	-	AWPM-19
evm.model.Chr1.780	102107.XP_008233976.1	0.0	3987.0	28M89@1|root,2QRAN@2759|Eukaryota,37HUI@33090|Viridiplantae,3GETF@35493|Streptophyta,4JHPR@91835|fabids	35493|Streptophyta	S	N-terminal C2 in EEIG1 and EHBP1 proteins	-	-	-	ko:K20478	-	-	-	-	ko00000,ko04131	-	-	-	NT-C2
evm.model.Chr1.782	102107.XP_008233971.1	0.0	895.0	COG0436@1|root,KOG0257@2759|Eukaryota,37HF9@33090|Viridiplantae,3GHHY@35493|Streptophyta,4JM76@91835|fabids	35493|Streptophyta	E	Aminotransferase class I and II	-	GO:0001101,GO:0002376,GO:0003674,GO:0003824,GO:0005488,GO:0005507,GO:0005575,GO:0005622,GO:0005623,GO:0005737,GO:0006950,GO:0006952,GO:0006955,GO:0007154,GO:0007165,GO:0008150,GO:0008483,GO:0009507,GO:0009532,GO:0009536,GO:0009570,GO:0009605,GO:0009607,GO:0009627,GO:0009719,GO:0009725,GO:0009735,GO:0009751,GO:0009814,GO:0009862,GO:0009863,GO:0009987,GO:0010033,GO:0010285,GO:0014070,GO:0016740,GO:…	2.6.1.83	ko:K10206	ko00300,ko01100,ko01110,ko01130,ko01230,map00300,map01100,map01110,map01130,map01230	M00527	R07613	RC00006,RC01847	ko00000,ko00001,ko00002,ko01000,ko01007	-	-	-	Aminotran_1_2
evm.model.Chr1.794	102107.XP_008233946.1	1.28e-229	632.0	COG0452@1|root,KOG2728@2759|Eukaryota,37RAD@33090|Viridiplantae,3G8MS@35493|Streptophyta,4JNKW@91835|fabids	35493|Streptophyta	H	Phosphopantothenate-cysteine ligase	-	GO:0003674,GO:0003824,GO:0004632,GO:0006139,GO:0006163,GO:0006164,GO:0006725,GO:0006732,GO:0006753,GO:0006793,GO:0006796,GO:0006807,GO:0008150,GO:0008152,GO:0009058,GO:0009108,GO:0009117,GO:0009150,GO:0009152,GO:0009165,GO:0009259,GO:0009260,GO:0009987,GO:0015936,GO:0015937,GO:0016874,GO:0016879,GO:0016881,GO:0018130,GO:0019438,GO:0019637,GO:0019693,GO:0033865,GO:0033866,GO:0033875,GO:0034030,GO:…	6.3.2.51	ko:K01922	ko00770,ko01100,map00770,map01100	M00120	R04230	RC00064,RC00090	ko00000,ko00001,ko00002,ko01000	-	-	-	DFP
evm.model.Chr1.796	3760.EMJ23939	2.41e-232	639.0	2CDXR@1|root,2QQDC@2759|Eukaryota,37PN6@33090|Viridiplantae,3G99R@35493|Streptophyta,4JIME@91835|fabids	35493|Streptophyta	S	expressed protein	-	-	-	-	-	-	-	-	-	-	-	-	BPS1
evm.model.Chr1.799	3760.EMJ26418	0.0	1186.0	KOG4197@1|root,KOG4197@2759|Eukaryota,37SJ5@33090|Viridiplantae,3GGS6@35493|Streptophyta,4JTK7@91835|fabids	35493|Streptophyta	S	Pentatricopeptide repeat-containing protein At1g19720-like	-	-	-	-	-	-	-	-	-	-	-	-	DYW_deaminase,PPR,PPR_2,PPR_3
evm.model.Chr1.793	102107.XP_008233948.1	1.83e-189	526.0	COG0484@1|root,KOG0715@2759|Eukaryota,37PMT@33090|Viridiplantae,3GCVV@35493|Streptophyta,4JMIR@91835|fabids	35493|Streptophyta	O	DnaJ domain	-	-	-	-	-	-	-	-	-	-	-	-	DnaJ
evm.model.Chr1.1800	102107.XP_008220568.1	4.72e-143	403.0	COG5147@1|root,KOG0048@2759|Eukaryota,37QD7@33090|Viridiplantae,3GI0S@35493|Streptophyta,4JSZR@91835|fabids	35493|Streptophyta	K	transcription factor	-	GO:0000981,GO:0000988,GO:0000989,GO:0001067,GO:0001076,GO:0001134,GO:0001135,GO:0003674,GO:0003676,GO:0003677,GO:0003700,GO:0005488,GO:0005575,GO:0005622,GO:0005623,GO:0005634,GO:0006355,GO:0006357,GO:0007275,GO:0008150,GO:0009653,GO:0009888,GO:0009889,GO:0009891,GO:0009893,GO:0009987,GO:0010015,GO:0010053,GO:0010054,GO:0010468,GO:0010556,GO:0010557,GO:0010604,GO:0010628,GO:0019219,GO:0019222,GO:…	-	ko:K09422	-	-	-	-	ko00000,ko03000	-	-	-	Myb_DNA-binding
evm.model.Chr1.1806	102107.XP_008220569.1	0.0	1564.0	KOG1947@1|root,KOG1947@2759|Eukaryota,37MSJ@33090|Viridiplantae,3GFG4@35493|Streptophyta,4JMZ8@91835|fabids	35493|Streptophyta	S	F-box LRR-repeat protein	-	GO:0008150,GO:0009653,GO:0010252,GO:0032502,GO:0042592,GO:0048646,GO:0048856,GO:0048878,GO:0065007,GO:0065008,GO:1905393	-	ko:K10268	-	-	-	-	ko00000,ko04121	-	-	-	F-box,F-box-like
evm.model.Chr1.1809	102107.XP_008220573.1	1.75e-75	226.0	2CKHI@1|root,2S40R@2759|Eukaryota,37W0M@33090|Viridiplantae,3GK8T@35493|Streptophyta,4JQNZ@91835|fabids	35493|Streptophyta	-	-	-	-	-	-	-	-	-	-	-	-	-	-	-
evm.model.Chr1.1808	102107.XP_008220571.1	8.66e-152	427.0	28M8S@1|root,2QTRZ@2759|Eukaryota,37NR8@33090|Viridiplantae,3G8V2@35493|Streptophyta,4JNP4@91835|fabids	35493|Streptophyta	-	-	-	-	-	-	-	-	-	-	-	-	-	-	-
evm.model.Chr1.4085	102107.XP_008222609.1	8.32e-275	753.0	COG0697@1|root,KOG2234@2759|Eukaryota,37S3C@33090|Viridiplantae,3G7J1@35493|Streptophyta,4JIKV@91835|fabids	35493|Streptophyta	G	Nucleotide-sugar transporter	-	GO:0003674,GO:0005215,GO:0005342,GO:0005575,GO:0005622,GO:0005623,GO:0005737,GO:0005794,GO:0006810,GO:0006811,GO:0006820,GO:0008150,GO:0008509,GO:0008514,GO:0012505,GO:0015075,GO:0015136,GO:0015318,GO:0015711,GO:0015739,GO:0015849,GO:0022857,GO:0034220,GO:0043226,GO:0043227,GO:0043229,GO:0043231,GO:0044424,GO:0044444,GO:0044464,GO:0046942,GO:0046943,GO:0051179,GO:0051234,GO:0055085,GO:0071702,GO:…	-	ko:K15273	-	-	-	-	ko00000,ko02000	2.A.7.12	-	-	Nuc_sug_transp
evm.model.Chr1.1812	102107.XP_008220575.1	0.0	1038.0	COG4886@1|root,2QTEP@2759|Eukaryota,37JXG@33090|Viridiplantae,3G8ST@35493|Streptophyta,4JF83@91835|fabids	35493|Streptophyta	T	Belongs to the protein kinase superfamily. Ser Thr protein kinase family	-	GO:0000003,GO:0001558,GO:0003002,GO:0003006,GO:0003674,GO:0003824,GO:0004672,GO:0004674,GO:0004888,GO:0005102,GO:0005488,GO:0005515,GO:0005575,GO:0005622,GO:0005623,GO:0005737,GO:0005739,GO:0005886,GO:0006464,GO:0006468,GO:0006793,GO:0006796,GO:0006807,GO:0006810,GO:0006833,GO:0006950,GO:0006952,GO:0007154,GO:0007165,GO:0007275,GO:0007389,GO:0008150,GO:0008152,GO:0009266,GO:0009408,GO:0009605,GO:…	2.7.11.1	ko:K20718	ko04016,map04016	-	-	-	ko00000,ko00001,ko01000,ko01001	-	-	-	LRRNT_2,LRR_1,LRR_6,LRR_8,Pkinase
evm.model.Chr1.1810	102107.XP_008220572.1	3.87e-159	447.0	COG0762@1|root,2QR5E@2759|Eukaryota,37TTR@33090|Viridiplantae,3GHRN@35493|Streptophyta,4JP0R@91835|fabids	35493|Streptophyta	S	YGGT family	-	GO:0005575,GO:0005622,GO:0005623,GO:0005737,GO:0009507,GO:0009536,GO:0043226,GO:0043227,GO:0043229,GO:0043231,GO:0044424,GO:0044444,GO:0044464	-	ko:K02221	-	-	-	-	ko00000,ko02044	-	-	-	YGGT
evm.model.Chr1.1811	102107.XP_008220574.1	0.0	1404.0	COG2217@1|root,KOG0207@2759|Eukaryota,37KEY@33090|Viridiplantae,3GDGU@35493|Streptophyta,4JJJY@91835|fabids	35493|Streptophyta	P	Copper-transporting ATPase	HMA8	GO:0000041,GO:0003674,GO:0005215,GO:0005375,GO:0005575,GO:0005622,GO:0005623,GO:0005737,GO:0006810,GO:0006811,GO:0006812,GO:0006825,GO:0008150,GO:0008324,GO:0009507,GO:0009534,GO:0009535,GO:0009536,GO:0009579,GO:0015075,GO:0015318,GO:0016020,GO:0022857,GO:0022890,GO:0030001,GO:0031976,GO:0031984,GO:0034220,GO:0034357,GO:0035434,GO:0042651,GO:0043226,GO:0043227,GO:0043229,GO:0043231,GO:0044422,GO:…	3.6.3.4	ko:K01533	-	-	R00086	RC00002	ko00000,ko01000	3.A.3.5	-	-	E1-E2_ATPase,HMA,Hydrolase
evm.model.Chr1.1814	102107.XP_008220578.1	4.08e-133	382.0	KOG4210@1|root,KOG4210@2759|Eukaryota,37U9I@33090|Viridiplantae,3GIY3@35493|Streptophyta,4JPGF@91835|fabids	35493|Streptophyta	K	RNA binding	-	-	-	-	-	-	-	-	-	-	-	-	-
evm.model.Chr1.90	102107.XP_008218708.1	0.0	978.0	COG0151@1|root,KOG0237@2759|Eukaryota,37II8@33090|Viridiplantae,3GA1M@35493|Streptophyta,4JEGI@91835|fabids	35493|Streptophyta	F	Phosphoribosylamine--glycine ligase	-	GO:0005575,GO:0005622,GO:0005623,GO:0005737,GO:0009507,GO:0009532,GO:0009536,GO:0009570,GO:0043226,GO:0043227,GO:0043229,GO:0043231,GO:0044422,GO:0044424,GO:0044434,GO:0044435,GO:0044444,GO:0044446,GO:0044464	6.3.4.13	ko:K01945	ko00230,ko01100,ko01110,ko01130,map00230,map01100,map01110,map01130	M00048	R04144	RC00090,RC00166	ko00000,ko00001,ko00002,ko01000	-	-	-	GARS_A,GARS_C,GARS_N
evm.model.Chr1.91	102107.XP_008218709.1	1e-150	425.0	KOG4208@1|root,KOG4208@2759|Eukaryota,37RHZ@33090|Viridiplantae,3GH3X@35493|Streptophyta,4JFGC@91835|fabids	35493|Streptophyta	A	RNA-binding protein	-	-	-	ko:K14838	-	-	-	-	ko00000,ko03009	-	-	-	RRM_1
evm.model.Chr1.1819	102107.XP_008220584.1	1.87e-217	600.0	COG0596@1|root,KOG1454@2759|Eukaryota,37M56@33090|Viridiplantae,3G74N@35493|Streptophyta,4JH86@91835|fabids	35493|Streptophyta	S	Alpha/beta hydrolase family	-	GO:0003674,GO:0003824,GO:0005575,GO:0005618,GO:0005623,GO:0005886,GO:0008150,GO:0016020,GO:0016787,GO:0016822,GO:0016823,GO:0030312,GO:0034820,GO:0040007,GO:0044110,GO:0044116,GO:0044117,GO:0044403,GO:0044419,GO:0044464,GO:0051704,GO:0071944	-	-	-	-	-	-	-	-	-	-	Abhydrolase_1,Abhydrolase_6
evm.model.Chr1.93	3760.EMJ24436	1.69e-83	260.0	COG2124@1|root,KOG0156@2759|Eukaryota,37N5Y@33090|Viridiplantae,3GGFD@35493|Streptophyta,4JKM4@91835|fabids	35493|Streptophyta	Q	Cytochrome p450	-	GO:0003674,GO:0003824,GO:0004497,GO:0005488,GO:0005515,GO:0005575,GO:0005622,GO:0005623,GO:0005737,GO:0005739,GO:0005783,GO:0005886,GO:0006725,GO:0008150,GO:0008152,GO:0009058,GO:0009698,GO:0009699,GO:0009804,GO:0009805,GO:0009808,GO:0009809,GO:0009812,GO:0009813,GO:0009987,GO:0012505,GO:0016020,GO:0016491,GO:0016705,GO:0016709,GO:0018130,GO:0019438,GO:0019748,GO:0042802,GO:0043226,GO:0043227,GO:…	1.14.13.36	ko:K09754	ko00940,ko00941,ko00945,ko01100,ko01110,map00940,map00941,map00945,map01100,map01110	M00039	R04342,R06582	RC00046	ko00000,ko00001,ko00002,ko00199,ko01000	-	-	-	p450
evm.model.Chr1.94	3760.EMJ24436	1.29e-78	248.0	COG2124@1|root,KOG0156@2759|Eukaryota,37N5Y@33090|Viridiplantae,3GGFD@35493|Streptophyta,4JKM4@91835|fabids	35493|Streptophyta	Q	Cytochrome p450	-	GO:0003674,GO:0003824,GO:0004497,GO:0005488,GO:0005515,GO:0005575,GO:0005622,GO:0005623,GO:0005737,GO:0005739,GO:0005783,GO:0005886,GO:0006725,GO:0008150,GO:0008152,GO:0009058,GO:0009698,GO:0009699,GO:0009804,GO:0009805,GO:0009808,GO:0009809,GO:0009812,GO:0009813,GO:0009987,GO:0012505,GO:0016020,GO:0016491,GO:0016705,GO:0016709,GO:0018130,GO:0019438,GO:0019748,GO:0042802,GO:0043226,GO:0043227,GO:…	1.14.13.36	ko:K09754	ko00940,ko00941,ko00945,ko01100,ko01110,map00940,map00941,map00945,map01100,map01110	M00039	R04342,R06582	RC00046	ko00000,ko00001,ko00002,ko00199,ko01000	-	-	-	p450
evm.model.Chr1.96	3760.EMJ27210	1.64e-194	538.0	COG0500@1|root,KOG3010@2759|Eukaryota,37STN@33090|Viridiplantae,3GDUV@35493|Streptophyta,4JKIC@91835|fabids	35493|Streptophyta	Q	methyltransferase DDB_G0268948	-	GO:0003674,GO:0003824,GO:0005575,GO:0005622,GO:0005623,GO:0005737,GO:0008150,GO:0008152,GO:0008168,GO:0008757,GO:0016740,GO:0016741,GO:0032259,GO:0044424,GO:0044464	-	-	-	-	-	-	-	-	-	-	Methyltransf_11
evm.model.Chr1.1824	102107.XP_008220590.1	5.09e-92	270.0	KOG3386@1|root,KOG3386@2759|Eukaryota,37V85@33090|Viridiplantae,3GJB8@35493|Streptophyta,4JPZW@91835|fabids	35493|Streptophyta	P	Copper transporter	-	-	-	ko:K14686	ko01524,ko04978,map01524,map04978	-	-	-	ko00000,ko00001,ko02000	1.A.56.1	-	-	Ctr
evm.model.Chr1.1821	3760.EMJ28529	9.39e-233	644.0	COG5599@1|root,KOG0789@2759|Eukaryota,37QR2@33090|Viridiplantae,3GCWV@35493|Streptophyta,4JIJ8@91835|fabids	35493|Streptophyta	T	Protein-tyrosine-phosphatase PTP1-like	PTP1	GO:0000188,GO:0001932,GO:0001933,GO:0003674,GO:0003824,GO:0004721,GO:0004725,GO:0005575,GO:0005622,GO:0005623,GO:0005634,GO:0005737,GO:0005886,GO:0006464,GO:0006469,GO:0006470,GO:0006793,GO:0006796,GO:0006807,GO:0007154,GO:0007165,GO:0008150,GO:0008152,GO:0009892,GO:0009966,GO:0009968,GO:0009987,GO:0010563,GO:0010605,GO:0010646,GO:0010648,GO:0016020,GO:0016311,GO:0016787,GO:0016788,GO:0016791,GO:…	3.1.3.48	ko:K05696,ko:K16667,ko:K18032,ko:K18038,ko:K18039	ko04520,ko04910,ko04931,map04520,map04910,map04931	-	-	-	ko00000,ko00001,ko01000,ko01009,ko04516	-	-	-	Y_phosphatase
evm.model.Chr1.1828	102107.XP_008220597.1	2.35e-168	483.0	KOG2401@1|root,KOG2401@2759|Eukaryota,37R2J@33090|Viridiplantae,3G8PI@35493|Streptophyta,4JRWY@91835|fabids	35493|Streptophyta	L	Polyadenylate-binding protein-interacting protein	-	GO:0003674,GO:0003676,GO:0003723,GO:0003729,GO:0005488,GO:0097159,GO:1901363	-	-	-	-	-	-	-	-	-	-	DUF1771,PAM2,PPR,PPR_2,Smr
evm.model.Chr1.1830	102107.XP_008220856.1	0.0	1499.0	KOG4197@1|root,KOG4197@2759|Eukaryota,388VC@33090|Viridiplantae,3GXK2@35493|Streptophyta,4JKTR@91835|fabids	35493|Streptophyta	S	Pentatricopeptide repeat-containing protein	-	GO:0003674,GO:0003676,GO:0003723,GO:0003824,GO:0004518,GO:0004519,GO:0005488,GO:0005575,GO:0005622,GO:0005623,GO:0006139,GO:0006725,GO:0006807,GO:0008150,GO:0008152,GO:0009451,GO:0009987,GO:0016070,GO:0016787,GO:0016788,GO:0034641,GO:0043170,GO:0043226,GO:0043227,GO:0043229,GO:0043231,GO:0043412,GO:0044237,GO:0044238,GO:0044424,GO:0044464,GO:0046483,GO:0071704,GO:0090304,GO:0090305,GO:0097159,GO:…	-	-	-	-	-	-	-	-	-	-	DYW_deaminase,PPR,PPR_2
evm.model.Chr1.1834	102107.XP_008220600.1	0.0	1069.0	COG0451@1|root,KOG1430@2759|Eukaryota,37RRJ@33090|Viridiplantae,3G943@35493|Streptophyta,4JJ6M@91835|fabids	35493|Streptophyta	EI	3beta-hydroxysteroid-dehydrogenase decarboxylase isoform	-	GO:0003674,GO:0003824,GO:0005575,GO:0008150,GO:0008152,GO:0016020,GO:0016491,GO:0016614,GO:0016616,GO:0047012,GO:0055114	1.1.1.170	ko:K07748	ko00100,ko01100,ko01130,map00100,map01100,map01130	M00101	R07494	RC01163	ko00000,ko00001,ko00002,ko01000	-	-	-	3Beta_HSD,Reticulon
evm.model.Chr1.1835	3750.XP_008351944.1	0.0	1175.0	COG1236@1|root,KOG4374@1|root,KOG1361@2759|Eukaryota,KOG4374@2759|Eukaryota,37QW5@33090|Viridiplantae,3GG5Q@35493|Streptophyta,4JG4H@91835|fabids	35493|Streptophyta	AL	DNA cross-link repair protein	-	GO:0000228,GO:0000715,GO:0000723,GO:0000726,GO:0000781,GO:0000784,GO:0003674,GO:0003676,GO:0003677,GO:0003684,GO:0003824,GO:0004518,GO:0004527,GO:0004529,GO:0004536,GO:0005488,GO:0005575,GO:0005622,GO:0005623,GO:0005634,GO:0005654,GO:0005694,GO:0006139,GO:0006259,GO:0006281,GO:0006289,GO:0006302,GO:0006303,GO:0006725,GO:0006807,GO:0006950,GO:0006974,GO:0006996,GO:0008150,GO:0008152,GO:0008409,GO:…	-	ko:K15340	-	-	-	-	ko00000,ko03400	-	-	-	DRMBL,Lactamase_B_2,SAM_1
evm.model.Chr1.1838	102107.XP_008220604.1	9.49e-283	775.0	2C1JY@1|root,2QSVP@2759|Eukaryota,37IC7@33090|Viridiplantae,3GH51@35493|Streptophyta,4JKRF@91835|fabids	35493|Streptophyta	-	-	-	-	-	-	-	-	-	-	-	-	-	-	-
evm.model.Chr1.1836	102107.XP_008220603.1	0.0	1056.0	COG3424@1|root,2QU93@2759|Eukaryota,37JW2@33090|Viridiplantae,3GFCF@35493|Streptophyta,4JGF6@91835|fabids	35493|Streptophyta	I	3-ketoacyl-CoA synthase	-	GO:0005575,GO:0005622,GO:0005623,GO:0005737,GO:0005783,GO:0006950,GO:0008150,GO:0009266,GO:0009314,GO:0009409,GO:0009416,GO:0009628,GO:0012505,GO:0016020,GO:0043226,GO:0043227,GO:0043229,GO:0043231,GO:0044424,GO:0044444,GO:0044464,GO:0050896,GO:0080167	2.3.1.199	ko:K15397	ko00062,ko01110,map00062,map01110	M00415	R09419,R10825	RC00004,RC02888,RC02997	ko00000,ko00001,ko00002,ko01000	-	-	-	ACP_syn_III_C,FAE1_CUT1_RppA
evm.model.Chr1.1841	102107.XP_008220607.1	2.92e-297	811.0	2C7J1@1|root,2QYAK@2759|Eukaryota,37RQ6@33090|Viridiplantae,3GC99@35493|Streptophyta,4JN1X@91835|fabids	35493|Streptophyta	S	F-box only protein	-	GO:0003674,GO:0003824,GO:0004842,GO:0006464,GO:0006508,GO:0006511,GO:0006807,GO:0008150,GO:0008152,GO:0009056,GO:0009057,GO:0009987,GO:0010498,GO:0016567,GO:0016740,GO:0019538,GO:0019787,GO:0019941,GO:0030163,GO:0031146,GO:0032446,GO:0036211,GO:0043161,GO:0043170,GO:0043412,GO:0043632,GO:0044237,GO:0044238,GO:0044248,GO:0044257,GO:0044260,GO:0044265,GO:0044267,GO:0051603,GO:0070647,GO:0071704,GO:…	-	-	-	-	-	-	-	-	-	-	F-box
evm.model.Chr1.1840	102107.XP_008220606.1	5.2e-225	620.0	KOG0800@1|root,KOG0800@2759|Eukaryota,37QZ0@33090|Viridiplantae,3GG5T@35493|Streptophyta,4JD76@91835|fabids	35493|Streptophyta	O	E3 ubiquitin-protein ligase	-	GO:0000209,GO:0001101,GO:0003674,GO:0003824,GO:0004842,GO:0005575,GO:0005622,GO:0005623,GO:0005634,GO:0005737,GO:0005829,GO:0006464,GO:0006508,GO:0006511,GO:0006807,GO:0008150,GO:0008152,GO:0009056,GO:0009057,GO:0009719,GO:0009725,GO:0009737,GO:0009787,GO:0009788,GO:0009966,GO:0009968,GO:0009987,GO:0010033,GO:0010498,GO:0010646,GO:0010648,GO:0016567,GO:0016740,GO:0019538,GO:0019787,GO:0019941,GO:…	2.3.2.27	ko:K16274	-	-	-	-	ko00000,ko01000,ko04121	-	-	-	zf-RING_2
evm.model.Chr1.1852	102107.XP_008220619.1	4.06e-108	312.0	COG0271@1|root,KOG2313@2759|Eukaryota,37VK6@33090|Viridiplantae,3GJBT@35493|Streptophyta,4JQ3C@91835|fabids	35493|Streptophyta	T	Belongs to the BolA IbaG family	-	GO:0005575,GO:0005622,GO:0005623,GO:0005737,GO:0005739,GO:0009507,GO:0009536,GO:0043226,GO:0043227,GO:0043229,GO:0043231,GO:0044424,GO:0044444,GO:0044464	-	ko:K22066	-	-	-	-	ko00000,ko03029	-	-	-	BolA
evm.model.Chr1.1853	3760.EMJ23603	5.25e-206	574.0	COG5641@1|root,KOG1601@2759|Eukaryota,37P0B@33090|Viridiplantae,3GBNA@35493|Streptophyta,4JFAY@91835|fabids	35493|Streptophyta	K	Zinc finger protein CONSTANS-like	-	GO:0003674,GO:0003676,GO:0003677,GO:0003700,GO:0005488,GO:0005575,GO:0005622,GO:0005623,GO:0005634,GO:0006355,GO:0007154,GO:0007165,GO:0008150,GO:0009314,GO:0009416,GO:0009628,GO:0009639,GO:0009889,GO:0009909,GO:0009987,GO:0010017,GO:0010099,GO:0010114,GO:0010161,GO:0010468,GO:0010556,GO:0019219,GO:0019222,GO:0023052,GO:0031323,GO:0031326,GO:0043226,GO:0043227,GO:0043229,GO:0043231,GO:0043565,GO:…	-	-	-	-	-	-	-	-	-	-	CCT,zf-B_box
evm.model.Chr1.1850	3760.EMJ27524	2.86e-115	333.0	2CSYH@1|root,2S4AK@2759|Eukaryota,37W4B@33090|Viridiplantae,3GKEI@35493|Streptophyta,4JQUE@91835|fabids	35493|Streptophyta	S	Protein GLUTAMINE DUMPER	-	GO:0005575,GO:0005622,GO:0005623,GO:0005634,GO:0006521,GO:0006810,GO:0006811,GO:0006812,GO:0006820,GO:0006865,GO:0006868,GO:0008150,GO:0009987,GO:0010565,GO:0010585,GO:0015711,GO:0015804,GO:0015849,GO:0016020,GO:0016021,GO:0019222,GO:0031224,GO:0031323,GO:0032879,GO:0032890,GO:0032940,GO:0033238,GO:0034762,GO:0034765,GO:0043226,GO:0043227,GO:0043229,GO:0043231,GO:0043269,GO:0044070,GO:0044424,GO:…	-	-	-	-	-	-	-	-	-	-	-
evm.model.Chr1.1856	102107.XP_008220623.1	7.69e-146	431.0	COG0661@1|root,KOG1235@2759|Eukaryota,37RQ4@33090|Viridiplantae,3G8B9@35493|Streptophyta,4JFFJ@91835|fabids	35493|Streptophyta	S	AarF domain-containing protein kinase	-	-	-	ko:K08869	-	-	-	-	ko00000,ko01001	-	-	-	ABC1
evm.model.Chr1.1857	102107.XP_008220625.1	3.36e-219	604.0	2CMS4@1|root,2QRMY@2759|Eukaryota,37JIE@33090|Viridiplantae,3G9B8@35493|Streptophyta,4JH82@91835|fabids	35493|Streptophyta	S	Protein ENHANCED DISEASE RESISTANCE 2-like	-	-	-	-	-	-	-	-	-	-	-	-	DUF1336
evm.model.Chr1.1854	3760.EMJ24257	1.19e-206	575.0	COG0631@1|root,KOG0698@2759|Eukaryota,37P2Y@33090|Viridiplantae,3G8HV@35493|Streptophyta,4JJMZ@91835|fabids	35493|Streptophyta	T	phosphatase 2c	-	GO:0003674,GO:0003824,GO:0004721,GO:0004722,GO:0005575,GO:0005623,GO:0005886,GO:0006464,GO:0006470,GO:0006793,GO:0006796,GO:0006807,GO:0006950,GO:0006952,GO:0008150,GO:0008152,GO:0009605,GO:0009607,GO:0009617,GO:0009987,GO:0016020,GO:0016311,GO:0016787,GO:0016788,GO:0016791,GO:0019538,GO:0036211,GO:0042578,GO:0042742,GO:0043170,GO:0043207,GO:0043412,GO:0044237,GO:0044238,GO:0044260,GO:0044267,GO:…	3.1.3.16	ko:K17506	-	-	-	-	ko00000,ko01000,ko01009	-	-	-	PP2C
evm.model.Chr1.1855	102107.XP_008220623.1	0.0	953.0	COG0661@1|root,KOG1235@2759|Eukaryota,37RQ4@33090|Viridiplantae,3G8B9@35493|Streptophyta,4JFFJ@91835|fabids	35493|Streptophyta	S	AarF domain-containing protein kinase	-	-	-	ko:K08869	-	-	-	-	ko00000,ko01001	-	-	-	ABC1
evm.model.Chr1.1864	102107.XP_008220633.1	3.76e-233	644.0	KOG2863@1|root,KOG2863@2759|Eukaryota,37N9T@33090|Viridiplantae,3G8M7@35493|Streptophyta,4JHK4@91835|fabids	35493|Streptophyta	A	Lariat debranching	DBR1	GO:0000003,GO:0000375,GO:0000377,GO:0000398,GO:0003006,GO:0003674,GO:0003824,GO:0004518,GO:0004519,GO:0004521,GO:0004540,GO:0005575,GO:0005622,GO:0005623,GO:0005634,GO:0006139,GO:0006396,GO:0006397,GO:0006725,GO:0006807,GO:0007275,GO:0008150,GO:0008152,GO:0008380,GO:0008419,GO:0009790,GO:0009791,GO:0009793,GO:0009987,GO:0010154,GO:0010467,GO:0016070,GO:0016071,GO:0016787,GO:0016788,GO:0016891,GO:…	-	ko:K18328	-	-	-	-	ko00000,ko01000,ko03009	-	-	-	DBR1,Metallophos,peroxidase
evm.model.Chr1.916_evm.model.Chr1.917_evm.model.Chr1.918	3760.EMJ23872	5.72e-238	654.0	KOG1987@1|root,KOG1987@2759|Eukaryota,37IB6@33090|Viridiplantae,3GAZC@35493|Streptophyta,4JHD0@91835|fabids	35493|Streptophyta	D	BTB POZ domain-containing protein	-	GO:0000151,GO:0003674,GO:0005488,GO:0005515,GO:0005575,GO:0005622,GO:0005623,GO:0005737,GO:0006508,GO:0006511,GO:0006807,GO:0008150,GO:0008152,GO:0009056,GO:0009057,GO:0009987,GO:0010498,GO:0019005,GO:0019222,GO:0019538,GO:0019899,GO:0019941,GO:0030162,GO:0030163,GO:0031461,GO:0031463,GO:0031625,GO:0032991,GO:0043161,GO:0043170,GO:0043632,GO:0044237,GO:0044238,GO:0044248,GO:0044257,GO:0044260,GO:…	-	ko:K10523	ko04340,ko04341,map04340,map04341	M00384	-	-	ko00000,ko00001,ko00002,ko04121	-	-	-	BTB
evm.model.Chr1.1861	102107.XP_008220634.1	6.78e-127	368.0	28KN8@1|root,2QT3T@2759|Eukaryota,37IVB@33090|Viridiplantae,3GAFI@35493|Streptophyta,4JG25@91835|fabids	35493|Streptophyta	Q	Removal of H(2)O(2), oxidation of toxic reductants, biosynthesis and degradation of lignin, suberization, auxin catabolism, response to environmental stresses such as wounding, pathogen attack and oxidative stress	-	GO:0003674,GO:0003824,GO:0004601,GO:0005575,GO:0005618,GO:0005623,GO:0005911,GO:0008150,GO:0008152,GO:0009505,GO:0009506,GO:0009636,GO:0009664,GO:0009987,GO:0016043,GO:0016209,GO:0016491,GO:0016684,GO:0030054,GO:0030312,GO:0042221,GO:0044464,GO:0045229,GO:0050896,GO:0051716,GO:0055044,GO:0055114,GO:0070887,GO:0071554,GO:0071555,GO:0071669,GO:0071840,GO:0071944,GO:0097237,GO:0098754,GO:0098869,GO:…	1.11.1.7	ko:K00430	ko00940,ko01100,ko01110,map00940,map01100,map01110	-	R00602,R02596,R03919,R04007,R07443	RC00034	ko00000,ko00001,ko01000	-	-	-	peroxidase
evm.model.Chr1.1862	3760.EMJ25893	7.61e-89	267.0	28KN8@1|root,2QT3T@2759|Eukaryota,37IVB@33090|Viridiplantae,3GAFI@35493|Streptophyta,4JG25@91835|fabids	35493|Streptophyta	Q	Removal of H(2)O(2), oxidation of toxic reductants, biosynthesis and degradation of lignin, suberization, auxin catabolism, response to environmental stresses such as wounding, pathogen attack and oxidative stress	-	GO:0003674,GO:0003824,GO:0004601,GO:0005575,GO:0005618,GO:0005623,GO:0005911,GO:0008150,GO:0008152,GO:0009505,GO:0009506,GO:0009636,GO:0009664,GO:0009987,GO:0016043,GO:0016209,GO:0016491,GO:0016684,GO:0030054,GO:0030312,GO:0042221,GO:0044464,GO:0045229,GO:0050896,GO:0051716,GO:0055044,GO:0055114,GO:0070887,GO:0071554,GO:0071555,GO:0071669,GO:0071840,GO:0071944,GO:0097237,GO:0098754,GO:0098869,GO:…	1.11.1.7	ko:K00430	ko00940,ko01100,ko01110,map00940,map01100,map01110	-	R00602,R02596,R03919,R04007,R07443	RC00034	ko00000,ko00001,ko01000	-	-	-	peroxidase
evm.model.Chr1.1867	102107.XP_008220635.1	0.0	1156.0	COG4638@1|root,2QT2X@2759|Eukaryota,37MMJ@33090|Viridiplantae,3GCHT@35493|Streptophyta,4JGIX@91835|fabids	35493|Streptophyta	P	Protein TIC 55, chloroplastic-like	-	GO:0005575,GO:0005622,GO:0005623,GO:0005737,GO:0006605,GO:0006810,GO:0006886,GO:0008104,GO:0008150,GO:0009507,GO:0009526,GO:0009536,GO:0009941,GO:0015031,GO:0015833,GO:0031967,GO:0031975,GO:0033036,GO:0033365,GO:0034613,GO:0042886,GO:0043226,GO:0043227,GO:0043229,GO:0043231,GO:0044422,GO:0044424,GO:0044434,GO:0044435,GO:0044444,GO:0044446,GO:0044464,GO:0045036,GO:0045184,GO:0046907,GO:0051179,GO:…	-	-	-	-	-	-	-	-	-	-	PaO,Rieske
evm.model.Chr1.1868	102107.XP_008220636.1	0.0	1498.0	COG0699@1|root,KOG0446@2759|Eukaryota,37SWZ@33090|Viridiplantae,3GHHT@35493|Streptophyta	35493|Streptophyta	U	Belongs to the TRAFAC class dynamin-like GTPase superfamily. Dynamin Fzo YdjA family	-	GO:0003674,GO:0005488,GO:0005515,GO:0005575,GO:0005622,GO:0005623,GO:0005737,GO:0005777,GO:0008017,GO:0008092,GO:0015631,GO:0042579,GO:0042802,GO:0043226,GO:0043227,GO:0043229,GO:0043231,GO:0044424,GO:0044444,GO:0044464	3.6.5.5	ko:K17065	ko04139,ko04214,ko04217,ko04621,ko04668,map04139,map04214,map04217,map04621,map04668	-	-	-	ko00000,ko00001,ko01000,ko03029,ko04131,ko04147	-	-	-	Dynamin_M,Dynamin_N,GED
evm.model.Chr1.1869	102107.XP_008220637.1	0.0	924.0	KOG2185@1|root,KOG2185@2759|Eukaryota,37RXI@33090|Viridiplantae,3GAHC@35493|Streptophyta,4JH7C@91835|fabids	35493|Streptophyta	A	zinc finger CCCH domain-containing protein	-	-	-	-	-	-	-	-	-	-	-	-	G-patch,zf-CCCH
evm.model.Chr1.1870	102107.XP_008220638.1	5.95e-101	293.0	2AHXF@1|root,2RZ3D@2759|Eukaryota,37UE6@33090|Viridiplantae,3GIYU@35493|Streptophyta,4JPEG@91835|fabids	35493|Streptophyta	S	Spindle and kinetochore-associated protein 2	-	-	-	-	-	-	-	-	-	-	-	-	SKA2
evm.model.Chr1.1871	102107.XP_008220639.1	3.68e-91	268.0	2BFA7@1|root,2S16K@2759|Eukaryota,37VEU@33090|Viridiplantae,3GJH8@35493|Streptophyta,4JQEN@91835|fabids	35493|Streptophyta	S	DnaJ Hsp40 cysteine-rich domain superfamily protein	-	-	-	-	-	-	-	-	-	-	-	-	-
evm.model.Chr1.4900	102107.XP_008223432.1	2.1e-288	788.0	COG0539@1|root,2QUY8@2759|Eukaryota,37QBM@33090|Viridiplantae,3GG75@35493|Streptophyta,4JDMR@91835|fabids	35493|Streptophyta	J	30S ribosomal protein S1	-	GO:0003674,GO:0003676,GO:0003723,GO:0003729,GO:0005488,GO:0005575,GO:0005622,GO:0005623,GO:0005737,GO:0008150,GO:0009507,GO:0009532,GO:0009536,GO:0009570,GO:0009579,GO:0009719,GO:0009725,GO:0009735,GO:0010033,GO:0016020,GO:0042221,GO:0043226,GO:0043227,GO:0043229,GO:0043231,GO:0044422,GO:0044424,GO:0044434,GO:0044435,GO:0044444,GO:0044446,GO:0044464,GO:0050896,GO:0097159,GO:1901363	-	ko:K02945	ko03010,map03010	M00178	-	-	br01610,ko00000,ko00001,ko00002,ko03011	-	-	-	S1
evm.model.Chr1.1873	102107.XP_008220644.1	0.0	1073.0	COG0707@1|root,2QPXV@2759|Eukaryota,37P1J@33090|Viridiplantae,3G9N5@35493|Streptophyta,4JIQM@91835|fabids	35493|Streptophyta	M	Monogalactosyldiacylglycerol synthase	MGD1	GO:0000003,GO:0003006,GO:0003674,GO:0003824,GO:0005575,GO:0005622,GO:0005623,GO:0005737,GO:0006629,GO:0006643,GO:0006664,GO:0006996,GO:0007275,GO:0008150,GO:0008152,GO:0008194,GO:0008378,GO:0008610,GO:0009058,GO:0009247,GO:0009507,GO:0009526,GO:0009528,GO:0009536,GO:0009657,GO:0009668,GO:0009706,GO:0009790,GO:0009791,GO:0009793,GO:0009941,GO:0009987,GO:0010027,GO:0010154,GO:0016020,GO:0016043,GO:…	2.4.1.46	ko:K03715	ko00561,ko01100,map00561,map01100	-	R02691	RC00005,RC00059	ko00000,ko00001,ko01000,ko01003	-	GT28	-	Glyco_tran_28_C,MGDG_synth
evm.model.Chr1.4906	102107.XP_008223439.1	0.0	1067.0	KOG2287@1|root,KOG2287@2759|Eukaryota,37HNX@33090|Viridiplantae,3G8NE@35493|Streptophyta,4JEHZ@91835|fabids	35493|Streptophyta	G	beta-1,3-galactosyltransferase 16	-	GO:0000003,GO:0003006,GO:0003674,GO:0003824,GO:0005575,GO:0005622,GO:0005623,GO:0005737,GO:0005794,GO:0006029,GO:0006464,GO:0006486,GO:0006493,GO:0006807,GO:0007275,GO:0008150,GO:0008152,GO:0008378,GO:0009058,GO:0009059,GO:0009100,GO:0009101,GO:0009653,GO:0009791,GO:0009888,GO:0009987,GO:0010015,GO:0010053,GO:0010054,GO:0010154,GO:0010191,GO:0010192,GO:0010214,GO:0010384,GO:0010404,GO:0010405,GO:…	-	ko:K20843	-	-	-	-	ko00000,ko01000,ko01003	-	GT31	-	Gal-bind_lectin,Galactosyl_T
evm.model.Chr1.1876	102107.XP_008220646.1	1.56e-126	360.0	KOG3318@1|root,KOG3318@2759|Eukaryota,37ITB@33090|Viridiplantae,3G7QG@35493|Streptophyta,4JFRD@91835|fabids	35493|Streptophyta	S	ER membrane protein complex subunit	-	-	-	-	-	-	-	-	-	-	-	-	DUF1077
evm.model.Chr1.4901	102107.XP_008223434.1	3.28e-69	209.0	2BDGR@1|root,2S12K@2759|Eukaryota,37VAP@33090|Viridiplantae,3GJID@35493|Streptophyta,4JU50@91835|fabids	35493|Streptophyta	S	Stress responsive A/B Barrel Domain	-	GO:0005575,GO:0005622,GO:0005623,GO:0005737,GO:0005829,GO:0005886,GO:0006950,GO:0006952,GO:0008150,GO:0009605,GO:0009607,GO:0009617,GO:0009620,GO:0016020,GO:0042742,GO:0043207,GO:0044424,GO:0044444,GO:0044464,GO:0050832,GO:0050896,GO:0051704,GO:0051707,GO:0071944,GO:0098542	-	-	-	-	-	-	-	-	-	-	Dabb
evm.model.Chr1.4903	3760.EMJ23712	1.63e-159	451.0	KOG4776@1|root,KOG4776@2759|Eukaryota,37Q12@33090|Viridiplantae,3GG01@35493|Streptophyta,4JE8F@91835|fabids	35493|Streptophyta	K	Craniofacial development protein	-	-	-	-	-	-	-	-	-	-	-	-	BCNT
evm.model.Chr1.4904	3760.EMJ24460	0.0	979.0	COG1249@1|root,KOG1335@2759|Eukaryota,37PEG@33090|Viridiplantae,3GEXX@35493|Streptophyta,4JDJP@91835|fabids	35493|Streptophyta	C	Dihydrolipoyl dehydrogenase	-	GO:0000166,GO:0003674,GO:0003824,GO:0004148,GO:0005488,GO:0005507,GO:0005524,GO:0005575,GO:0005576,GO:0005622,GO:0005623,GO:0005737,GO:0005739,GO:0005740,GO:0005743,GO:0005746,GO:0005747,GO:0005759,GO:0008144,GO:0008150,GO:0008152,GO:0008270,GO:0009507,GO:0009536,GO:0010035,GO:0010038,GO:0016020,GO:0016491,GO:0016651,GO:0016667,GO:0016668,GO:0017076,GO:0019866,GO:0030554,GO:0030964,GO:0031090,GO:…	1.8.1.4	ko:K00382	ko00010,ko00020,ko00260,ko00280,ko00620,ko00630,ko00640,ko01100,ko01110,ko01120,ko01130,ko01200,map00010,map00020,map00260,map00280,map00620,map00630,map00640,map01100,map01110,map01120,map01130,map01200	M00009,M00011,M00036,M00307,M00532	R00209,R01221,R01698,R03815,R07618,R08549	RC00004,RC00022,RC00583,RC02742,RC02833,RC02834	br01601,ko00000,ko00001,ko00002,ko01000,ko04147	-	-	-	Pyr_redox_2,Pyr_redox_dim
evm.model.Chr1.4909	102107.XP_008223441.1	0.0	948.0	COG5434@1|root,2QS3K@2759|Eukaryota,37K17@33090|Viridiplantae,3GEP3@35493|Streptophyta,4JHQW@91835|fabids	35493|Streptophyta	G	Polygalacturonase	-	GO:0003674,GO:0003824,GO:0004553,GO:0004650,GO:0005575,GO:0005618,GO:0005623,GO:0008150,GO:0009664,GO:0009825,GO:0009827,GO:0009831,GO:0009987,GO:0016043,GO:0016049,GO:0016787,GO:0016798,GO:0030312,GO:0040007,GO:0042545,GO:0042547,GO:0044464,GO:0045229,GO:0071554,GO:0071555,GO:0071669,GO:0071840,GO:0071944	3.2.1.67	ko:K01213	ko00040,ko01100,map00040,map01100	M00081	R01982,R07413	RC00049	ko00000,ko00001,ko00002,ko01000	-	-	-	Glyco_hydro_28
evm.model.Chr1.1881	3760.EMJ23324	0.0	973.0	2CMB6@1|root,2QPUV@2759|Eukaryota,37RJA@33090|Viridiplantae,3G7MR@35493|Streptophyta,4JNRM@91835|fabids	35493|Streptophyta	S	Folate-Biopterin Transporter	-	-	-	-	-	-	-	-	-	-	-	-	BT1
evm.model.Chr1.4910	102107.XP_008223445.1	9.28e-58	179.0	2CGFU@1|root,2S1BH@2759|Eukaryota,37VBK@33090|Viridiplantae,3GJH1@35493|Streptophyta,4JQ29@91835|fabids	35493|Streptophyta	S	Belongs to the complex I LYR family	-	-	-	ko:K22069	-	-	-	-	ko00000,ko03029	-	-	-	Complex1_LYR
evm.model.Chr1.1885	3760.EMJ23151	0.0	1589.0	28PH6@1|root,2QW59@2759|Eukaryota,37PVQ@33090|Viridiplantae,3GGIE@35493|Streptophyta,4JINH@91835|fabids	35493|Streptophyta	S	Myb/SANT-like DNA-binding domain	-	-	-	-	-	-	-	-	-	-	-	-	Myb_DNA-bind_3
evm.model.Chr1.4916	102107.XP_008223473.1	3.57e-236	649.0	KOG0765@1|root,KOG0765@2759|Eukaryota,37J7V@33090|Viridiplantae,3G95Z@35493|Streptophyta,4JIG1@91835|fabids	35493|Streptophyta	C	Belongs to the mitochondrial carrier (TC 2.A.29) family	-	GO:0000166,GO:0001882,GO:0001883,GO:0003674,GO:0005488,GO:0005525,GO:0005575,GO:0005622,GO:0005623,GO:0005737,GO:0005768,GO:0005769,GO:0005794,GO:0005802,GO:0006810,GO:0008047,GO:0008150,GO:0010033,GO:0010817,GO:0012505,GO:0014070,GO:0016004,GO:0016192,GO:0017076,GO:0019001,GO:0019222,GO:0030234,GO:0031001,GO:0031323,GO:0031410,GO:0031982,GO:0031984,GO:0032350,GO:0032549,GO:0032550,GO:0032553,GO:…	-	ko:K15121	-	-	-	-	ko00000,ko02000	2.A.29	-	-	Mito_carr
evm.model.Chr1.1889	3760.EMJ24973	4.45e-169	473.0	COG0386@1|root,KOG1651@2759|Eukaryota,37K04@33090|Viridiplantae,3G9CQ@35493|Streptophyta,4JEE8@91835|fabids	35493|Streptophyta	O	Belongs to the glutathione peroxidase family	-	GO:0005575,GO:0005622,GO:0005623,GO:0005737,GO:0008150,GO:0009507,GO:0009526,GO:0009532,GO:0009534,GO:0009535,GO:0009536,GO:0009570,GO:0009579,GO:0009628,GO:0009941,GO:0016020,GO:0031967,GO:0031975,GO:0031976,GO:0031984,GO:0034357,GO:0042651,GO:0043226,GO:0043227,GO:0043229,GO:0043231,GO:0044422,GO:0044424,GO:0044434,GO:0044435,GO:0044436,GO:0044444,GO:0044446,GO:0044464,GO:0050896,GO:0055035,GO:…	1.11.1.9	ko:K00432	ko00480,ko00590,ko04918,map00480,map00590,map04918	-	R00274,R07034,R07035	RC00011,RC00982	ko00000,ko00001,ko01000	-	-	-	GSHPx
evm.model.Chr1.1887	102107.XP_008220651.1	4.81e-70	211.0	KOG1766@1|root,KOG1766@2759|Eukaryota,37VB5@33090|Viridiplantae,3GJER@35493|Streptophyta,4JPZX@91835|fabids	35493|Streptophyta	S	Enhancer of rudimentary homolog	-	-	-	-	-	-	-	-	-	-	-	-	ER
evm.model.Chr1.4912	102107.XP_008223451.1	0.0	1388.0	28JUI@1|root,2QS8G@2759|Eukaryota,37J88@33090|Viridiplantae,3GE56@35493|Streptophyta,4JF35@91835|fabids	35493|Streptophyta	S	DNA (cytosine-5)-methyltransferase	-	-	-	-	-	-	-	-	-	-	-	-	DNA_methylase
evm.model.Chr1.2982	102107.XP_008221538.1	1.53e-109	332.0	2BI7K@1|root,2S1DM@2759|Eukaryota,37VAF@33090|Viridiplantae,3GK1S@35493|Streptophyta,4JUY1@91835|fabids	35493|Streptophyta	-	-	-	GO:0001101,GO:0002831,GO:0002833,GO:0006950,GO:0006970,GO:0007154,GO:0007165,GO:0008150,GO:0009266,GO:0009408,GO:0009409,GO:0009605,GO:0009607,GO:0009617,GO:0009628,GO:0009651,GO:0009719,GO:0009725,GO:0009737,GO:0009738,GO:0009755,GO:0009987,GO:0010033,GO:0023052,GO:0031347,GO:0031349,GO:0032101,GO:0032103,GO:0032870,GO:0033993,GO:0042221,GO:0043207,GO:0043900,GO:0043902,GO:0048518,GO:0048583,GO:…	-	-	-	-	-	-	-	-	-	-	-
evm.model.Chr1.1651	102107.XP_008220397.1	0.0	1587.0	COG5059@1|root,KOG0242@2759|Eukaryota,37KMY@33090|Viridiplantae,3G7S9@35493|Streptophyta,4JDSH@91835|fabids	35493|Streptophyta	Z	Belongs to the TRAFAC class myosin-kinesin ATPase superfamily. Kinesin family	-	GO:0000070,GO:0000226,GO:0000278,GO:0000280,GO:0000775,GO:0000776,GO:0000779,GO:0000793,GO:0000819,GO:0001932,GO:0001934,GO:0002376,GO:0002478,GO:0002495,GO:0002504,GO:0003674,GO:0003774,GO:0003777,GO:0003824,GO:0005488,GO:0005515,GO:0005575,GO:0005622,GO:0005623,GO:0005634,GO:0005654,GO:0005694,GO:0005737,GO:0005819,GO:0005828,GO:0005829,GO:0005856,GO:0005871,GO:0005874,GO:0005875,GO:0005876,GO:…	-	ko:K11498	-	-	-	-	ko00000,ko01009,ko03036	-	-	-	Kinesin
evm.model.Chr1.2986	102107.XP_008221541.1	2.38e-105	318.0	COG2110@1|root,KOG2633@2759|Eukaryota,37SI4@33090|Viridiplantae,3GC7M@35493|Streptophyta,4JJ2V@91835|fabids	35493|Streptophyta	BK	Protein GDAP2 homolog	-	-	-	-	-	-	-	-	-	-	-	-	CRAL_TRIO_2,Macro
evm.model.Chr1.1654	3760.EMJ28229	8.15e-81	270.0	COG5104@1|root,KOG0152@2759|Eukaryota,37P76@33090|Viridiplantae,3GANH@35493|Streptophyta,4JETK@91835|fabids	35493|Streptophyta	A	pre-mRNA-processing protein 40A-like	-	GO:0000375,GO:0000377,GO:0000398,GO:0003674,GO:0003676,GO:0003723,GO:0005488,GO:0005515,GO:0005575,GO:0005622,GO:0005623,GO:0005634,GO:0005654,GO:0005681,GO:0005684,GO:0005685,GO:0005737,GO:0005829,GO:0006139,GO:0006396,GO:0006397,GO:0006725,GO:0006807,GO:0006928,GO:0006996,GO:0007010,GO:0008150,GO:0008152,GO:0008360,GO:0008380,GO:0009987,GO:0010467,GO:0010564,GO:0016043,GO:0016070,GO:0016071,GO:…	-	ko:K12821	ko03040,map03040	-	-	-	ko00000,ko00001,ko03041	-	-	-	FF,WW
evm.model.Chr1.1655	102107.XP_008220399.1	0.0	1196.0	COG5104@1|root,KOG0152@2759|Eukaryota,37P76@33090|Viridiplantae,3GANH@35493|Streptophyta,4JETK@91835|fabids	35493|Streptophyta	A	pre-mRNA-processing protein 40A-like	-	GO:0000375,GO:0000377,GO:0000398,GO:0003674,GO:0003676,GO:0003723,GO:0005488,GO:0005515,GO:0005575,GO:0005622,GO:0005623,GO:0005634,GO:0005654,GO:0005681,GO:0005684,GO:0005685,GO:0005737,GO:0005829,GO:0006139,GO:0006396,GO:0006397,GO:0006725,GO:0006807,GO:0006928,GO:0006996,GO:0007010,GO:0008150,GO:0008152,GO:0008360,GO:0008380,GO:0009987,GO:0010467,GO:0010564,GO:0016043,GO:0016070,GO:0016071,GO:…	-	ko:K12821	ko03040,map03040	-	-	-	ko00000,ko00001,ko03041	-	-	-	FF,WW
evm.model.Chr1.2984	3760.EMJ27632	8.26e-202	570.0	KOG1192@1|root,KOG1192@2759|Eukaryota,37QQF@33090|Viridiplantae,3GFJ1@35493|Streptophyta,4JSE7@91835|fabids	35493|Streptophyta	CG	Belongs to the UDP-glycosyltransferase family	-	GO:0003674,GO:0003824,GO:0005575,GO:0005622,GO:0005623,GO:0008194,GO:0016740,GO:0016757,GO:0016758,GO:0035251,GO:0043226,GO:0043227,GO:0043229,GO:0043231,GO:0044424,GO:0044464,GO:0046527,GO:0047243,GO:0080043,GO:0080044	-	-	-	-	-	-	-	-	-	-	UDPGT
evm.model.Chr1.1652	102107.XP_008220398.1	3.55e-102	306.0	2A7JR@1|root,2RYEF@2759|Eukaryota,37TZW@33090|Viridiplantae,3GIDR@35493|Streptophyta,4JQT8@91835|fabids	35493|Streptophyta	-	-	-	-	-	-	-	-	-	-	-	-	-	-	DUF4378
evm.model.Chr1.2983	102107.XP_008221539.1	1.71e-51	174.0	COG0666@1|root,KOG4412@2759|Eukaryota,37M4E@33090|Viridiplantae,3G7CW@35493|Streptophyta,4JK05@91835|fabids	35493|Streptophyta	O	26S proteasome non-ATPase regulatory subunit	-	-	-	ko:K06694	-	-	-	-	ko00000,ko03051	-	-	-	Ank,Ank_2,Ank_3,Ank_4,Ank_5
evm.model.Chr1.1653	102107.XP_008220398.1	3.32e-106	316.0	2A7JR@1|root,2RYEF@2759|Eukaryota,37TZW@33090|Viridiplantae,3GIDR@35493|Streptophyta,4JQT8@91835|fabids	35493|Streptophyta	-	-	-	-	-	-	-	-	-	-	-	-	-	-	DUF4378
evm.model.Chr1.1658	3760.EMJ28384	0.0	1057.0	28J7T@1|root,2QRK7@2759|Eukaryota,37MV0@33090|Viridiplantae,3GFPP@35493|Streptophyta,4JEZ6@91835|fabids	35493|Streptophyta	K	Growth-regulating factor	-	-	-	-	-	-	-	-	-	-	-	-	QLQ,WRC
evm.model.Chr1.2989	102107.XP_008221722.1	0.0	1554.0	KOG4197@1|root,KOG4197@2759|Eukaryota,37KIP@33090|Viridiplantae,3GGFX@35493|Streptophyta,4JFZW@91835|fabids	35493|Streptophyta	S	Pentatricopeptide repeat-containing protein	-	-	-	-	-	-	-	-	-	-	-	-	DYW_deaminase,PPR,PPR_2
evm.model.Chr1.2987	102107.XP_008221541.1	6.36e-284	782.0	COG2110@1|root,KOG2633@2759|Eukaryota,37SI4@33090|Viridiplantae,3GC7M@35493|Streptophyta,4JJ2V@91835|fabids	35493|Streptophyta	BK	Protein GDAP2 homolog	-	-	-	-	-	-	-	-	-	-	-	-	CRAL_TRIO_2,Macro
evm.model.Chr1.291	102107.XP_008218851.1	3.25e-273	749.0	28IHX@1|root,2QQUT@2759|Eukaryota,37M8V@33090|Viridiplantae,3GC3E@35493|Streptophyta,4JTMB@91835|fabids	35493|Streptophyta	S	Protein BYPASS1-related	-	-	-	-	-	-	-	-	-	-	-	-	BPS1
evm.model.Chr1.292	102107.XP_008218846.1	4.01e-278	763.0	COG2896@1|root,KOG2876@2759|Eukaryota,37HYZ@33090|Viridiplantae,3GGVM@35493|Streptophyta,4JGSZ@91835|fabids	35493|Streptophyta	H	Cyclic pyranopterin monophosphate synthase	-	GO:0005575,GO:0005622,GO:0005623,GO:0005737,GO:0005739,GO:0006732,GO:0006777,GO:0006793,GO:0006796,GO:0006807,GO:0008150,GO:0008152,GO:0009058,GO:0009108,GO:0009507,GO:0009536,GO:0009987,GO:0018130,GO:0019538,GO:0019637,GO:0019720,GO:0043170,GO:0043226,GO:0043227,GO:0043229,GO:0043231,GO:0043545,GO:0044237,GO:0044238,GO:0044249,GO:0044260,GO:0044267,GO:0044424,GO:0044444,GO:0044464,GO:0046483,GO:…	4.1.99.22	ko:K03639	ko00790,ko01100,ko04122,map00790,map01100,map04122	-	R09394	RC03420	ko00000,ko00001,ko01000	-	-	-	Fer4_12,Mob_synth_C,Radical_SAM
evm.model.Chr1.297	102107.XP_008218840.1	0.0	894.0	COG1736@1|root,KOG2648@2759|Eukaryota,37IX3@33090|Viridiplantae,3GDQ8@35493|Streptophyta,4JN2F@91835|fabids	35493|Streptophyta	J	Diphthamide biosynthesis protein	-	GO:0006417,GO:0006448,GO:0006464,GO:0006807,GO:0008150,GO:0008152,GO:0009058,GO:0009889,GO:0009987,GO:0010468,GO:0010556,GO:0010608,GO:0017182,GO:0017183,GO:0018193,GO:0018202,GO:0019222,GO:0019538,GO:0031323,GO:0031326,GO:0032268,GO:0034248,GO:0036211,GO:0043170,GO:0043412,GO:0044237,GO:0044238,GO:0044249,GO:0044260,GO:0044267,GO:0050789,GO:0050794,GO:0051171,GO:0051246,GO:0060255,GO:0065007,GO:…	2.5.1.108	ko:K07561	-	-	R10455	RC00021,RC03180	ko00000,ko01000,ko03012	-	-	-	Diphthamide_syn
evm.model.Chr1.1661	3760.EMJ26044	0.0	1256.0	28IJ6@1|root,2QQ82@2759|Eukaryota,37J76@33090|Viridiplantae,3GFSA@35493|Streptophyta,4JK9F@91835|fabids	35493|Streptophyta	K	AP2-like ethylene-responsive transcription factor	-	GO:0003674,GO:0003676,GO:0003677,GO:0003700,GO:0005488,GO:0006082,GO:0006355,GO:0006790,GO:0006807,GO:0008150,GO:0008152,GO:0009888,GO:0009889,GO:0009987,GO:0010073,GO:0010074,GO:0010468,GO:0010492,GO:0010556,GO:0016143,GO:0019219,GO:0019222,GO:0019748,GO:0019757,GO:0019760,GO:0019827,GO:0031323,GO:0031326,GO:0032501,GO:0032502,GO:0042127,GO:0043436,GO:0043565,GO:0044237,GO:0044281,GO:0048507,GO:…	-	ko:K09285	-	-	-	-	ko00000,ko03000	-	-	-	AP2
evm.model.Chr1.1662	102107.XP_008220406.1	8.32e-295	806.0	2CCVI@1|root,2QRH8@2759|Eukaryota,37JNK@33090|Viridiplantae,3GGJV@35493|Streptophyta,4JFCS@91835|fabids	35493|Streptophyta	K	transcription factor	-	GO:0003674,GO:0003700,GO:0005575,GO:0005622,GO:0005623,GO:0005634,GO:0006355,GO:0008150,GO:0009314,GO:0009416,GO:0009628,GO:0009637,GO:0009889,GO:0010468,GO:0010556,GO:0019219,GO:0019222,GO:0031323,GO:0031326,GO:0043226,GO:0043227,GO:0043229,GO:0043231,GO:0044424,GO:0044464,GO:0050789,GO:0050794,GO:0050896,GO:0051171,GO:0051252,GO:0060255,GO:0065007,GO:0080090,GO:0140110,GO:1903506,GO:2000112,GO:…	-	-	-	-	-	-	-	-	-	-	HLH
evm.model.Chr1.2991	102107.XP_008221547.1	0.0	2107.0	2CMKM@1|root,2QQQ0@2759|Eukaryota,37QNR@33090|Viridiplantae,3GEJB@35493|Streptophyta,4JM8R@91835|fabids	35493|Streptophyta	S	Plant protein of unknown function (DUF863)	-	-	-	-	-	-	-	-	-	-	-	-	DUF863
evm.model.Chr1.2990	102107.XP_008221546.1	0.0	1359.0	KOG4197@1|root,KOG4197@2759|Eukaryota,37K71@33090|Viridiplantae,3GFIF@35493|Streptophyta,4JGHT@91835|fabids	35493|Streptophyta	L	Pentatricopeptide repeat-containing protein	-	GO:0003674,GO:0003676,GO:0003723,GO:0003824,GO:0004518,GO:0004519,GO:0005488,GO:0005575,GO:0005622,GO:0005623,GO:0006139,GO:0006725,GO:0006807,GO:0008150,GO:0008152,GO:0009451,GO:0009987,GO:0016070,GO:0016787,GO:0016788,GO:0034641,GO:0043170,GO:0043226,GO:0043227,GO:0043229,GO:0043231,GO:0043412,GO:0044237,GO:0044238,GO:0044424,GO:0044464,GO:0046483,GO:0071704,GO:0090304,GO:0090305,GO:0097159,GO:…	-	-	-	-	-	-	-	-	-	-	PPR,PPR_2
evm.model.Chr1.2997	3760.EMJ24536	2.53e-265	726.0	COG1723@1|root,KOG2861@2759|Eukaryota,37JVB@33090|Viridiplantae,3GG00@35493|Streptophyta,4JIJA@91835|fabids	35493|Streptophyta	S	Uncharacterised ACR, YagE family COG1723	-	-	-	-	-	-	-	-	-	-	-	-	DUF155
evm.model.Chr1.1666	102107.XP_008220412.1	2.12e-145	410.0	28ITR@1|root,2QR55@2759|Eukaryota,37NBB@33090|Viridiplantae,3GBRH@35493|Streptophyta,4JIJX@91835|fabids	35493|Streptophyta	S	Helix-hairpin-helix DNA-binding motif class 1	-	-	-	-	-	-	-	-	-	-	-	-	-
evm.model.Chr1.2995	102107.XP_008221549.1	4.29e-197	548.0	COG1605@1|root,KOG0795@2759|Eukaryota,37MUR@33090|Viridiplantae,3GFMG@35493|Streptophyta,4JIQ0@91835|fabids	35493|Streptophyta	E	Chorismate mutase	-	GO:0000162,GO:0003674,GO:0003824,GO:0004106,GO:0005575,GO:0005622,GO:0005623,GO:0005737,GO:0006082,GO:0006520,GO:0006568,GO:0006576,GO:0006586,GO:0006725,GO:0006807,GO:0006950,GO:0006952,GO:0008150,GO:0008152,GO:0008652,GO:0009058,GO:0009072,GO:0009073,GO:0009308,GO:0009309,GO:0009536,GO:0009605,GO:0009607,GO:0009617,GO:0009987,GO:0016053,GO:0016853,GO:0016866,GO:0018130,GO:0019438,GO:0019752,GO:…	5.4.99.5	ko:K01850	ko00400,ko01100,ko01110,ko01130,ko01230,map00400,map01100,map01110,map01130,map01230	M00024,M00025	R01715	RC03116	ko00000,ko00001,ko00002,ko01000	-	-	-	-
evm.model.Chr1.1663	3760.EMJ28183	0.0	1011.0	COG1215@1|root,2QTBF@2759|Eukaryota,37J3S@33090|Viridiplantae,3G8DH@35493|Streptophyta,4JGWA@91835|fabids	35493|Streptophyta	M	xyloglucan glycosyltransferase	-	GO:0005575,GO:0005911,GO:0009506,GO:0030054,GO:0055044	-	-	-	-	-	-	-	-	-	-	Glyco_tranf_2_3,Glyco_trans_2_3
evm.model.Chr1.1669	102107.XP_008220415.1	3.39e-185	515.0	2C5GG@1|root,2QR9D@2759|Eukaryota,37KPN@33090|Viridiplantae,3GB3V@35493|Streptophyta,4JSC2@91835|fabids	35493|Streptophyta	S	At3g49720-like	-	-	-	-	-	-	-	-	-	-	-	-	Pentapeptide
evm.model.Chr1.2999	102107.XP_008221725.1	4.71e-239	657.0	KOG1036@1|root,KOG1036@2759|Eukaryota,388IV@33090|Viridiplantae,3GXC3@35493|Streptophyta,4JGTD@91835|fabids	35493|Streptophyta	D	Mitotic checkpoint protein	-	GO:0000075,GO:0000151,GO:0000278,GO:0000775,GO:0000776,GO:0003674,GO:0005488,GO:0005515,GO:0005575,GO:0005622,GO:0005623,GO:0005634,GO:0005694,GO:0005737,GO:0007049,GO:0007088,GO:0007093,GO:0007094,GO:0007346,GO:0008150,GO:0009524,GO:0009987,GO:0010564,GO:0010639,GO:0010948,GO:0010965,GO:0022402,GO:0030071,GO:0031461,GO:0031577,GO:0032182,GO:0032991,GO:0033043,GO:0033044,GO:0033045,GO:0033046,GO:…	-	ko:K02180	ko04110,ko04111,ko05166,map04110,map04111,map05166	-	-	-	ko00000,ko00001,ko03036,ko03041	-	-	-	WD40
evm.model.Chr1.1667	3760.EMJ23533	0.0	1063.0	COG0654@1|root,KOG1298@2759|Eukaryota,37M2X@33090|Viridiplantae,3G8B7@35493|Streptophyta,4JJS7@91835|fabids	35493|Streptophyta	I	Squalene monooxygenase-like	-	GO:0001101,GO:0005575,GO:0005622,GO:0005623,GO:0005737,GO:0005783,GO:0006629,GO:0006694,GO:0006950,GO:0008150,GO:0008152,GO:0008202,GO:0008610,GO:0009058,GO:0009414,GO:0009415,GO:0009628,GO:0010035,GO:0012505,GO:0016125,GO:0016126,GO:0042221,GO:0043226,GO:0043227,GO:0043229,GO:0043231,GO:0044238,GO:0044424,GO:0044444,GO:0044464,GO:0050896,GO:0071704,GO:1901360,GO:1901362,GO:1901576,GO:1901615,GO:…	1.14.14.17	ko:K00511	ko00100,ko00909,ko01100,ko01110,ko01130,map00100,map00909,map01100,map01110,map01130	-	R02874	RC00201	ko00000,ko00001,ko01000	-	-	-	SE
evm.model.Chr1.1668	102107.XP_008220413.1	7.16e-174	484.0	28IGE@1|root,2QQT8@2759|Eukaryota,37N6A@33090|Viridiplantae,3G7ES@35493|Streptophyta,4JHCX@91835|fabids	35493|Streptophyta	O	DnaJ molecular chaperone homology domain	-	-	-	-	-	-	-	-	-	-	-	-	DnaJ
evm.model.Chr1.1672	102107.XP_008220418.1	0.0	1014.0	COG5594@1|root,KOG1134@2759|Eukaryota,37HX2@33090|Viridiplantae,3GCVA@35493|Streptophyta,4JI0X@91835|fabids	35493|Streptophyta	S	CSC1-like protein RXW8	-	-	-	ko:K21989	-	-	-	-	ko00000,ko02000	-	-	-	PHM7_cyt,RSN1_7TM,RSN1_TM
evm.model.Chr1.1670	3760.EMJ25305	0.0	920.0	COG0436@1|root,KOG0256@2759|Eukaryota,37MAV@33090|Viridiplantae,3GF70@35493|Streptophyta,4JSSR@91835|fabids	35493|Streptophyta	E	Aminotransferase class I and II	ACS11	GO:0003674,GO:0003824,GO:0006082,GO:0006520,GO:0006807,GO:0008150,GO:0008152,GO:0008652,GO:0009058,GO:0009987,GO:0016053,GO:0016829,GO:0016846,GO:0016847,GO:0018871,GO:0019752,GO:0032787,GO:0042218,GO:0043436,GO:0044237,GO:0044238,GO:0044249,GO:0044281,GO:0044283,GO:0046394,GO:0071704,GO:0072330,GO:1901564,GO:1901566,GO:1901576,GO:1901605,GO:1901607	4.4.1.14	ko:K01762	ko00270,ko01100,ko01110,map00270,map01100,map01110	M00368	R00179	RC00021,RC01124	ko00000,ko00001,ko00002,ko01000,ko01007	-	-	-	Aminotran_1_2
evm.model.Chr1.1677	102107.XP_008220420.1	1.93e-230	637.0	COG0115@1|root,KOG0975@2759|Eukaryota,37IQ3@33090|Viridiplantae,3GGBQ@35493|Streptophyta,4JKZW@91835|fabids	35493|Streptophyta	E	Belongs to the class-IV pyridoxal-phosphate-dependent aminotransferase family	-	GO:0005575,GO:0005622,GO:0005623,GO:0005737,GO:0008150,GO:0009507,GO:0009536,GO:0009987,GO:0043226,GO:0043227,GO:0043229,GO:0043231,GO:0044424,GO:0044444,GO:0044464,GO:0071554,GO:0071669	2.6.1.42	ko:K00826	ko00270,ko00280,ko00290,ko00770,ko01100,ko01110,ko01130,ko01210,ko01230,map00270,map00280,map00290,map00770,map01100,map01110,map01130,map01210,map01230	M00019,M00036,M00119,M00570	R01090,R01214,R02199,R10991	RC00006,RC00036	ko00000,ko00001,ko00002,ko01000,ko01007	-	-	-	Aminotran_4
evm.model.Chr1.4707	102107.XP_008223251.1	2.95e-100	298.0	2AUZU@1|root,2RZV7@2759|Eukaryota,37UNK@33090|Viridiplantae,3GIZG@35493|Streptophyta,4JQ31@91835|fabids	35493|Streptophyta	-	-	-	-	-	-	-	-	-	-	-	-	-	-	-
evm.model.Chr1.4708	102107.XP_008223252.1	1.51e-131	375.0	COG2147@1|root,KOG1696@2759|Eukaryota,37M2R@33090|Viridiplantae,3GC4Q@35493|Streptophyta,4JRX7@91835|fabids	35493|Streptophyta	J	RIBOSOMAL protein	-	GO:0003674,GO:0003676,GO:0003723,GO:0003729,GO:0003735,GO:0005198,GO:0005488,GO:0005575,GO:0005622,GO:0005623,GO:0005737,GO:0005829,GO:0005840,GO:0005886,GO:0006412,GO:0006518,GO:0006807,GO:0008150,GO:0008152,GO:0009058,GO:0009059,GO:0009987,GO:0010467,GO:0015934,GO:0016020,GO:0019538,GO:0022625,GO:0022626,GO:0032991,GO:0034641,GO:0034645,GO:0043043,GO:0043170,GO:0043226,GO:0043228,GO:0043229,GO:…	-	ko:K02885	ko03010,map03010	M00177,M00179	-	-	br01610,ko00000,ko00001,ko00002,ko03011	-	-	-	Ribosomal_L19e
evm.model.Chr1.4704	102107.XP_008223248.1	5.58e-178	497.0	28HJJ@1|root,2QSEB@2759|Eukaryota,37SK8@33090|Viridiplantae,3GF4Q@35493|Streptophyta,4JMEI@91835|fabids	35493|Streptophyta	S	protein At3g15000, mitochondrial-like	-	GO:0000959,GO:0003674,GO:0005488,GO:0005575,GO:0005622,GO:0005623,GO:0005737,GO:0005739,GO:0006139,GO:0006725,GO:0006807,GO:0008150,GO:0008152,GO:0009451,GO:0009987,GO:0016070,GO:0016071,GO:0016556,GO:0034641,GO:0043167,GO:0043169,GO:0043170,GO:0043226,GO:0043227,GO:0043229,GO:0043231,GO:0043412,GO:0044237,GO:0044238,GO:0044424,GO:0044444,GO:0044464,GO:0046483,GO:0046872,GO:0046914,GO:0050897,GO:…	-	-	-	-	-	-	-	-	-	-	-
evm.model.Chr1.4706	102107.XP_008223250.1	5.44e-180	504.0	2AU3M@1|root,2RZT8@2759|Eukaryota,37UVB@33090|Viridiplantae,3GIED@35493|Streptophyta,4JPKQ@91835|fabids	35493|Streptophyta	K	ethylene-responsive transcription factor	-	GO:0000160,GO:0001101,GO:0003674,GO:0003676,GO:0003677,GO:0003700,GO:0005488,GO:0005575,GO:0005622,GO:0005623,GO:0005634,GO:0005737,GO:0005886,GO:0006355,GO:0006950,GO:0007154,GO:0007165,GO:0008150,GO:0008219,GO:0009266,GO:0009408,GO:0009605,GO:0009607,GO:0009628,GO:0009719,GO:0009723,GO:0009725,GO:0009735,GO:0009753,GO:0009755,GO:0009873,GO:0009889,GO:0009891,GO:0009893,GO:0009987,GO:0010033,GO:…	-	ko:K09286	-	-	-	-	ko00000,ko03000	-	-	-	AP2
evm.model.Chr1.1680	3760.EMJ24186	3.91e-197	549.0	KOG0483@1|root,KOG0483@2759|Eukaryota,37Y13@33090|Viridiplantae,3GNVM@35493|Streptophyta,4JTIQ@91835|fabids	35493|Streptophyta	K	Homeobox-leucine zipper protein	-	-	-	ko:K09338	-	-	-	-	ko00000,ko03000	-	-	-	HALZ,Homeobox
evm.model.Chr1.1683	102107.XP_008220426.1	0.0	1138.0	COG3693@1|root,2QSCW@2759|Eukaryota,37J3J@33090|Viridiplantae,3GCMG@35493|Streptophyta,4JKBM@91835|fabids	35493|Streptophyta	G	Glycosyl hydrolase family 10	-	-	-	-	-	-	-	-	-	-	-	-	CBM_4_9,Glyco_hydro_10
evm.model.Chr1.4712	3760.EMJ24547	1.18e-89	272.0	COG0631@1|root,KOG0698@2759|Eukaryota,37KDA@33090|Viridiplantae,3GDJ9@35493|Streptophyta,4JRE0@91835|fabids	35493|Streptophyta	T	phosphatase 2c	-	GO:0000226,GO:0001101,GO:0005575,GO:0005622,GO:0005623,GO:0005634,GO:0005737,GO:0005886,GO:0006464,GO:0006470,GO:0006793,GO:0006796,GO:0006807,GO:0006950,GO:0006996,GO:0007010,GO:0007017,GO:0008150,GO:0008152,GO:0009414,GO:0009415,GO:0009628,GO:0009819,GO:0009987,GO:0010035,GO:0016020,GO:0016043,GO:0016311,GO:0019538,GO:0036211,GO:0040008,GO:0042221,GO:0043170,GO:0043226,GO:0043227,GO:0043229,GO:…	3.1.3.16	ko:K19704	ko04011,map04011	-	-	-	ko00000,ko00001,ko01000,ko01009	-	-	-	PP2C
evm.model.Chr1.1681	102107.XP_008220425.1	1.5e-277	759.0	KOG0773@1|root,KOG0773@2759|Eukaryota,37QDB@33090|Viridiplantae,3G72K@35493|Streptophyta,4JHZA@91835|fabids	35493|Streptophyta	K	Homeobox protein knotted-1-like	-	GO:0001708,GO:0003002,GO:0003674,GO:0003700,GO:0005575,GO:0005622,GO:0005623,GO:0005634,GO:0006355,GO:0007275,GO:0007389,GO:0008150,GO:0009888,GO:0009889,GO:0009987,GO:0010051,GO:0010087,GO:0010089,GO:0010468,GO:0010556,GO:0019219,GO:0019222,GO:0030154,GO:0031323,GO:0031326,GO:0032501,GO:0032502,GO:0043226,GO:0043227,GO:0043229,GO:0043231,GO:0044424,GO:0044464,GO:0045165,GO:0048856,GO:0048869,GO:…	-	ko:K16670	-	-	-	-	ko00000,ko03000	-	-	-	ELK,Homeobox_KN,KNOX1,KNOX2
evm.model.Chr1.4713	102107.XP_008223256.1	7.25e-97	290.0	COG0631@1|root,KOG0698@2759|Eukaryota,37KDA@33090|Viridiplantae,3GDJ9@35493|Streptophyta,4JRE0@91835|fabids	35493|Streptophyta	T	phosphatase 2c	-	GO:0000226,GO:0001101,GO:0005575,GO:0005622,GO:0005623,GO:0005634,GO:0005737,GO:0005886,GO:0006464,GO:0006470,GO:0006793,GO:0006796,GO:0006807,GO:0006950,GO:0006996,GO:0007010,GO:0007017,GO:0008150,GO:0008152,GO:0009414,GO:0009415,GO:0009628,GO:0009819,GO:0009987,GO:0010035,GO:0016020,GO:0016043,GO:0016311,GO:0019538,GO:0036211,GO:0040008,GO:0042221,GO:0043170,GO:0043226,GO:0043227,GO:0043229,GO:…	3.1.3.16	ko:K19704	ko04011,map04011	-	-	-	ko00000,ko00001,ko01000,ko01009	-	-	-	PP2C
evm.model.Chr1.1682	3760.EMJ26524	4.35e-231	659.0	COG3693@1|root,2QSCW@2759|Eukaryota,37J3J@33090|Viridiplantae,3GCMG@35493|Streptophyta,4JKBM@91835|fabids	35493|Streptophyta	G	Glycosyl hydrolase family 10	-	-	-	-	-	-	-	-	-	-	-	-	CBM_4_9,Glyco_hydro_10
evm.model.Chr1.1685	3760.EMJ24548	2.92e-284	774.0	KOG1595@1|root,KOG1595@2759|Eukaryota,37NGT@33090|Viridiplantae,3GDX5@35493|Streptophyta,4JJYA@91835|fabids	35493|Streptophyta	S	zinc finger CCCH domain-containing protein	-	GO:0001101,GO:0003674,GO:0003676,GO:0003677,GO:0003700,GO:0003723,GO:0003727,GO:0005488,GO:0005575,GO:0005622,GO:0005623,GO:0005634,GO:0005737,GO:0005886,GO:0006355,GO:0006417,GO:0007154,GO:0007165,GO:0007275,GO:0007568,GO:0008150,GO:0008270,GO:0009719,GO:0009725,GO:0009753,GO:0009755,GO:0009867,GO:0009889,GO:0009890,GO:0009892,GO:0009893,GO:0009894,GO:0009896,GO:0009987,GO:0010033,GO:0010150,GO:…	-	-	-	-	-	-	-	-	-	-	zf-CCCH
evm.model.Chr1.1686	102107.XP_008220428.1	1.04e-216	597.0	COG5147@1|root,KOG0048@2759|Eukaryota,37SSM@33090|Viridiplantae,3GDEK@35493|Streptophyta,4JP8Z@91835|fabids	35493|Streptophyta	K	SANT SWI3, ADA2, N-CoR and TFIIIB'' DNA-binding domains	-	GO:0000981,GO:0000988,GO:0000989,GO:0001067,GO:0001076,GO:0001101,GO:0001134,GO:0001135,GO:0003674,GO:0003676,GO:0003677,GO:0003700,GO:0005488,GO:0005575,GO:0005622,GO:0005623,GO:0005634,GO:0006355,GO:0006357,GO:0008150,GO:0009719,GO:0009725,GO:0009751,GO:0009889,GO:0009987,GO:0010033,GO:0010468,GO:0010556,GO:0014070,GO:0019219,GO:0019222,GO:0030154,GO:0031323,GO:0031326,GO:0032502,GO:0042221,GO:…	-	ko:K09422	-	-	-	-	ko00000,ko03000	-	-	-	Myb_DNA-binding
evm.model.Chr1.4719	102107.XP_008223259.1	4.18e-216	628.0	KOG0266@1|root,KOG0266@2759|Eukaryota,37JE1@33090|Viridiplantae,3GDCN@35493|Streptophyta,4JTN8@91835|fabids	35493|Streptophyta	L	Topless-related protein	-	-	-	-	-	-	-	-	-	-	-	-	WD40
evm.model.Chr1.4714	102107.XP_008223330.1	8.6e-158	459.0	KOG2088@1|root,KOG2088@2759|Eukaryota,37IHC@33090|Viridiplantae,3GB2H@35493|Streptophyta,4JK7S@91835|fabids	35493|Streptophyta	IOT	Encoded by	-	GO:0001505,GO:0001676,GO:0003674,GO:0003824,GO:0005575,GO:0005623,GO:0005886,GO:0006082,GO:0006629,GO:0006631,GO:0006638,GO:0006639,GO:0006690,GO:0008150,GO:0008152,GO:0009056,GO:0009058,GO:0009987,GO:0016020,GO:0016042,GO:0016298,GO:0016787,GO:0016788,GO:0019369,GO:0019752,GO:0032787,GO:0033559,GO:0042133,GO:0042136,GO:0043436,GO:0044237,GO:0044238,GO:0044242,GO:0044248,GO:0044249,GO:0044255,GO:…	-	ko:K13806	ko04723,ko04745,ko04925,map04723,map04745,map04925	-	-	-	ko00000,ko00001,ko01000	-	-	-	Lipase3_N,Lipase_3
evm.model.Chr1.4717	102107.XP_008223258.1	0.0	1180.0	KOG2050@1|root,KOG2050@2759|Eukaryota,37IYI@33090|Viridiplantae,3G7ED@35493|Streptophyta,4JKIP@91835|fabids	35493|Streptophyta	J	pumilio homolog	-	GO:0000003,GO:0003006,GO:0003674,GO:0003676,GO:0003723,GO:0003729,GO:0005488,GO:0005575,GO:0005622,GO:0005623,GO:0005634,GO:0005730,GO:0006417,GO:0007275,GO:0008150,GO:0009790,GO:0009791,GO:0009793,GO:0009889,GO:0010154,GO:0010468,GO:0010556,GO:0010608,GO:0019222,GO:0022414,GO:0031323,GO:0031326,GO:0031974,GO:0031981,GO:0032268,GO:0032501,GO:0032502,GO:0034248,GO:0043226,GO:0043227,GO:0043228,GO:…	-	ko:K14844	-	-	-	-	ko00000,ko03009,ko03019	-	-	-	CPL,zf-XS
evm.model.Chr1.1691	102107.XP_008220435.1	0.0	1402.0	28JWY@1|root,2QSB6@2759|Eukaryota,37HE2@33090|Viridiplantae,3G7PB@35493|Streptophyta,4JE3G@91835|fabids	35493|Streptophyta	S	Protein EARLY FLOWERING	ELF3	GO:0000003,GO:0000902,GO:0001101,GO:0003006,GO:0003674,GO:0003700,GO:0005575,GO:0005622,GO:0005623,GO:0005634,GO:0006355,GO:0006950,GO:0007154,GO:0007165,GO:0007275,GO:0007602,GO:0007623,GO:0008150,GO:0009266,GO:0009314,GO:0009409,GO:0009416,GO:0009581,GO:0009582,GO:0009583,GO:0009585,GO:0009605,GO:0009628,GO:0009639,GO:0009648,GO:0009653,GO:0009719,GO:0009725,GO:0009733,GO:0009737,GO:0009791,GO:…	-	ko:K12125	ko04712,map04712	-	-	-	ko00000,ko00001	-	-	-	-
evm.model.Chr1.4721	102107.XP_008223261.1	0.0	1198.0	KOG4547@1|root,KOG4547@2759|Eukaryota,37MVW@33090|Viridiplantae,3GEX1@35493|Streptophyta,4JKES@91835|fabids	35493|Streptophyta	S	WD repeat-containing protein	-	GO:0001650,GO:0005575,GO:0005622,GO:0005623,GO:0005634,GO:0005654,GO:0005730,GO:0006139,GO:0006355,GO:0006356,GO:0006364,GO:0006396,GO:0006725,GO:0006807,GO:0008150,GO:0008152,GO:0009889,GO:0009891,GO:0009893,GO:0009987,GO:0010467,GO:0010468,GO:0010556,GO:0010557,GO:0010604,GO:0010628,GO:0016070,GO:0016072,GO:0019219,GO:0019222,GO:0022613,GO:0031323,GO:0031325,GO:0031326,GO:0031328,GO:0031974,GO:…	-	ko:K14546	ko03008,map03008	-	-	-	ko00000,ko00001,ko03009	-	-	-	Utp12,WD40
evm.model.Chr1.1695	102107.XP_008220437.1	1.99e-283	774.0	2CMF5@1|root,2QQ6S@2759|Eukaryota,37PID@33090|Viridiplantae,3GBQF@35493|Streptophyta,4JFCC@91835|fabids	35493|Streptophyta	S	Core-2/I-Branching enzyme	-	-	-	-	-	-	-	-	-	-	-	-	Branch
evm.model.Chr1.4723	3760.EMJ25559	9.7e-109	313.0	29YBJ@1|root,2RXTQ@2759|Eukaryota,37U6W@33090|Viridiplantae,3GJ6U@35493|Streptophyta,4JTX9@91835|fabids	35493|Streptophyta	J	Major allergen Pru ar	-	-	-	-	-	-	-	-	-	-	-	-	Bet_v_1
evm.model.Chr1.4724	3760.EMJ24818	4.09e-116	332.0	29YBJ@1|root,2RXVT@2759|Eukaryota,37U09@33090|Viridiplantae,3GI7V@35493|Streptophyta,4JVMS@91835|fabids	35493|Streptophyta	S	Major allergen Pru ar 1-like	-	-	-	-	-	-	-	-	-	-	-	-	Bet_v_1
evm.model.Chr1.1693	102107.XP_008220538.1	0.0	2021.0	28NR1@1|root,2QU6K@2759|Eukaryota,37TKK@33090|Viridiplantae,3GXBC@35493|Streptophyta	35493|Streptophyta	S	Neprosin	-	-	-	-	-	-	-	-	-	-	-	-	Neprosin,Neprosin_AP
evm.model.Chr1.1698	102107.XP_008220438.1	8.15e-60	196.0	28JD5@1|root,2QRS0@2759|Eukaryota,37RW9@33090|Viridiplantae,3GB0M@35493|Streptophyta,4JNAD@91835|fabids	35493|Streptophyta	S	Protein of unknown function (DUF1639)	-	-	-	-	-	-	-	-	-	-	-	-	DUF1639
evm.model.Chr1.1699	3760.EMJ23445	2.77e-256	709.0	COG5206@1|root,KOG1348@2759|Eukaryota,37PUU@33090|Viridiplantae,3GBF5@35493|Streptophyta,4JJW9@91835|fabids	35493|Streptophyta	O	Vacuolar-processing enzyme-like	-	-	3.4.22.34	ko:K01369	ko04142,ko04612,map04142,map04612	-	-	-	ko00000,ko00001,ko01000,ko01002	-	-	-	Peptidase_C13
evm.model.Chr1.1696	3760.EMJ24736	4.08e-12	62.0	2BYJE@1|root,2SBPF@2759|Eukaryota,37XSY@33090|Viridiplantae,3GMRV@35493|Streptophyta	35493|Streptophyta	-	-	-	GO:0005575,GO:0016020,GO:0031224,GO:0031225,GO:0044425	-	-	-	-	-	-	-	-	-	-	-
evm.model.Chr1.1697	102107.XP_008220438.1	5.58e-68	215.0	28JD5@1|root,2QRS0@2759|Eukaryota,37RW9@33090|Viridiplantae,3GB0M@35493|Streptophyta,4JNAD@91835|fabids	35493|Streptophyta	S	Protein of unknown function (DUF1639)	-	-	-	-	-	-	-	-	-	-	-	-	DUF1639
evm.model.Chr1.4725	102107.XP_008223331.1	5.81e-106	306.0	29YBJ@1|root,2RZKU@2759|Eukaryota,37UZV@33090|Viridiplantae,3GIPY@35493|Streptophyta,4JPWJ@91835|fabids	35493|Streptophyta	S	Major allergen Pru ar 1-like	-	-	-	-	-	-	-	-	-	-	-	-	Bet_v_1
evm.model.Chr1.4732	3760.EMJ26950	3.96e-175	493.0	COG2146@1|root,2QRC7@2759|Eukaryota,37KUE@33090|Viridiplantae,3GFKH@35493|Streptophyta,4JHF1@91835|fabids	35493|Streptophyta	P	Rieske-like [2Fe-2S] domain	-	-	-	-	-	-	-	-	-	-	-	-	Rieske_2
evm.model.Chr1.3400	102107.XP_008221924.1	9.26e-146	423.0	COG0436@1|root,KOG0258@2759|Eukaryota,37NSY@33090|Viridiplantae,3GBGP@35493|Streptophyta,4JEG4@91835|fabids	35493|Streptophyta	E	Glutamate--glyoxylate aminotransferase	-	GO:0001666,GO:0003674,GO:0003824,GO:0004021,GO:0005575,GO:0005576,GO:0005622,GO:0005623,GO:0005737,GO:0005773,GO:0005777,GO:0006950,GO:0008150,GO:0008152,GO:0008453,GO:0008483,GO:0009507,GO:0009532,GO:0009536,GO:0009570,GO:0009628,GO:0009853,GO:0009987,GO:0016020,GO:0016740,GO:0016769,GO:0036293,GO:0042579,GO:0043094,GO:0043226,GO:0043227,GO:0043229,GO:0043231,GO:0044237,GO:0044422,GO:0044424,GO:…	2.6.1.2,2.6.1.4,2.6.1.44	ko:K14272	ko00220,ko00250,ko00260,ko00630,ko00710,ko01100,ko01110,ko01120,ko01130,ko01200,ko01210,ko01230,map00220,map00250,map00260,map00630,map00710,map01100,map01110,map01120,map01130,map01200,map01210,map01230	M00171,M00532	R00258,R00369,R00372	RC00006,RC00008,RC00018	ko00000,ko00001,ko00002,ko01000,ko01007	-	-	-	Aminotran_1_2
evm.model.Chr1.4733	3760.EMJ24833	6.56e-107	308.0	29YBJ@1|root,2RXTQ@2759|Eukaryota,37U6W@33090|Viridiplantae,3GJNW@35493|Streptophyta,4JU45@91835|fabids	35493|Streptophyta	S	Major allergen Pru	-	-	-	-	-	-	-	-	-	-	-	-	Bet_v_1
evm.model.Chr1.3403	102107.XP_008221929.1	0.0	1441.0	COG2453@1|root,KOG1716@2759|Eukaryota,37HMG@33090|Viridiplantae,3G7UN@35493|Streptophyta,4JK5I@91835|fabids	35493|Streptophyta	V	Protein-tyrosine-phosphatase MKP1-like	-	GO:0000188,GO:0001704,GO:0001706,GO:0001932,GO:0001933,GO:0003674,GO:0003824,GO:0004721,GO:0004722,GO:0004725,GO:0005575,GO:0005622,GO:0005623,GO:0005634,GO:0006464,GO:0006469,GO:0006470,GO:0006793,GO:0006796,GO:0006807,GO:0007275,GO:0007369,GO:0007492,GO:0008150,GO:0008152,GO:0008330,GO:0009653,GO:0009790,GO:0009888,GO:0009892,GO:0009966,GO:0009968,GO:0009987,GO:0010563,GO:0010605,GO:0010646,GO:…	3.1.3.16,3.1.3.48	ko:K04459,ko:K21278	ko04010,ko04726,ko05418,map04010,map04726,map05418	-	-	-	ko00000,ko00001,ko01000,ko01009	-	-	-	DSPc,Gelsolin
evm.model.Chr1.3402	102107.XP_008221928.1	0.0	1151.0	2CND1@1|root,2QVBB@2759|Eukaryota,37KDR@33090|Viridiplantae,3G93U@35493|Streptophyta,4JGBP@91835|fabids	35493|Streptophyta	S	Coilin N-terminus	-	GO:0003674,GO:0003676,GO:0003723,GO:0005488,GO:0006139,GO:0006396,GO:0006725,GO:0006807,GO:0008150,GO:0008152,GO:0009987,GO:0010467,GO:0016070,GO:0017069,GO:0030619,GO:0030620,GO:0034641,GO:0043170,GO:0044237,GO:0044238,GO:0046483,GO:0071704,GO:0090304,GO:0097159,GO:1901360,GO:1901363	-	ko:K13150	-	-	-	-	ko00000,ko03041	-	-	-	Coilin_N
evm.model.Chr1.3406	102107.XP_008221933.1	0.0	908.0	KOG0667@1|root,KOG0671@2759|Eukaryota,37QUV@33090|Viridiplantae,3GER1@35493|Streptophyta,4JKF1@91835|fabids	35493|Streptophyta	T	Serine threonine-protein kinase AFC2-like	-	GO:0003674,GO:0003824,GO:0004672,GO:0004674,GO:0006139,GO:0006396,GO:0006397,GO:0006464,GO:0006468,GO:0006725,GO:0006793,GO:0006796,GO:0006807,GO:0008150,GO:0008152,GO:0009987,GO:0010467,GO:0016070,GO:0016071,GO:0016301,GO:0016310,GO:0016740,GO:0016772,GO:0016773,GO:0019538,GO:0034641,GO:0036211,GO:0043170,GO:0043412,GO:0044237,GO:0044238,GO:0044260,GO:0044267,GO:0046483,GO:0046777,GO:0071704,GO:…	2.7.12.1	ko:K08287	-	-	-	-	ko00000,ko01000	-	-	-	Pkinase
evm.model.Chr1.4736	102107.XP_008223271.1	6.83e-109	313.0	29YBJ@1|root,2RXTQ@2759|Eukaryota,37U6W@33090|Viridiplantae,3GJNW@35493|Streptophyta,4JU45@91835|fabids	35493|Streptophyta	S	Major allergen Pru	-	-	-	-	-	-	-	-	-	-	-	-	Bet_v_1
evm.model.Chr1.4737	102107.XP_008223282.1	3.09e-287	784.0	2CN85@1|root,2QUFP@2759|Eukaryota,37K36@33090|Viridiplantae,3G8N6@35493|Streptophyta,4JEH3@91835|fabids	35493|Streptophyta	S	Protein of unknown function (DUF789)	-	-	-	-	-	-	-	-	-	-	-	-	DUF789
evm.model.Chr1.4738	3760.EMJ24428	3.54e-127	367.0	28PMF@1|root,2QW9I@2759|Eukaryota,37QDA@33090|Viridiplantae,3GHQ3@35493|Streptophyta,4JEB6@91835|fabids	35493|Streptophyta	S	protein DEHYDRATION-INDUCED 19 homolog	-	-	2.3.2.27	ko:K22376	-	-	-	-	ko00000,ko01000,ko04121	-	-	-	Di19_C,zf-Di19
evm.model.Chr1.4744	102107.XP_008223286.1	0.0	1085.0	COG5641@1|root,KOG1601@2759|Eukaryota,37IKW@33090|Viridiplantae,3GAJK@35493|Streptophyta,4JG0A@91835|fabids	35493|Streptophyta	K	Two-component response regulator	-	GO:0000156,GO:0000160,GO:0003674,GO:0003700,GO:0005575,GO:0005622,GO:0005623,GO:0005634,GO:0006355,GO:0007154,GO:0007165,GO:0007275,GO:0007568,GO:0008150,GO:0009653,GO:0009719,GO:0009723,GO:0009725,GO:0009735,GO:0009736,GO:0009755,GO:0009873,GO:0009888,GO:0009889,GO:0009987,GO:0010015,GO:0010033,GO:0010073,GO:0010075,GO:0010082,GO:0010119,GO:0010150,GO:0010468,GO:0010556,GO:0019219,GO:0019222,GO:…	-	ko:K14491	ko04075,map04075	-	-	-	ko00000,ko00001	-	-	-	Myb_DNA-binding,Response_reg
evm.model.Chr1.3410	102107.XP_008221938.1	0.0	884.0	KOG1327@1|root,KOG1327@2759|Eukaryota,37IJH@33090|Viridiplantae,3GCD1@35493|Streptophyta,4JK9V@91835|fabids	35493|Streptophyta	O	E3 ubiquitin-protein ligase	-	GO:0003674,GO:0003824,GO:0004842,GO:0005575,GO:0005622,GO:0005623,GO:0005634,GO:0005886,GO:0006464,GO:0006725,GO:0006807,GO:0008150,GO:0008152,GO:0009308,GO:0009690,GO:0009850,GO:0009987,GO:0010817,GO:0016020,GO:0016567,GO:0016740,GO:0019538,GO:0019787,GO:0032446,GO:0034754,GO:0036211,GO:0042445,GO:0043170,GO:0043226,GO:0043227,GO:0043229,GO:0043231,GO:0043412,GO:0044237,GO:0044238,GO:0044260,GO:…	2.3.2.27	ko:K16280	-	-	-	-	ko00000,ko01000,ko04121	-	-	-	Copine,zf-C3HC4_3
evm.model.Chr1.4746	102107.XP_008223288.1	0.0	1342.0	28M02@1|root,2QUPM@2759|Eukaryota,37KCA@33090|Viridiplantae,3GD2X@35493|Streptophyta,4JNI5@91835|fabids	35493|Streptophyta	S	COBRA-like protein	-	GO:0000902,GO:0005575,GO:0005622,GO:0005623,GO:0005737,GO:0005768,GO:0005794,GO:0005802,GO:0005886,GO:0005911,GO:0007275,GO:0008150,GO:0009506,GO:0009653,GO:0009826,GO:0009888,GO:0009932,GO:0009987,GO:0010015,GO:0010053,GO:0010054,GO:0012505,GO:0016020,GO:0016043,GO:0016049,GO:0021700,GO:0022622,GO:0030054,GO:0030154,GO:0031224,GO:0031225,GO:0031226,GO:0031410,GO:0031982,GO:0031984,GO:0032501,GO:…	-	-	-	-	-	-	-	-	-	-	COBRA
evm.model.Chr1.4741	102107.XP_008223283.1	9.78e-155	435.0	28PMF@1|root,2QW9I@2759|Eukaryota,37QDA@33090|Viridiplantae,3GHQ3@35493|Streptophyta,4JEB6@91835|fabids	35493|Streptophyta	S	protein DEHYDRATION-INDUCED 19 homolog	-	-	2.3.2.27	ko:K22376	-	-	-	-	ko00000,ko01000,ko04121	-	-	-	Di19_C,zf-Di19
evm.model.Chr1.3413	102107.XP_008221942.1	6.41e-187	532.0	2CN94@1|root,2QUKB@2759|Eukaryota,37HT6@33090|Viridiplantae,3GEUJ@35493|Streptophyta,4JKD4@91835|fabids	35493|Streptophyta	G	Belongs to the glycosyl hydrolase 5 (cellulase A) family	-	-	3.2.1.4	ko:K01179	ko00500,ko01100,map00500,map01100	-	R06200,R11307,R11308	-	ko00000,ko00001,ko01000	-	GH5,GH9	-	Cellulase,Ricin_B_lectin
evm.model.Chr1.1	102107.XP_008218593.1	2.11e-120	352.0	28J6K@1|root,2QRIT@2759|Eukaryota,37QAS@33090|Viridiplantae,3G9I9@35493|Streptophyta,4JNRH@91835|fabids	35493|Streptophyta	-	-	-	-	-	-	-	-	-	-	-	-	-	-	-
evm.model.Chr1.3412	3760.EMJ24507	1.33e-168	483.0	2CN94@1|root,2QUKB@2759|Eukaryota,37HT6@33090|Viridiplantae,3GEUJ@35493|Streptophyta,4JKD4@91835|fabids	35493|Streptophyta	G	Belongs to the glycosyl hydrolase 5 (cellulase A) family	-	-	3.2.1.4	ko:K01179	ko00500,ko01100,map00500,map01100	-	R06200,R11307,R11308	-	ko00000,ko00001,ko01000	-	GH5,GH9	-	Cellulase,Ricin_B_lectin
evm.model.Chr1.4965_evm.model.Chr1.4966	102107.XP_008223509.1	0.0	1512.0	28ITG@1|root,2QR4U@2759|Eukaryota,37P39@33090|Viridiplantae,3GE2D@35493|Streptophyta,4JDCT@91835|fabids	35493|Streptophyta	S	plant mutator transposase zinc finger	-	-	-	ko:K17604	-	-	-	-	ko00000,ko01009	-	-	-	DBD_Tnp_Mut,MULE,PB1,SWIM
evm.model.Chr1.4747	102107.XP_008223289.1	7.18e-17	81.6	2BPF5@1|root,2S1RS@2759|Eukaryota,37VEH@33090|Viridiplantae,3GJUG@35493|Streptophyta,4JPXV@91835|fabids	35493|Streptophyta	S	leucine-rich repeat extensin-like protein	-	-	-	-	-	-	-	-	-	-	-	-	-
evm.model.Chr1.4748	102107.XP_008223290.1	1.78e-88	260.0	COG5641@1|root,KOG1601@2759|Eukaryota,37UT4@33090|Viridiplantae,3GJ4S@35493|Streptophyta,4JQ6R@91835|fabids	35493|Streptophyta	K	GATA transcription factor	-	GO:0000976,GO:0000977,GO:0000981,GO:0001012,GO:0001067,GO:0001085,GO:0001228,GO:0003674,GO:0003676,GO:0003677,GO:0003682,GO:0003690,GO:0003700,GO:0005488,GO:0005515,GO:0005575,GO:0005622,GO:0005623,GO:0005634,GO:0005667,GO:0006139,GO:0006351,GO:0006355,GO:0006357,GO:0006366,GO:0006725,GO:0006807,GO:0008134,GO:0008150,GO:0008152,GO:0009058,GO:0009059,GO:0009889,GO:0009891,GO:0009893,GO:0009987,GO:…	-	-	-	-	-	-	-	-	-	-	GATA
evm.model.Chr1.4749	102107.XP_008223291.1	1.98e-250	695.0	COG5064@1|root,KOG0166@2759|Eukaryota,37HJI@33090|Viridiplantae,3GAGW@35493|Streptophyta,4JJEX@91835|fabids	35493|Streptophyta	U	Belongs to the importin alpha family	-	-	-	-	-	-	-	-	-	-	-	-	Arm,Arm_3,IBB
evm.model.Chr1.2	102107.XP_008218598.1	3.21e-216	599.0	COG0398@1|root,2QS48@2759|Eukaryota,37KJ0@33090|Viridiplantae,3GFIX@35493|Streptophyta,4JG39@91835|fabids	35493|Streptophyta	S	SNARE associated Golgi protein	-	-	-	-	-	-	-	-	-	-	-	-	SNARE_assoc
evm.model.Chr1.5	102107.XP_008218605.1	0.0	1430.0	KOG0039@1|root,KOG0039@2759|Eukaryota,37IDX@33090|Viridiplantae,3G7E7@35493|Streptophyta,4JKVV@91835|fabids	35493|Streptophyta	PQ	Ferric reduction oxidase	-	GO:0000293,GO:0003674,GO:0003824,GO:0005575,GO:0005622,GO:0005623,GO:0005737,GO:0005886,GO:0006091,GO:0008150,GO:0008152,GO:0009314,GO:0009416,GO:0009507,GO:0009536,GO:0009628,GO:0009767,GO:0009987,GO:0015979,GO:0016020,GO:0016491,GO:0016722,GO:0016723,GO:0019684,GO:0022900,GO:0043226,GO:0043227,GO:0043229,GO:0043231,GO:0044237,GO:0044424,GO:0044444,GO:0044464,GO:0050896,GO:0055114,GO:0071944	1.16.1.7	ko:K00521	-	-	-	-	ko00000,ko01000	-	-	-	FAD_binding_8,Ferric_reduct,NAD_binding_6
evm.model.Chr1.4	3760.EMJ23206	0.0	1280.0	28N96@1|root,2QUUK@2759|Eukaryota,37N4F@33090|Viridiplantae,3GCGT@35493|Streptophyta,4JE34@91835|fabids	35493|Streptophyta	G	Endoglucanase	-	GO:0000226,GO:0000271,GO:0000902,GO:0003674,GO:0003824,GO:0004553,GO:0005575,GO:0005622,GO:0005623,GO:0005737,GO:0005768,GO:0005769,GO:0005794,GO:0005802,GO:0005886,GO:0005975,GO:0005976,GO:0006073,GO:0006950,GO:0006970,GO:0006972,GO:0006996,GO:0007010,GO:0007017,GO:0007275,GO:0008150,GO:0008152,GO:0008810,GO:0009058,GO:0009059,GO:0009250,GO:0009504,GO:0009628,GO:0009651,GO:0009653,GO:0009719,GO:…	3.2.1.4	ko:K01179	ko00500,ko01100,map00500,map01100	-	R06200,R11307,R11308	-	ko00000,ko00001,ko01000	-	GH5,GH9	-	Glyco_hydro_9,Mlo
evm.model.Chr1.7	102107.XP_008218608.1	8.39e-181	503.0	28K4N@1|root,2QSJ8@2759|Eukaryota,37SDJ@33090|Viridiplantae,3GDKF@35493|Streptophyta,4JKHC@91835|fabids	35493|Streptophyta	S	START domain	-	-	-	-	-	-	-	-	-	-	-	-	START
evm.model.Chr1.6	102107.XP_008218606.1	3.83e-154	433.0	COG0625@1|root,KOG0868@2759|Eukaryota,37R8D@33090|Viridiplantae,3GD1G@35493|Streptophyta,4JGVV@91835|fabids	35493|Streptophyta	O	Glutathione S-transferase zeta	GSTZ1	GO:0003674,GO:0003824,GO:0005575,GO:0005622,GO:0005623,GO:0005737,GO:0005829,GO:0006082,GO:0006725,GO:0008150,GO:0008152,GO:0009056,GO:0009404,GO:0009407,GO:0009636,GO:0009987,GO:0016034,GO:0016054,GO:0016853,GO:0016859,GO:0018958,GO:0019336,GO:0019439,GO:0019748,GO:0019752,GO:0032787,GO:0042221,GO:0043436,GO:0044237,GO:0044248,GO:0044281,GO:0044282,GO:0044424,GO:0044444,GO:0044464,GO:0046395,GO:…	5.2.1.2	ko:K01800	ko00350,ko00643,ko01100,ko01120,map00350,map00643,map01100,map01120	M00044	R03181	RC00867	ko00000,ko00001,ko00002,ko01000	-	-	-	GST_C,GST_C_2,GST_C_3,GST_N,GST_N_3
evm.model.Chr1.9	102107.XP_008218610.1	5.08e-207	573.0	COG3688@1|root,2QTU8@2759|Eukaryota,37SKN@33090|Viridiplantae,3GCNM@35493|Streptophyta,4JM6E@91835|fabids	35493|Streptophyta	S	YacP-like NYN domain	-	-	-	ko:K06962	-	-	-	-	ko00000	-	-	-	NYN_YacP
evm.model.Chr1.4754	102107.XP_008223298.1	0.0	1739.0	2CMJP@1|root,2QQK5@2759|Eukaryota,37PBC@33090|Viridiplantae,3GD2F@35493|Streptophyta,4JJTJ@91835|fabids	35493|Streptophyta	S	DUF761-associated sequence motif	-	-	-	-	-	-	-	-	-	-	-	-	DUF4378,VARLMGL
evm.model.Chr1.4755	102107.XP_008223335.1	7.52e-264	725.0	COG5147@1|root,KOG0048@2759|Eukaryota,37U4Z@33090|Viridiplantae,3GHVF@35493|Streptophyta,4JNXV@91835|fabids	35493|Streptophyta	K	transcription factor	MYB111	GO:0000981,GO:0000988,GO:0000989,GO:0001067,GO:0001076,GO:0001134,GO:0001135,GO:0003674,GO:0003676,GO:0003677,GO:0003700,GO:0005488,GO:0005575,GO:0005622,GO:0005623,GO:0005634,GO:0006355,GO:0006357,GO:0006950,GO:0006970,GO:0008150,GO:0008152,GO:0009058,GO:0009314,GO:0009411,GO:0009416,GO:0009628,GO:0009651,GO:0009719,GO:0009723,GO:0009725,GO:0009733,GO:0009812,GO:0009813,GO:0009889,GO:0009891,GO:…	-	ko:K09422	-	-	-	-	ko00000,ko03000	-	-	-	Myb_DNA-binding
evm.model.Chr1.4757	102107.XP_008223301.1	2.49e-122	349.0	2CYDJ@1|root,2S3R1@2759|Eukaryota,37VHQ@33090|Viridiplantae,3GIVU@35493|Streptophyta,4JQ3V@91835|fabids	35493|Streptophyta	-	-	-	-	-	-	-	-	-	-	-	-	-	-	Endosulfine
evm.model.Chr1.4751	102107.XP_008223294.1	0.0	1477.0	28KA1@1|root,2QSQU@2759|Eukaryota,37SD9@33090|Viridiplantae,3G8AR@35493|Streptophyta,4JH4Y@91835|fabids	35493|Streptophyta	S	Protein FAR1-RELATED SEQUENCE 11-like	-	-	-	-	-	-	-	-	-	-	-	-	FAR1,MULE,SWIM
evm.model.Chr1.3428	102107.XP_008221947.1	6.61e-316	862.0	2CMAA@1|root,2QPSP@2759|Eukaryota,37PPK@33090|Viridiplantae,3G919@35493|Streptophyta,4JDVW@91835|fabids	35493|Streptophyta	S	D-cysteine desulfhydrase 2	-	GO:0000096,GO:0000098,GO:0003674,GO:0003824,GO:0006082,GO:0006520,GO:0006534,GO:0006790,GO:0006807,GO:0008150,GO:0008152,GO:0009056,GO:0009063,GO:0009069,GO:0009071,GO:0009093,GO:0009987,GO:0016054,GO:0016829,GO:0016846,GO:0019148,GO:0019752,GO:0043436,GO:0044237,GO:0044238,GO:0044248,GO:0044273,GO:0044281,GO:0044282,GO:0046395,GO:0071704,GO:0080146,GO:1901564,GO:1901565,GO:1901575,GO:1901605,GO:…	4.4.1.15	ko:K05396	ko00270,map00270	-	R01874	RC00382	ko00000,ko00001,ko01000	-	-	-	PALP
evm.model.Chr1.3427	3760.EMJ25983	0.0	1178.0	KOG4660@1|root,KOG4660@2759|Eukaryota,37JHZ@33090|Viridiplantae,3GAIZ@35493|Streptophyta,4JEGN@91835|fabids	35493|Streptophyta	A	Protein terminal ear1	-	-	-	-	-	-	-	-	-	-	-	-	RRM_1,RRM_2
evm.model.Chr1.4758	3760.EMJ27252	2.31e-66	202.0	2D2TX@1|root,2S4Z1@2759|Eukaryota,37VA6@33090|Viridiplantae,3GJWU@35493|Streptophyta,4JUF1@91835|fabids	35493|Streptophyta	S	Belongs to the endosulfine family	-	-	-	-	-	-	-	-	-	-	-	-	Endosulfine
evm.model.Chr1.4759	102107.XP_008223305.1	0.0	1426.0	COG1472@1|root,2QQ55@2759|Eukaryota,37HXP@33090|Viridiplantae,3G7F4@35493|Streptophyta,4JM8A@91835|fabids	35493|Streptophyta	G	beta-D-xylosidase	BXL1	GO:0000003,GO:0003006,GO:0003674,GO:0003824,GO:0004553,GO:0005575,GO:0005576,GO:0005618,GO:0005623,GO:0007275,GO:0008150,GO:0009505,GO:0009791,GO:0010154,GO:0010214,GO:0016787,GO:0016798,GO:0022414,GO:0030312,GO:0032501,GO:0032502,GO:0044464,GO:0046556,GO:0048046,GO:0048316,GO:0048608,GO:0048731,GO:0048856,GO:0061458,GO:0071944	3.2.1.37	ko:K15920	ko00520,ko01100,map00520,map01100	-	R01433	RC00467	ko00000,ko00001,ko01000	-	GH3	-	Fn3-like,Glyco_hydro_3,Glyco_hydro_3_C
evm.model.Chr1.4760	102107.XP_008223306.1	0.0	1161.0	COG0318@1|root,KOG1176@2759|Eukaryota,37NTI@33090|Viridiplantae,3GC20@35493|Streptophyta,4JIDP@91835|fabids	35493|Streptophyta	I	acetate butyrate--CoA ligase AAE7	AAE7	GO:0003674,GO:0003824,GO:0003987,GO:0005575,GO:0005622,GO:0005623,GO:0005737,GO:0005777,GO:0005975,GO:0006081,GO:0006082,GO:0006083,GO:0006097,GO:0006629,GO:0006631,GO:0008150,GO:0008152,GO:0009987,GO:0016405,GO:0016874,GO:0016877,GO:0016878,GO:0016999,GO:0017144,GO:0019605,GO:0019752,GO:0032787,GO:0042579,GO:0043226,GO:0043227,GO:0043229,GO:0043231,GO:0043436,GO:0044237,GO:0044238,GO:0044255,GO:…	-	-	-	-	-	-	-	-	-	-	AMP-binding,AMP-binding_C
evm.model.Chr1.2102	3760.EMJ24988	1.33e-75	227.0	COG0526@1|root,KOG0907@2759|Eukaryota,37UQH@33090|Viridiplantae,3GPRK@35493|Streptophyta	33090|Viridiplantae	O	Thioredoxin	-	-	-	ko:K03671	ko04621,ko05418,map04621,map05418	-	-	-	ko00000,ko00001,ko03110	-	-	-	Thioredoxin
evm.model.Chr1.4766	102107.XP_008223313.1	7.72e-35	119.0	KOG3504@1|root,KOG3504@2759|Eukaryota,37WV1@33090|Viridiplantae,3GKSV@35493|Streptophyta,4JURU@91835|fabids	35493|Streptophyta	J	Belongs to the eukaryotic ribosomal protein eL29 family	-	GO:0002181,GO:0003674,GO:0003735,GO:0005198,GO:0005575,GO:0005622,GO:0005623,GO:0005634,GO:0005730,GO:0005737,GO:0005829,GO:0005840,GO:0006412,GO:0006518,GO:0006807,GO:0008150,GO:0008152,GO:0009058,GO:0009059,GO:0009987,GO:0010467,GO:0015934,GO:0019538,GO:0022625,GO:0022626,GO:0031974,GO:0031981,GO:0032991,GO:0034641,GO:0034645,GO:0043043,GO:0043170,GO:0043226,GO:0043227,GO:0043228,GO:0043229,GO:…	-	ko:K02905	ko03010,map03010	M00177	-	-	br01610,ko00000,ko00001,ko00002,ko03011	-	-	-	Ribosomal_L29e
evm.model.Chr1.3432	102107.XP_008221952.1	0.0	1011.0	KOG0118@1|root,KOG0118@2759|Eukaryota,37PJD@33090|Viridiplantae,3GAPE@35493|Streptophyta,4JSDZ@91835|fabids	35493|Streptophyta	A	RNA recognition motif	-	GO:0003674,GO:0003676,GO:0003723,GO:0003729,GO:0005488,GO:0005575,GO:0005622,GO:0005623,GO:0005634,GO:0043226,GO:0043227,GO:0043229,GO:0043231,GO:0044424,GO:0044464,GO:0097159,GO:1901363	-	ko:K14398	ko03015,map03015	-	-	-	ko00000,ko00001,ko03019	-	-	-	RRM_1
evm.model.Chr1.4767	102107.XP_008223314.1	0.0	1085.0	COG1249@1|root,KOG1335@2759|Eukaryota,37IJR@33090|Viridiplantae,3GEBQ@35493|Streptophyta,4JHF4@91835|fabids	35493|Streptophyta	C	Dihydrolipoyl dehydrogenase	-	GO:0003674,GO:0003824,GO:0004148,GO:0005575,GO:0005622,GO:0005623,GO:0005634,GO:0005730,GO:0005737,GO:0006082,GO:0006084,GO:0006085,GO:0006086,GO:0006090,GO:0006139,GO:0006163,GO:0006164,GO:0006637,GO:0006725,GO:0006732,GO:0006753,GO:0006790,GO:0006793,GO:0006796,GO:0006807,GO:0008150,GO:0008152,GO:0009058,GO:0009108,GO:0009117,GO:0009150,GO:0009152,GO:0009165,GO:0009259,GO:0009260,GO:0009507,GO:…	1.8.1.4	ko:K00382	ko00010,ko00020,ko00260,ko00280,ko00620,ko00630,ko00640,ko01100,ko01110,ko01120,ko01130,ko01200,map00010,map00020,map00260,map00280,map00620,map00630,map00640,map01100,map01110,map01120,map01130,map01200	M00009,M00011,M00036,M00307,M00532	R00209,R01221,R01698,R03815,R07618,R08549	RC00004,RC00022,RC00583,RC02742,RC02833,RC02834	br01601,ko00000,ko00001,ko00002,ko01000,ko04147	-	-	-	Pyr_redox_2,Pyr_redox_dim
evm.model.Chr1.4768	102107.XP_008223315.1	0.0	1640.0	KOG2175@1|root,KOG2175@2759|Eukaryota,37JCZ@33090|Viridiplantae,3G8ER@35493|Streptophyta,4JDCY@91835|fabids	35493|Streptophyta	G	Serine threonine-protein phosphatase 4 regulatory subunit	-	-	-	ko:K17491	ko04212,ko04922,map04212,map04922	-	-	-	ko00000,ko00001,ko01009,ko03400	-	-	-	SMK-1
evm.model.Chr1.3430	102107.XP_008221949.1	0.0	1617.0	KOG1737@1|root,KOG1737@2759|Eukaryota,37RXW@33090|Viridiplantae,3GCCU@35493|Streptophyta,4JD32@91835|fabids	35493|Streptophyta	T	Oxysterol-binding protein-related protein	-	-	-	ko:K20456,ko:K20463	-	-	-	-	ko00000,ko04131	-	-	-	Oxysterol_BP,PH_11
evm.model.Chr1.3437	102107.XP_008221959.1	0.0	911.0	COG0706@1|root,KOG1239@2759|Eukaryota,37IIV@33090|Viridiplantae,3GGJ8@35493|Streptophyta,4JFCT@91835|fabids	35493|Streptophyta	OU	ALBINO3-like protein 1	-	GO:0005575,GO:0005622,GO:0005623,GO:0005737,GO:0006996,GO:0008104,GO:0008150,GO:0009507,GO:0009534,GO:0009535,GO:0009536,GO:0009579,GO:0009657,GO:0009658,GO:0009987,GO:0016020,GO:0016043,GO:0031976,GO:0031984,GO:0033036,GO:0033365,GO:0034357,GO:0034613,GO:0042651,GO:0043226,GO:0043227,GO:0043229,GO:0043231,GO:0044422,GO:0044424,GO:0044434,GO:0044435,GO:0044436,GO:0044444,GO:0044446,GO:0044464,GO:…	-	ko:K03217	ko02024,ko03060,ko03070,map02024,map03060,map03070	M00335	-	-	ko00000,ko00001,ko00002,ko02044,ko03029	2.A.9	-	-	60KD_IMP
evm.model.Chr1.2106	102107.XP_008221334.1	0.0	975.0	COG0536@1|root,KOG1489@2759|Eukaryota,37NJS@33090|Viridiplantae,3G9M4@35493|Streptophyta,4JNKK@91835|fabids	35493|Streptophyta	S	GTP1/OBG	-	-	-	-	-	-	-	-	-	-	-	-	GTP1_OBG,MMR_HSR1
[truncated: 9,958 more rows]

## Sheet: S18
query	seed_ortholog	evalue	score	eggNOG_OGs	max_annot_lvl	COG_category	Description	Preferred_name	GOs	EC	KEGG_ko	KEGG_Pathway	KEGG_Module	KEGG_Reaction	KEGG_rclass	BRITE	KEGG_TC	CAZy	BiGG_Reaction	PFAMs
evm.model.Chr1.4921	102107.XP_008223459.1	4.88e-225	620.0	28MQ1@1|root,2QU80@2759|Eukaryota,37NAA@33090|Viridiplantae,3GCGK@35493|Streptophyta,4JMGX@91835|fabids	35493|Streptophyta	S	Wall-associated receptor kinase C-terminal	-	-	-	-	-	-	-	-	-	-	-	-	GUB_WAK_bind,WAK_assoc
[truncated: 8,147 more rows]
