# Supplementary material for: Dormancy dynamics in Japanese plum: transcriptomic responses to variable climatic conditions and chilling requirements
Source: Planta. 2026 Aug 1;264(3):78. doi: 10.1007/s00425-026-05104-w (PMC13428783; doi:10.1007/s00425-026-05104-w)
Supplement: Supplementary file 7 — Additional file 7: Tables S19 – S23. Table S19. List of DEGs (padj<0.01) common to both Japanese plum cultivars "Hiromi Red" and "Crimson Glo" under both semi-arid and Mediterranean subtropical climates at the full dormancy stage (T0). Table S20. List of DEGs (padj<0.01) uniquely identified in Japanese plum cultivar "Hiromi Red" under both semi-arid and Mediterranean subtropical climates at the full dormancy stage (T0). Table S21. List of DEGs (padj<0.01) uniquely identified in Japanese plum cultivar "Crimson Glo" under both semi-arid and Mediterranean subtropical climates at the full dormancy stage (T0). Table S22. List of DEGs (padj<0.01) identified under semi-arid climate conditions for both Japanese plum cultivars "Hiromi Red" and "Crimson Glo" at the full dormancy stage (T0). Table S23. List of DEGs (padj<0.01) identified under Mediterranean subtropical climate conditions for both Japanese plum cultivars "Hiromi Red" and "Crimson Glo" at the full dormancy stage (T0) (XLSX 25 kb) [file 425_2026_5104_MOESM7_ESM.xlsx]

## Sheet: S19
x
evm.TU.Chr8.866
evm.TU.Chr5.1729
evm.TU.Chr1.600_evm.TU.Chr1.601_evm.TU.Chr1.603_evm.TU.Chr1.604
evm.TU.Chr1.599
evm.TU.Chr6.1670
evm.TU.Chr1.752
evm.TU.Chr6.3644
evm.TU.Chr6.529
evm.TU.Chr6.2962
evm.TU.Chr6.3645
evm.TU.Chr4.206
evm.TU.Chr3.75
evm.TU.Chr4.768
evm.TU.Chr7.118
evm.TU.Chr7.2667
evm.TU.Chr7.1743
evm.TU.Chr4.141
evm.TU.Chr1.4330
evm.TU.Chr8.393
evm.TU.Chr5.1134
evm.TU.Chr2.1839
evm.TU.Chr4.2431
evm.TU.Chr4.2728
evm.TU.Chr1.2155
evm.TU.Chr5.684
evm.TU.Chr5.977
evm.TU.Chr8.1291
evm.TU.Chr6.1953
evm.TU.Chr1.758
evm.TU.Chr4.820
evm.TU.Chr1.5484
evm.TU.Chr7.1762
evm.TU.Chr8.109
evm.TU.Chr5.1819
evm.TU.Chr4.1435
evm.TU.Chr1.3087
evm.TU.Chr4.769
evm.TU.Chr8.951
evm.TU.Chr2.2006
evm.TU.Chr1.856
evm.TU.Chr1.4767
evm.TU.Chr5.2574
evm.TU.Chr4.2509
evm.TU.Chr3.55
evm.TU.Chr7.1777
evm.TU.Chr4.225
evm.TU.Chr6.3749_evm.TU.Chr6.3750
evm.TU.Chr1.3191
evm.TU.Chr6.1398
evm.TU.Chr1.2217
evm.TU.Chr1.5519
evm.TU.Chr1.5313
evm.TU.Chr4.2253
evm.TU.Chr8.1595
evm.TU.Chr3.2604
evm.TU.Chr1.1381
evm.TU.Chr1.5168
evm.TU.Chr1.5243
evm.TU.Chr6.2299
evm.TU.Chr6.1736
evm.TU.Chr5.2303

## Sheet: S20
x
evm.TU.Chr6.2563
evm.TU.Chr3.512
evm.TU.Chr7.2769
evm.TU.Chr1.2775
evm.TU.Chr5.1835
evm.TU.Chr5.1870
evm.TU.Chr3.2762
evm.TU.Chr6.767
evm.TU.Chr8.1885
evm.TU.Chr5.2539
evm.TU.Chr3.2680
evm.TU.Chr3.1240
evm.TU.Chr5.677
evm.TU.Chr3.334
evm.TU.Chr7.2049
evm.TU.Chr2.1755
evm.TU.Chr7.755
evm.TU.Chr4.613
evm.TU.Chr6.538
evm.TU.Chr8.2608
evm.TU.Chr2.2776
evm.TU.Chr4.240
evm.TU.Chr1.3044
evm.TU.Chr4.119
evm.TU.Chr4.2443
evm.TU.Chr2.1994
evm.TU.Chr3.785
evm.TU.Chr1.3677
evm.TU.Chr8.1707
evm.TU.Chr7.2355
evm.TU.Chr8.2116
evm.TU.Chr3.1626
evm.TU.Chr6.2363
evm.TU.Chr5.1222
evm.TU.Chr8.1991
evm.TU.Chr6.2259
evm.TU.Chr7.1385
evm.TU.Chr7.223
evm.TU.Chr4.416
evm.TU.Chr7.826
evm.TU.Chr8.2440
evm.TU.Chr3.2600
evm.TU.Chr7.671
evm.TU.Chr3.1616
evm.TU.Chr1.3694
evm.TU.Chr1.2548
evm.TU.Chr4.302
evm.TU.Chr3.3179
evm.TU.Chr4.1287
evm.TU.Chr5.1552
evm.TU.Chr5.1302
evm.TU.Chr7.2330
evm.TU.Chr1.4197
evm.TU.Chr1.1271
evm.TU.Chr3.2796_evm.TU.Chr3.2797
evm.TU.Chr6.2102
evm.TU.Chr8.1660
evm.TU.Chr1.5038
evm.TU.Chr6.1037
evm.TU.Chr4.1804
evm.TU.Chr1.2789
evm.TU.Chr5.166
evm.TU.Chr1.522
evm.TU.Chr8.1460
evm.TU.Chr7.2716
evm.TU.Chr2.1544
evm.TU.Chr5.1838
evm.TU.Chr1.2576
evm.TU.Chr6.1151
evm.TU.Chr7.2448
evm.TU.Chr6.3013
evm.TU.Chr1.1247
evm.TU.Chr4.1081
evm.TU.Chr5.2241
evm.TU.Chr8.2497
evm.TU.Chr3.1491
evm.TU.Chr6.1173
evm.TU.Chr7.984
evm.TU.Chr7.1792
evm.TU.Chr2.1820
evm.TU.Chr1.1188
evm.TU.Chr6.1960
evm.TU.Chr6.86
evm.TU.Chr1.1734
evm.TU.Chr7.1745
evm.TU.Chr7.898
evm.TU.Chr5.1138
evm.TU.Chr3.2860
evm.TU.Chr5.1061
evm.TU.Chr7.977
evm.TU.Chr1.1527
evm.TU.Chr1.3445
evm.TU.Chr3.307
evm.TU.Chr1.5537
evm.TU.Chr1.5299
evm.TU.Chr7.2696
evm.TU.Chr3.3234
evm.TU.Chr1.637
evm.TU.Chr1.1808
evm.TU.Chr8.230
evm.TU.Chr1.2809
evm.TU.Chr1.5925
evm.TU.Chr1.5293
evm.TU.Chr5.1139_evm.TU.Chr5.1140
evm.TU.Chr1.5003
evm.TU.Chr2.1867
evm.TU.Chr1.3141
evm.TU.Chr1.1932
evm.TU.Chr4.911
evm.TU.Chr4.255_evm.TU.Chr4.256
evm.TU.Chr3.1419
evm.TU.Chr1.1869
evm.TU.Chr3.2850
evm.TU.Chr1.2265
evm.TU.Chr2.2745
evm.TU.Chr6.1253
evm.TU.Chr5.2364
evm.TU.Chr4.459
evm.TU.Chr1.4317
evm.TU.Chr2.1786
evm.TU.Chr3.2439
evm.TU.Chr6.376
evm.TU.Chr7.1933
evm.TU.Chr8.1475
evm.TU.Chr1.3304
evm.TU.Chr6.2583
evm.TU.Chr1.3624
evm.TU.Chr8.1903
evm.TU.Chr3.764
evm.TU.Chr4.552
evm.TU.Chr5.189
evm.TU.Chr5.171
evm.TU.Chr8.163
evm.TU.Chr8.2769_evm.TU.Chr8.2770
evm.TU.Chr5.2423
evm.TU.Chr2.1613
evm.TU.Chr7.2522
evm.TU.Chr1.5538
evm.TU.Chr4.1855
evm.TU.Chr7.2534
evm.TU.Chr1.2083
evm.TU.Chr8.2017
evm.TU.Chr2.3158
evm.TU.Chr8.1992
evm.TU.Chr3.1711
evm.TU.Chr7.2609
evm.TU.Chr1.3314
evm.TU.Chr5.620
evm.TU.Chr2.41
evm.TU.Chr7.976
evm.TU.Chr8.254
evm.TU.Chr1.4592
evm.TU.Chr1.1356
evm.TU.Chr4.224
evm.TU.Chr3.1806
evm.TU.Chr6.3692
evm.TU.Chr7.2494
evm.TU.Chr4.866
evm.TU.Chr1.1747
evm.TU.Chr6.1298
evm.TU.Chr1.1454
evm.TU.Chr6.2364
evm.TU.Chr5.568
evm.TU.Chr8.2377
evm.TU.Chr3.751
evm.TU.Chr7.2739
evm.TU.Chr1.3078
evm.TU.Chr1.1212
evm.TU.Chr7.1889
evm.TU.Chr2.3050
evm.TU.Chr2.901
evm.TU.Chr6.3397
evm.TU.Chr6.1036
evm.TU.Chr5.1186
evm.TU.Chr3.2489
evm.TU.Chr4.1379
evm.TU.Chr1.1254
evm.TU.Chr8.2241
evm.TU.Chr1.4496
evm.TU.Chr4.184
evm.TU.Chr1.596
evm.TU.Chr6.3339
evm.TU.Chr1.1545
evm.TU.Chr3.1075
evm.TU.Chr7.883
evm.TU.Chr5.502
evm.TU.Chr5.788
evm.TU.Chr4.1829
evm.TU.Chr2.2526
evm.TU.Chr6.131
evm.TU.Chr4.1343
evm.TU.Chr4.1580
evm.TU.Chr6.237
evm.TU.Chr1.1163_evm.TU.Chr1.1164
evm.TU.Chr6.3172
evm.TU.Chr8.1668
evm.TU.Chr7.1341
evm.TU.Chr7.1395
evm.TU.Chr4.774
evm.TU.Chr2.1017
evm.TU.Chr4.1960
evm.TU.Chr5.2504
evm.TU.Chr3.3025
evm.TU.Chr8.420
evm.TU.Chr4.85
evm.TU.Chr4.1224
evm.TU.Chr7.2644
evm.TU.Chr1.2464
evm.TU.Chr2.2318
evm.TU.Chr5.1320
evm.TU.Chr3.397
evm.TU.Chr6.2434
evm.TU.Chr4.192
evm.TU.Chr6.1473
evm.TU.Chr6.3218
evm.TU.Chr1.1669
evm.TU.Chr1.2614
evm.TU.Chr5.1281
evm.TU.Chr5.51
evm.TU.Chr1.3011
evm.TU.Chr3.2163
evm.TU.Chr3.611
evm.TU.Chr3.2283
evm.TU.Chr6.2278
evm.TU.Chr7.722
evm.TU.Chr2.3171
evm.TU.Chr3.988
evm.TU.Chr8.1764
evm.TU.Chr6.1355
evm.TU.Chr1.3019
evm.TU.Chr1.671
evm.TU.Chr7.1402
evm.TU.Chr8.98
evm.TU.Chr6.2560
evm.TU.Chr4.1706
evm.TU.Chr8.444
evm.TU.Chr8.1234
evm.TU.Chr6.2271
evm.TU.Chr1.109
evm.TU.Chr5.686
evm.TU.Chr5.2180
evm.TU.Chr1.2585
evm.TU.Chr1.2109
evm.TU.Chr2.1016
evm.TU.Chr1.4938
evm.TU.Chr1.1521
evm.TU.Chr1.2194
evm.TU.Chr2.1750
evm.TU.Chr1.593
evm.TU.Chr6.2881
evm.TU.Chr1.3498
evm.TU.Chr6.680
evm.TU.Chr3.3205
evm.TU.Chr4.211
evm.TU.Chr7.983
evm.TU.Chr6.684
evm.TU.Chr3.2569
evm.TU.Chr2.1943
evm.TU.Chr1.238
evm.TU.Chr8.2337
evm.TU.Chr4.277
evm.TU.Chr2.3159
evm.TU.Chr2.2469
evm.TU.Chr7.869
evm.TU.Chr2.2955
evm.TU.Chr6.3235
evm.TU.Chr6.2880
evm.TU.Chr5.1301
evm.TU.Chr8.2593
evm.TU.Chr2.2484_evm.TU.Chr2.2485
evm.TU.Chr6.695
evm.TU.Chr5.961
evm.TU.Chr3.2768
evm.TU.Chr4.1292
evm.TU.Chr8.2058
evm.TU.Chr3.2668
evm.TU.Chr1.5311
evm.TU.Chr2.27
evm.TU.Chr3.1489
evm.TU.Chr8.2650
evm.TU.Chr5.1089
evm.TU.Chr6.2157
evm.TU.Chr4.374
evm.TU.Chr5.7
evm.TU.Chr7.2932
evm.TU.Chr4.1340
evm.TU.Chr5.557
evm.TU.Chr5.1271
evm.TU.Chr5.1576
evm.TU.Chr1.2010
evm.TU.Chr7.770
evm.TU.Chr5.240
evm.TU.Chr4.1014
evm.TU.Chr1.5604
evm.TU.Chr6.2099
evm.TU.Chr6.1080
evm.TU.Chr6.1332
evm.TU.Chr8.1472
evm.TU.Chr4.2729
evm.TU.Chr4.1299
evm.TU.Chr1.1562
evm.TU.Chr1.5195
evm.TU.Chr5.170
evm.TU.Chr8.2019
evm.TU.Chr5.973
evm.TU.Chr2.1468
evm.TU.Chr6.324
evm.TU.Chr3.608
evm.TU.Chr2.173
evm.TU.Chr3.2686
evm.TU.Chr1.1474
evm.TU.Chr8.1143
evm.TU.Chr2.2208
evm.TU.Chr6.2531
evm.TU.Chr2.804
evm.TU.Chr8.1759_evm.TU.Chr8.1760
evm.TU.Chr4.2129
evm.TU.Chr1.2048
evm.TU.Chr7.2570_evm.TU.Chr7.2571
evm.TU.Chr5.740
evm.TU.Chr1.2209
evm.TU.Chr3.145
evm.TU.Chr5.342
evm.TU.Chr1.1570
evm.TU.Chr4.1017
evm.TU.Chr4.918
evm.TU.Chr4.624
evm.TU.Chr1.2718
evm.TU.Chr6.3340
evm.TU.Chr5.421
evm.TU.Chr4.2231
evm.TU.Chr1.1622
evm.TU.Chr1.3159
evm.TU.Chr8.1937
evm.TU.Chr1.3489
evm.TU.Chr2.2644
evm.TU.Chr1.3047
evm.TU.Chr8.1451
evm.TU.Chr8.382
evm.TU.Chr1.661
evm.TU.Chr2.1181
evm.TU.Chr2.1487
evm.TU.Chr2.2541
evm.TU.Chr3.2456
evm.TU.Chr8.1154
evm.TU.Chr8.1896
evm.TU.Chr3.634
evm.TU.Chr8.845
evm.TU.Chr2.2294
evm.TU.Chr3.2924
evm.TU.Chr4.1761
evm.TU.Chr6.2909
evm.TU.Chr6.245
evm.TU.Chr4.799
evm.TU.Chr3.607
evm.TU.Chr3.1264
evm.TU.Chr4.1067
evm.TU.Chr1.5681
evm.TU.Chr5.1323
evm.TU.Chr3.1838
evm.TU.Chr1.4539
evm.TU.Chr1.833
evm.TU.Chr6.731
evm.TU.Chr1.3051
evm.TU.Chr1.1501
evm.TU.Chr1.20
evm.TU.Chr8.1629
evm.TU.Chr2.1445
evm.TU.Chr7.2558
evm.TU.Chr1.4660
evm.TU.Chr6.2011
evm.TU.Chr1.4154
evm.TU.Chr3.1635
evm.TU.Chr6.390
evm.TU.Chr1.1651
evm.TU.Chr6.2343
evm.TU.Chr1.2893
evm.TU.Chr1.3357
evm.TU.Chr1.2948
evm.TU.Chr1.1862
evm.TU.Chr5.1218
evm.TU.Chr3.2402
evm.TU.Chr3.2490
evm.TU.Chr2.1473
evm.TU.Chr2.2793
evm.TU.Chr1.5254
evm.TU.Chr7.1201
evm.TU.Chr7.2506
evm.TU.Chr6.3028
evm.TU.Chr1.5327
evm.TU.Chr7.2050_evm.TU.Chr7.2051
evm.TU.Chr1.2795
evm.TU.Chr1.2078
evm.TU.Chr1.2671
evm.TU.Chr8.1364
evm.TU.Chr6.3243
evm.TU.Chr7.2606
evm.TU.Chr5.2273
evm.TU.Chr2.3106
evm.TU.Chr5.1657
evm.TU.Chr6.304
evm.TU.Chr5.1788
evm.TU.Chr1.90
evm.TU.Chr8.1501
evm.TU.Chr2.1692
evm.TU.Chr7.1892
evm.TU.Chr6.2058
evm.TU.Chr5.1714
evm.TU.Chr3.3024
evm.TU.Chr3.2499
evm.TU.Chr7.1942
evm.TU.Chr4.1359
evm.TU.Chr5.1732
evm.TU.Chr7.2331
evm.TU.Chr7.2674
evm.TU.Chr1.1130
evm.TU.Chr1.1211
evm.TU.Chr2.2709
evm.TU.Chr6.2381
evm.TU.Chr7.2610
evm.TU.Chr4.1275
evm.TU.Chr7.373
evm.TU.Chr7.1294
evm.TU.Chr7.2423
evm.TU.Chr5.149
evm.TU.Chr6.436
evm.TU.Chr7.881
evm.TU.Chr5.1057
evm.TU.Chr2.1496
evm.TU.Chr4.838
evm.TU.Chr3.2149
evm.TU.Chr4.1236
evm.TU.Chr6.3318
evm.TU.Chr3.3047
evm.TU.Chr7.48
evm.TU.Chr7.1171
evm.TU.Chr6.1213
evm.TU.Chr6.2038
evm.TU.Chr4.1517
evm.TU.Chr3.482
evm.TU.Chr1.5149
evm.TU.Chr3.2919
evm.TU.Chr7.1172
evm.TU.Chr1.1299
evm.TU.Chr5.1162
evm.TU.Chr3.2534
evm.TU.Chr6.20
evm.TU.Chr3.2017
evm.TU.Chr2.2373
evm.TU.Chr5.2596
evm.TU.Chr3.2777
evm.TU.Chr4.1977
evm.TU.Chr7.2282
evm.TU.Chr7.2702
evm.TU.Chr6.3309
evm.TU.Chr3.451
evm.TU.Chr5.404
evm.TU.Chr1.4313
evm.TU.Chr1.2315
evm.TU.Chr3.601
evm.TU.Chr1.3280
evm.TU.Chr5.1136
evm.TU.Chr1.2331
evm.TU.Chr7.1959
evm.TU.Chr6.1110
evm.TU.Chr1.4547
evm.TU.Chr1.640
evm.TU.Chr7.758
evm.TU.Chr7.1585
evm.TU.Chr3.122
evm.TU.Chr4.137
evm.TU.Chr8.2065
evm.TU.Chr4.2130
evm.TU.Chr1.3511
evm.TU.Chr7.1555
evm.TU.Chr1.2732
evm.TU.Chr4.1823
evm.TU.Chr1.1653
evm.TU.Chr5.184
evm.TU.Chr4.1007
evm.TU.Chr1.5799
evm.TU.Chr2.2754
evm.TU.Chr1.2716
evm.TU.Chr4.2078
evm.TU.Chr1.3183
evm.TU.Chr4.833
evm.TU.UTG378.10
evm.TU.Chr1.5565
evm.TU.Chr1.283
evm.TU.Chr4.1439
evm.TU.Chr3.1842
evm.TU.Chr1.3546
evm.TU.Chr7.1041
evm.TU.Chr3.774
evm.TU.Chr7.1042
evm.TU.Chr2.1371
evm.TU.Chr1.4314
evm.TU.Chr1.3690
evm.TU.Chr2.1030
evm.TU.Chr2.2048
evm.TU.Chr8.1026
evm.TU.Chr1.1239
evm.TU.Chr4.347
evm.TU.Chr1.5322
evm.TU.Chr5.785
evm.TU.Chr4.1671
evm.TU.Chr6.192
evm.TU.Chr6.560
evm.TU.Chr4.2752
evm.TU.Chr1.1367
evm.TU.Chr6.2191
evm.TU.Chr1.4560
evm.TU.Chr6.457
evm.TU.Chr2.1245
evm.TU.Chr8.2388
evm.TU.Chr4.226
evm.TU.Chr8.1341
evm.TU.Chr5.1051
evm.TU.Chr3.1871
evm.TU.Chr1.5718
evm.TU.Chr3.2694
evm.TU.Chr2.490_evm.TU.Chr2.491
evm.TU.Chr2.3202
evm.TU.Chr1.2544
evm.TU.Chr4.1502
evm.TU.Chr4.1536
evm.TU.Chr4.382
evm.TU.Chr6.3558
evm.TU.Chr1.1569
evm.TU.Chr2.2160
evm.TU.Chr6.3003
evm.TU.Chr1.4559
evm.TU.Chr4.227
evm.TU.Chr6.631
evm.TU.Chr6.2494
evm.TU.Chr7.277
evm.TU.Chr8.2312
evm.TU.Chr1.3641
evm.TU.Chr5.2572
evm.TU.Chr1.1885
evm.TU.Chr7.1765
evm.TU.Chr1.3719
evm.TU.Chr1.1661
evm.TU.Chr3.2191
evm.TU.Chr4.1410
evm.TU.Chr3.2835
evm.TU.Chr3.1112
evm.TU.Chr1.2929
evm.TU.Chr6.1117
evm.TU.Chr3.781
evm.TU.Chr3.1827
evm.TU.Chr7.1957
evm.TU.Chr4.907
evm.TU.Chr7.1680
evm.TU.Chr1.1467
evm.TU.Chr5.390
evm.TU.Chr6.2166
evm.TU.Chr2.2819
evm.TU.Chr6.3051
evm.TU.Chr2.1864
evm.TU.Chr7.2215
evm.TU.Chr7.2242
evm.TU.Chr1.1795
evm.TU.Chr1.1870
evm.TU.Chr6.2584
evm.TU.Chr3.291
evm.TU.Chr2.1865
evm.TU.Chr2.1263
evm.TU.Chr7.2857
evm.TU.Chr2.1802
evm.TU.Chr7.1174
evm.TU.Chr1.2114
evm.TU.Chr1.5922
evm.TU.Chr3.2135
evm.TU.Chr2.2553
evm.TU.Chr5.160
evm.TU.Chr4.181
evm.TU.Chr4.1431
evm.TU.Chr2.2580
evm.TU.Chr3.1185
evm.TU.Chr5.399
evm.TU.Chr2.1471
evm.TU.Chr1.4640
evm.TU.Chr1.882
evm.TU.Chr1.63
evm.TU.Chr6.2017
evm.TU.Chr8.2063
evm.TU.Chr8.2295
evm.TU.Chr1.5473
evm.TU.Chr1.1177
evm.TU.Chr1.723
evm.TU.Chr4.1295
evm.TU.Chr3.911
evm.TU.Chr7.3009_evm.TU.Chr7.3010
evm.TU.Chr2.2000
evm.TU.Chr3.545
evm.TU.Chr7.455
evm.TU.Chr8.710
evm.TU.Chr3.109
evm.TU.Chr4.2439
evm.TU.Chr6.1496
evm.TU.Chr8.1087
evm.TU.Chr1.484
evm.TU.Chr6.285
evm.TU.Chr6.3352
evm.TU.Chr8.1476

## Sheet: S21
x
evm.TU.Chr4.410
evm.TU.Chr1.1814
evm.TU.Chr4.2785
evm.TU.Chr3.1036
evm.TU.Chr5.863
evm.TU.Chr4.806
evm.TU.Chr1.2184
evm.TU.Chr6.2484_evm.TU.Chr6.2485
evm.TU.Chr5.1965
evm.TU.Chr6.2866
evm.TU.Chr2.2327
evm.TU.Chr4.1735
evm.TU.Chr1.2197
evm.TU.Chr1.5635
evm.TU.Chr3.2557
evm.TU.Chr1.5633
evm.TU.Chr6.2772
evm.TU.Chr6.594
evm.TU.Chr6.1397
evm.TU.Chr8.1375
evm.TU.Chr1.3221
evm.TU.Chr4.1792
evm.TU.Chr4.49
evm.TU.Chr6.356
evm.TU.Chr1.5636
evm.TU.Chr6.3234
evm.TU.Chr3.2084
evm.TU.Chr5.2455_evm.TU.Chr5.2456
evm.TU.Chr3.1706
evm.TU.Chr7.2593
evm.TU.Chr1.1498
evm.TU.Chr5.501
evm.TU.Chr1.1205
evm.TU.Chr3.2752
evm.TU.Chr1.718
evm.TU.Chr1.1798
evm.TU.Chr1.1635
evm.TU.Chr1.780
evm.TU.Chr8.858
evm.TU.Chr1.65
evm.TU.Chr1.2941
evm.TU.Chr8.2159
evm.TU.Chr3.1099
evm.TU.Chr1.4582
evm.TU.Chr1.5432
evm.TU.Chr1.692
evm.TU.Chr4.1113
evm.TU.Chr2.2336
evm.TU.Chr3.44
evm.TU.Chr7.2621
evm.TU.Chr6.3724
evm.TU.Chr2.2293
evm.TU.Chr1.730
evm.TU.Chr5.345
evm.TU.Chr6.2647
evm.TU.Chr2.2451
evm.TU.Chr1.4842
evm.TU.Chr3.2556
evm.TU.Chr6.430
evm.TU.Chr3.2938
evm.TU.Chr1.4571
evm.TU.Chr3.1070
evm.TU.Chr1.2206
evm.TU.Chr7.1095
evm.TU.Chr1.2350
evm.TU.Chr3.1747
evm.TU.Chr2.171
evm.TU.Chr7.1482
evm.TU.Chr8.2504
evm.TU.Chr3.2142
evm.TU.Chr1.953
evm.TU.Chr5.2105
evm.TU.Chr5.1409
evm.TU.Chr1.2124
evm.TU.Chr3.450
evm.TU.Chr2.176
evm.TU.Chr5.2071
evm.TU.Chr6.2103
evm.TU.Chr1.1502
evm.TU.Chr2.213
evm.TU.Chr8.1687
evm.TU.Chr7.1483
evm.TU.Chr6.2269
evm.TU.Chr1.2163
evm.TU.Chr8.445
evm.TU.Chr1.4033
evm.TU.Chr3.2286
evm.TU.Chr1.5724
evm.TU.Chr2.2562
evm.TU.Chr1.218
evm.TU.Chr7.1593
evm.TU.Chr8.1723
evm.TU.Chr8.947
evm.TU.Chr5.1887
evm.TU.Chr3.850
evm.TU.Chr7.41
evm.TU.Chr8.1329
evm.TU.Chr2.2042
evm.TU.Chr3.768
evm.TU.Chr1.4460
evm.TU.Chr8.1658
evm.TU.Chr6.2743
evm.TU.Chr7.2038
evm.TU.Chr8.2025
evm.TU.Chr8.1555
evm.TU.Chr6.577
evm.TU.Chr5.1692
evm.TU.Chr6.1683
evm.TU.Chr7.1814
evm.TU.Chr8.1455
evm.TU.Chr3.1492
evm.TU.Chr1.3000
evm.TU.Chr3.827
evm.TU.Chr3.1906
evm.TU.Chr1.5851_evm.TU.Chr1.5852_evm.TU.Chr1.5853_evm.TU.Chr1.5854
evm.TU.Chr3.679
evm.TU.Chr5.1772
evm.TU.Chr1.2730
evm.TU.Chr2.1652
evm.TU.Chr5.2049
evm.TU.Chr1.5782
evm.TU.Chr1.3419
evm.TU.Chr6.1181
evm.TU.Chr7.2551
evm.TU.Chr1.3017
evm.TU.Chr4.2459
evm.TU.Chr1.636
evm.TU.Chr4.71
evm.TU.Chr2.2609
evm.TU.Chr3.2468
evm.TU.Chr2.1305
evm.TU.Chr6.2231
evm.TU.Chr6.914
evm.TU.Chr8.1447
evm.TU.Chr1.3055
evm.TU.Chr2.2881
evm.TU.Chr6.2477
evm.TU.Chr1.4088
evm.TU.Chr1.2632
evm.TU.Chr5.1545
evm.TU.Chr7.1891
evm.TU.Chr6.2020
evm.TU.Chr7.2779
evm.TU.Chr5.1798
evm.TU.Chr5.2460
evm.TU.Chr1.5723
evm.TU.Chr3.1907
evm.TU.Chr4.490
evm.TU.Chr7.900
evm.TU.Chr4.1640
evm.TU.Chr3.1525
evm.TU.Chr3.2504
evm.TU.Chr7.2584
evm.TU.Chr3.1961
evm.TU.Chr4.657
evm.TU.Chr6.2587
evm.TU.Chr6.1564
evm.TU.Chr6.2942
evm.TU.Chr3.1939
evm.TU.Chr8.2394
evm.TU.Chr4.1853
evm.TU.Chr4.1000
evm.TU.Chr2.2071
evm.TU.Chr7.2374
evm.TU.Chr3.2172

## Sheet: S22
x
evm.TU.Chr1.700
evm.TU.Chr8.1636
evm.TU.Chr2.1610
evm.TU.Chr5.91
evm.TU.Chr4.1727
evm.TU.Chr6.1472
evm.TU.Chr1.5708
evm.TU.Chr1.698
evm.TU.Chr1.697
evm.TU.Chr6.3446
evm.TU.Chr6.2516
evm.TU.Chr1.1559
evm.TU.Chr2.137
evm.TU.Chr7.1291
evm.TU.Chr1.5770
evm.TU.Chr5.991
evm.TU.Chr2.2393
evm.TU.Chr6.2611
evm.TU.Chr8.2136
evm.TU.Chr7.2472
evm.TU.Chr6.3601
evm.TU.Chr6.2796
evm.TU.Chr3.157
evm.TU.Chr1.4833
evm.TU.Chr6.1605
evm.TU.Chr7.990
evm.TU.Chr1.1392
evm.TU.Chr4.2576
evm.TU.Chr2.2133
evm.TU.Chr7.2812
evm.TU.Chr1.3535
evm.TU.Chr1.2595
evm.TU.Chr8.2772
evm.TU.Chr7.1936
evm.TU.Chr8.1599
evm.TU.Chr7.2554
evm.TU.Chr4.1815
evm.TU.Chr2.3137
evm.TU.Chr5.2284
evm.TU.Chr1.740
evm.TU.Chr4.2099_evm.TU.Chr4.2100
evm.TU.Chr7.2283
evm.TU.Chr6.1845
evm.TU.Chr1.1663
evm.TU.Chr8.1346
evm.TU.Chr2.3138
evm.TU.Chr1.676
evm.TU.Chr8.1332
evm.TU.Chr3.2518
evm.TU.Chr1.3718
evm.TU.Chr7.2619
evm.TU.Chr1.3595
evm.TU.Chr1.2774
evm.TU.Chr4.2436
evm.TU.Chr1.2132_evm.TU.Chr1.2135
evm.TU.Chr3.580
evm.TU.Chr4.1863
evm.TU.Chr3.2483
evm.TU.Chr5.1159
evm.TU.Chr4.847
evm.TU.Chr1.1748
evm.TU.Chr6.3597
evm.TU.Chr3.1908
evm.TU.Chr1.1674
evm.TU.Chr7.1566
evm.TU.Chr1.5864
evm.TU.Chr2.2575
evm.TU.Chr4.2766
evm.TU.Chr2.2685
evm.TU.Chr8.2084
evm.TU.Chr3.2487
evm.TU.Chr7.2008
evm.TU.Chr8.2532
evm.TU.Chr3.1753
evm.TU.Chr1.1530
evm.TU.Chr1.1540
evm.TU.Chr7.1996
evm.TU.Chr8.1479
evm.TU.Chr7.1522
evm.TU.Chr3.2732
evm.TU.Chr1.798
evm.TU.Chr1.4176
evm.TU.Chr3.187
evm.TU.Chr5.2378
evm.TU.Chr1.1092
evm.TU.Chr2.1476
evm.TU.Chr1.5919
evm.TU.Chr5.1866
evm.TU.Chr8.2758
evm.TU.Chr2.2023
evm.TU.Chr8.352
evm.TU.Chr7.2099
evm.TU.Chr1.4002
evm.TU.Chr5.1223
evm.TU.Chr2.2229
evm.TU.Chr4.1198
evm.TU.Chr6.2074
evm.TU.Chr5.1151
evm.TU.Chr6.1314
evm.TU.Chr6.2569
evm.TU.Chr5.706
evm.TU.Chr1.5101

## Sheet: S23
x
evm.TU.Chr2.266
evm.TU.Chr1.2979
evm.TU.Chr6.2556
evm.TU.Chr1.2106
evm.TU.Chr1.4617
evm.TU.Chr7.2539
evm.TU.Chr1.3311
evm.TU.Chr3.339
evm.TU.Chr2.2626
evm.TU.Chr1.1140
evm.TU.Chr6.276
evm.TU.Chr7.2956
evm.TU.Chr3.2041
evm.TU.Chr7.282
evm.TU.Chr1.2554
evm.TU.Chr2.374
evm.TU.Chr7.1596
evm.TU.Chr4.1603
evm.TU.Chr4.1931
evm.TU.Chr1.4442
evm.TU.Chr2.2380
evm.TU.Chr5.614
evm.TU.Chr2.1993
evm.TU.Chr8.1670_evm.TU.Chr8.1671
evm.TU.Chr2.1702
evm.TU.Chr4.2060
evm.TU.Chr7.1836
evm.TU.Chr1.916_evm.TU.Chr1.917_evm.TU.Chr1.918
evm.TU.Chr8.1232
evm.TU.Chr1.4757
evm.TU.Chr4.795
evm.TU.Chr1.2236
evm.TU.Chr3.2175
evm.TU.Chr1.2079
evm.TU.Chr2.1798
evm.TU.Chr5.1284
evm.TU.Chr3.771
evm.TU.Chr2.1180
evm.TU.Chr6.2399
evm.TU.Chr8.923
evm.TU.Chr7.1002
evm.TU.Chr8.2781
evm.TU.Chr7.1727
evm.TU.Chr3.483
evm.TU.Chr5.2517_evm.TU.Chr5.2518
evm.TU.Chr1.1590
evm.TU.Chr4.969
evm.TU.Chr3.12
evm.TU.Chr2.1952
evm.TU.Chr1.5354
evm.TU.Chr8.2524
evm.TU.Chr5.465
evm.TU.Chr6.968
evm.TU.Chr6.1203
evm.TU.Chr6.2100
evm.TU.Chr1.2342
evm.TU.Chr6.3498
evm.TU.Chr3.746
evm.TU.Chr8.2655
evm.TU.Chr1.2345
evm.TU.Chr5.281
evm.TU.Chr2.114
evm.TU.Chr4.186
evm.TU.Chr4.517
evm.TU.Chr6.224
evm.TU.Chr3.2213
evm.TU.Chr6.1299
evm.TU.Chr1.2188
evm.TU.Chr3.2934
evm.TU.Chr5.937
evm.TU.Chr3.218
evm.TU.Chr4.123
evm.TU.Chr7.2947
evm.TU.Chr1.3504
evm.TU.Chr6.2248
evm.TU.Chr6.3732
evm.TU.Chr5.1904
evm.TU.Chr1.4432
evm.TU.Chr4.2570
evm.TU.Chr2.2645
evm.TU.Chr3.166
evm.TU.Chr2.2677
evm.TU.Chr8.2060
evm.TU.Chr5.938
evm.TU.Chr4.898
evm.TU.Chr5.445
evm.TU.Chr8.2669
evm.TU.Chr7.715
evm.TU.Chr2.2121
evm.TU.Chr8.2575
evm.TU.Chr1.1694
evm.TU.Chr4.2521
evm.TU.Chr7.121
evm.TU.Chr4.784
evm.TU.Chr1.5689
evm.TU.Chr5.1164
evm.TU.Chr3.1316
evm.TU.Chr2.276
evm.TU.Chr2.2199
evm.TU.Chr6.833
evm.TU.Chr6.478
evm.TU.Chr7.349
evm.TU.Chr1.4620
evm.TU.Chr1.1346
evm.TU.Chr2.2556
evm.TU.Chr5.1046
evm.TU.Chr3.1924
evm.TU.Chr8.2392
evm.TU.Chr4.252
evm.TU.Chr6.2224
evm.TU.Chr1.2157
evm.TU.Chr6.286
evm.TU.Chr6.3265
evm.TU.Chr3.1697
evm.TU.UTG195_2.7
evm.TU.Chr1.3556
evm.TU.Chr6.1937
evm.TU.Chr8.2085
evm.TU.Chr5.580_evm.TU.Chr5.581
evm.TU.Chr6.2537
evm.TU.Chr7.1226
evm.TU.Chr4.1732
evm.TU.Chr1.3693
evm.TU.Chr6.1980
evm.TU.Chr4.991
evm.TU.Chr3.906
evm.TU.Chr1.5715
evm.TU.Chr6.123
evm.TU.Chr3.2788
evm.TU.Chr6.1591
evm.TU.Chr2.457
evm.TU.Chr3.749
evm.TU.Chr1.3275
evm.TU.Chr6.608
evm.TU.Chr4.725
evm.TU.Chr4.2055
