# Supplementary material for: Dormancy dynamics in Japanese plum: transcriptomic responses to variable climatic conditions and chilling requirements
Source: Planta. 2026 Aug 1;264(3):78. doi: 10.1007/s00425-026-05104-w (PMC13428783; doi:10.1007/s00425-026-05104-w)
Supplement: Supplementary file 8 — Additional file 8: Tables S24 – S27. Table S24. List of DEGs (padj<0.01) uniquely identified in Japanese plum cultivar "Hiromi Red" under both semi-arid and Mediterranean subtropical climates at the dormancy release stage (T1). Table S25. List of DEGs (padj<0.01) uniquely identified in Japanese plum cultivar "Crimson Glo" under both semi-arid and Mediterranean subtropical climates at the dormancy release stage (T1). Table S26. List of DEGs (padj<0.01) identified under semi-arid climate conditions for both Japanese plum cultivars "Hiromi Red" and "Crimson Glo" at the dormancy release stage (T1). Table S27. List of DEGs (padj<0.01) identified under Mediterranean subtropical climate conditions for both Japanese plum cultivars "Hiromi Red" and "Crimson Glo" at the dormancy release stage (T1) (XLSX 18 kb) [file 425_2026_5104_MOESM8_ESM.xlsx]

## Sheet: S24
x
evm.TU.Chr4.1743
evm.TU.Chr6.350
evm.TU.Chr1.3050
evm.TU.Chr1.1685
evm.TU.Chr5.2259
evm.TU.Chr8.2796
evm.TU.Chr8.727
evm.TU.Chr1.1520
evm.TU.Chr7.2548
evm.TU.Chr2.2572
evm.TU.Chr2.2827
evm.TU.Chr1.2237
evm.TU.Chr6.2418
evm.TU.Chr1.1012
evm.TU.Chr8.1329
evm.TU.Chr2.2566
evm.TU.Chr1.2927
evm.TU.Chr3.2423
evm.TU.Chr1.1814
evm.TU.Chr1.3036
evm.TU.Chr1.2004
evm.TU.Chr8.1666
evm.TU.Chr8.1133
evm.TU.Chr4.1462
evm.TU.Chr1.1062
evm.TU.Chr1.3252
evm.TU.Chr1.5664
evm.TU.Chr6.1951
evm.TU.Chr2.1382
evm.TU.Chr1.2560
evm.TU.Chr5.1040
evm.TU.Chr7.2511
evm.TU.Chr3.1900
evm.TU.Chr3.2766
evm.TU.Chr8.2039
evm.TU.Chr8.1049
evm.TU.Chr8.97
evm.TU.Chr3.633
evm.TU.Chr6.2767
evm.TU.Chr1.2982
evm.TU.Chr7.1495
evm.TU.Chr1.3599
evm.TU.Chr8.39
evm.TU.Chr1.1016
evm.TU.Chr3.632
evm.TU.Chr4.1061
evm.TU.Chr3.91
evm.TU.Chr5.508
evm.TU.Chr2.3120
evm.TU.Chr3.1036
evm.TU.Chr6.448
evm.TU.Chr4.2492
evm.TU.Chr3.151
evm.TU.Chr6.1345
evm.TU.Chr5.631
evm.TU.Chr1.1259
evm.TU.Chr5.501
evm.TU.Chr6.1833
evm.TU.Chr1.895
evm.TU.Chr1.816
evm.TU.Chr5.950
evm.TU.Chr2.1932
evm.TU.Chr2.104
evm.TU.Chr6.22
evm.TU.Chr1.2486
evm.TU.Chr1.1618
evm.TU.Chr6.3164
evm.TU.Chr6.506
evm.TU.Chr1.2224
evm.TU.Chr8.1499
evm.TU.Chr1.1696
evm.TU.Chr5.1126
evm.TU.Chr1.1853
evm.TU.Chr3.1070
evm.TU.Chr1.5137
evm.TU.Chr7.602
evm.TU.Chr4.1728
evm.TU.Chr5.872
evm.TU.Chr8.24
evm.TU.Chr1.5606
evm.TU.Chr1.494
evm.TU.Chr7.1196
evm.TU.Chr1.176
evm.TU.Chr6.392
evm.TU.Chr6.2039
evm.TU.Chr4.410
evm.TU.Chr1.3617
evm.TU.Chr8.1168
evm.TU.Chr3.3060
evm.TU.Chr1.2880
evm.TU.Chr8.1825
evm.TU.Chr5.245
evm.TU.Chr6.1716
evm.TU.Chr3.3006
evm.TU.Chr7.1089
evm.TU.Chr7.2307
evm.TU.Chr8.2578
evm.TU.Chr3.152
evm.TU.Chr4.1336
evm.TU.Chr1.1512
evm.TU.Chr3.1839_evm.TU.Chr3.1840
evm.TU.Chr1.3451
evm.TU.Chr6.2441
evm.TU.Chr7.1950
evm.TU.Chr1.913
evm.TU.Chr1.1387
evm.TU.Chr5.2239
evm.TU.Chr1.328
evm.TU.Chr1.382
evm.TU.Chr3.908
evm.TU.Chr1.2558
evm.TU.Chr8.1601
evm.TU.Chr5.2240
evm.TU.Chr4.2324
evm.TU.Chr4.296
evm.TU.Chr7.1002
evm.TU.Chr6.717_evm.TU.Chr6.718
evm.TU.Chr3.1018
evm.TU.Chr1.5123
evm.TU.Chr1.291
evm.TU.Chr1.2742
evm.TU.Chr2.1703
evm.TU.Chr1.1788
evm.TU.Chr3.132
evm.TU.Chr3.579
evm.TU.Chr2.1797
evm.TU.Chr3.2513
evm.TU.Chr2.2805
evm.TU.Chr7.658
evm.TU.Chr8.2015
evm.TU.Chr1.1779
evm.TU.Chr6.509
evm.TU.Chr2.2815
evm.TU.Chr3.424
evm.TU.Chr6.1974
evm.TU.Chr4.304
evm.TU.Chr3.1031
evm.TU.Chr6.768
evm.TU.Chr4.454
evm.TU.Chr6.2196
evm.TU.Chr4.999
evm.TU.Chr6.356
evm.TU.Chr1.2403
evm.TU.Chr6.2924
evm.TU.Chr4.2131
evm.TU.Chr2.2368
evm.TU.Chr1.635
evm.TU.Chr3.1467
evm.TU.Chr6.2339
evm.TU.Chr5.1530
evm.TU.Chr2.3073
evm.TU.Chr4.623
evm.TU.Chr2.2353
evm.TU.Chr5.1524
evm.TU.Chr3.831
evm.TU.Chr8.1902
evm.TU.Chr4.973
evm.TU.Chr8.1917
evm.TU.Chr6.3544
evm.TU.Chr3.1805
evm.TU.Chr1.1582
evm.TU.Chr6.219
evm.TU.Chr1.1975
evm.TU.Chr2.2804
evm.TU.Chr5.490
evm.TU.Chr1.2484
evm.TU.Chr6.3545
evm.TU.Chr3.2855
evm.TU.Chr1.3616
evm.TU.Chr1.3601
evm.TU.Chr1.3465
evm.TU.Chr2.2534
evm.TU.Chr5.2350
evm.TU.Chr3.329
evm.TU.Chr6.2431
evm.TU.Chr3.2413
evm.TU.Chr5.2407
evm.TU.Chr5.907
evm.TU.Chr7.2530
evm.TU.Chr5.319
evm.TU.Chr3.3120
evm.TU.Chr8.1603
evm.TU.Chr1.1189
evm.TU.Chr6.2772
evm.TU.Chr4.40
evm.TU.Chr3.3208
evm.TU.Chr6.2395
evm.TU.Chr2.689
evm.TU.Chr1.1070
evm.TU.Chr4.470
evm.TU.Chr8.1167
evm.TU.Chr5.2111
evm.TU.Chr4.89
evm.TU.Chr8.588
evm.TU.Chr6.2487
evm.TU.Chr5.1353
evm.TU.Chr7.2780
evm.TU.Chr4.593
evm.TU.Chr7.2680
evm.TU.Chr2.2463
evm.TU.Chr3.2286
evm.TU.Chr5.1439
evm.TU.Chr8.120
evm.TU.Chr4.21
evm.TU.Chr1.5535
evm.TU.Chr7.2246
evm.TU.Chr5.1895
evm.TU.Chr2.2254
evm.TU.Chr2.2816
evm.TU.Chr7.2104_evm.TU.Chr7.2105
evm.TU.Chr8.1790
evm.TU.Chr2.2939
evm.TU.Chr3.2753
evm.TU.Chr1.188
evm.TU.Chr6.1082
evm.TU.Chr4.834_evm.TU.Chr4.835
evm.TU.Chr1.2707
evm.TU.Chr2.1575
evm.TU.Chr6.601
evm.TU.Chr8.1427
evm.TU.Chr1.4744
evm.TU.Chr2.2416
evm.TU.Chr8.1941
evm.TU.Chr4.678
evm.TU.Chr1.3184
evm.TU.Chr6.370
evm.TU.Chr1.2839
evm.TU.Chr6.919
evm.TU.Chr6.24
evm.TU.Chr1.4646
evm.TU.Chr1.772
evm.TU.Chr3.3135
evm.TU.Chr5.2291
evm.TU.Chr5.720
evm.TU.Chr5.2455_evm.TU.Chr5.2456
evm.TU.Chr2.149
evm.TU.Chr8.1508
evm.TU.Chr7.2785
evm.TU.Chr5.1443
evm.TU.Chr1.2396
evm.TU.Chr6.2338
evm.TU.Chr1.1857
evm.TU.Chr5.2591
evm.TU.Chr2.1888
evm.TU.Chr1.953
evm.TU.Chr5.1961
evm.TU.Chr1.2850
evm.TU.Chr6.2297
evm.TU.Chr5.832
evm.TU.Chr8.2280
evm.TU.Chr1.111
evm.TU.Chr7.1825
evm.TU.Chr3.3204
evm.TU.Chr1.4961
evm.TU.Chr1.4198
evm.TU.Chr7.2305
evm.TU.Chr7.2993
evm.TU.Chr5.1921

## Sheet: S25
x
evm.TU.Chr7.1174
evm.TU.Chr4.1316
evm.TU.Chr3.512
evm.TU.Chr2.1263
evm.TU.Chr6.1298
evm.TU.Chr1.1836
evm.TU.Chr6.381
evm.TU.Chr3.2762
evm.TU.Chr3.2330
evm.TU.Chr1.3435
evm.TU.Chr4.1349
evm.TU.Chr2.2615
evm.TU.Chr7.984
evm.TU.Chr7.1385
evm.TU.Chr5.1836
evm.TU.Chr4.187
evm.TU.Chr7.2714
evm.TU.Chr3.2680
evm.TU.Chr3.1491
evm.TU.Chr1.5245
evm.TU.Chr4.955
evm.TU.Chr8.1717
evm.TU.Chr6.2560
evm.TU.Chr2.1266
evm.TU.Chr3.1616
evm.TU.Chr2.1755
evm.TU.Chr6.2742
evm.TU.Chr1.2209
evm.TU.Chr1.661
evm.TU.Chr3.2571
evm.TU.Chr8.393
evm.TU.Chr6.1364
evm.TU.Chr1.2775
evm.TU.Chr1.5547
evm.TU.Chr8.2021
evm.TU.Chr1.5925
evm.TU.Chr8.1464
evm.TU.Chr1.4154
evm.TU.Chr3.1240
evm.TU.Chr3.135
evm.TU.Chr1.4423
evm.TU.Chr1.2258
evm.TU.Chr6.374
evm.TU.Chr1.2733
evm.TU.Chr1.2151
evm.TU.Chr4.416
evm.TU.Chr5.568
evm.TU.Chr1.4317
evm.TU.Chr5.1344
evm.TU.Chr8.382
evm.TU.Chr5.620
evm.TU.Chr3.2569
evm.TU.Chr7.2769
evm.TU.Chr2.1986
evm.TU.Chr2.326
evm.TU.Chr4.2268
evm.TU.Chr5.677
evm.TU.Chr4.240
evm.TU.Chr1.1521
evm.TU.Chr1.4561
evm.TU.Chr6.382
evm.TU.Chr8.1896
evm.TU.Chr1.3677
evm.TU.Chr5.1566
evm.TU.Chr5.1322
evm.TU.Chr2.897
evm.TU.Chr4.1223
evm.TU.Chr2.1994
evm.TU.Chr1.238
evm.TU.Chr1.2265
evm.TU.Chr3.785
evm.TU.Chr4.820
evm.TU.Chr8.2016
evm.TU.Chr1.1355
evm.TU.Chr8.1460
evm.TU.Chr8.1154
evm.TU.Chr1.4197
evm.TU.Chr5.1222
evm.TU.Chr3.545
evm.TU.Chr7.1341
evm.TU.Chr7.1395
evm.TU.Chr1.5703
evm.TU.Chr1.1686
evm.TU.Chr6.732
evm.TU.Chr1.3498
evm.TU.Chr2.267
evm.TU.Chr5.2032
evm.TU.Chr6.2488
evm.TU.Chr1.2136
evm.TU.Chr1.1271
evm.TU.Chr2.2318
evm.TU.Chr3.2789
evm.TU.Chr4.613
evm.TU.Chr4.866
evm.TU.Chr7.2638
evm.TU.Chr5.1302
evm.TU.Chr1.283
evm.TU.Chr7.2263
evm.TU.Chr2.1468
evm.TU.Chr1.3691
evm.TU.Chr2.2551
evm.TU.Chr4.303
evm.TU.Chr8.2497
evm.TU.Chr1.5231_evm.TU.Chr1.5232
evm.TU.Chr1.5293
evm.TU.Chr4.460
evm.TU.UTG348.50
evm.TU.Chr7.881
evm.TU.Chr2.2709
evm.TU.Chr7.2203
evm.TU.Chr8.900
evm.TU.Chr1.398
evm.TU.Chr1.1632
evm.TU.Chr1.4682
evm.TU.Chr1.3584
evm.TU.Chr7.2094
evm.TU.Chr6.429
evm.TU.Chr5.1218
evm.TU.Chr1.5038
evm.TU.Chr7.1892
evm.TU.Chr1.5544
evm.TU.Chr3.3025
evm.TU.Chr7.1169
evm.TU.Chr8.1764
evm.TU.Chr1.1840
evm.TU.Chr4.552
evm.TU.Chr1.3159
evm.TU.Chr2.2966_evm.TU.Chr2.2967
evm.TU.Chr1.5864
evm.TU.Chr6.2583
evm.TU.Chr3.2149
evm.TU.Chr5.1576
evm.TU.Chr8.1718
evm.TU.Chr1.2789
evm.TU.Chr6.3243
evm.TU.Chr6.131
evm.TU.Chr8.2017
evm.TU.Chr5.1756
evm.TU.Chr6.1670
evm.TU.Chr1.2942
evm.TU.Chr1.4496
evm.TU.Chr7.898
evm.TU.Chr3.2600
evm.TU.Chr3.1626
evm.TU.Chr1.637
evm.TU.Chr1.5856
evm.TU.Chr7.869
evm.TU.Chr3.764
evm.TU.Chr6.3172
evm.TU.Chr5.119
evm.TU.Chr7.1544
evm.TU.Chr1.1188
evm.TU.Chr1.1381
evm.TU.Chr6.3013
evm.TU.Chr7.1450
evm.TU.Chr1.3314
evm.TU.Chr7.1550
evm.TU.Chr4.2752
evm.TU.Chr7.2087
evm.TU.Chr6.3339
evm.TU.Chr4.2689
evm.TU.Chr4.371
evm.TU.Chr5.51
evm.TU.Chr3.2871
evm.TU.Chr1.5689
evm.TU.Chr8.1204
evm.TU.Chr4.602
evm.TU.Chr6.593
evm.TU.Chr3.2694
evm.TU.Chr8.2388
evm.TU.Chr5.2241
evm.TU.Chr7.2448
evm.TU.Chr1.2308
evm.TU.Chr7.1575
evm.TU.Chr3.751
evm.TU.Chr6.631
evm.TU.Chr6.2011
evm.TU.Chr7.336
evm.TU.Chr7.2428
evm.TU.Chr1.1545
evm.TU.Chr1.1370
evm.TU.Chr7.2667
evm.TU.Chr6.1398
evm.TU.Chr1.1211
evm.TU.Chr5.1032
evm.TU.Chr2.265
evm.TU.Chr1.5863
evm.TU.Chr7.1747
evm.TU.Chr1.2331
evm.TU.Chr1.5728
evm.TU.Chr3.307
evm.TU.Chr6.2667
evm.TU.Chr6.2099
evm.TU.Chr2.2294
evm.TU.Chr6.3753
evm.TU.Chr8.1364
evm.TU.Chr2.2989
evm.TU.Chr2.1544
evm.TU.Chr8.861
evm.TU.Chr8.848
evm.TU.Chr3.293
evm.TU.Chr6.484
evm.TU.Chr1.785
evm.TU.Chr1.4335
evm.TU.Chr2.1423
evm.TU.Chr7.1064
evm.TU.Chr2.2563
evm.TU.Chr3.2489
evm.TU.Chr8.2544
evm.TU.Chr1.4266
evm.TU.Chr7.2703
evm.TU.Chr7.2339
evm.TU.Chr1.2324
evm.TU.Chr7.2494
evm.TU.Chr5.933
evm.TU.Chr3.93
evm.TU.Chr6.237
evm.TU.Chr1.1163_evm.TU.Chr1.1164
evm.TU.Chr2.1692
evm.TU.Chr3.2510
evm.TU.Chr3.2370
evm.TU.Chr8.1068
evm.TU.Chr1.90
evm.TU.Chr1.1136
evm.TU.Chr1.4872
evm.TU.Chr6.1253
evm.TU.Chr6.927
evm.TU.Chr1.1808
evm.TU.Chr1.608
evm.TU.Chr6.2577
evm.TU.Chr4.2444
evm.TU.Chr2.1371
evm.TU.Chr6.1187
evm.TU.Chr8.1341
evm.TU.Chr2.354
evm.TU.Chr8.2154
evm.TU.Chr2.2366
evm.TU.Chr2.1276
evm.TU.Chr1.4627
evm.TU.Chr8.45
evm.TU.Chr5.205_evm.TU.Chr5.206
evm.TU.Chr1.758
evm.TU.Chr6.3616
evm.TU.Chr1.4959
evm.TU.Chr1.1795
evm.TU.Chr5.1529
evm.TU.Chr5.231
evm.TU.Chr6.819
evm.TU.Chr1.1555
evm.TU.Chr2.1853
evm.TU.Chr1.3011
evm.TU.Chr2.1243
evm.TU.Chr7.983
evm.TU.Chr1.46
evm.TU.Chr1.3890
evm.TU.Chr6.3385_evm.TU.Chr6.3386
evm.TU.Chr3.3201
evm.TU.Chr2.742
evm.TU.Chr2.2309
evm.TU.Chr4.1081
evm.TU.Chr8.2055
evm.TU.Chr3.2100
evm.TU.Chr8.2463
evm.TU.Chr1.2285
evm.TU.Chr3.1960
evm.TU.Chr1.2608
evm.TU.Chr5.1127
evm.TU.Chr6.1036
evm.TU.Chr4.1067
evm.TU.Chr5.557
evm.TU.Chr6.943
evm.TU.Chr5.2521
evm.TU.Chr1.1570
evm.TU.Chr8.1891
evm.TU.Chr1.4964
evm.TU.Chr2.270_evm.TU.Chr2.271
evm.TU.Chr2.2969
evm.TU.Chr1.2685
evm.TU.Chr2.1203
evm.TU.Chr3.427
evm.TU.Chr1.3573
evm.TU.Chr4.799
evm.TU.Chr6.3393
evm.TU.Chr1.5565
evm.TU.Chr3.2788
evm.TU.Chr6.2579
evm.TU.Chr4.1502
evm.TU.Chr4.1536
evm.TU.Chr2.99
evm.TU.Chr2.2364
evm.TU.Chr4.1960
evm.TU.Chr2.470
evm.TU.Chr7.2082
evm.TU.Chr5.137
evm.TU.Chr1.2614
evm.TU.Chr6.743
evm.TU.Chr1.3556
evm.TU.Chr6.2854
evm.TU.Chr6.499
evm.TU.Chr2.1947
evm.TU.Chr6.2259
evm.TU.Chr2.1746
evm.TU.Chr1.1356
evm.TU.Chr7.2739
evm.TU.Chr2.1068
evm.TU.Chr3.1264
evm.TU.Chr2.2124
evm.TU.Chr6.2472
evm.TU.Chr5.467
evm.TU.Chr6.2712
evm.TU.Chr2.2526
evm.TU.Chr1.2929
evm.TU.Chr1.774
evm.TU.Chr6.2471
evm.TU.Chr1.5299
evm.TU.Chr7.722
evm.TU.Chr3.1806
evm.TU.Chr2.2232
evm.TU.Chr2.28
evm.TU.Chr8.2157
evm.TU.Chr1.593
evm.TU.Chr6.511
evm.TU.Chr7.2168
evm.TU.Chr7.2495
evm.TU.Chr5.2364
evm.TU.Chr6.1650
evm.TU.Chr1.1507
evm.TU.Chr8.2591
evm.TU.Chr6.2534
evm.TU.Chr8.1660
evm.TU.Chr6.3205
evm.TU.Chr2.2198
evm.TU.Chr3.2915
evm.TU.Chr8.2608
evm.TU.Chr2.505
evm.TU.Chr4.783
evm.TU.Chr8.779
evm.TU.Chr5.1088
evm.TU.Chr1.872
evm.TU.Chr1.673
evm.TU.Chr2.3048
evm.TU.Chr5.1382
evm.TU.Chr6.2404
evm.TU.Chr3.2686
evm.TU.Chr7.2991
evm.TU.Chr1.723
evm.TU.Chr8.2109
evm.TU.Chr1.5348
evm.TU.Chr2.3191
evm.TU.Chr4.105
evm.TU.Chr4.119
evm.TU.Chr8.2599
evm.TU.Chr2.2064
evm.TU.Chr3.673
evm.TU.Chr4.1711
evm.TU.Chr3.489
evm.TU.Chr1.1748
evm.TU.Chr3.2668
evm.TU.Chr4.918
evm.TU.Chr1.671
evm.TU.Chr7.2355
evm.TU.Chr1.2060
evm.TU.Chr2.2924
evm.TU.Chr8.2769_evm.TU.Chr8.2770
evm.TU.Chr5.670
evm.TU.Chr7.2484
evm.TU.Chr8.499
evm.TU.Chr7.2985
evm.TU.Chr1.1367
evm.TU.Chr6.2557
evm.TU.Chr1.4850
evm.TU.Chr3.1778
evm.TU.Chr4.2576
evm.TU.Chr4.2021
evm.TU.Chr8.1451
evm.TU.Chr5.1406
evm.TU.Chr1.5657
evm.TU.Chr1.1384
evm.TU.Chr1.5509
evm.TU.Chr3.1185
evm.TU.Chr6.2569
evm.TU.Chr3.1940
evm.TU.Chr3.1827
evm.TU.Chr4.2462
evm.TU.Chr6.3355
evm.TU.Chr1.4538
evm.TU.Chr5.510
evm.TU.Chr7.1573
evm.TU.Chr7.2696
evm.TU.Chr1.2423
evm.TU.Chr2.1633
evm.TU.Chr4.529
evm.TU.Chr6.2591
evm.TU.Chr5.399
evm.TU.Chr7.2282
evm.TU.Chr8.2672
evm.TU.Chr6.1470
evm.TU.Chr6.2624
evm.TU.Chr5.792
evm.TU.Chr5.160
evm.TU.Chr2.1865
evm.TU.Chr4.1643
evm.TU.Chr3.2777
evm.TU.Chr5.1998
evm.TU.Chr1.3114
evm.TU.Chr3.224
evm.TU.Chr5.775
evm.TU.Chr3.531
evm.TU.Chr8.98
evm.TU.Chr2.3004
evm.TU.Chr5.2273
evm.TU.Chr4.774
evm.TU.Chr6.3029
evm.TU.Chr5.1186
evm.TU.Chr1.2876
evm.TU.Chr4.492
evm.TU.Chr8.1989
evm.TU.Chr7.2167
evm.TU.Chr1.109
evm.TU.Chr3.730
evm.TU.Chr1.3061
evm.TU.Chr5.1413
evm.TU.Chr3.2080
evm.TU.Chr1.5033_evm.TU.Chr1.5034
evm.TU.Chr4.1224
evm.TU.Chr2.1471
evm.TU.Chr3.2768
evm.TU.Chr6.2232
evm.TU.Chr4.733
evm.TU.Chr1.1789
evm.TU.Chr5.2367_evm.TU.Chr5.2368_evm.TU.Chr5.2369_evm.TU.Chr5.2370_evm.TU.Chr5.2371
evm.TU.Chr7.2754_evm.TU.Chr7.2755
evm.TU.Chr5.1438
evm.TU.Chr1.1645
evm.TU.Chr1.1885
evm.TU.Chr6.2574
evm.TU.Chr6.1243
evm.TU.Chr6.2704
evm.TU.Chr8.2304
evm.TU.Chr7.1994
evm.TU.Chr7.2956
evm.TU.Chr6.3692
evm.TU.Chr6.774
evm.TU.Chr6.1992

## Sheet: S26
x
evm.TU.Chr4.1804
evm.TU.Chr1.2860
evm.TU.Chr4.302
evm.TU.Chr5.1005
evm.TU.Chr1.2057
evm.TU.Chr6.1076
evm.TU.Chr5.587
evm.TU.Chr6.3002
evm.TU.Chr7.2031
evm.TU.Chr3.2113
evm.TU.Chr6.776
evm.TU.Chr6.1168
evm.TU.Chr1.3316
evm.TU.Chr6.2421
evm.TU.Chr4.280
evm.TU.Chr4.363
evm.TU.Chr1.4833
evm.TU.Chr4.112
evm.TU.Chr6.1213
evm.TU.Chr3.2701

## Sheet: S27
x
evm.TU.Chr1.5377
evm.TU.Chr8.48
evm.TU.Chr5.1857
evm.TU.Chr1.5391
evm.TU.Chr1.5424
evm.TU.Chr4.1628
evm.TU.Chr5.2601_evm.TU.Chr5.2602
evm.TU.Chr2.2055
evm.TU.Chr8.1599
evm.TU.Chr2.68
evm.TU.Chr1.750
evm.TU.Chr5.521_evm.TU.Chr5.522
evm.TU.Chr1.5229
evm.TU.Chr2.2994
evm.TU.Chr3.1476
evm.TU.Chr3.2626
