# Supplementary material for: Dormancy dynamics in Japanese plum: transcriptomic responses to variable climatic conditions and chilling requirements
Source: Planta. 2026 Aug 1;264(3):78. doi: 10.1007/s00425-026-05104-w (PMC13428783; doi:10.1007/s00425-026-05104-w)
Supplement: Supplementary file 9 — Additional file 9: Tables S28 – S32. Table S28. List of DEGs (padj<0.01) common to both Japanese plum cultivars "Hiromi Red" and "Crimson Glo" under both semi-arid and Mediterranean subtropical climates at the full recovery stage (T2). Table S29. List of DEGs (padj<0.01) uniquely identified in Japanese plum cultivar "Hiromi Red" under both semi-arid and Mediterranean subtropical climates at the full recovery stage (T2). Table S30. List of DEGs (padj<0.01) uniquely identified in Japanese plum cultivar "Crimson Glo" under both semi-arid and Mediterranean subtropical climates at the full recovery stage (T2). Table S31. List of DEGs (padj<0.01) identified under semi-arid climate conditions for both Japanese plum cultivars "Hiromi Red" and "Crimson Glo" at the full recovery stage (T2). Table S32. List of DEGs (padj<0.01) identified under Mediterranean subtropical climate conditions for both Japanese plum cultivars "Hiromi Red" and "Crimson Glo" at the full recovery stage (T2) (XLSX 34 kb) [file 425_2026_5104_MOESM9_ESM.xlsx]

## Sheet: S28
x
evm.TU.Chr5.1314
evm.TU.Chr3.3204
evm.TU.Chr2.1985
evm.TU.Chr3.1897
evm.TU.Chr3.506
evm.TU.Chr2.3153
evm.TU.Chr4.275
evm.TU.Chr1.1259
evm.TU.Chr2.2353
evm.TU.Chr5.1123
evm.TU.Chr6.2284
evm.TU.Chr7.1184
evm.TU.Chr7.2530
evm.TU.Chr6.692
evm.TU.Chr1.5214
evm.TU.Chr6.1194
evm.TU.Chr3.707
evm.TU.Chr3.579
evm.TU.Chr6.2283
evm.TU.Chr7.1839
evm.TU.Chr7.1950
evm.TU.Chr5.2259
evm.TU.Chr5.2239
evm.TU.Chr4.2501
evm.TU.Chr1.3599
evm.TU.Chr2.1911
evm.TU.Chr3.2174
evm.TU.Chr3.834
evm.TU.Chr4.86
evm.TU.Chr2.1651
evm.TU.Chr1.2470
evm.TU.Chr5.1524
evm.TU.Chr7.2724
evm.TU.Chr6.2555
evm.TU.Chr1.2053
evm.TU.Chr8.1525_evm.TU.Chr8.1526
evm.TU.Chr5.1158
evm.TU.Chr1.1492
evm.TU.Chr3.2565
evm.TU.Chr8.1197
evm.TU.Chr3.1070
evm.TU.Chr1.4590
evm.TU.Chr7.1089
evm.TU.Chr1.3451
evm.TU.Chr6.935
evm.TU.Chr1.3763
evm.TU.Chr7.74
evm.TU.Chr5.1803
evm.TU.Chr5.630
evm.TU.Chr1.5028_evm.TU.Chr1.5029
evm.TU.Chr6.987
evm.TU.Chr1.4309
evm.TU.Chr4.461
evm.TU.Chr4.125
evm.TU.Chr1.4846
evm.TU.Chr4.1428
evm.TU.Chr6.3164
evm.TU.Chr6.3197
evm.TU.Chr5.907
evm.TU.Chr1.768
evm.TU.Chr4.2741
evm.TU.Chr2.3099
evm.TU.Chr2.339
evm.TU.Chr1.1578
evm.TU.Chr1.1853
evm.TU.Chr3.2941
evm.TU.Chr1.5123
evm.TU.Chr7.955
evm.TU.Chr8.1414
evm.TU.Chr5.2350
evm.TU.Chr1.2468
evm.TU.Chr3.528
evm.TU.Chr1.2484
evm.TU.Chr1.1890
evm.TU.Chr5.2591
evm.TU.Chr4.676
evm.TU.Chr1.2742
evm.TU.Chr8.120
evm.TU.Chr4.1462
evm.TU.Chr5.631
evm.TU.Chr3.424
evm.TU.Chr1.2494
evm.TU.Chr7.2338
evm.TU.Chr6.2924
evm.TU.Chr6.1704
evm.TU.Chr7.2844
evm.TU.Chr2.2577
evm.TU.Chr4.1617
evm.TU.Chr4.1605
evm.TU.Chr6.535
evm.TU.Chr6.2134
evm.TU.Chr1.497
evm.TU.Chr5.922
evm.TU.Chr7.55
evm.TU.Chr6.2784
evm.TU.Chr5.1305
evm.TU.Chr1.3367
evm.TU.Chr5.490
evm.TU.Chr2.1453
evm.TU.Chr1.2469
evm.TU.Chr1.1375
evm.TU.Chr1.5541
evm.TU.Chr1.2782
evm.TU.Chr6.343
evm.TU.Chr5.2429
evm.TU.Chr7.1088
evm.TU.Chr1.2004
evm.TU.Chr8.2809
evm.TU.Chr1.5002
evm.TU.Chr2.927
evm.TU.Chr5.482
evm.TU.Chr1.5156
evm.TU.Chr5.1040
evm.TU.Chr1.2192
evm.TU.Chr4.1270
evm.TU.Chr6.2441
evm.TU.Chr1.5608
evm.TU.Chr7.1864
evm.TU.Chr8.1657
evm.TU.Chr6.219
evm.TU.Chr1.913
evm.TU.Chr4.2448
evm.TU.Chr6.240
evm.TU.Chr8.2310
evm.TU.Chr6.1333
evm.TU.Chr1.1032
evm.TU.Chr4.199
evm.TU.Chr1.4987
evm.TU.Chr6.924
evm.TU.Chr6.1797
evm.TU.Chr6.3541
evm.TU.Chr6.2087
evm.TU.Chr2.1159
evm.TU.Chr6.742
evm.TU.Chr3.3198
evm.TU.Chr1.615
evm.TU.Chr3.2413
evm.TU.Chr4.632
evm.TU.Chr4.2012
evm.TU.Chr5.1523
evm.TU.Chr4.1035
evm.TU.Chr5.950
evm.TU.Chr8.1941
evm.TU.Chr1.3727
evm.TU.Chr2.1602
evm.TU.Chr3.1427
evm.TU.Chr4.1987
evm.TU.Chr1.5535
evm.TU.Chr8.2751
evm.TU.Chr1.4327
evm.TU.Chr2.2855
evm.TU.Chr6.385
evm.TU.Chr6.3384
evm.TU.Chr8.1167
evm.TU.Chr8.2015
evm.TU.Chr6.356
evm.TU.Chr8.878
evm.TU.Chr2.2267
evm.TU.Chr4.1380
evm.TU.Chr7.432
evm.TU.Chr6.3338
evm.TU.Chr1.639
evm.TU.Chr3.1903
evm.TU.Chr2.1850
evm.TU.Chr3.2459
evm.TU.Chr6.2226
evm.TU.Chr3.2963
evm.TU.Chr2.3211
evm.TU.Chr1.1538
evm.TU.Chr1.1286
evm.TU.Chr1.4357
evm.TU.Chr4.91
evm.TU.Chr1.851
evm.TU.Chr3.3123
evm.TU.Chr7.1333

## Sheet: S29
x
evm.TU.Chr1.4566
evm.TU.Chr8.2796
evm.TU.Chr2.1974
evm.TU.Chr4.483
evm.TU.Chr5.592
evm.TU.Chr8.1304
evm.TU.Chr8.421
evm.TU.Chr4.1631
evm.TU.Chr8.2615_evm.TU.Chr8.2616
evm.TU.Chr4.330
evm.TU.Chr1.2602
evm.TU.Chr7.2880
evm.TU.Chr3.1418
evm.TU.Chr4.1389
evm.TU.Chr1.2184
evm.TU.Chr3.2336
evm.TU.Chr1.4895
evm.TU.Chr1.4401
evm.TU.Chr1.1606
evm.TU.Chr2.2336
evm.TU.Chr3.3230
evm.TU.Chr3.1974
evm.TU.Chr4.2379
evm.TU.Chr6.1132
evm.TU.Chr1.1437
evm.TU.Chr1.495
evm.TU.Chr4.1803
evm.TU.Chr3.2767
evm.TU.Chr1.1912
evm.TU.Chr6.486
evm.TU.Chr1.1240
evm.TU.Chr7.2745
evm.TU.Chr4.334
evm.TU.Chr1.1765
evm.TU.Chr8.1104
evm.TU.Chr2.2022
evm.TU.Chr5.2103_evm.TU.Chr5.2104
evm.TU.Chr2.2109
evm.TU.Chr7.757
evm.TU.Chr6.36
evm.TU.Chr2.2490
evm.TU.Chr4.631
evm.TU.Chr4.1850
evm.TU.Chr4.2312
evm.TU.Chr4.484
evm.TU.Chr1.830
evm.TU.Chr1.5787
evm.TU.Chr5.270
evm.TU.Chr2.1498
evm.TU.Chr7.1679
evm.TU.Chr6.3602
evm.TU.Chr1.3269
evm.TU.Chr2.617
evm.TU.Chr3.1345
evm.TU.Chr8.2087
evm.TU.Chr4.1667
evm.TU.Chr3.1031
evm.TU.Chr5.1037_evm.TU.Chr5.1038
evm.TU.Chr1.5522
evm.TU.Chr6.2568
evm.TU.Chr5.1189
evm.TU.Chr2.2449
evm.TU.Chr1.1509
evm.TU.Chr5.1894
evm.TU.Chr5.2592
evm.TU.Chr6.2486
evm.TU.Chr3.383
evm.TU.Chr3.1121
evm.TU.Chr2.2163
evm.TU.Chr4.1342
evm.TU.Chr5.840
evm.TU.Chr6.943
evm.TU.Chr1.3065
evm.TU.Chr8.527
evm.TU.Chr8.1773
evm.TU.Chr1.3580
evm.TU.Chr1.3403
evm.TU.Chr4.831
evm.TU.Chr1.1894
evm.TU.Chr1.5051
evm.TU.Chr1.4875
evm.TU.Chr1.934
evm.TU.Chr6.2374
evm.TU.Chr7.1820
evm.TU.Chr1.1196
evm.TU.Chr6.1504
evm.TU.Chr5.1049
evm.TU.Chr4.1952
evm.TU.Chr5.133
evm.TU.Chr8.1762
evm.TU.Chr4.1429
evm.TU.Chr5.2514
evm.TU.Chr7.2443_evm.TU.Chr7.2444
evm.TU.Chr7.2193
evm.TU.Chr1.5862
evm.TU.Chr4.711
evm.TU.Chr7.1101
evm.TU.Chr8.2160
evm.TU.Chr8.1724
evm.TU.Chr6.2065
evm.TU.Chr4.509
evm.TU.Chr6.2957
evm.TU.Chr6.2513
evm.TU.Chr4.780
evm.TU.Chr1.2778
evm.TU.Chr5.951
evm.TU.Chr8.1315
evm.TU.Chr6.432
evm.TU.Chr8.1212
evm.TU.Chr2.1795
evm.TU.Chr7.2802
evm.TU.Chr5.1961
evm.TU.Chr5.1208
evm.TU.Chr8.2559
evm.TU.Chr2.3035
evm.TU.Chr3.1549
evm.TU.Chr7.1204
evm.TU.Chr1.4834
evm.TU.Chr3.2578
evm.TU.Chr5.2344
evm.TU.Chr6.3332
evm.TU.Chr1.3618
evm.TU.Chr1.3655
evm.TU.Chr6.2783
evm.TU.Chr5.289_evm.TU.Chr5.290
evm.TU.Chr7.1090
evm.TU.Chr6.205

## Sheet: S30
x
evm.TU.Chr2.1112
evm.TU.Chr1.4537
evm.TU.Chr2.165
evm.TU.Chr8.1156
evm.TU.Chr7.1403
evm.TU.Chr5.1358
evm.TU.Chr8.16
evm.TU.Chr1.5086
evm.TU.Chr1.1111
evm.TU.Chr4.476
evm.TU.Chr6.3577
evm.TU.Chr8.254
evm.TU.Chr6.3565
evm.TU.Chr1.3318
evm.TU.Chr8.1552
evm.TU.Chr1.91
evm.TU.Chr4.2849
evm.TU.Chr2.1737
evm.TU.Chr7.2305
evm.TU.Chr3.444
evm.TU.Chr5.1242
evm.TU.Chr4.1098
evm.TU.Chr7.1877
evm.TU.Chr6.2752
evm.TU.Chr2.1382
evm.TU.Chr5.2197
evm.TU.Chr1.3756
evm.TU.Chr7.807
evm.TU.Chr6.3429
evm.TU.Chr8.1186
evm.TU.Chr5.857
evm.TU.Chr6.1661
evm.TU.Chr7.1404
evm.TU.Chr1.3944
evm.TU.Chr4.1777
evm.TU.Chr4.997
evm.TU.Chr3.2148
evm.TU.Chr5.774
evm.TU.Chr1.491
evm.TU.Chr1.3893
evm.TU.Chr2.2425
evm.TU.Chr8.2605
evm.TU.Chr1.1512
evm.TU.Chr5.1141
evm.TU.Chr4.1826
evm.TU.Chr3.2176
evm.TU.Chr1.1103
evm.TU.Chr4.1245
evm.TU.Chr6.1348
evm.TU.Chr2.2200
evm.TU.Chr1.3600
evm.TU.Chr6.1924
evm.TU.Chr2.1608
evm.TU.Chr3.199
evm.TU.Chr4.2894
evm.TU.Chr1.5220
evm.TU.Chr1.311
evm.TU.Chr4.1904
evm.TU.Chr1.843
evm.TU.Chr7.891
evm.TU.Chr1.1045
evm.TU.Chr2.2082
evm.TU.Chr6.1761
evm.TU.Chr5.615
evm.TU.Chr1.4975
evm.TU.Chr7.2878
evm.TU.Chr5.965
evm.TU.Chr8.492
evm.TU.Chr7.2535
evm.TU.Chr7.1515
evm.TU.Chr6.2395
evm.TU.Chr1.4047
evm.TU.Chr2.2415
evm.TU.Chr3.2528
evm.TU.Chr2.2886
evm.TU.Chr5.1328
evm.TU.Chr4.2725
evm.TU.Chr8.2301
evm.TU.Chr5.832
evm.TU.Chr3.719
evm.TU.Chr3.3110
evm.TU.Chr6.3544
evm.TU.Chr3.590
evm.TU.Chr8.2499
evm.TU.Chr2.1932
evm.TU.Chr2.938
evm.TU.Chr8.1923
evm.TU.Chr6.2922
evm.TU.Chr5.1759
evm.TU.Chr4.1080
evm.TU.Chr1.3255
evm.TU.Chr1.943
evm.TU.Chr5.2230
evm.TU.Chr4.2718
evm.TU.Chr6.3518
evm.TU.Chr5.2407
evm.TU.Chr1.1959
evm.TU.Chr4.2369
evm.TU.Chr3.2182
evm.TU.Chr6.2095
evm.TU.Chr1.3203
evm.TU.Chr2.2572
evm.TU.Chr7.1451
evm.TU.Chr2.1653
evm.TU.Chr2.1664
evm.TU.Chr6.2180
evm.TU.Chr4.901
evm.TU.Chr7.293
evm.TU.Chr7.958
evm.TU.Chr4.1937
evm.TU.Chr4.1066
evm.TU.Chr3.2399
evm.TU.Chr6.1716
evm.TU.Chr4.454
evm.TU.Chr6.2927
evm.TU.Chr6.332
evm.TU.Chr3.521
evm.TU.Chr1.2998
evm.TU.Chr7.1824
evm.TU.Chr2.3025
evm.TU.Chr8.1756
evm.TU.Chr1.2904
evm.TU.Chr2.263
evm.TU.Chr6.1779
evm.TU.Chr1.4879
evm.TU.Chr7.1588
evm.TU.Chr5.1340
evm.TU.Chr6.1487
evm.TU.Chr8.1811
evm.TU.Chr1.1073
evm.TU.Chr2.1646
evm.TU.Chr1.4163
evm.TU.Chr1.5390
evm.TU.Chr6.2806
evm.TU.Chr2.1151
evm.TU.Chr5.2222
evm.TU.Chr6.3707
evm.TU.Chr4.16_evm.TU.Chr4.17
evm.TU.Chr2.556
evm.TU.Chr7.1067
evm.TU.Chr1.3894_evm.TU.Chr1.3895
evm.TU.Chr7.2707
evm.TU.Chr1.2335
evm.TU.Chr7.2294
evm.TU.Chr6.2291
evm.TU.Chr4.1059
evm.TU.Chr3.6
evm.TU.Chr1.4205
evm.TU.Chr1.5614
evm.TU.Chr7.579
evm.TU.Chr2.1909
evm.TU.Chr7.2999_evm.TU.Chr7.3000
evm.TU.Chr1.1833
evm.TU.Chr7.885
evm.TU.Chr1.5649
evm.TU.Chr3.1382
evm.TU.Chr7.2662
evm.TU.Chr1.1554
evm.TU.Chr2.2464
evm.TU.Chr7.1810
evm.TU.Chr6.1966
evm.TU.Chr5.704
evm.TU.Chr5.895
evm.TU.Chr2.2998
evm.TU.Chr6.441
evm.TU.Chr1.5080
evm.TU.Chr3.2043
evm.TU.Chr1.5202
evm.TU.Chr5.1962
evm.TU.Chr7.1444
evm.TU.Chr1.4422
evm.TU.Chr2.1849
evm.TU.Chr4.2458
evm.TU.Chr6.966
evm.TU.Chr2.1578
evm.TU.Chr7.514
evm.TU.Chr7.2017
evm.TU.Chr3.140
evm.TU.Chr8.1013
evm.TU.Chr1.4858
evm.TU.Chr1.2565
evm.TU.Chr2.2990
evm.TU.Chr1.1729
evm.TU.Chr8.22
evm.TU.Chr4.687
evm.TU.Chr8.1074
evm.TU.Chr1.2253
evm.TU.Chr5.2267
evm.TU.Chr7.1759
evm.TU.Chr8.2094
evm.TU.Chr6.761
evm.TU.Chr6.1552
evm.TU.Chr7.1825
evm.TU.Chr6.1782
evm.TU.Chr5.223
evm.TU.Chr3.2536
evm.TU.Chr5.574
evm.TU.Chr6.47
evm.TU.Chr6.1383
evm.TU.Chr2.422
evm.TU.Chr5.2342
evm.TU.Chr8.1704
evm.TU.Chr3.94
evm.TU.Chr6.96
evm.TU.Chr2.3174
evm.TU.Chr2.44
evm.TU.Chr1.4069_evm.TU.Chr1.4070
evm.TU.Chr3.2287
evm.TU.Chr6.1805
evm.TU.Chr7.515
evm.TU.Chr6.1629
evm.TU.Chr3.1715
evm.TU.Chr5.995
evm.TU.Chr1.4343
evm.TU.Chr8.1784
evm.TU.Chr1.347
evm.TU.Chr4.2920
evm.TU.Chr1.2935
evm.TU.Chr5.997
evm.TU.Chr8.1365
evm.TU.Chr1.1958
evm.TU.Chr5.2341
evm.TU.Chr1.5369
evm.TU.Chr1.5406
evm.TU.Chr1.2777
evm.TU.Chr7.1496_evm.TU.Chr7.1497
evm.TU.Chr6.1489
evm.TU.Chr1.5
evm.TU.Chr1.694
evm.TU.Chr6.37
evm.TU.Chr8.955
evm.TU.Chr7.1978
evm.TU.Chr3.449
evm.TU.Chr6.1511
evm.TU.Chr3.538
evm.TU.Chr3.1805
evm.TU.Chr5.1059
evm.TU.Chr1.4622

## Sheet: S31
x
evm.TU.Chr1.2726
evm.TU.Chr1.3759
evm.TU.Chr8.2790
evm.TU.Chr2.2733
evm.TU.Chr4.1128
evm.TU.Chr6.3543
evm.TU.Chr7.208
evm.TU.Chr8.1157
evm.TU.Chr8.2716
evm.TU.Chr8.2112
evm.TU.Chr6.3074
evm.TU.Chr2.2765
evm.TU.Chr4.712
evm.TU.Chr8.1557
evm.TU.Chr5.910
evm.TU.Chr1.2392
evm.TU.Chr2.2002
evm.TU.Chr1.729
evm.TU.Chr4.1801
evm.TU.Chr4.686
evm.TU.Chr1.518
evm.TU.Chr5.556
evm.TU.Chr8.212
evm.TU.Chr8.414
evm.TU.Chr2.2396
evm.TU.Chr1.2852
evm.TU.Chr4.1729
evm.TU.Chr2.95
evm.TU.Chr8.1355
evm.TU.Chr3.3050
evm.TU.Chr4.723
evm.TU.Chr2.2465
evm.TU.Chr1.5004
evm.TU.Chr1.4721
evm.TU.Chr2.1724
evm.TU.Chr6.2599
evm.TU.Chr4.1016
evm.TU.Chr3.339
evm.TU.Chr4.797
evm.TU.Chr7.2720
evm.TU.Chr6.2772
evm.TU.Chr3.2914
evm.TU.Chr5.1963
evm.TU.Chr4.481
evm.TU.Chr1.4187
evm.TU.Chr7.1063
evm.TU.Chr1.5664
evm.TU.Chr6.3174
evm.TU.Chr1.2221
evm.TU.Chr5.2160
evm.TU.Chr3.822
evm.TU.Chr6.242
evm.TU.Chr6.1320
evm.TU.Chr1.2857
evm.TU.Chr6.2246
evm.TU.Chr1.1797
evm.TU.Chr4.1835
evm.TU.Chr3.2450
evm.TU.Chr1.867
evm.TU.Chr2.2445
evm.TU.Chr5.283
evm.TU.Chr2.3053
evm.TU.Chr2.3082
evm.TU.Chr2.2169
evm.TU.Chr7.1551
evm.TU.Chr7.2067
evm.TU.Chr4.1834
evm.TU.Chr4.2374
evm.TU.Chr1.2414
evm.TU.Chr1.5781
evm.TU.Chr7.146
evm.TU.Chr8.1623
evm.TU.Chr3.223
evm.TU.Chr1.2106
evm.TU.Chr5.1128
evm.TU.Chr6.571
evm.TU.Chr3.2540
evm.TU.Chr6.3747
evm.TU.Chr1.1779
evm.TU.Chr1.1224
evm.TU.Chr7.1386
evm.TU.Chr1.3343
evm.TU.Chr2.2852
evm.TU.Chr2.2453
evm.TU.Chr5.938
evm.TU.Chr2.3108
evm.TU.Chr2.2773
evm.TU.Chr5.2075
evm.TU.Chr8.743
evm.TU.Chr5.632
evm.TU.Chr3.2035
evm.TU.Chr1.1886
evm.TU.Chr7.2199
evm.TU.Chr1.2002
evm.TU.Chr6.1936
evm.TU.Chr1.2123
evm.TU.Chr8.1130
evm.TU.Chr2.2235
evm.TU.Chr2.433
evm.TU.Chr8.2714
evm.TU.Chr1.1228
evm.TU.Chr8.70
evm.TU.Chr1.5142
evm.TU.Chr1.3033
evm.TU.Chr3.1807
evm.TU.Chr2.2946
evm.TU.Chr3.1248
evm.TU.Chr5.1331
evm.TU.Chr1.3438
evm.TU.Chr3.745
evm.TU.Chr2.1799
evm.TU.Chr6.2951
evm.TU.Chr1.5798
evm.TU.Chr1.4924
evm.TU.Chr2.2985
evm.TU.Chr4.1038
evm.TU.Chr6.1812
evm.TU.Chr1.2075
evm.TU.Chr5.1908
evm.TU.Chr8.461
evm.TU.Chr8.1115
evm.TU.Chr4.1950_evm.TU.Chr4.1951
evm.TU.Chr7.122
evm.TU.Chr3.211
evm.TU.Chr2.1107
evm.TU.Chr1.753
evm.TU.Chr8.1993
evm.TU.Chr6.1649
evm.TU.Chr5.377
evm.TU.Chr8.2624
evm.TU.Chr5.937
evm.TU.Chr1.2118
evm.TU.Chr6.204
evm.TU.Chr1.2540
evm.TU.Chr4.887_evm.TU.Chr4.888
evm.TU.Chr6.675
evm.TU.Chr3.777
evm.TU.Chr7.765
evm.TU.Chr1.652
evm.TU.Chr1.5309
evm.TU.Chr1.2111
evm.TU.Chr8.1825
evm.TU.Chr3.504
evm.TU.Chr1.1937
evm.TU.Chr8.1621
evm.TU.Chr1.3292
evm.TU.Chr1.4659
evm.TU.Chr8.2778
evm.TU.Chr3.669
evm.TU.Chr3.735
evm.TU.Chr5.151
evm.TU.Chr3.2411
evm.TU.Chr5.503
evm.TU.Chr2.376
evm.TU.Chr1.1156_evm.TU.Chr1.1157
evm.TU.Chr1.217
evm.TU.Chr6.666
evm.TU.Chr1.1766
evm.TU.Chr1.2365
evm.TU.Chr1.1807
evm.TU.Chr7.865
evm.TU.Chr1.2735
evm.TU.Chr1.4970
evm.TU.Chr6.3014
evm.TU.Chr1.5546
evm.TU.Chr6.2609
evm.TU.Chr2.2818
evm.TU.Chr2.1588
evm.TU.Chr7.2744
evm.TU.Chr5.1129
evm.TU.Chr1.2342
evm.TU.Chr1.5368
evm.TU.Chr8.1380
evm.TU.Chr7.2327
evm.TU.Chr3.1115
evm.TU.Chr6.2813
evm.TU.Chr3.3241
evm.TU.Chr3.2530
evm.TU.Chr7.1157
evm.TU.Chr7.2301
evm.TU.Chr7.2434

## Sheet: S32
x
evm.TU.Chr1.382
evm.TU.Chr8.2578
evm.TU.Chr3.2925
evm.TU.Chr1.2290
evm.TU.Chr6.3091
evm.TU.Chr1.816
evm.TU.Chr3.2103
evm.TU.Chr6.1951
evm.TU.Chr3.329
evm.TU.Chr7.1936
evm.TU.Chr6.3509
evm.TU.Chr3.2637
evm.TU.Chr2.2017
evm.TU.Chr3.2453
evm.TU.Chr3.782
evm.TU.Chr6.592
evm.TU.Chr3.2753
evm.TU.Chr6.1541
evm.TU.Chr8.1839
evm.TU.Chr6.46
evm.TU.Chr6.3301
evm.TU.Chr1.4744
evm.TU.Chr6.2675
evm.TU.Chr1.1079
evm.TU.Chr1.633
evm.TU.Chr2.913
evm.TU.Chr7.2404
evm.TU.Chr1.1394
evm.TU.Chr5.1775
evm.TU.Chr7.1029
evm.TU.Chr8.1912
evm.TU.Chr6.2307
evm.TU.Chr1.630
evm.TU.Chr8.118
evm.TU.Chr1.5441
evm.TU.Chr1.3266
evm.TU.Chr1.5059
evm.TU.Chr1.2707
evm.TU.Chr5.712
evm.TU.Chr7.2321
evm.TU.Chr7.2548
evm.TU.Chr3.152
evm.TU.Chr3.689
evm.TU.Chr4.2036
evm.TU.Chr1.4443
evm.TU.Chr1.2411
evm.TU.Chr6.735
evm.TU.Chr2.2310
evm.TU.Chr6.3104
evm.TU.Chr8.2400
evm.TU.Chr1.3252
evm.TU.Chr1.352
evm.TU.Chr5.2583
evm.TU.Chr8.727
evm.TU.Chr1.4741
evm.TU.Chr5.1306
evm.TU.Chr7.1359
evm.TU.Chr6.2983
evm.TU.Chr2.284
evm.TU.Chr6.3308
evm.TU.Chr7.2326
evm.TU.Chr2.1467
evm.TU.Chr1.5137
evm.TU.Chr1.176
evm.TU.Chr8.1150
evm.TU.Chr1.4647
evm.TU.Chr8.2722
evm.TU.Chr3.3239
evm.TU.Chr7.1731
evm.TU.Chr2.3034
evm.TU.Chr3.2910
evm.TU.Chr4.2580_evm.TU.Chr4.2577
evm.TU.Chr1.3241
evm.TU.Chr6.601
evm.TU.Chr3.174
evm.TU.Chr5.1875
evm.TU.Chr6.386
evm.TU.Chr7.2111
evm.TU.Chr3.3206
evm.TU.Chr3.499
evm.TU.Chr4.569
evm.TU.Chr3.2246
evm.TU.Chr3.2684
evm.TU.Chr6.2297
evm.TU.Chr1.1083
evm.TU.Chr2.1352
evm.TU.Chr1.1246
evm.TU.Chr1.4706
evm.TU.Chr7.2849
evm.TU.Chr7.2556
evm.TU.Chr5.742
evm.TU.Chr7.719
evm.TU.Chr5.2541
evm.TU.Chr1.676
evm.TU.Chr6.2466
evm.TU.Chr7.1843
evm.TU.Chr3.2936
evm.TU.Chr8.474
evm.TU.Chr2.1161
evm.TU.Chr1.3601
evm.TU.Chr4.2435
evm.TU.Chr1.2865_evm.TU.Chr1.2866
evm.TU.Chr1.623
evm.TU.Chr1.2558
evm.TU.Chr4.1861
evm.TU.Chr4.2303
evm.TU.Chr3.376
evm.TU.Chr5.115
evm.TU.Chr1.1457
evm.TU.Chr1.3129
evm.TU.Chr2.2658
evm.TU.Chr3.2673
evm.TU.Chr3.908
evm.TU.Chr2.3102
evm.TU.Chr1.11
evm.TU.Chr8.1180
evm.TU.Chr7.2848
evm.TU.Chr6.962
evm.TU.Chr4.1336
evm.TU.Chr8.962
evm.TU.Chr5.440
evm.TU.Chr4.33
evm.TU.Chr6.717_evm.TU.Chr6.718
evm.TU.Chr7.2847
evm.TU.Chr7.1040
evm.TU.Chr7.1196
evm.TU.Chr3.831
evm.TU.Chr7.2470
evm.TU.Chr4.2882
evm.TU.Chr3.958
evm.TU.Chr2.1874
evm.TU.Chr8.1927
evm.TU.Chr1.195
evm.TU.Chr1.709
evm.TU.Chr8.2573
evm.TU.Chr3.1753
evm.TU.Chr1.1405
evm.TU.Chr6.2409
evm.TU.Chr1.4646
evm.TU.Chr4.741
evm.TU.Chr1.517
evm.TU.Chr1.3131
evm.TU.Chr5.2052
evm.TU.Chr8.1088
evm.TU.Chr2.2015
evm.TU.Chr8.2042
evm.TU.Chr1.3463_evm.TU.Chr1.3464
evm.TU.Chr5.741
evm.TU.Chr2.1804
evm.TU.Chr5.351
evm.TU.Chr6.2671
evm.TU.Chr3.670
evm.TU.Chr6.3213
evm.TU.Chr8.2737
evm.TU.Chr8.2403
evm.TU.Chr6.2617
evm.TU.Chr3.3199
evm.TU.Chr7.16
evm.TU.Chr1.3397
evm.TU.Chr6.2418
evm.TU.Chr6.3306
evm.TU.Chr3.2665
evm.TU.Chr8.388
evm.TU.Chr7.2227
evm.TU.Chr1.2667
evm.TU.Chr7.2721
evm.TU.Chr1.1691
evm.TU.Chr8.52
evm.TU.Chr3.693
evm.TU.Chr5.946
evm.TU.Chr6.24
evm.TU.Chr3.566_evm.TU.Chr3.567
evm.TU.Chr6.3160
evm.TU.Chr1.4558
evm.TU.Chr7.2941
evm.TU.Chr8.2416
evm.TU.Chr8.2736
evm.TU.Chr7.2228
evm.TU.Chr8.1917
evm.TU.Chr2.1481
evm.TU.Chr3.2746
evm.TU.Chr8.2522
evm.TU.Chr3.3006
evm.TU.Chr8.1928
evm.TU.Chr1.3198
evm.TU.Chr8.2446
evm.TU.Chr3.1891
evm.TU.Chr7.1842
evm.TU.Chr8.2765
evm.TU.Chr6.1345
evm.TU.Chr1.5785
evm.TU.Chr8.1430
evm.TU.Chr1.2215
evm.TU.Chr7.156
evm.TU.Chr7.2465
evm.TU.Chr8.574
evm.TU.Chr1.189
evm.TU.Chr2.2463
evm.TU.Chr1.2666
evm.TU.Chr1.3242
evm.TU.Chr1.5759
evm.TU.Chr7.2584
evm.TU.Chr1.5563
evm.TU.Chr4.1638
evm.TU.Chr4.623
evm.TU.Chr2.1069
evm.TU.Chr6.305
evm.TU.Chr7.1399
evm.TU.Chr6.3660
evm.TU.Chr6.2396
evm.TU.Chr1.4504
evm.TU.Chr8.2034
evm.TU.Chr3.2505
evm.TU.Chr7.2870
evm.TU.Chr4.2361
evm.TU.Chr6.1607
evm.TU.Chr7.1647
evm.TU.Chr8.1034
evm.TU.Chr8.2486
evm.TU.UTG5855.11
evm.TU.Chr7.2894
evm.TU.Chr3.80
evm.TU.Chr5.709
evm.TU.Chr4.1771
evm.TU.Chr6.235
evm.TU.Chr2.2482
evm.TU.Chr1.5057
evm.TU.Chr1.5691
evm.TU.Chr3.3167
evm.TU.Chr1.2055
evm.TU.Chr1.1800
evm.TU.Chr2.1879
evm.TU.Chr5.352
evm.TU.Chr3.1748
evm.TU.Chr3.2192_evm.TU.Chr3.2193
evm.TU.Chr1.840_evm.TU.Chr1.841
evm.TU.Chr6.970
evm.TU.Chr6.3519
evm.TU.Chr1.792
evm.TU.Chr1.3038
evm.TU.Chr6.1313
evm.TU.Chr1.759_evm.TU.Chr1.760_evm.TU.Chr1.761
evm.TU.Chr7.1416
evm.TU.Chr1.113
evm.TU.Chr1.4611
evm.TU.Chr8.2365
evm.TU.Chr4.90
evm.TU.Chr4.2669
evm.TU.Chr4.2719
evm.TU.Chr2.463_evm.TU.Chr2.464
evm.TU.Chr1.2552
evm.TU.Chr7.2003
evm.TU.Chr7.2030
evm.TU.Chr7.1899
evm.TU.Chr5.875
evm.TU.Chr8.14_evm.TU.Chr8.13
evm.TU.Chr2.92
evm.TU.Chr8.2026
evm.TU.Chr1.3173
evm.TU.Chr7.1591
evm.TU.Chr1.4749
evm.TU.Chr3.1793
evm.TU.Chr4.1677
evm.TU.Chr2.1061
evm.TU.Chr3.1848
evm.TU.Chr4.1674
evm.TU.Chr6.641
evm.TU.Chr6.497
evm.TU.Chr5.1096
evm.TU.Chr3.309
evm.TU.Chr1.5606
evm.TU.Chr4.336
evm.TU.Chr7.2940
evm.TU.Chr1.2493
evm.TU.Chr1.5702
evm.TU.Chr1.2023
evm.TU.Chr3.2943
evm.TU.Chr8.53_evm.TU.Chr8.54
evm.TU.Chr4.2787
evm.TU.Chr8.2579
evm.TU.Chr6.729
evm.TU.Chr3.3007
evm.TU.Chr1.2797
evm.TU.Chr1.5762
evm.TU.Chr3.2689
evm.TU.Chr1.3399
evm.TU.Chr2.2371
evm.TU.Chr5.1160
evm.TU.Chr8.2280
evm.TU.Chr6.2334
evm.TU.Chr1.5784
evm.TU.Chr1.2531
evm.TU.Chr5.1957
evm.TU.Chr1.893
evm.TU.Chr5.2505
evm.TU.Chr3.2771
evm.TU.Chr7.2669
evm.TU.Chr1.1824
evm.TU.Chr8.2676
evm.TU.Chr1.1063
evm.TU.Chr4.1787
evm.TU.Chr2.3091
evm.TU.Chr1.788
evm.TU.Chr1.1365
evm.TU.Chr3.2247
evm.TU.Chr8.2000
evm.TU.Chr6.770
evm.TU.Chr1.635
evm.TU.Chr6.794
evm.TU.Chr7.1865
evm.TU.Chr1.2249
evm.TU.Chr3.132
evm.TU.Chr4.525
evm.TU.Chr3.2965
evm.TU.Chr1.2070
evm.TU.Chr8.1935
evm.TU.Chr1.4621
evm.TU.Chr4.1853
evm.TU.Chr4.304
evm.TU.Chr1.3271
evm.TU.Chr1.2029
evm.TU.Chr6.2896
evm.TU.Chr1.2936
evm.TU.Chr6.3536
evm.TU.Chr1.43
evm.TU.Chr4.76
evm.TU.Chr3.79
evm.TU.Chr2.2365
evm.TU.Chr2.1848
evm.TU.Chr7.1091
evm.TU.Chr1.2460
evm.TU.Chr2.2212
evm.TU.Chr7.1943
evm.TU.Chr8.1758
evm.TU.Chr4.2828
evm.TU.Chr4.1868
evm.TU.Chr3.909
evm.TU.Chr6.736
evm.TU.Chr8.786
evm.TU.Chr7.2523
evm.TU.Chr5.321
evm.TU.Chr8.1181
evm.TU.Chr5.1254
evm.TU.Chr4.1676
evm.TU.Chr4.2616
evm.TU.Chr6.321
evm.TU.Chr1.4530
evm.TU.Chr1.1081
evm.TU.Chr5.1291
evm.TU.Chr2.104
evm.TU.Chr5.2204
evm.TU.Chr4.2507
evm.TU.Chr5.1348
evm.TU.Chr1.1616
evm.TU.Chr1.4373
evm.TU.Chr2.1698
evm.TU.Chr3.2108
evm.TU.Chr7.2394
evm.TU.Chr1.894
evm.TU.Chr7.669
evm.TU.Chr6.1952
evm.TU.Chr1.4460
evm.TU.Chr4.238
evm.TU.Chr5.1589
evm.TU.Chr1.3398
evm.TU.Chr1.892
evm.TU.Chr7.1803
evm.TU.Chr1.1548
evm.TU.Chr3.2436
evm.TU.Chr3.1475
evm.TU.Chr7.2902
evm.TU.Chr2.230_evm.TU.Chr2.231
evm.TU.Chr5.2478
evm.TU.Chr4.7
evm.TU.Chr2.2808
evm.TU.Chr5.967
evm.TU.Chr2.986
evm.TU.Chr3.2216
evm.TU.Chr7.2253
evm.TU.Chr2.2600
evm.TU.Chr1.2405
evm.TU.Chr5.1909
evm.TU.Chr7.2459
evm.TU.Chr1.314
evm.TU.Chr2.691
evm.TU.Chr6.1587
evm.TU.Chr2.2446
evm.TU.Chr1.3101
evm.TU.Chr1.3184
evm.TU.Chr8.1558
evm.TU.Chr1.3630
evm.TU.Chr3.1955
evm.TU.Chr1.2803_evm.TU.Chr1.2804
evm.TU.Chr1.2170
evm.TU.Chr5.141
evm.TU.Chr6.3185
evm.TU.Chr8.1721
evm.TU.Chr3.1069
evm.TU.Chr2.2617
evm.TU.Chr7.2622
evm.TU.Chr1.4475
evm.TU.Chr6.1636
evm.TU.Chr7.2337
evm.TU.Chr8.1083
evm.TU.Chr4.802
evm.TU.Chr5.1303
evm.TU.Chr1.1698
evm.TU.Chr7.2773
evm.TU.Chr2.2521
evm.TU.Chr7.2635
evm.TU.Chr2.2954
evm.TU.Chr6.485
evm.TU.Chr1.3265
evm.TU.Chr6.3603
evm.TU.Chr1.3400
evm.TU.Chr7.2861
evm.TU.Chr8.2438
evm.TU.Chr6.370
evm.TU.Chr4.625
evm.TU.Chr1.3912
evm.TU.Chr5.920
evm.TU.Chr3.2050
evm.TU.Chr2.2426
evm.TU.Chr1.4116
evm.TU.Chr3.2952
evm.TU.Chr5.881
evm.TU.Chr7.658
evm.TU.Chr4.511
evm.TU.Chr2.1541
evm.TU.Chr6.2991
evm.TU.Chr2.2186
evm.TU.Chr7.2912
evm.TU.Chr2.1649
evm.TU.Chr2.1872
evm.TU.Chr4.1149
evm.TU.Chr6.1708
evm.TU.Chr6.3152
evm.TU.Chr1.1751
evm.TU.Chr1.2620
evm.TU.Chr7.2551
evm.TU.Chr1.2237
evm.TU.UTG195_2.17
evm.TU.Chr1.1595
evm.TU.Chr3.3040
evm.TU.Chr1.2640
evm.TU.Chr4.1010
evm.TU.Chr2.674
evm.TU.Chr6.3345
evm.TU.Chr7.1855
evm.TU.Chr7.98
evm.TU.Chr5.724
evm.TU.Chr1.1867
evm.TU.Chr5.1144
evm.TU.Chr5.1400
evm.TU.Chr3.2832
evm.TU.Chr6.2869
evm.TU.Chr3.937
evm.TU.Chr8.820
evm.TU.Chr2.1857
evm.TU.Chr2.1800
evm.TU.Chr3.3190
evm.TU.Chr1.953
evm.TU.Chr5.247
evm.TU.Chr1.1499
evm.TU.Chr6.2966
evm.TU.Chr6.1478_evm.TU.Chr6.1479
evm.TU.Chr1.3820
evm.TU.Chr8.2158
evm.TU.Chr8.2447
evm.TU.Chr1.3596
evm.TU.Chr6.2919
evm.TU.Chr2.1579
evm.TU.Chr4.714
evm.TU.Chr7.806
evm.TU.Chr6.1297
evm.TU.Chr3.2234_evm.TU.Chr3.2235_evm.TU.Chr3.2236
evm.TU.Chr7.2329
evm.TU.Chr6.2741
evm.TU.Chr6.3274
evm.TU.Chr1.924
evm.TU.Chr1.2915
evm.TU.Chr6.3455
evm.TU.Chr6.500
evm.TU.Chr2.2576
evm.TU.Chr1.2679
evm.TU.Chr4.1093
evm.TU.Chr1.4199
evm.TU.Chr1.805
evm.TU.Chr5.2457
evm.TU.Chr3.1808
evm.TU.Chr6.1406
evm.TU.Chr6.2036
evm.TU.Chr6.2435
evm.TU.Chr8.2551
evm.TU.Chr5.2573
evm.TU.Chr3.289
evm.TU.Chr1.2616
evm.TU.Chr6.1588
evm.TU.Chr1.4405
evm.TU.Chr8.2561
evm.TU.Chr3.2473
evm.TU.Chr1.3042
evm.TU.Chr6.3412
evm.TU.Chr5.1091
evm.TU.Chr2.430
evm.TU.Chr1.2271
evm.TU.Chr8.2604
evm.TU.Chr8.1129
evm.TU.Chr1.2784
evm.TU.Chr1.923
evm.TU.Chr1.2897
evm.TU.Chr6.1902
evm.TU.Chr2.847
evm.TU.Chr7.1706
evm.TU.Chr7.269
evm.TU.Chr1.4310
evm.TU.Chr2.2229
evm.TU.Chr1.5740
evm.TU.Chr2.1910
evm.TU.Chr8.1899
evm.TU.Chr7.877
evm.TU.Chr1.5692
evm.TU.Chr7.2903
evm.TU.Chr7.1800
evm.TU.Chr4.1061
evm.TU.Chr8.1149
evm.TU.Chr1.2361
evm.TU.Chr2.1305
evm.TU.Chr2.1700
evm.TU.Chr1.2773
evm.TU.Chr2.965
evm.TU.Chr1.3551
evm.TU.Chr3.272
evm.TU.Chr7.2713
evm.TU.Chr3.1347
evm.TU.Chr5.491
evm.TU.Chr1.111
evm.TU.Chr2.3149
evm.TU.Chr2.2382
evm.TU.Chr1.2560
evm.TU.Chr3.308
evm.TU.Chr3.402
evm.TU.Chr7.1712
evm.TU.Chr5.1095
evm.TU.Chr4.1000
evm.TU.Chr1.5861
evm.TU.Chr6.2292
evm.TU.Chr8.2636
evm.TU.Chr1.782
evm.TU.Chr1.4760
evm.TU.Chr6.50
evm.TU.Chr8.1050
evm.TU.Chr6.843
evm.TU.Chr8.2679
evm.TU.Chr8.1179
evm.TU.Chr3.871
evm.TU.Chr6.312
evm.TU.Chr2.446
evm.TU.Chr1.4690
evm.TU.Chr1.1586
evm.TU.Chr1.4896
evm.TU.Chr1.66
evm.TU.Chr2.149
evm.TU.Chr1.4877
evm.TU.Chr6.3092
evm.TU.Chr8.2043
evm.TU.Chr2.2391
evm.TU.Chr1.2838
evm.TU.Chr4.1141
evm.TU.Chr2.2889
evm.TU.Chr5.2554
evm.TU.Chr2.2451
evm.TU.Chr1.937
evm.TU.Chr6.18
evm.TU.Chr5.1867
evm.TU.Chr8.2330
evm.TU.Chr8.341
evm.TU.Chr1.2746
evm.TU.Chr4.287
evm.TU.Chr3.484
evm.TU.Chr3.477
evm.TU.Chr1.4939
evm.TU.Chr8.2423
evm.TU.Chr6.1343
evm.TU.Chr5.1772
evm.TU.Chr1.2987
evm.TU.Chr2.2907
evm.TU.Chr2.2938
evm.TU.Chr5.61
evm.TU.Chr8.726
evm.TU.Chr8.1803
evm.TU.Chr8.1489
evm.TU.Chr1.3270
evm.TU.Chr7.1999
evm.TU.Chr3.2517
evm.TU.Chr4.842
evm.TU.Chr2.2903
evm.TU.Chr6.1083
evm.TU.Chr5.347
evm.TU.Chr6.1105_evm.TU.Chr6.1106
evm.TU.Chr3.1880
evm.TU.Chr5.1067
evm.TU.Chr7.1970
evm.TU.Chr5.2512
evm.TU.Chr1.2362
evm.TU.Chr2.121
evm.TU.Chr3.1953
evm.TU.Chr1.5262
evm.TU.Chr3.2508
evm.TU.Chr2.2241
evm.TU.Chr3.830
evm.TU.Chr2.1444
evm.TU.Chr2.2948
evm.TU.Chr1.4452
evm.TU.Chr4.668
evm.TU.Chr6.3076
evm.TU.Chr1.4461_evm.TU.Chr1.4453
evm.TU.Chr5.1969
evm.TU.Chr4.172
evm.TU.Chr1.2128
evm.TU.Chr1.2642
evm.TU.Chr6.2047
evm.TU.Chr1.387
evm.TU.Chr2.1104
evm.TU.Chr1.4420
evm.TU.Chr2.2612
evm.TU.Chr4.194
evm.TU.Chr3.263
evm.TU.Chr2.2068
evm.TU.Chr8.2635
evm.TU.Chr5.1577
evm.TU.Chr1.3202
evm.TU.Chr6.1974
evm.TU.Chr3.3140
evm.TU.Chr2.1979
evm.TU.Chr8.1867
evm.TU.Chr1.4582
evm.TU.Chr1.4941
evm.TU.Chr2.3089
evm.TU.Chr8.1940
evm.TU.Chr8.1603
evm.TU.Chr6.853
evm.TU.Chr4.2321
evm.TU.Chr4.2144
evm.TU.Chr8.2062
evm.TU.Chr8.789
evm.TU.Chr3.400
evm.TU.Chr1.420
evm.TU.Chr3.1886
evm.TU.Chr2.20
evm.TU.Chr5.1860
evm.TU.Chr3.3067
evm.TU.Chr8.2293
evm.TU.Chr3.121
evm.TU.Chr1.3073
evm.TU.Chr8.2565
evm.TU.Chr6.496
evm.TU.Chr5.708
evm.TU.Chr4.906
evm.TU.Chr3.493
evm.TU.Chr2.1699
evm.TU.Chr1.2223
evm.TU.Chr5.266
evm.TU.Chr5.1913
evm.TU.Chr8.2651
evm.TU.Chr4.2308
evm.TU.Chr2.2639
evm.TU.Chr8.2445
evm.TU.Chr2.3110
evm.TU.Chr8.1272
evm.TU.Chr8.849
evm.TU.Chr2.461
evm.TU.Chr1.3277
evm.TU.Chr5.331
evm.TU.Chr3.3122
evm.TU.Chr6.407
evm.TU.Chr7.2987
evm.TU.Chr6.3230
evm.TU.Chr5.365
evm.TU.Chr7.2292
evm.TU.Chr1.1189
evm.TU.Chr4.381
evm.TU.Chr8.151
evm.TU.Chr5.2377
evm.TU.Chr6.171
evm.TU.Chr6.349
evm.TU.Chr1.2084
evm.TU.Chr1.5644
evm.TU.Chr6.1534
evm.TU.Chr3.2935
evm.TU.Chr1.3233
evm.TU.Chr6.691
evm.TU.Chr1.3013
evm.TU.Chr6.2067
evm.TU.Chr7.2463
evm.TU.Chr6.233
evm.TU.Chr6.348
evm.TU.Chr2.2292
evm.TU.Chr6.1078
evm.TU.Chr6.1307
evm.TU.Chr7.1973
evm.TU.Chr1.2491
evm.TU.Chr6.2946
evm.TU.Chr6.2920
evm.TU.Chr1.2112
evm.TU.Chr4.368
evm.TU.Chr8.1902
evm.TU.Chr4.837
evm.TU.Chr3.1494
evm.TU.Chr8.2572
evm.TU.Chr2.2214
evm.TU.Chr1.1720
evm.TU.Chr1.4981
evm.TU.Chr6.281_evm.TU.Chr6.282
evm.TU.Chr1.4861
evm.TU.Chr8.2037
evm.TU.Chr2.1053
evm.TU.Chr3.1780
evm.TU.Chr2.3115
evm.TU.Chr6.2329
evm.TU.Chr8.1958
evm.TU.Chr2.2688
evm.TU.Chr6.2031
evm.TU.Chr6.2612
evm.TU.Chr1.5632
evm.TU.Chr6.1340
evm.TU.Chr6.2287
evm.TU.Chr1.2601
evm.TU.Chr2.3008
evm.TU.Chr1.948
evm.TU.Chr5.2277
evm.TU.Chr6.2475
evm.TU.Chr8.2762
evm.TU.Chr3.1255
evm.TU.Chr8.2114
evm.TU.Chr1.2609
evm.TU.Chr1.3132
evm.TU.Chr3.1036
evm.TU.Chr6.387
evm.TU.Chr6.134
evm.TU.Chr1.3748
evm.TU.Chr7.2453
evm.TU.Chr5.1390
evm.TU.Chr6.3030
evm.TU.Chr1.4759
evm.TU.Chr4.2208
evm.TU.Chr1.2734
evm.TU.Chr1.1052
evm.TU.Chr2.1935_evm.TU.Chr2.1936
evm.TU.Chr3.2866
evm.TU.Chr1.4587
evm.TU.Chr6.3240
evm.TU.Chr2.1495
evm.TU.Chr8.2025
evm.TU.Chr8.2428
evm.TU.Chr1.5203
evm.TU.Chr6.3056
evm.TU.Chr2.2647
evm.TU.Chr6.2309
evm.TU.Chr7.2842
evm.TU.Chr5.1834
evm.TU.Chr2.1409
evm.TU.Chr7.1801_evm.TU.Chr7.1802
evm.TU.Chr5.700
evm.TU.Chr6.855
evm.TU.Chr4.337
evm.TU.Chr3.3139
evm.TU.Chr7.2678
evm.TU.Chr6.2477
evm.TU.Chr1.1206
evm.TU.Chr2.3152
evm.TU.Chr1.2026
evm.TU.Chr1.879
evm.TU.Chr1.4836
evm.TU.Chr8.1887
evm.TU.Chr1.4353
evm.TU.Chr1.2749
evm.TU.Chr8.899
evm.TU.Chr5.116_evm.TU.Chr5.117
evm.TU.Chr7.769
evm.TU.Chr1.977
evm.TU.Chr8.2467
evm.TU.Chr1.1638
evm.TU.Chr3.2391
evm.TU.Chr3.1467
evm.TU.Chr1.5574
evm.TU.Chr5.326
evm.TU.Chr5.252
evm.TU.Chr6.1911
evm.TU.Chr2.692
evm.TU.Chr4.2500
evm.TU.Chr5.1120
evm.TU.Chr8.55_evm.TU.Chr8.56_evm.TU.Chr8.57
evm.TU.Chr2.359
evm.TU.Chr8.2692
evm.TU.Chr4.2183
evm.TU.Chr7.792
evm.TU.UTG195_1.1
evm.TU.Chr4.1870
evm.TU.Chr6.2388
evm.TU.Chr5.1394
evm.TU.Chr7.828
evm.TU.Chr5.477
evm.TU.Chr1.5768
evm.TU.Chr1.3717
evm.TU.Chr4.1157
evm.TU.Chr3.70
evm.TU.Chr6.3705
evm.TU.Chr7.2742
evm.TU.Chr3.2858
evm.TU.Chr3.2904
evm.TU.Chr1.689
evm.TU.Chr7.1574
evm.TU.Chr7.414
evm.TU.Chr4.603
evm.TU.Chr1.5758
evm.TU.Chr8.2629
evm.TU.Chr4.848
evm.TU.Chr1.2840
evm.TU.Chr1.1104
evm.TU.Chr3.316
evm.TU.Chr2.903
evm.TU.Chr2.1971
evm.TU.Chr5.72
evm.TU.Chr3.586
evm.TU.Chr7.2124
evm.TU.UTG1.8
evm.TU.Chr4.1332
evm.TU.Chr1.5525
evm.TU.Chr3.1127
evm.TU.Chr6.3093
evm.TU.Chr4.1303
evm.TU.Chr2.1227
evm.TU.Chr5.178
evm.TU.Chr1.3371
evm.TU.Chr1.3140
evm.TU.Chr1.2394
evm.TU.Chr6.847
evm.TU.Chr8.1690
evm.TU.Chr8.2715
evm.TU.Chr7.1696_evm.TU.Chr7.1697
evm.TU.Chr6.3627
evm.TU.Chr5.876_evm.TU.Chr5.877
evm.TU.Chr3.2426
evm.TU.Chr7.2146
evm.TU.Chr1.5099
evm.TU.Chr1.2487
evm.TU.Chr6.2138
evm.TU.Chr7.643
evm.TU.Chr3.282
evm.TU.Chr1.2275
evm.TU.Chr5.1971
evm.TU.Chr7.1205
evm.TU.Chr7.2505
evm.TU.Chr1.1975
evm.TU.Chr6.3401
evm.TU.Chr7.2101
evm.TU.Chr2.573
evm.TU.Chr1.891
evm.TU.Chr7.1915
evm.TU.Chr3.1910
evm.TU.Chr5.1024
evm.TU.Chr5.605
evm.TU.Chr6.2733_evm.TU.Chr6.2734
evm.TU.Chr5.1381
evm.TU.Chr7.1690
evm.TU.Chr7.2307
evm.TU.Chr6.38
evm.TU.Chr1.818
evm.TU.Chr8.1455
evm.TU.Chr1.1998
evm.TU.Chr8.458
evm.TU.Chr3.2020
evm.TU.Chr6.1491
evm.TU.Chr6.3539
evm.TU.Chr6.2026
evm.TU.Chr8.2706
evm.TU.Chr6.2984
evm.TU.Chr1.3360
evm.TU.Chr1.3666
evm.TU.Chr1.1542
evm.TU.Chr2.2157
evm.TU.Chr1.3308
evm.TU.Chr7.2485
evm.TU.Chr1.4993
evm.TU.Chr1.3088
evm.TU.Chr3.1699
evm.TU.Chr4.2064
evm.TU.Chr5.1712
evm.TU.Chr2.2636
evm.TU.Chr1.3502
evm.TU.Chr5.2354
evm.TU.Chr5.497
evm.TU.Chr4.1737
evm.TU.Chr2.3036
evm.TU.Chr7.776
evm.TU.Chr6.2288
evm.TU.Chr4.2807
evm.TU.Chr1.4382
evm.TU.Chr6.2433
evm.TU.Chr3.160
evm.TU.Chr1.1680
evm.TU.Chr4.1796
evm.TU.Chr2.994
evm.TU.Chr1.3097
evm.TU.Chr5.1374
evm.TU.Chr3.288
evm.TU.Chr1.5148
evm.TU.Chr1.3317
evm.TU.Chr6.2064
evm.TU.Chr4.2453
evm.TU.Chr7.2566_evm.TU.Chr7.2567
evm.TU.Chr1.4458
evm.TU.Chr3.2233
evm.TU.Chr2.2458
evm.TU.Chr3.2329
evm.TU.Chr8.2397
evm.TU.Chr1.3268
evm.TU.Chr6.3496
evm.TU.Chr4.2233
evm.TU.Chr2.1959
evm.TU.Chr1.2312
evm.TU.Chr5.882
evm.TU.Chr8.1731
evm.TU.Chr1.3388
evm.TU.Chr4.2733
evm.TU.Chr7.1772
evm.TU.Chr6.1910
evm.TU.Chr2.180
evm.TU.Chr7.2353
evm.TU.Chr7.1873
evm.TU.Chr1.5346
evm.TU.Chr7.2693
evm.TU.Chr8.1316
evm.TU.Chr1.4222
evm.TU.Chr2.2363
evm.TU.Chr5.865
evm.TU.Chr8.18
evm.TU.Chr2.1254
evm.TU.Chr1.989
evm.TU.Chr5.693
evm.TU.Chr7.1779
evm.TU.Chr7.1578
evm.TU.Chr2.2641
evm.TU.Chr5.1179
evm.TU.Chr1.1064
evm.TU.Chr6.298
evm.TU.Chr3.3165
evm.TU.Chr2.1015
evm.TU.Chr2.3041
evm.TU.Chr1.5459
evm.TU.Chr1.5005
evm.TU.Chr1.1697
evm.TU.Chr2.943
evm.TU.Chr1.4260
evm.TU.Chr6.3333
evm.TU.Chr6.1967
evm.TU.Chr2.1414
evm.TU.Chr8.2603
evm.TU.Chr7.1632
evm.TU.Chr7.1150
evm.TU.Chr2.3037
evm.TU.Chr6.2190
evm.TU.Chr2.1539
evm.TU.Chr2.1198
evm.TU.Chr6.2059
evm.TU.Chr2.2947
evm.TU.Chr1.4107
evm.TU.Chr6.3629
evm.TU.Chr8.1564
evm.TU.Chr1.2750
evm.TU.Chr1.1056
evm.TU.Chr7.2170
evm.TU.Chr4.1079
evm.TU.Chr7.1313
evm.TU.Chr8.2027
evm.TU.Chr6.2948
evm.TU.Chr7.1972
evm.TU.Chr1.4868
evm.TU.Chr1.3541
evm.TU.Chr8.1496
evm.TU.Chr8.1627
evm.TU.Chr1.2353
evm.TU.Chr5.2096
evm.TU.Chr3.1898
evm.TU.Chr1.3240
evm.TU.Chr8.2705
evm.TU.Chr3.519
evm.TU.Chr3.78
evm.TU.Chr7.2948
evm.TU.Chr1.5602
evm.TU.Chr4.543
evm.TU.Chr7.1624
evm.TU.Chr3.432
evm.TU.Chr7.1720_evm.TU.Chr7.1721
evm.TU.Chr1.3770
evm.TU.Chr8.251
evm.TU.Chr7.1484
evm.TU.Chr4.2311
evm.TU.Chr6.2593
evm.TU.Chr3.1928
evm.TU.Chr6.2386
evm.TU.Chr6.3686
evm.TU.Chr7.1077
evm.TU.Chr8.616
evm.TU.Chr4.1288
evm.TU.Chr8.352
evm.TU.Chr1.5550
evm.TU.Chr8.2757
evm.TU.Chr7.1085
evm.TU.Chr2.387
evm.TU.Chr7.1964
evm.TU.Chr1.864
evm.TU.Chr4.92
evm.TU.Chr1.2538
evm.TU.Chr1.4181
evm.TU.Chr7.987
evm.TU.Chr8.973
evm.TU.Chr4.1471
evm.TU.Chr1.2314
evm.TU.Chr1.2550
evm.TU.Chr3.779
evm.TU.Chr1.4745
evm.TU.Chr4.2567
evm.TU.Chr2.225
evm.TU.Chr2.163
evm.TU.Chr1.1974
evm.TU.Chr8.696
evm.TU.Chr3.1830
evm.TU.Chr1.3454
evm.TU.Chr1.5778
evm.TU.Chr1.641
evm.TU.Chr2.1765
evm.TU.Chr5.1092
evm.TU.Chr2.3078_evm.TU.Chr2.3079
evm.TU.Chr1.5215
evm.TU.Chr1.5591
evm.TU.Chr5.127
evm.TU.Chr4.1252
evm.TU.Chr8.2172
evm.TU.Chr1.2839
evm.TU.Chr3.147
evm.TU.Chr1.5012
evm.TU.Chr8.2278
evm.TU.Chr3.1888
evm.TU.Chr7.2930
evm.TU.Chr6.375
evm.TU.Chr1.3221
evm.TU.Chr3.819
evm.TU.Chr3.1211
evm.TU.Chr7.2408
evm.TU.Chr6.3187
evm.TU.Chr3.1790
evm.TU.Chr6.3614
evm.TU.Chr4.1418
evm.TU.Chr1.2619
evm.TU.Chr6.645
evm.TU.Chr8.1702
evm.TU.Chr7.2115
evm.TU.Chr8.2110
evm.TU.Chr6.2281
evm.TU.Chr2.42
evm.TU.Chr3.888
evm.TU.Chr7.191
evm.TU.Chr3.2429
evm.TU.Chr1.2847
evm.TU.Chr3.1294
evm.TU.Chr4.1062
evm.TU.Chr7.2063
evm.TU.Chr1.1575
evm.TU.Chr3.1726
evm.TU.Chr4.2456
evm.TU.Chr8.1631
evm.TU.Chr4.173
evm.TU.Chr5.2550
evm.TU.Chr3.3166
evm.TU.UTG1.11
evm.TU.Chr6.2131
evm.TU.Chr6.3047
evm.TU.Chr1.4066
evm.TU.Chr3.2669
evm.TU.Chr4.396
evm.TU.Chr3.2166
evm.TU.Chr6.1979
evm.TU.Chr3.828
evm.TU.Chr5.1993
evm.TU.Chr7.663
evm.TU.Chr3.273
evm.TU.Chr5.1410
evm.TU.Chr3.2905
evm.TU.Chr7.1705
evm.TU.Chr5.2413
evm.TU.Chr6.3673
evm.TU.Chr8.779
evm.TU.Chr2.2610
evm.TU.Chr3.1901
evm.TU.Chr7.1053
evm.TU.Chr2.1145_evm.TU.Chr2.1146
evm.TU.Chr3.2627_evm.TU.Chr3.2628
evm.TU.Chr6.92
evm.TU.Chr2.3046
evm.TU.Chr2.2345
evm.TU.Chr5.2145
evm.TU.Chr2.285
evm.TU.Chr1.1503
evm.TU.Chr7.2657
evm.TU.Chr8.612
evm.TU.Chr8.76
evm.TU.Chr6.1793
evm.TU.Chr2.1625
evm.TU.Chr7.2645
evm.TU.Chr5.1093
evm.TU.Chr1.925
evm.TU.Chr2.331
evm.TU.Chr4.1607
evm.TU.Chr1.2662
evm.TU.Chr5.49
evm.TU.Chr6.2695
evm.TU.Chr7.2183
evm.TU.Chr1.1672
evm.TU.Chr1.2000
evm.TU.Chr1.4499
evm.TU.Chr2.1534
evm.TU.Chr1.2578
evm.TU.Chr7.1659
evm.TU.Chr1.2278
evm.TU.Chr6.764
evm.TU.Chr7.2508
evm.TU.Chr4.171
evm.TU.Chr7.1580
