# Supplementary material for: Dormancy dynamics in Japanese plum: transcriptomic responses to variable climatic conditions and chilling requirements
Source: Planta. 2026 Aug 1;264(3):78. doi: 10.1007/s00425-026-05104-w (PMC13428783; doi:10.1007/s00425-026-05104-w)
Supplement: Supplementary file 10 — Additional file 10: Tables S33 – S35. Table S33. Enriched DEGs (padj<0.001) identified at the full dormancy stage (T0) under both semi-arid and Mediterranean subtropical climate conditions. The column "Combination" specifies the comparison to which each DEG belongs, including DEGs uniquely identified in Japanese plum cultivars "Hiromi Red" or "Crimson Glo," those common to both cultivars, and those specific to a particular climate. The "COG_category" column indicates the functional classification of each DEG based on the Cluster of Orthologous Groups (COG), while the "Description" column provides a brief summary of the associated functional category. Additional columns display the corresponding Gene Ontology (GO) terms, KEGG Orthology (KO) identifiers, and KEGG pathways associated with each DEG. Table S34. Enriched DEGs (padj<0.001) identified at the dormancy release stage (T1) under both semi-arid and Mediterranean subtropical climate conditions. The column "Combination" specifies the comparison to which each DEG belongs, including DEGs uniquely identified in Japanese plum cultivars "Hiromi Red" or "Crimson Glo," and those specific to a particular climate. The "COG_category" column indicates the functional classification of each DEG based on the Cluster of Orthologous Groups (COG), while the "Description" column provides a brief summary of the associated functional category. Additional columns display the corresponding Gene Ontology (GO) terms, KEGG Orthology (KO) identifiers, and KEGG pathways associated with each DEG. Table S35. Enriched DEGs (padj<0.001) identified at the full recovery stage (T2) under both semi-arid and Mediterranean subtropical climate conditions. The column "Combination" specifies the comparison to which each DEG belongs, including DEGs uniquely identified in Japanese plum cultivars "Hiromi Red" or "Crimson Glo," those common to both cultivars, and those specific to a particular climate. The "COG_category" column indicates the functional clas [file 425_2026_5104_MOESM10_ESM.xlsx]

## Sheet: S33
Combination	query	seed_ortholog	evalue	score	eggNOG_OGs	max_annot_lvl	COG_category	Description	Preferred_name	GOs	EC	KEGG_ko	KEGG_Pathway	KEGG_Module	KEGG_Reaction	KEGG_rclass	BRITE	KEGG_TC	CAZy	BiGG_Reaction	PFAMs
Common	evm.model.Chr1.856	102107.XP_008219754.1	0.0	895.0	COG0436@1|root,KOG0257@2759|Eukaryota,37HWK@33090|Viridiplantae,3G9MN@35493|Streptophyta,4JKDV@91835|fabids	35493|Streptophyta	E	Kynurenine--oxoglutarate transaminase	-	GO:0003674,GO:0003824,GO:0005488,GO:0008144,GO:0008483,GO:0010326,GO:0016740,GO:0016769,GO:0019842,GO:0030170,GO:0036094,GO:0043167,GO:0043168,GO:0048037,GO:0050662,GO:0070279,GO:0097159,GO:1901363	-	-	-	-	-	-	-	-	-	-	Aminotran_1_2
Common	evm.model.Chr1.2217	102107.XP_008221221.1	4.59e-273	745.0	COG1064@1|root,KOG0023@2759|Eukaryota,37QXT@33090|Viridiplantae,3G8X4@35493|Streptophyta,4JD9A@91835|fabids	35493|Streptophyta	Q	cinnamyl alcohol dehydrogenase	-	-	1.1.1.195	ko:K00083	ko00940,ko01100,ko01110,map00940,map01100,map01110	M00039	R02593,R03918,R06570,R06571,R07437	RC00649	ko00000,ko00001,ko00002,ko01000	-	-	-	ADH_N,ADH_zinc_N
Common	evm.model.Chr1.752	102107.XP_008234021.1	0.0	1555.0	COG1472@1|root,2QQ55@2759|Eukaryota,37T24@33090|Viridiplantae,3G7HH@35493|Streptophyta,4JNC7@91835|fabids	35493|Streptophyta	G	Encoded by	-	GO:0005575,GO:0005576,GO:0005618,GO:0005622,GO:0005623,GO:0005737,GO:0005911,GO:0009505,GO:0009506,GO:0009507,GO:0009536,GO:0030054,GO:0030312,GO:0043226,GO:0043227,GO:0043229,GO:0043231,GO:0044424,GO:0044444,GO:0044464,GO:0048046,GO:0055044,GO:0071944	3.2.1.37	ko:K15920	ko00520,ko01100,map00520,map01100	-	R01433	RC00467	ko00000,ko00001,ko01000	-	GH3	-	Fn3-like,Glyco_hydro_3,Glyco_hydro_3_C
Common	evm.model.Chr1.758	102107.XP_008234009.1	6.33e-109	313.0	2BNZZ@1|root,2S1QR@2759|Eukaryota,37VPR@33090|Viridiplantae,3GJ97@35493|Streptophyta,4JPEA@91835|fabids	35493|Streptophyta	S	Pollen-specific protein	-	-	-	-	-	-	-	-	-	-	-	-	Pollen_Ole_e_I
Common	evm.model.Chr1.4767	102107.XP_008223314.1	0.0	1085.0	COG1249@1|root,KOG1335@2759|Eukaryota,37IJR@33090|Viridiplantae,3GEBQ@35493|Streptophyta,4JHF4@91835|fabids	35493|Streptophyta	C	Dihydrolipoyl dehydrogenase	-	GO:0003674,GO:0003824,GO:0004148,GO:0005575,GO:0005622,GO:0005623,GO:0005634,GO:0005730,GO:0005737,GO:0006082,GO:0006084,GO:0006085,GO:0006086,GO:0006090,GO:0006139,GO:0006163,GO:0006164,GO:0006637,GO:0006725,GO:0006732,GO:0006753,GO:0006790,GO:0006793,GO:0006796,GO:0006807,GO:0008150,GO:0008152,GO:0009058,GO:0009108,GO:0009117,GO:0009150,GO:0009152,GO:0009165,GO:0009259,GO:0009260,GO:0009507,GO:…	1.8.1.4	ko:K00382	ko00010,ko00020,ko00260,ko00280,ko00620,ko00630,ko00640,ko01100,ko01110,ko01120,ko01130,ko01200,map00010,map00020,map00260,map00280,map00620,map00630,map00640,map01100,map01110,map01120,map01130,map01200	M00009,M00011,M00036,M00307,M00532	R00209,R01221,R01698,R03815,R07618,R08549	RC00004,RC00022,RC00583,RC02742,RC02833,RC02834	br01601,ko00000,ko00001,ko00002,ko01000,ko04147	-	-	-	Pyr_redox_2,Pyr_redox_dim
Common	evm.model.Chr1.2155	102107.XP_008221286.1	0.0	988.0	28INR@1|root,2QQZQ@2759|Eukaryota,37NDD@33090|Viridiplantae,3G9DR@35493|Streptophyta,4JG8N@91835|fabids	35493|Streptophyta	G	Endoglucanase	-	-	3.2.1.4	ko:K01179	ko00500,ko01100,map00500,map01100	-	R06200,R11307,R11308	-	ko00000,ko00001,ko01000	-	GH5,GH9	-	Glyco_hydro_9
Common	evm.model.Chr1.5168	3760.EMJ12970	1.26e-185	518.0	COG3979@1|root,KOG4742@2759|Eukaryota,37QEZ@33090|Viridiplantae,3GB98@35493|Streptophyta,4JJ7N@91835|fabids	35493|Streptophyta	S	Endochitinase	-	-	3.2.1.14	ko:K01183	ko00520,ko01100,map00520,map01100	-	R01206,R02334	RC00467	ko00000,ko00001,ko01000	-	GH18	-	Chitin_bind_1,Glyco_hydro_19
Common	evm.model.Chr1.1381	102107.XP_008220103.1	0.0	1244.0	COG3670@1|root,KOG1285@2759|Eukaryota,37NRS@33090|Viridiplantae,3G72B@35493|Streptophyta,4JDDJ@91835|fabids	35493|Streptophyta	Q	Carotenoid 9,10(9',10')-cleavage dioxygenase 1-like	-	-	-	ko:K11159	-	-	-	-	ko00000	-	-	-	RPE65
Common	evm.model.Chr1.3191	102107.XP_008221503.1	0.0	1149.0	28IH5@1|root,2QQTY@2759|Eukaryota,37M9J@33090|Viridiplantae,3GCRY@35493|Streptophyta,4JJEG@91835|fabids	35493|Streptophyta	S	Microtubule-associated protein	-	GO:0003674,GO:0005488,GO:0005515,GO:0005575,GO:0005622,GO:0005623,GO:0005856,GO:0005874,GO:0008017,GO:0008092,GO:0015630,GO:0015631,GO:0043226,GO:0043228,GO:0043229,GO:0043232,GO:0044422,GO:0044424,GO:0044430,GO:0044446,GO:0044464,GO:0099080,GO:0099081,GO:0099512,GO:0099513	-	-	-	-	-	-	-	-	-	-	Cohesin_HEAT,HEAT
Common	evm.model.Chr1.600_evm.model.Chr1.601_evm.model.Chr1.603_evm.model.Chr1.604	102107.XP_008219269.1	3.18e-131	377.0	COG5068@1|root,KOG0014@2759|Eukaryota,37NNH@33090|Viridiplantae,3GGU3@35493|Streptophyta,4JTRG@91835|fabids	35493|Streptophyta	K	MADS-box protein	-	GO:0000003,GO:0000060,GO:0000900,GO:0001101,GO:0003006,GO:0003674,GO:0003676,GO:0003677,GO:0003700,GO:0005488,GO:0005515,GO:0005575,GO:0005622,GO:0005623,GO:0005634,GO:0005737,GO:0006355,GO:0006417,GO:0006606,GO:0006810,GO:0006886,GO:0006913,GO:0007275,GO:0008104,GO:0008150,GO:0009266,GO:0009628,GO:0009719,GO:0009725,GO:0009739,GO:0009791,GO:0009888,GO:0009889,GO:0009890,GO:0009891,GO:0009892,GO:…	-	ko:K09260	ko04013,ko04022,ko04371,ko05418,map04013,map04022,map04371,map05418	-	-	-	ko00000,ko00001,ko03000	-	-	-	K-box,SRF-TF
Common	evm.model.Chr1.4330	3760.EMJ24129	0.0	961.0	COG0112@1|root,KOG2467@2759|Eukaryota,37KTU@33090|Viridiplantae,3GBR5@35493|Streptophyta,4JDY5@91835|fabids	35493|Streptophyta	E	Interconversion of serine and glycine	-	GO:0000741,GO:0003674,GO:0003824,GO:0004372,GO:0005575,GO:0005622,GO:0005623,GO:0005737,GO:0005829,GO:0005886,GO:0005911,GO:0006730,GO:0006996,GO:0006997,GO:0007275,GO:0007623,GO:0008150,GO:0008152,GO:0009506,GO:0009553,GO:0009555,GO:0009559,GO:0009561,GO:0009987,GO:0010035,GO:0010038,GO:0010197,GO:0016020,GO:0016043,GO:0016740,GO:0016741,GO:0016742,GO:0030054,GO:0030154,GO:0032501,GO:0032502,GO:…	2.1.2.1	ko:K00600	ko00260,ko00460,ko00630,ko00670,ko00680,ko01100,ko01110,ko01120,ko01130,ko01200,ko01230,ko01523,map00260,map00460,map00630,map00670,map00680,map01100,map01110,map01120,map01130,map01200,map01230,map01523	M00140,M00141,M00346,M00532	R00945,R09099	RC00022,RC00112,RC01583,RC02958	ko00000,ko00001,ko00002,ko01000	-	-	-	SHMT
Common	evm.model.Chr1.3087	102107.XP_008221646.1	5.43e-88	264.0	2BTRC@1|root,2S21J@2759|Eukaryota,37VRV@33090|Viridiplantae,3GJRP@35493|Streptophyta,4JQTQ@91835|fabids	35493|Streptophyta	-	-	-	-	-	-	-	-	-	-	-	-	-	-	-
Common	evm.model.Chr1.5519	102107.XP_008224343.1	5.4e-286	791.0	28I6U@1|root,2QTWS@2759|Eukaryota,37MA0@33090|Viridiplantae,3GFWP@35493|Streptophyta,4JJBN@91835|fabids	35493|Streptophyta	S	Putative S-adenosyl-L-methionine-dependent methyltransferase	-	GO:0003674,GO:0003824,GO:0005575,GO:0005622,GO:0005623,GO:0005634,GO:0005737,GO:0005768,GO:0005773,GO:0005774,GO:0005794,GO:0005802,GO:0005911,GO:0008150,GO:0008152,GO:0008168,GO:0008757,GO:0009506,GO:0012505,GO:0016020,GO:0016740,GO:0016741,GO:0030054,GO:0031090,GO:0031410,GO:0031982,GO:0031984,GO:0032259,GO:0043226,GO:0043227,GO:0043229,GO:0043231,GO:0044422,GO:0044424,GO:0044431,GO:0044437,GO:…	-	-	-	-	-	-	-	-	-	-	Methyltransf_29
Common	evm.model.Chr1.599	3760.EMJ28761	2.36e-50	165.0	COG5068@1|root,KOG0014@2759|Eukaryota,37NNH@33090|Viridiplantae,3GGU3@35493|Streptophyta,4JTRG@91835|fabids	35493|Streptophyta	K	MADS-box protein	-	GO:0000003,GO:0000060,GO:0000900,GO:0001101,GO:0003006,GO:0003674,GO:0003676,GO:0003677,GO:0003700,GO:0005488,GO:0005515,GO:0005575,GO:0005622,GO:0005623,GO:0005634,GO:0005737,GO:0006355,GO:0006417,GO:0006606,GO:0006810,GO:0006886,GO:0006913,GO:0007275,GO:0008104,GO:0008150,GO:0009266,GO:0009628,GO:0009719,GO:0009725,GO:0009739,GO:0009791,GO:0009888,GO:0009889,GO:0009890,GO:0009891,GO:0009892,GO:…	-	ko:K09260	ko04013,ko04022,ko04371,ko05418,map04013,map04022,map04371,map05418	-	-	-	ko00000,ko00001,ko03000	-	-	-	K-box,SRF-TF
Common	evm.model.Chr2.2006	3760.EMJ19233	0.0	868.0	COG0462@1|root,KOG0225@2759|Eukaryota,37NYM@33090|Viridiplantae,3G8KU@35493|Streptophyta,4JRM5@91835|fabids	35493|Streptophyta	C	The pyruvate dehydrogenase complex catalyzes the overall conversion of pyruvate to acetyl-CoA and CO(2)	-	GO:0005575,GO:0005622,GO:0005623,GO:0005737,GO:0009507,GO:0009526,GO:0009532,GO:0009536,GO:0009570,GO:0009941,GO:0031967,GO:0031975,GO:0043226,GO:0043227,GO:0043229,GO:0043231,GO:0044422,GO:0044424,GO:0044434,GO:0044435,GO:0044444,GO:0044446,GO:0044464	1.2.4.1	ko:K00161	ko00010,ko00020,ko00620,ko01100,ko01110,ko01120,ko01130,ko01200,ko04066,ko04922,ko05230,map00010,map00020,map00620,map01100,map01110,map01120,map01130,map01200,map04066,map04922,map05230	M00307	R00014,R00209,R01699,R03270	RC00004,RC00027,RC00627,RC02742,RC02744,RC02882	br01601,ko00000,ko00001,ko00002,ko01000	-	-	-	E1_dh
Common	evm.model.Chr3.55	102107.XP_008227806.1	0.0	964.0	KOG2635@1|root,KOG2635@2759|Eukaryota,37NHA@33090|Viridiplantae,3GFBK@35493|Streptophyta,4JFK9@91835|fabids	35493|Streptophyta	U	The coatomer is a cytosolic protein complex that binds to dilysine motifs and reversibly associates with Golgi non- clathrin-coated vesicles, which further mediate biosynthetic protein transport from the ER, via the Golgi up to the trans Golgi network. Coatomer complex is required for budding from Golgi membranes, and is essential for the retrograde Golgi-to-ER transport of dilysine-tagged protei…	-	GO:0005575,GO:0005622,GO:0005623,GO:0005737,GO:0005798,GO:0005829,GO:0005911,GO:0009506,GO:0016020,GO:0030054,GO:0031410,GO:0031982,GO:0043226,GO:0043227,GO:0043229,GO:0044424,GO:0044444,GO:0044464,GO:0055044,GO:0097708	-	ko:K20471	-	-	-	-	ko00000,ko04131	-	-	-	Adap_comp_sub
Common	evm.model.Chr3.75	3760.EMJ22676	0.0	1021.0	2BZ08@1|root,2QRBU@2759|Eukaryota,37M2N@33090|Viridiplantae,3G7Z7@35493|Streptophyta,4JHX0@91835|fabids	35493|Streptophyta	S	BEST Arabidopsis thaliana protein match is	-	-	-	-	-	-	-	-	-	-	-	-	-
Common	evm.model.Chr3.2604	102107.XP_008230865.1	5e-175	491.0	COG0511@1|root,2QUI2@2759|Eukaryota,37U3M@33090|Viridiplantae,3G9T3@35493|Streptophyta,4JJMJ@91835|fabids	35493|Streptophyta	C	first, biotin carboxylase catalyzes the carboxylation of the carrier protein and then the transcarboxylase transfers the carboxyl group to form malonyl-CoA	BCCP2	GO:0005575,GO:0005622,GO:0005623,GO:0005737,GO:0009507,GO:0009526,GO:0009532,GO:0009536,GO:0009570,GO:0009941,GO:0031967,GO:0031975,GO:0043226,GO:0043227,GO:0043229,GO:0043231,GO:0044422,GO:0044424,GO:0044434,GO:0044435,GO:0044444,GO:0044446,GO:0044464	-	ko:K02160	ko00061,ko00620,ko00640,ko00720,ko01100,ko01110,ko01120,ko01130,ko01200,ko01212,map00061,map00620,map00640,map00720,map01100,map01110,map01120,map01130,map01200,map01212	M00082,M00376	R00742	RC00040,RC00367	ko00000,ko00001,ko00002	-	-	-	Biotin_lipoyl
Common	evm.model.Chr4.141	3760.EMJ13079	2.5e-313	858.0	COG0205@1|root,KOG2440@2759|Eukaryota,37JHI@33090|Viridiplantae,3G7D4@35493|Streptophyta,4JSHR@91835|fabids	35493|Streptophyta	G	Catalytic subunit of pyrophosphate--fructose 6-phosphate 1-phosphotransferase. Catalyzes the phosphorylation of D-fructose 6-phosphate, the first committing step of glycolysis. Uses inorganic phosphate (PPi) as phosphoryl donor instead of ATP like common ATP-dependent phosphofructokinases (ATP-PFKs), which renders the reaction reversible, and can thus function both in glycolysis and gluconeogenes…	-	GO:0000003,GO:0003006,GO:0003674,GO:0003824,GO:0005575,GO:0005618,GO:0005622,GO:0005623,GO:0005737,GO:0005829,GO:0005975,GO:0006793,GO:0006796,GO:0007275,GO:0008150,GO:0008152,GO:0008443,GO:0009719,GO:0009725,GO:0009735,GO:0009790,GO:0009791,GO:0009793,GO:0009987,GO:0010033,GO:0010035,GO:0010038,GO:0010154,GO:0015979,GO:0016020,GO:0016301,GO:0016310,GO:0016740,GO:0016772,GO:0016773,GO:0019200,GO:…	2.7.1.90	ko:K00895	ko00010,ko00030,ko00051,ko01100,ko01110,ko01120,ko01130,map00010,map00030,map00051,map01100,map01110,map01120,map01130	-	R00764,R02073	RC00017	ko00000,ko00001,ko01000	-	-	-	PFK
Common	evm.model.Chr4.2728	102107.XP_008227415.1	0.0	1503.0	28I6U@1|root,2QQH0@2759|Eukaryota,37KUC@33090|Viridiplantae,3GE1S@35493|Streptophyta,4JHJ0@91835|fabids	35493|Streptophyta	S	Methyltransferase	-	GO:0003674,GO:0003824,GO:0005575,GO:0005622,GO:0005623,GO:0005737,GO:0005768,GO:0005794,GO:0005802,GO:0008150,GO:0008152,GO:0008168,GO:0008757,GO:0012505,GO:0016740,GO:0016741,GO:0031410,GO:0031982,GO:0031984,GO:0032259,GO:0043226,GO:0043227,GO:0043229,GO:0043231,GO:0044422,GO:0044424,GO:0044431,GO:0044444,GO:0044446,GO:0044464,GO:0097708,GO:0098791	-	-	-	-	-	-	-	-	-	-	Methyltransf_29
Common	evm.model.Chr4.2431	3760.EMJ05788	0.0	1219.0	COG0685@1|root,KOG0564@2759|Eukaryota,37IS3@33090|Viridiplantae,3GF9V@35493|Streptophyta,4JEHW@91835|fabids	35493|Streptophyta	E	Methylenetetrahydrofolate reductase	MTHFR1	GO:0003674,GO:0003824,GO:0004489,GO:0005575,GO:0005622,GO:0005623,GO:0005737,GO:0005829,GO:0006730,GO:0008150,GO:0008152,GO:0009987,GO:0016491,GO:0016645,GO:0016646,GO:0044237,GO:0044281,GO:0044424,GO:0044444,GO:0044464,GO:0055114	1.5.1.20	ko:K00297	ko00670,ko00720,ko01100,ko01120,ko01200,ko01523,map00670,map00720,map01100,map01120,map01200,map01523	M00377	R01224,R07168	RC00081	ko00000,ko00001,ko00002,ko01000	-	-	-	MTHFR
Common	evm.model.Chr4.820	3760.EMJ13088	2.02e-171	479.0	KOG4361@1|root,KOG4361@2759|Eukaryota,37KER@33090|Viridiplantae,3GE5P@35493|Streptophyta,4JDQC@91835|fabids	35493|Streptophyta	T	BAG family molecular chaperone regulator	-	-	-	-	-	-	-	-	-	-	-	-	BAG,ubiquitin
Common	evm.model.Chr4.769	102107.XP_008225496.1	2.77e-290	793.0	COG0022@1|root,KOG0524@2759|Eukaryota,37RM2@33090|Viridiplantae,3GFJU@35493|Streptophyta,4JNJZ@91835|fabids	35493|Streptophyta	C	Pyruvate dehydrogenase E1 component subunit	-	GO:0000003,GO:0003006,GO:0003674,GO:0003824,GO:0004738,GO:0004739,GO:0005488,GO:0005575,GO:0005622,GO:0005623,GO:0005737,GO:0006082,GO:0006629,GO:0006631,GO:0006633,GO:0008150,GO:0008152,GO:0008270,GO:0008610,GO:0009058,GO:0009507,GO:0009526,GO:0009532,GO:0009536,GO:0009570,GO:0009856,GO:0009941,GO:0009987,GO:0010240,GO:0016053,GO:0016491,GO:0016624,GO:0016903,GO:0019752,GO:0022414,GO:0031967,GO:…	1.2.4.1	ko:K00162	ko00010,ko00020,ko00620,ko01100,ko01110,ko01120,ko01130,ko01200,ko04066,ko04922,ko05230,map00010,map00020,map00620,map01100,map01110,map01120,map01130,map01200,map04066,map04922,map05230	M00307	R00014,R00209,R01699,R03270	RC00004,RC00027,RC00627,RC02742,RC02744,RC02882	br01601,ko00000,ko00001,ko00002,ko01000	-	-	-	Transket_pyr,Transketolase_C
Common	evm.model.Chr4.768	102107.XP_008225495.1	0.0	1212.0	COG3670@1|root,KOG1285@2759|Eukaryota,37PXF@33090|Viridiplantae,3G9JR@35493|Streptophyta,4JRMM@91835|fabids	35493|Streptophyta	Q	9-cis-epoxycarotenoid dioxygenase	NCED2	GO:0000003,GO:0001101,GO:0003006,GO:0003674,GO:0003824,GO:0005575,GO:0005622,GO:0005623,GO:0005737,GO:0006066,GO:0006082,GO:0006629,GO:0006714,GO:0006720,GO:0006721,GO:0006950,GO:0007275,GO:0008150,GO:0008152,GO:0008299,GO:0008610,GO:0009058,GO:0009414,GO:0009415,GO:0009507,GO:0009532,GO:0009534,GO:0009535,GO:0009536,GO:0009570,GO:0009579,GO:0009628,GO:0009687,GO:0009688,GO:0009791,GO:0009987,GO:…	1.13.11.51	ko:K09840	ko00906,ko01100,ko01110,map00906,map01100,map01110	M00372	R06952,R06953,R09682	RC00912,RC01690	ko00000,ko00001,ko00002,ko01000	-	-	-	RPE65
Common	evm.model.Chr4.2509	3760.EMJ12745	0.0	1052.0	COG4770@1|root,KOG0238@2759|Eukaryota,37S4K@33090|Viridiplantae,3G7RT@35493|Streptophyta,4JJGN@91835|fabids	35493|Streptophyta	EI	Biotin carboxylase 1	-	-	6.3.4.14,6.4.1.2	ko:K01961	ko00061,ko00620,ko00640,ko00720,ko01100,ko01110,ko01120,ko01130,ko01200,ko01212,map00061,map00620,map00640,map00720,map01100,map01110,map01120,map01130,map01200,map01212	M00082,M00376	R00742,R04385	RC00040,RC00253,RC00367	ko00000,ko00001,ko00002,ko01000	-	-	-	Biotin_carb_C,Biotin_carb_N,CPSase_L_D2
Common	evm.model.Chr4.225	3760.EMJ14626	2.55e-91	267.0	COG0071@1|root,KOG0710@2759|Eukaryota,37W1X@33090|Viridiplantae,3GJ73@35493|Streptophyta,4JPXX@91835|fabids	35493|Streptophyta	O	15.4 kDa class V heat shock	-	GO:0006950,GO:0008150,GO:0009266,GO:0009408,GO:0009628,GO:0050896	-	ko:K13993	ko04141,map04141	-	-	-	ko00000,ko00001,ko03110	-	-	-	HSP20
Common	evm.model.Chr4.206	3760.EMJ12778	1.65e-243	668.0	2C0PQ@1|root,2QRC2@2759|Eukaryota,37PEE@33090|Viridiplantae,3GDQB@35493|Streptophyta,4JDSD@91835|fabids	35493|Streptophyta	W	Removal of H(2)O(2), oxidation of toxic reductants, biosynthesis and degradation of lignin, suberization, auxin catabolism, response to environmental stresses such as wounding, pathogen attack and oxidative stress	-	GO:0003674,GO:0003824,GO:0004601,GO:0005575,GO:0005618,GO:0005623,GO:0005911,GO:0008150,GO:0008152,GO:0009505,GO:0009506,GO:0009636,GO:0009664,GO:0009987,GO:0016043,GO:0016209,GO:0016491,GO:0016684,GO:0030054,GO:0030312,GO:0042221,GO:0044464,GO:0045229,GO:0050896,GO:0051716,GO:0055044,GO:0055114,GO:0070887,GO:0071554,GO:0071555,GO:0071669,GO:0071840,GO:0071944,GO:0097237,GO:0098754,GO:0098869,GO:…	1.11.1.7	ko:K00430	ko00940,ko01100,ko01110,map00940,map01100,map01110	-	R00602,R02596,R03919,R04007,R07443	RC00034	ko00000,ko00001,ko01000	-	-	-	peroxidase
Common	evm.model.Chr4.2253	102107.XP_008227156.1	3.59e-245	679.0	28IRT@1|root,2QR33@2759|Eukaryota,37J9C@33090|Viridiplantae,3G8ND@35493|Streptophyta,4JE0B@91835|fabids	35493|Streptophyta	S	Fasciclin-like arabinogalactan protein	-	GO:0005575,GO:0005618,GO:0005623,GO:0005886,GO:0007275,GO:0008150,GO:0016020,GO:0022622,GO:0030312,GO:0031224,GO:0031225,GO:0031226,GO:0032501,GO:0032502,GO:0044425,GO:0044459,GO:0044464,GO:0046658,GO:0048364,GO:0048367,GO:0048731,GO:0048856,GO:0071944,GO:0099402	-	-	-	-	-	-	-	-	-	-	Fasciclin
Common	evm.model.Chr5.977	102107.XP_008239487.1	0.0	1065.0	COG3511@1|root,2QPJ0@2759|Eukaryota,37RW3@33090|Viridiplantae,3G7Q4@35493|Streptophyta,4JIY0@91835|fabids	35493|Streptophyta	M	Non-specific phospholipase	-	GO:0003674,GO:0003824,GO:0003993,GO:0004620,GO:0004629,GO:0006629,GO:0006644,GO:0006793,GO:0006796,GO:0008081,GO:0008150,GO:0008152,GO:0009056,GO:0009395,GO:0009405,GO:0009987,GO:0016042,GO:0016298,GO:0016311,GO:0016787,GO:0016788,GO:0016791,GO:0019637,GO:0034480,GO:0035821,GO:0042578,GO:0044003,GO:0044237,GO:0044238,GO:0044242,GO:0044248,GO:0044255,GO:0044403,GO:0044419,GO:0046434,GO:0051701,GO:…	3.1.4.3	ko:K01114	ko00562,ko00564,ko00565,ko01100,ko01110,ko02024,ko04919,map00562,map00564,map00565,map01100,map01110,map02024,map04919	-	R01312,R02027,R02052,R03332,R07381	RC00017,RC00425	ko00000,ko00001,ko01000,ko02042	-	-	-	Phosphoesterase
Common	evm.model.Chr5.1729	102107.XP_008238666.1	0.0	878.0	28JMV@1|root,2QS10@2759|Eukaryota,37J0Q@33090|Viridiplantae,3G96X@35493|Streptophyta,4JD43@91835|fabids	35493|Streptophyta	S	ACT domain	-	GO:0001101,GO:0003674,GO:0005488,GO:0005575,GO:0005622,GO:0005623,GO:0005737,GO:0005829,GO:0008150,GO:0009719,GO:0009725,GO:0009737,GO:0010033,GO:0016597,GO:0031406,GO:0033993,GO:0036094,GO:0042221,GO:0043167,GO:0043168,GO:0043177,GO:0044424,GO:0044444,GO:0044464,GO:0050896,GO:0097305,GO:1901700	-	-	-	-	-	-	-	-	-	-	ACT,ACT_6
Common	evm.model.Chr5.2303	3760.EMJ10902	1.02e-87	261.0	2BVEJ@1|root,2S26I@2759|Eukaryota,37VTD@33090|Viridiplantae,3GJUP@35493|Streptophyta,4JQG3@91835|fabids	35493|Streptophyta	-	-	-	-	-	-	-	-	-	-	-	-	-	-	-
Common	evm.model.Chr5.1819	102107.XP_008238616.1	0.0	1190.0	COG2132@1|root,KOG1263@2759|Eukaryota,37NV6@33090|Viridiplantae,3G7Y4@35493|Streptophyta,4JII0@91835|fabids	35493|Streptophyta	Q	Monocopper oxidase-like protein	-	GO:0000902,GO:0003674,GO:0003824,GO:0005575,GO:0005576,GO:0005618,GO:0005622,GO:0005623,GO:0005737,GO:0005773,GO:0005774,GO:0005886,GO:0005911,GO:0008150,GO:0008152,GO:0009505,GO:0009506,GO:0009653,GO:0009826,GO:0009932,GO:0009987,GO:0016020,GO:0016043,GO:0016049,GO:0016491,GO:0016722,GO:0030054,GO:0030312,GO:0031090,GO:0031224,GO:0031225,GO:0031226,GO:0032502,GO:0032989,GO:0040007,GO:0043226,GO:…	-	-	-	-	-	-	-	-	-	-	Cu-oxidase,Cu-oxidase_2,Cu-oxidase_3
Common	evm.model.Chr5.1134	102107.XP_008239269.1	4.76e-290	791.0	COG1062@1|root,KOG0022@2759|Eukaryota,37K00@33090|Viridiplantae,3GGQN@35493|Streptophyta,4JGZ9@91835|fabids	35493|Streptophyta	Q	Alcohol dehydrogenase-like	-	-	1.1.1.1	ko:K00001	ko00010,ko00071,ko00350,ko00625,ko00626,ko00830,ko00980,ko00982,ko01100,ko01110,ko01120,ko01130,ko01220,map00010,map00071,map00350,map00625,map00626,map00830,map00980,map00982,map01100,map01110,map01120,map01130,map01220	-	R00623,R00754,R02124,R04805,R04880,R05233,R05234,R06917,R06927,R07105,R08281,R08306,R08310	RC00050,RC00087,RC00088,RC00099,RC00116,RC00649,RC01734,RC02273	ko00000,ko00001,ko01000	-	-	-	ADH_N,ADH_zinc_N
Common	evm.model.Chr5.2574	102107.XP_008237897.1	0.0	1227.0	COG0205@1|root,KOG2440@2759|Eukaryota,37IN8@33090|Viridiplantae,3GFXB@35493|Streptophyta,4JRBC@91835|fabids	35493|Streptophyta	G	Pyrophosphate--fructose 6-phosphate 1-phosphotransferase subunit alpha	PFP-ALPHA	GO:0003674,GO:0003824,GO:0005575,GO:0005622,GO:0005623,GO:0005737,GO:0005829,GO:0005975,GO:0006793,GO:0006796,GO:0008150,GO:0008152,GO:0008443,GO:0009743,GO:0009744,GO:0009746,GO:0009749,GO:0009750,GO:0009987,GO:0010033,GO:0015979,GO:0016301,GO:0016310,GO:0016740,GO:0016772,GO:0016773,GO:0019200,GO:0034284,GO:0034285,GO:0042221,GO:0044237,GO:0044238,GO:0044262,GO:0044424,GO:0044444,GO:0044464,GO:…	2.7.1.90	ko:K00895	ko00010,ko00030,ko00051,ko01100,ko01110,ko01120,ko01130,map00010,map00030,map00051,map01100,map01110,map01120,map01130	-	R00764,R02073	RC00017	ko00000,ko00001,ko01000	-	-	-	PFK
Common	evm.model.Chr5.684	102107.XP_008239702.1	2.04e-276	758.0	COG1208@1|root,KOG1460@2759|Eukaryota,37IHM@33090|Viridiplantae,3GCFS@35493|Streptophyta,4JF5Y@91835|fabids	35493|Streptophyta	GMO	Mannose-1-phosphate guanyltransferase	-	GO:0003674,GO:0003824,GO:0004475,GO:0006139,GO:0006725,GO:0006807,GO:0008150,GO:0008152,GO:0008905,GO:0009058,GO:0009225,GO:0009226,GO:0009298,GO:0009987,GO:0016740,GO:0016772,GO:0016779,GO:0018130,GO:0019438,GO:0019673,GO:0034641,GO:0034654,GO:0044237,GO:0044238,GO:0044249,GO:0044271,GO:0044281,GO:0046483,GO:0055086,GO:0070568,GO:0071704,GO:1901135,GO:1901137,GO:1901360,GO:1901362,GO:1901576	2.7.7.13	ko:K00966	ko00051,ko00520,ko01100,ko01110,map00051,map00520,map01100,map01110	M00114,M00361,M00362	R00885	RC00002	ko00000,ko00001,ko00002,ko01000	-	-	-	Hexapep,NTP_transferase
Common	evm.model.Chr6.529	102107.XP_008220872.1	0.0	1088.0	KOG0169@1|root,KOG0169@2759|Eukaryota,37JZJ@33090|Viridiplantae,3GFY8@35493|Streptophyta,4JT0R@91835|fabids	35493|Streptophyta	I	Phosphoinositide phospholipase C	-	GO:0000003,GO:0001101,GO:0003006,GO:0003674,GO:0003824,GO:0004620,GO:0004629,GO:0005575,GO:0005623,GO:0005886,GO:0006950,GO:0006952,GO:0006970,GO:0007049,GO:0007154,GO:0007165,GO:0007275,GO:0008081,GO:0008150,GO:0009266,GO:0009409,GO:0009414,GO:0009415,GO:0009553,GO:0009555,GO:0009556,GO:0009605,GO:0009607,GO:0009617,GO:0009628,GO:0009651,GO:0009719,GO:0009725,GO:0009737,GO:0009738,GO:0009755,GO:…	3.1.4.11	ko:K05857	ko00562,ko01100,ko04020,ko04070,ko04919,ko04933,map00562,map01100,map04020,map04070,map04919,map04933	M00130	R03332,R03435,R10952	RC00017,RC00425	ko00000,ko00001,ko00002,ko01000,ko04131	-	-	-	C2,EF-hand_like,PI-PLC-X,PI-PLC-Y
Common	evm.model.Chr6.1670	3760.EMJ12687	9.52e-265	724.0	COG1064@1|root,KOG0023@2759|Eukaryota,37PM6@33090|Viridiplantae,3GX63@35493|Streptophyta,4JGYI@91835|fabids	35493|Streptophyta	Q	dehydrogenase	-	GO:0003674,GO:0003824,GO:0005575,GO:0005576,GO:0006725,GO:0008150,GO:0008152,GO:0009058,GO:0009698,GO:0009699,GO:0009719,GO:0009725,GO:0009735,GO:0009808,GO:0009809,GO:0009987,GO:0010033,GO:0016491,GO:0016614,GO:0016616,GO:0019438,GO:0019748,GO:0042221,GO:0044237,GO:0044249,GO:0044550,GO:0045551,GO:0048046,GO:0050896,GO:0055114,GO:0071704,GO:1901360,GO:1901362,GO:1901576	1.1.1.195	ko:K00083	ko00940,ko01100,ko01110,map00940,map01100,map01110	M00039	R02593,R03918,R06570,R06571,R07437	RC00649	ko00000,ko00001,ko00002,ko01000	-	-	-	ADH_N,ADH_zinc_N
Common	evm.model.Chr6.2962	3760.EMJ07347	1.21e-82	244.0	2CTTZ@1|root,2S4CI@2759|Eukaryota,37VZU@33090|Viridiplantae,3GK7B@35493|Streptophyta,4JQEP@91835|fabids	35493|Streptophyta	G	Plant non-specific lipid-transfer proteins transfer phospholipids as well as galactolipids across membranes. May play a role in wax or cutin deposition in the cell walls of expanding epidermal cells and certain secretory tissues	-	GO:0005575,GO:0006810,GO:0006869,GO:0008150,GO:0010876,GO:0016020,GO:0033036,GO:0051179,GO:0051234,GO:0071702	-	-	-	-	-	-	-	-	-	-	LTP_2,Tryp_alpha_amyl
Common	evm.model.Chr6.1736	3760.EMJ07188	4.25e-84	252.0	2D7W5@1|root,2S59X@2759|Eukaryota,37W2H@33090|Viridiplantae,3GK95@35493|Streptophyta,4JQS2@91835|fabids	35493|Streptophyta	S	Non-specific lipid transfer protein GPI-anchored	-	GO:0003674,GO:0005488,GO:0005575,GO:0005623,GO:0005886,GO:0006810,GO:0006869,GO:0007275,GO:0008150,GO:0008289,GO:0010876,GO:0016020,GO:0031224,GO:0031225,GO:0031226,GO:0032501,GO:0032502,GO:0033036,GO:0042335,GO:0044425,GO:0044459,GO:0044464,GO:0046658,GO:0048856,GO:0051179,GO:0051234,GO:0071702,GO:0071944	-	-	-	-	-	-	-	-	-	-	LTP_2
Common	evm.model.Chr6.1398	102107.XP_008229948.1	0.0	1066.0	2CCM3@1|root,2QXJW@2759|Eukaryota,37R8F@33090|Viridiplantae,3GBTJ@35493|Streptophyta,4JTNK@91835|fabids	35493|Streptophyta	-	-	-	-	-	-	-	-	-	-	-	-	-	-	-
Common	evm.model.Chr6.3749_evm.model.Chr6.3750	3760.EMJ06515	3.35e-289	789.0	2CMRB@1|root,2QRJK@2759|Eukaryota,37NPZ@33090|Viridiplantae,3GBKH@35493|Streptophyta,4JRNV@91835|fabids	35493|Streptophyta	C	Introduction of a cis double bond between carbons of the acyl chain	-	GO:0005575,GO:0005622,GO:0005623,GO:0005737,GO:0009507,GO:0009536,GO:0043226,GO:0043227,GO:0043229,GO:0043231,GO:0044424,GO:0044444,GO:0044464	1.14.19.11,1.14.19.2,1.14.19.26	ko:K03921	ko00061,ko01040,ko01212,map00061,map01040,map01212	-	R03370,R08161,R11108,R11109	RC00917	ko00000,ko00001,ko01000,ko01004	-	-	-	FA_desaturase_2
Common	evm.model.Chr6.2299	102107.XP_008238402.1	0.0	1494.0	COG1404@1|root,2QUSV@2759|Eukaryota,37HE6@33090|Viridiplantae,3GFSR@35493|Streptophyta,4JGA3@91835|fabids	35493|Streptophyta	O	subtilisin-like	-	GO:0000003,GO:0003006,GO:0003674,GO:0003824,GO:0004175,GO:0004252,GO:0005575,GO:0005576,GO:0005618,GO:0005623,GO:0006508,GO:0006807,GO:0007275,GO:0008150,GO:0008152,GO:0008233,GO:0008236,GO:0009505,GO:0009791,GO:0009845,GO:0009987,GO:0010154,GO:0010191,GO:0010214,GO:0016787,GO:0017171,GO:0019538,GO:0022414,GO:0030312,GO:0032501,GO:0032502,GO:0032504,GO:0043170,GO:0044237,GO:0044238,GO:0044464,GO:…	-	-	-	-	-	-	-	-	-	-	Inhibitor_I9,PA,Peptidase_S8
Common	evm.model.Chr6.3645	102107.XP_008218371.1	1.43e-259	713.0	COG3240@1|root,2QQP0@2759|Eukaryota,37KD4@33090|Viridiplantae,3GHJ0@35493|Streptophyta,4JIFE@91835|fabids	35493|Streptophyta	I	Belongs to the 'GDSL' lipolytic enzyme family	-	-	-	-	-	-	-	-	-	-	-	-	Lipase_GDSL
Common	evm.model.Chr6.3644	102107.XP_008218370.1	3.07e-263	721.0	COG3240@1|root,2QQP0@2759|Eukaryota,37KD4@33090|Viridiplantae,3GHJ0@35493|Streptophyta,4JK5K@91835|fabids	35493|Streptophyta	I	Belongs to the 'GDSL' lipolytic enzyme family	-	GO:0007275,GO:0008150,GO:0032501,GO:0032502,GO:0042335,GO:0048856	-	-	-	-	-	-	-	-	-	-	Lipase_GDSL
Common	evm.model.Chr6.1953	3760.EMJ07173	3.47e-129	371.0	COG0764@1|root,2QQPZ@2759|Eukaryota,37N9X@33090|Viridiplantae,3GEI4@35493|Streptophyta,4JDKS@91835|fabids	35493|Streptophyta	I	FabA-like domain	-	-	4.2.1.59	ko:K02372	ko00061,ko00780,ko01100,ko01212,map00061,map00780,map01100,map01212	M00083,M00572	R04428,R04535,R04537,R04544,R04568,R04954,R04965,R07764,R10117,R10121	RC00831,RC01095	ko00000,ko00001,ko00002,ko01000,ko01004	-	-	-	FabA
Common	evm.model.Chr7.118	3760.EMJ05465	0.0	1482.0	COG0620@1|root,KOG2263@2759|Eukaryota,37MWV@33090|Viridiplantae,3G84Z@35493|Streptophyta,4JF1C@91835|fabids	35493|Streptophyta	E	5-methyltetrahydropteroyltriglutamate-- homocysteine	-	GO:0000096,GO:0000097,GO:0003674,GO:0003824,GO:0003871,GO:0005488,GO:0005507,GO:0005575,GO:0005576,GO:0005622,GO:0005623,GO:0005737,GO:0005773,GO:0005774,GO:0005777,GO:0005829,GO:0005886,GO:0005911,GO:0006082,GO:0006520,GO:0006555,GO:0006790,GO:0006807,GO:0006950,GO:0006970,GO:0008150,GO:0008152,GO:0008168,GO:0008172,GO:0008270,GO:0008652,GO:0008705,GO:0009058,GO:0009066,GO:0009067,GO:0009086,GO:…	2.1.1.14	ko:K00549	ko00270,ko00450,ko01100,ko01110,ko01230,map00270,map00450,map01100,map01110,map01230	M00017	R04405,R09365	RC00035,RC00113,RC01241	ko00000,ko00001,ko00002,ko01000	-	-	-	Meth_synt_1,Meth_synt_2
Common	evm.model.Chr7.1743	3760.EMJ06025	0.0	1107.0	COG2132@1|root,KOG1263@2759|Eukaryota,37RHY@33090|Viridiplantae,3G9X8@35493|Streptophyta,4JMU3@91835|fabids	35493|Streptophyta	Q	L-ascorbate oxidase homolog	-	-	-	ko:K19791	-	-	-	-	ko00000,ko02000	2.A.108.1	-	-	Cu-oxidase,Cu-oxidase_2,Cu-oxidase_3
Common	evm.model.Chr7.1777	3760.EMJ06108	3.66e-61	188.0	2E5PU@1|root,2SCGT@2759|Eukaryota,37XR5@33090|Viridiplantae,3GMPW@35493|Streptophyta	35493|Streptophyta	-	-	-	-	-	-	-	-	-	-	-	-	-	-	-
Common	evm.model.Chr7.1762	3760.EMJ04324	4.52e-164	460.0	2CNAQ@1|root,2QUV1@2759|Eukaryota,37T8Y@33090|Viridiplantae,3GHFG@35493|Streptophyta,4JNYW@91835|fabids	35493|Streptophyta	K	ZINC FINGER protein	-	GO:0000976,GO:0001067,GO:0001101,GO:0003674,GO:0003676,GO:0003677,GO:0003690,GO:0003700,GO:0005488,GO:0005575,GO:0005622,GO:0005623,GO:0005634,GO:0006355,GO:0008150,GO:0009719,GO:0009725,GO:0009733,GO:0009751,GO:0009889,GO:0009891,GO:0009893,GO:0009987,GO:0010033,GO:0010468,GO:0010556,GO:0010557,GO:0010604,GO:0010628,GO:0014070,GO:0016043,GO:0019219,GO:0019222,GO:0031323,GO:0031325,GO:0031326,GO:…	-	-	-	-	-	-	-	-	-	-	zf-Dof
Common	evm.model.Chr7.2667	102107.XP_008242663.1	3.11e-219	605.0	2CHKY@1|root,2QQCW@2759|Eukaryota,37KHI@33090|Viridiplantae,3G7KS@35493|Streptophyta,4JS2W@91835|fabids	35493|Streptophyta	S	Late embryogenesis abundant protein	-	-	-	-	-	-	-	-	-	-	-	-	LEA_2
Common	evm.model.Chr8.109	102107.XP_008244575.1	0.0	1497.0	28I6U@1|root,2QTUG@2759|Eukaryota,37TIK@33090|Viridiplantae,3G937@35493|Streptophyta,4JSCJ@91835|fabids	35493|Streptophyta	S	Putative S-adenosyl-L-methionine-dependent methyltransferase	-	GO:0003674,GO:0003824,GO:0005575,GO:0005622,GO:0005623,GO:0005737,GO:0005768,GO:0005794,GO:0005802,GO:0005911,GO:0008150,GO:0008152,GO:0008168,GO:0008757,GO:0009506,GO:0012505,GO:0016740,GO:0016741,GO:0030054,GO:0031410,GO:0031982,GO:0031984,GO:0032259,GO:0043226,GO:0043227,GO:0043229,GO:0043231,GO:0044422,GO:0044424,GO:0044431,GO:0044444,GO:0044446,GO:0044464,GO:0055044,GO:0097708,GO:0098791	-	-	-	-	-	-	-	-	-	-	Methyltransf_29
Common	evm.model.Chr8.951	102107.XP_008237042.1	0.0	865.0	28M37@1|root,2QTJX@2759|Eukaryota,37PEB@33090|Viridiplantae,3GDPH@35493|Streptophyta,4JE69@91835|fabids	35493|Streptophyta	S	Shikimate O-hydroxycinnamoyltransferase-like	-	GO:0003674,GO:0003824,GO:0005575,GO:0005622,GO:0005623,GO:0005737,GO:0005829,GO:0006725,GO:0008150,GO:0008152,GO:0008374,GO:0009058,GO:0009698,GO:0009699,GO:0009808,GO:0009809,GO:0009889,GO:0009891,GO:0009893,GO:0009962,GO:0009963,GO:0009987,GO:0010252,GO:0016020,GO:0016740,GO:0016746,GO:0016747,GO:0019222,GO:0019438,GO:0019748,GO:0042592,GO:0044237,GO:0044249,GO:0044424,GO:0044444,GO:0044464,GO:…	2.3.1.133	ko:K13065	ko00940,ko00941,ko00945,ko01100,ko01110,map00940,map00941,map00945,map01100,map01110	M00039	R01945,R02416,R07432,R07433	RC00004,RC00055,RC02864	ko00000,ko00001,ko00002,ko01000	-	-	-	Transferase
Common	evm.model.Chr8.1595	102107.XP_008236299.1	0.0	1018.0	COG2233@1|root,KOG1292@2759|Eukaryota,37SSN@33090|Viridiplantae,3GFUY@35493|Streptophyta,4JNNG@91835|fabids	35493|Streptophyta	F	nucleobase-ascorbate transporter	-	-	-	ko:K14611	-	-	-	-	ko00000,ko02000	2.A.40.6	-	-	Xan_ur_permease
Common	evm.model.Chr8.393	102107.XP_008237530.1	0.0	2232.0	COG1215@1|root,2QQGG@2759|Eukaryota,37Q1B@33090|Viridiplantae,3GB09@35493|Streptophyta,4JICX@91835|fabids	35493|Streptophyta	G	Belongs to the glycosyltransferase 2 family. Plant cellulose synthase subfamily	-	GO:0000226,GO:0000271,GO:0000278,GO:0000281,GO:0000910,GO:0003674,GO:0003824,GO:0005575,GO:0005622,GO:0005623,GO:0005737,GO:0005794,GO:0005886,GO:0005887,GO:0005975,GO:0005976,GO:0006073,GO:0006996,GO:0007010,GO:0007017,GO:0007049,GO:0008150,GO:0008152,GO:0009058,GO:0009059,GO:0009250,GO:0009825,GO:0009832,GO:0009833,GO:0009987,GO:0010330,GO:0012505,GO:0016020,GO:0016021,GO:0016043,GO:0016049,GO:…	2.4.1.12	ko:K10999	-	-	-	-	ko00000,ko01000,ko01003,ko02000	4.D.3.1.4,4.D.3.1.7	GT2	-	Cellulose_synt,zf-UDP
Common	evm.model.Chr8.1291	3760.EMJ00552	5.57e-287	785.0	KOG0800@1|root,KOG0800@2759|Eukaryota,37QVU@33090|Viridiplantae,3GFZ6@35493|Streptophyta,4JEIM@91835|fabids	35493|Streptophyta	O	RING-H2 finger protein	-	GO:0003674,GO:0003824,GO:0004842,GO:0006464,GO:0006508,GO:0006511,GO:0006807,GO:0008150,GO:0008152,GO:0009056,GO:0009057,GO:0009987,GO:0010498,GO:0016567,GO:0016740,GO:0019538,GO:0019787,GO:0019941,GO:0030163,GO:0032446,GO:0036211,GO:0043161,GO:0043170,GO:0043412,GO:0043632,GO:0044237,GO:0044238,GO:0044248,GO:0044257,GO:0044260,GO:0044265,GO:0044267,GO:0051603,GO:0061630,GO:0061659,GO:0070647,GO:…	2.3.2.27	ko:K19041	-	-	-	-	ko00000,ko01000,ko04121	-	-	-	zf-RING_2
HR	evm.model.Chr1.4938	102107.XP_008223486.1	1.45e-267	744.0	KOG4197@1|root,KOG4197@2759|Eukaryota,37JJD@33090|Viridiplantae,3GDNI@35493|Streptophyta,4JFS8@91835|fabids	35493|Streptophyta	S	Pentatricopeptide repeat-containing protein At3g06430	-	GO:0000003,GO:0003006,GO:0003674,GO:0003676,GO:0003723,GO:0003824,GO:0004518,GO:0004519,GO:0005488,GO:0005575,GO:0005622,GO:0005623,GO:0005737,GO:0006139,GO:0006725,GO:0006807,GO:0007275,GO:0008150,GO:0008152,GO:0009451,GO:0009507,GO:0009536,GO:0009553,GO:0009555,GO:0009790,GO:0009791,GO:0009793,GO:0009856,GO:0009987,GO:0010154,GO:0016070,GO:0016787,GO:0016788,GO:0019843,GO:0022414,GO:0032501,GO:…	-	-	-	-	-	-	-	-	-	-	PPR,PPR_2,PPR_3
HR	evm.model.Chr1.20	102107.XP_008218630.1	0.0	2168.0	2CMVN@1|root,2QS81@2759|Eukaryota,37QCI@33090|Viridiplantae,3G9HZ@35493|Streptophyta,4JE84@91835|fabids	35493|Streptophyta	S	Methionine	MMT	GO:0001887,GO:0003674,GO:0003824,GO:0005575,GO:0005622,GO:0005623,GO:0005737,GO:0005829,GO:0006732,GO:0006790,GO:0008150,GO:0008152,GO:0008168,GO:0008757,GO:0009987,GO:0016740,GO:0016741,GO:0017144,GO:0032259,GO:0044237,GO:0044424,GO:0044444,GO:0044464,GO:0046500,GO:0051186,GO:0071704	2.1.1.12	ko:K08247	ko00450,map00450	-	R04772	RC00003,RC01212	ko00000,ko00001,ko01000	-	-	-	Aminotran_1_2,MTS,Methyltransf_31
HR	evm.model.Chr1.3624	102107.XP_008222217.1	3.07e-162	461.0	28I65@1|root,2QQGB@2759|Eukaryota,37V5M@33090|Viridiplantae,3GDYZ@35493|Streptophyta,4JI1R@91835|fabids	35493|Streptophyta	S	Pollen proteins Ole e I like	-	-	-	-	-	-	-	-	-	-	-	-	Pollen_Ole_e_I
HR	evm.model.Chr1.3641	102107.XP_008222353.1	3.43e-106	312.0	2CXIT@1|root,2RXWN@2759|Eukaryota,37U11@33090|Viridiplantae,3GIP7@35493|Streptophyta,4JPNN@91835|fabids	35493|Streptophyta	-	-	-	-	-	-	-	-	-	-	-	-	-	-	-
HR	evm.model.Chr1.2315	3760.EMJ26410	0.0	1061.0	2CN6U@1|root,2QU95@2759|Eukaryota,37JJ4@33090|Viridiplantae,3G8DQ@35493|Streptophyta,4JJEN@91835|fabids	35493|Streptophyta	S	Plant protein of unknown function (DUF639)	-	-	-	-	-	-	-	-	-	-	-	-	DUF639
HR	evm.model.Chr1.63	102107.XP_008218684.1	0.0	1167.0	KOG4197@1|root,KOG4197@2759|Eukaryota,37R1B@33090|Viridiplantae,3GGYU@35493|Streptophyta,4JKYQ@91835|fabids	35493|Streptophyta	S	Pentatricopeptide repeat-containing protein	-	-	-	-	-	-	-	-	-	-	-	-	DYW_deaminase,PPR,PPR_2
HR	evm.model.Chr1.3677	102107.XP_008222353.1	1.91e-114	333.0	2CXIT@1|root,2RXWN@2759|Eukaryota,37U11@33090|Viridiplantae,3GIP7@35493|Streptophyta,4JPNN@91835|fabids	35493|Streptophyta	-	-	-	-	-	-	-	-	-	-	-	-	-	-	-
HR	evm.model.Chr1.3690	102107.XP_008222403.1	1.28e-131	375.0	2CCVI@1|root,2R2X6@2759|Eukaryota,37Q46@33090|Viridiplantae,3G964@35493|Streptophyta,4JHM4@91835|fabids	35493|Streptophyta	K	Transcription factor	-	GO:0001101,GO:0003674,GO:0003700,GO:0006355,GO:0008150,GO:0009719,GO:0009725,GO:0009739,GO:0009889,GO:0010033,GO:0010468,GO:0010556,GO:0019219,GO:0019222,GO:0031323,GO:0031326,GO:0033993,GO:0042221,GO:0050789,GO:0050794,GO:0050896,GO:0051171,GO:0051252,GO:0060255,GO:0065007,GO:0080090,GO:0140110,GO:1901700,GO:1903506,GO:2000112,GO:2001141	-	-	-	-	-	-	-	-	-	-	HLH
HR	evm.model.Chr1.3694	3760.EMJ24232	0.0	905.0	COG2939@1|root,KOG1282@2759|Eukaryota,37P9M@33090|Viridiplantae,3G8GW@35493|Streptophyta,4JG3K@91835|fabids	35493|Streptophyta	O	Belongs to the peptidase S10 family	-	GO:0003674,GO:0003824,GO:0004180,GO:0004185,GO:0005575,GO:0005618,GO:0005623,GO:0005911,GO:0006508,GO:0006807,GO:0008150,GO:0008152,GO:0008233,GO:0008236,GO:0008238,GO:0009056,GO:0009057,GO:0009505,GO:0009506,GO:0009987,GO:0016787,GO:0017171,GO:0019538,GO:0030054,GO:0030163,GO:0030312,GO:0043170,GO:0044237,GO:0044238,GO:0044248,GO:0044257,GO:0044260,GO:0044265,GO:0044267,GO:0044464,GO:0051603,GO:…	-	ko:K16297	-	-	-	-	ko00000,ko01000,ko01002	-	-	-	Peptidase_S10
HR	evm.model.Chr1.5473	3760.EMJ28210	0.0	1751.0	COG2230@1|root,2QSMW@2759|Eukaryota,37NYG@33090|Viridiplantae,3GBIW@35493|Streptophyta,4JI04@91835|fabids	35493|Streptophyta	M	Encoded by	-	GO:0003674,GO:0003824,GO:0005575,GO:0005622,GO:0005623,GO:0005737,GO:0005829,GO:0006629,GO:0008150,GO:0008152,GO:0008168,GO:0008757,GO:0008825,GO:0009987,GO:0016740,GO:0016741,GO:0030258,GO:0032259,GO:0044237,GO:0044238,GO:0044255,GO:0044424,GO:0044444,GO:0044464,GO:0071704	2.1.1.79	ko:K00574	-	-	-	-	ko00000,ko01000	-	-	-	Amino_oxidase,CMAS,NAD_binding_8
HR	evm.model.Chr1.4154	102107.XP_008222665.1	0.0	960.0	KOG1192@1|root,KOG1192@2759|Eukaryota,37RNU@33090|Viridiplantae,3G7DB@35493|Streptophyta	35493|Streptophyta	CG	Belongs to the UDP-glycosyltransferase family	-	GO:0003674,GO:0003824,GO:0005575,GO:0005622,GO:0005623,GO:0008194,GO:0016740,GO:0016757,GO:0016758,GO:0035251,GO:0043226,GO:0043227,GO:0043229,GO:0043231,GO:0044424,GO:0044464,GO:0046527,GO:0080043,GO:0080044	-	-	-	-	-	-	-	-	-	-	UDPGT
HR	evm.model.Chr1.882	102107.XP_008219648.1	1.99e-237	692.0	KOG1525@1|root,KOG1525@2759|Eukaryota,37KXZ@33090|Viridiplantae,3G940@35493|Streptophyta,4JHF8@91835|fabids	35493|Streptophyta	D	Sister chromatid cohesion protein PDS5 homolog	-	-	-	ko:K11267	-	-	-	-	ko00000,ko03036	-	-	-	-
HR	evm.model.Chr1.4197	102107.XP_008244427.1	0.0	1135.0	COG4886@1|root,2QU7G@2759|Eukaryota,37PB9@33090|Viridiplantae,3G8U3@35493|Streptophyta,4JHUI@91835|fabids	35493|Streptophyta	T	Probably inactive leucine-rich repeat receptor-like protein kinase	-	-	-	-	-	-	-	-	-	-	-	-	LRRNT_2,LRR_1,LRR_6,LRR_8,Pkinase
HR	evm.model.Chr1.1932	102107.XP_008220701.1	5.35e-139	392.0	2961F@1|root,2RD02@2759|Eukaryota,37JKY@33090|Viridiplantae,3GD9R@35493|Streptophyta,4JKMY@91835|fabids	35493|Streptophyta	K	Ethylene-responsive transcription factor	-	GO:0000160,GO:0003674,GO:0003700,GO:0006355,GO:0007154,GO:0007165,GO:0008150,GO:0009719,GO:0009723,GO:0009725,GO:0009755,GO:0009873,GO:0009889,GO:0009987,GO:0010033,GO:0010468,GO:0010556,GO:0019219,GO:0019222,GO:0023052,GO:0031323,GO:0031326,GO:0032870,GO:0035556,GO:0042221,GO:0050789,GO:0050794,GO:0050896,GO:0051171,GO:0051252,GO:0051716,GO:0060255,GO:0065007,GO:0070887,GO:0071310,GO:0071369,GO:…	-	-	-	-	-	-	-	-	-	-	AP2
HR	evm.model.Chr1.1795	102107.XP_008220564.1	4.44e-194	540.0	COG5147@1|root,KOG0048@2759|Eukaryota,37TCT@33090|Viridiplantae,3GGD4@35493|Streptophyta,4JP5T@91835|fabids	35493|Streptophyta	K	Transcription factor	-	GO:0000981,GO:0000988,GO:0000989,GO:0001067,GO:0001076,GO:0001101,GO:0001134,GO:0001135,GO:0003674,GO:0003676,GO:0003677,GO:0003700,GO:0005488,GO:0005575,GO:0005622,GO:0005623,GO:0005634,GO:0006355,GO:0006357,GO:0008150,GO:0009314,GO:0009411,GO:0009416,GO:0009628,GO:0009719,GO:0009725,GO:0009751,GO:0009753,GO:0009889,GO:0009890,GO:0009892,GO:0009987,GO:0010033,GO:0010224,GO:0010468,GO:0010556,GO:…	-	ko:K09422	-	-	-	-	ko00000,ko03000	-	-	-	Myb_DNA-binding
HR	evm.model.Chr1.3511	3760.EMJ24446	6.3e-208	582.0	28N15@1|root,2QTDR@2759|Eukaryota,37QBH@33090|Viridiplantae,3GDFJ@35493|Streptophyta,4JFPZ@91835|fabids	35493|Streptophyta	S	Remorin, C-terminal region	-	-	-	ko:K22455	ko04915,map04915	-	-	-	ko00000,ko00001	-	-	-	Remorin_C
HR	evm.model.Chr1.2209	225117.XP_009336671.1	0.0	986.0	COG3240@1|root,2QS27@2759|Eukaryota,37S8Y@33090|Viridiplantae,3GXB2@35493|Streptophyta	35493|Streptophyta	I	Belongs to the 'GDSL' lipolytic enzyme family	-	-	-	-	-	-	-	-	-	-	-	-	Lipase_GDSL
HR	evm.model.Chr1.3546	102107.XP_008222076.1	1.46e-197	547.0	COG0638@1|root,KOG0175@2759|Eukaryota,37RQF@33090|Viridiplantae,3GB7S@35493|Streptophyta,4JH9I@91835|fabids	35493|Streptophyta	O	The proteasome is a multicatalytic proteinase complex which is characterized by its ability to cleave peptides with Arg, Phe, Tyr, Leu, and Glu adjacent to the leaving group at neutral or slightly basic pH	-	GO:0000502,GO:0005575,GO:0005622,GO:0005623,GO:0005839,GO:0019774,GO:0032991,GO:0044424,GO:0044464,GO:1902494,GO:1905368,GO:1905369	3.4.25.1	ko:K02737	ko03050,map03050	M00340	-	-	ko00000,ko00001,ko00002,ko01000,ko01002,ko03051	-	-	-	Proteasome
HR	evm.model.Chr1.2265	102107.XP_008221162.1	0.0	1584.0	COG1231@1|root,KOG0029@2759|Eukaryota,37IHR@33090|Viridiplantae,3GFQ9@35493|Streptophyta,4JIDZ@91835|fabids	35493|Streptophyta	Q	Lysine-specific histone demethylase 1 homolog	-	GO:0005575,GO:0005622,GO:0005623,GO:0005634,GO:0006325,GO:0006464,GO:0006476,GO:0006479,GO:0006807,GO:0006996,GO:0007275,GO:0008150,GO:0008152,GO:0008213,GO:0009987,GO:0016043,GO:0016569,GO:0016570,GO:0016571,GO:0016575,GO:0018022,GO:0018193,GO:0018205,GO:0019538,GO:0022622,GO:0032259,GO:0032501,GO:0032502,GO:0034968,GO:0035601,GO:0036211,GO:0043170,GO:0043226,GO:0043227,GO:0043229,GO:0043231,GO:…	-	ko:K11450	ko04714,map04714	-	-	-	ko00000,ko00001,ko01000,ko03036	-	-	-	Amino_oxidase,SWIRM
HR	evm.model.Chr1.5311	102107.XP_008223937.1	0.0	1599.0	2C3ZN@1|root,2QYZE@2759|Eukaryota,37QUR@33090|Viridiplantae,3GFCR@35493|Streptophyta,4JH0B@91835|fabids	35493|Streptophyta	S	Microtubule-associated protein	-	-	-	-	-	-	-	-	-	-	-	-	Cohesin_HEAT,HEAT
HR	evm.model.Chr1.833	3760.EMJ26479	0.0	1581.0	KOG0596@1|root,KOG0596@2759|Eukaryota,37K4V@33090|Viridiplantae,3GEWU@35493|Streptophyta,4JK7N@91835|fabids	35493|Streptophyta	T	serine threonine-protein kinase	-	GO:0000228,GO:0000775,GO:0000776,GO:0000777,GO:0000778,GO:0000779,GO:0000780,GO:0000793,GO:0000794,GO:0003674,GO:0003824,GO:0004672,GO:0004712,GO:0005575,GO:0005622,GO:0005623,GO:0005634,GO:0005694,GO:0005813,GO:0005815,GO:0005856,GO:0006464,GO:0006468,GO:0006793,GO:0006796,GO:0006807,GO:0008150,GO:0008152,GO:0009987,GO:0015630,GO:0016301,GO:0016310,GO:0016740,GO:0016772,GO:0016773,GO:0019538,GO:…	2.7.12.1	ko:K08866	ko04110,ko04111,map04110,map04111	-	-	-	ko00000,ko00001,ko01000,ko01001,ko03036	-	-	-	Pkinase
HR	evm.model.Chr1.5327	102107.XP_008223972.1	2.32e-244	729.0	COG4886@1|root,2QQEU@2759|Eukaryota,37SQD@33090|Viridiplantae,3GHJZ@35493|Streptophyta,4JK16@91835|fabids	35493|Streptophyta	T	Belongs to the protein kinase superfamily. Ser Thr protein kinase family	-	GO:0005575,GO:0005623,GO:0005886,GO:0007275,GO:0008150,GO:0009888,GO:0010449,GO:0016020,GO:0022622,GO:0032501,GO:0032502,GO:0035266,GO:0040007,GO:0044464,GO:0048364,GO:0048507,GO:0048589,GO:0048731,GO:0048856,GO:0071944,GO:0099402	-	-	-	-	-	-	-	-	-	-	LRRNT_2,LRR_1,LRR_4,LRR_8,Pkinase,Pkinase_Tyr
HR	evm.model.Chr1.5322	102107.XP_008223975.1	2.57e-223	625.0	COG1409@1|root,KOG1378@2759|Eukaryota,37JFP@33090|Viridiplantae,3GBJW@35493|Streptophyta,4JNBR@91835|fabids	35493|Streptophyta	G	Purple acid phosphatase	-	-	-	ko:K22390	-	-	-	-	ko00000	-	-	-	Metallophos,Metallophos_C,Pur_ac_phosph_N
HR	evm.model.Chr1.1808	102107.XP_008220571.1	8.66e-152	427.0	28M8S@1|root,2QTRZ@2759|Eukaryota,37NR8@33090|Viridiplantae,3G8V2@35493|Streptophyta,4JNP4@91835|fabids	35493|Streptophyta	-	-	-	-	-	-	-	-	-	-	-	-	-	-	-
HR	evm.model.Chr1.90	102107.XP_008218708.1	0.0	978.0	COG0151@1|root,KOG0237@2759|Eukaryota,37II8@33090|Viridiplantae,3GA1M@35493|Streptophyta,4JEGI@91835|fabids	35493|Streptophyta	F	Phosphoribosylamine--glycine ligase	-	GO:0005575,GO:0005622,GO:0005623,GO:0005737,GO:0009507,GO:0009532,GO:0009536,GO:0009570,GO:0043226,GO:0043227,GO:0043229,GO:0043231,GO:0044422,GO:0044424,GO:0044434,GO:0044435,GO:0044444,GO:0044446,GO:0044464	6.3.4.13	ko:K01945	ko00230,ko01100,ko01110,ko01130,map00230,map01100,map01110,map01130	M00048	R04144	RC00090,RC00166	ko00000,ko00001,ko00002,ko01000	-	-	-	GARS_A,GARS_C,GARS_N
HR	evm.model.Chr1.1862	3760.EMJ25893	7.61e-89	267.0	28KN8@1|root,2QT3T@2759|Eukaryota,37IVB@33090|Viridiplantae,3GAFI@35493|Streptophyta,4JG25@91835|fabids	35493|Streptophyta	Q	Removal of H(2)O(2), oxidation of toxic reductants, biosynthesis and degradation of lignin, suberization, auxin catabolism, response to environmental stresses such as wounding, pathogen attack and oxidative stress	-	GO:0003674,GO:0003824,GO:0004601,GO:0005575,GO:0005618,GO:0005623,GO:0005911,GO:0008150,GO:0008152,GO:0009505,GO:0009506,GO:0009636,GO:0009664,GO:0009987,GO:0016043,GO:0016209,GO:0016491,GO:0016684,GO:0030054,GO:0030312,GO:0042221,GO:0044464,GO:0045229,GO:0050896,GO:0051716,GO:0055044,GO:0055114,GO:0070887,GO:0071554,GO:0071555,GO:0071669,GO:0071840,GO:0071944,GO:0097237,GO:0098754,GO:0098869,GO:…	1.11.1.7	ko:K00430	ko00940,ko01100,ko01110,map00940,map01100,map01110	-	R00602,R02596,R03919,R04007,R07443	RC00034	ko00000,ko00001,ko01000	-	-	-	peroxidase
HR	evm.model.Chr1.1869	102107.XP_008220637.1	0.0	924.0	KOG2185@1|root,KOG2185@2759|Eukaryota,37RXI@33090|Viridiplantae,3GAHC@35493|Streptophyta,4JH7C@91835|fabids	35493|Streptophyta	A	zinc finger CCCH domain-containing protein	-	-	-	-	-	-	-	-	-	-	-	-	G-patch,zf-CCCH
HR	evm.model.Chr1.1870	102107.XP_008220638.1	5.95e-101	293.0	2AHXF@1|root,2RZ3D@2759|Eukaryota,37UE6@33090|Viridiplantae,3GIYU@35493|Streptophyta,4JPEG@91835|fabids	35493|Streptophyta	S	Spindle and kinetochore-associated protein 2	-	-	-	-	-	-	-	-	-	-	-	-	SKA2
HR	evm.model.Chr1.1885	3760.EMJ23151	0.0	1589.0	28PH6@1|root,2QW59@2759|Eukaryota,37PVQ@33090|Viridiplantae,3GGIE@35493|Streptophyta,4JINH@91835|fabids	35493|Streptophyta	S	Myb/SANT-like DNA-binding domain	-	-	-	-	-	-	-	-	-	-	-	-	Myb_DNA-bind_3
HR	evm.model.Chr1.1651	102107.XP_008220397.1	0.0	1587.0	COG5059@1|root,KOG0242@2759|Eukaryota,37KMY@33090|Viridiplantae,3G7S9@35493|Streptophyta,4JDSH@91835|fabids	35493|Streptophyta	Z	Belongs to the TRAFAC class myosin-kinesin ATPase superfamily. Kinesin family	-	GO:0000070,GO:0000226,GO:0000278,GO:0000280,GO:0000775,GO:0000776,GO:0000779,GO:0000793,GO:0000819,GO:0001932,GO:0001934,GO:0002376,GO:0002478,GO:0002495,GO:0002504,GO:0003674,GO:0003774,GO:0003777,GO:0003824,GO:0005488,GO:0005515,GO:0005575,GO:0005622,GO:0005623,GO:0005634,GO:0005654,GO:0005694,GO:0005737,GO:0005819,GO:0005828,GO:0005829,GO:0005856,GO:0005871,GO:0005874,GO:0005875,GO:0005876,GO:…	-	ko:K11498	-	-	-	-	ko00000,ko01009,ko03036	-	-	-	Kinesin
HR	evm.model.Chr1.1653	102107.XP_008220398.1	3.32e-106	316.0	2A7JR@1|root,2RYEF@2759|Eukaryota,37TZW@33090|Viridiplantae,3GIDR@35493|Streptophyta,4JQT8@91835|fabids	35493|Streptophyta	-	-	-	-	-	-	-	-	-	-	-	-	-	-	DUF4378
HR	evm.model.Chr1.1661	3760.EMJ26044	0.0	1256.0	28IJ6@1|root,2QQ82@2759|Eukaryota,37J76@33090|Viridiplantae,3GFSA@35493|Streptophyta,4JK9F@91835|fabids	35493|Streptophyta	K	AP2-like ethylene-responsive transcription factor	-	GO:0003674,GO:0003676,GO:0003677,GO:0003700,GO:0005488,GO:0006082,GO:0006355,GO:0006790,GO:0006807,GO:0008150,GO:0008152,GO:0009888,GO:0009889,GO:0009987,GO:0010073,GO:0010074,GO:0010468,GO:0010492,GO:0010556,GO:0016143,GO:0019219,GO:0019222,GO:0019748,GO:0019757,GO:0019760,GO:0019827,GO:0031323,GO:0031326,GO:0032501,GO:0032502,GO:0042127,GO:0043436,GO:0043565,GO:0044237,GO:0044281,GO:0048507,GO:…	-	ko:K09285	-	-	-	-	ko00000,ko03000	-	-	-	AP2
HR	evm.model.Chr1.1669	102107.XP_008220415.1	3.39e-185	515.0	2C5GG@1|root,2QR9D@2759|Eukaryota,37KPN@33090|Viridiplantae,3GB3V@35493|Streptophyta,4JSC2@91835|fabids	35493|Streptophyta	S	At3g49720-like	-	-	-	-	-	-	-	-	-	-	-	-	Pentapeptide
HR	evm.model.Chr1.2109	102107.XP_008221332.1	6.59e-262	721.0	28N0B@1|root,2QSV3@2759|Eukaryota,37KAT@33090|Viridiplantae,3GDI0@35493|Streptophyta,4JHH6@91835|fabids	35493|Streptophyta	S	WAT1-related protein	-	GO:0000325,GO:0000902,GO:0003674,GO:0005215,GO:0005575,GO:0005622,GO:0005623,GO:0005737,GO:0005773,GO:0005774,GO:0005886,GO:0005887,GO:0005938,GO:0006521,GO:0006810,GO:0007154,GO:0007165,GO:0008150,GO:0009653,GO:0009705,GO:0009719,GO:0009725,GO:0009733,GO:0009734,GO:0009755,GO:0009826,GO:0009832,GO:0009834,GO:0009893,GO:0009914,GO:0009966,GO:0009987,GO:0010033,GO:0010315,GO:0010565,GO:0010646,GO:…	-	-	-	-	-	-	-	-	-	-	EamA
HR	evm.model.Chr1.3445	102107.XP_008221965.1	1.23e-228	629.0	COG0300@1|root,2QSBK@2759|Eukaryota,37QRQ@33090|Viridiplantae,3GHHK@35493|Streptophyta	35493|Streptophyta	Q	Belongs to the short-chain dehydrogenases reductases (SDR) family	-	-	1.1.1.330,1.1.1.62	ko:K10251	ko00062,ko00140,ko01040,ko01100,ko01110,ko01212,map00062,map00140,map01040,map01100,map01110,map01212	M00415	R02352,R02353,R04681,R04682,R07759,R08945,R08980,R10826	RC00029,RC00103,RC00127,RC00261	ko00000,ko00001,ko00002,ko01000,ko01004	-	-	-	adh_short
HR	evm.model.Chr1.2114	102107.XP_008221326.1	1.73e-131	375.0	COG5068@1|root,KOG0014@2759|Eukaryota,37JRI@33090|Viridiplantae,3GBZT@35493|Streptophyta,4JM6U@91835|fabids	35493|Streptophyta	K	Floral homeotic protein	AP3	GO:0000003,GO:0003002,GO:0003006,GO:0003674,GO:0003700,GO:0005575,GO:0005622,GO:0005623,GO:0005634,GO:0006355,GO:0007275,GO:0007389,GO:0008150,GO:0009653,GO:0009791,GO:0009889,GO:0009908,GO:0010093,GO:0010468,GO:0010556,GO:0019219,GO:0019222,GO:0022414,GO:0031323,GO:0031326,GO:0032501,GO:0032502,GO:0043226,GO:0043227,GO:0043229,GO:0043231,GO:0044424,GO:0044464,GO:0048367,GO:0048437,GO:0048444,GO:…	-	ko:K09264	-	-	-	-	ko00000,ko03000	-	-	-	K-box,SRF-TF
HR	evm.model.Chr1.3489	3760.EMJ26939	4.2e-287	783.0	290G3@1|root,2R7B6@2759|Eukaryota,37QTY@33090|Viridiplantae,3GGQU@35493|Streptophyta,4JD9J@91835|fabids	35493|Streptophyta	S	YqaJ-like viral recombinase domain	-	-	-	ko:K18173	ko04714,map04714	-	-	-	ko00000,ko00001,ko03029	-	-	-	YqaJ
HR	evm.model.Chr1.3498	102107.XP_008222039.1	9.99e-246	674.0	COG0057@1|root,KOG0657@2759|Eukaryota,37HSA@33090|Viridiplantae,3GAGX@35493|Streptophyta,4JRTC@91835|fabids	35493|Streptophyta	G	Belongs to the glyceraldehyde-3-phosphate dehydrogenase family	-	-	1.2.1.12	ko:K00134	ko00010,ko00710,ko01100,ko01110,ko01120,ko01130,ko01200,ko01230,ko04066,ko05010,map00010,map00710,map01100,map01110,map01120,map01130,map01200,map01230,map04066,map05010	M00001,M00002,M00003,M00165,M00166,M00308,M00552	R01061	RC00149	ko00000,ko00001,ko00002,ko01000,ko04131,ko04147	-	-	-	Gp_dh_C,Gp_dh_N
HR	evm.model.Chr1.2194	3760.EMJ26555	0.0	948.0	COG4886@1|root,2QQ4T@2759|Eukaryota,37NA8@33090|Viridiplantae,3G8I2@35493|Streptophyta,4JKN5@91835|fabids	35493|Streptophyta	T	Receptor protein kinase	-	GO:0000003,GO:0000325,GO:0003002,GO:0003006,GO:0003674,GO:0003824,GO:0004672,GO:0004674,GO:0005102,GO:0005488,GO:0005515,GO:0005575,GO:0005622,GO:0005623,GO:0005737,GO:0005773,GO:0005886,GO:0005911,GO:0006464,GO:0006468,GO:0006793,GO:0006796,GO:0006807,GO:0007275,GO:0007389,GO:0008150,GO:0008152,GO:0009506,GO:0009791,GO:0009888,GO:0009908,GO:0009909,GO:0009934,GO:0009987,GO:0010073,GO:0010075,GO:…	-	ko:K00924	-	-	-	-	ko00000,ko01000	-	-	-	LRRNT_2,LRR_1,LRR_4,LRR_6,LRR_8,Pkinase,Pkinase_Tyr
HR	evm.model.Chr1.1163_evm.model.Chr1.1164	3760.EMJ24498	1.01e-276	756.0	COG0631@1|root,KOG0698@2759|Eukaryota,37I5Q@33090|Viridiplantae,3GDKT@35493|Streptophyta,4JSF0@91835|fabids	35493|Streptophyta	T	protein phosphatase 2C 22	-	GO:0002682,GO:0002697,GO:0002831,GO:0005575,GO:0005622,GO:0005623,GO:0005634,GO:0005737,GO:0005829,GO:0008150,GO:0031347,GO:0032101,GO:0043226,GO:0043227,GO:0043229,GO:0043231,GO:0043900,GO:0044424,GO:0044444,GO:0044464,GO:0048583,GO:0050688,GO:0050789,GO:0065007,GO:0080134	3.1.3.16	ko:K14803	-	-	-	-	ko00000,ko01000,ko01009,ko03009	-	-	-	PP2C
HR	evm.model.Chr1.5299	102107.XP_008223948.1	0.0	946.0	COG4770@1|root,KOG0238@2759|Eukaryota,37S4K@33090|Viridiplantae,3G7RT@35493|Streptophyta,4JJGN@91835|fabids	35493|Streptophyta	EI	Biotin carboxylase 1	-	-	6.3.4.14,6.4.1.2	ko:K01961	ko00061,ko00620,ko00640,ko00720,ko01100,ko01110,ko01120,ko01130,ko01200,ko01212,map00061,map00620,map00640,map00720,map01100,map01110,map01120,map01130,map01200,map01212	M00082,M00376	R00742,R04385	RC00040,RC00253,RC00367	ko00000,ko00001,ko00002,ko01000	-	-	-	Biotin_carb_C,Biotin_carb_N,CPSase_L_D2
HR	evm.model.Chr1.5293	102107.XP_008223955.1	0.0	1088.0	COG1982@1|root,2QWPE@2759|Eukaryota,37J9R@33090|Viridiplantae,3GFJ3@35493|Streptophyta,4JF50@91835|fabids	35493|Streptophyta	E	Arginine	-	-	-	-	-	-	-	-	-	-	-	-	OKR_DC_1,OKR_DC_1_C
HR	evm.model.Chr1.238	102107.XP_008218809.1	7.48e-194	537.0	KOG3071@1|root,KOG3071@2759|Eukaryota,37SM9@33090|Viridiplantae,3GH34@35493|Streptophyta,4JN98@91835|fabids	35493|Streptophyta	I	elongation of fatty acids protein	-	-	2.3.1.199	ko:K10249	ko00062,ko01110,map00062,map01110	M00415	R09419,R10825	RC00004,RC02888,RC02997	ko00000,ko00001,ko00002,ko01000,ko01004	-	-	-	ELO
HR	evm.model.Chr1.1734	102107.XP_008220486.1	0.0	969.0	COG1087@1|root,KOG1371@2759|Eukaryota,37K7E@33090|Viridiplantae,3GC4F@35493|Streptophyta,4JKJC@91835|fabids	35493|Streptophyta	M	UDP-sulfoquinovose synthase	SQD1	GO:0003674,GO:0003824,GO:0005488,GO:0005515,GO:0005575,GO:0005622,GO:0005623,GO:0005737,GO:0006629,GO:0006643,GO:0006664,GO:0006950,GO:0007154,GO:0008146,GO:0008150,GO:0008152,GO:0008270,GO:0008610,GO:0009058,GO:0009247,GO:0009267,GO:0009507,GO:0009532,GO:0009536,GO:0009570,GO:0009605,GO:0009987,GO:0009991,GO:0016036,GO:0016740,GO:0016782,GO:0019899,GO:0019904,GO:0031667,GO:0031668,GO:0031669,GO:…	3.13.1.1	ko:K06118	ko00520,ko00561,map00520,map00561	-	R05775	RC01469	ko00000,ko00001,ko01000	-	-	-	Epimerase
HR	evm.model.Chr1.1747	102107.XP_008220496.1	3.21e-303	829.0	28KEM@1|root,2QSVK@2759|Eukaryota,37K9F@33090|Viridiplantae,3GD2Y@35493|Streptophyta,4JIUD@91835|fabids	35493|Streptophyta	S	Short calmodulin-binding motif containing conserved Ile and Gln residues.	IQD6	GO:0003674,GO:0005488,GO:0005515,GO:0005575,GO:0005622,GO:0005623,GO:0005634,GO:0005856,GO:0005874,GO:0008017,GO:0008092,GO:0015630,GO:0015631,GO:0043226,GO:0043227,GO:0043228,GO:0043229,GO:0043231,GO:0043232,GO:0044422,GO:0044424,GO:0044430,GO:0044446,GO:0044464,GO:0099080,GO:0099081,GO:0099512,GO:0099513	-	-	-	-	-	-	-	-	-	-	DUF4005,IQ
HR	evm.model.Chr1.283	102107.XP_008218857.1	0.0	1040.0	KOG2575@1|root,KOG2575@2759|Eukaryota,37RK3@33090|Viridiplantae,3G9JQ@35493|Streptophyta,4JH9C@91835|fabids	35493|Streptophyta	EG	Belongs to the ALG6 ALG8 glucosyltransferase family	-	GO:0003674,GO:0003824,GO:0005575,GO:0005622,GO:0005623,GO:0005737,GO:0005783,GO:0005789,GO:0006464,GO:0006486,GO:0006487,GO:0006490,GO:0006629,GO:0006807,GO:0008150,GO:0008152,GO:0009058,GO:0009059,GO:0009100,GO:0009101,GO:0009987,GO:0012505,GO:0016020,GO:0016740,GO:0016757,GO:0016758,GO:0019538,GO:0031984,GO:0034645,GO:0036211,GO:0042175,GO:0042281,GO:0043170,GO:0043226,GO:0043227,GO:0043229,GO:…	2.4.1.267	ko:K03848	ko00510,ko01100,map00510,map01100	M00055	R06262	-	ko00000,ko00001,ko00002,ko01000,ko01003	-	GT57	-	Alg6_Alg8
HR	evm.model.Chr1.1545	102107.XP_008220261.1	0.0	1199.0	COG0515@1|root,2QR4S@2759|Eukaryota,37R8E@33090|Viridiplantae,3G836@35493|Streptophyta,4JEYM@91835|fabids	35493|Streptophyta	T	inactive receptor kinase	-	GO:0005575,GO:0005623,GO:0005886,GO:0016020,GO:0044464,GO:0071944	-	-	-	-	-	-	-	-	-	-	LRRNT_2,LRR_1,LRR_8,Pkinase,Pkinase_Tyr
HR	evm.model.Chr1.1562	3760.EMJ24729	1.87e-121	347.0	2A6US@1|root,2RYCP@2759|Eukaryota,37TTC@33090|Viridiplantae,3GI9Y@35493|Streptophyta,4JPD8@91835|fabids	35493|Streptophyta	S	f-box protein	-	GO:0000003,GO:0000151,GO:0003006,GO:0005575,GO:0005622,GO:0005623,GO:0005634,GO:0007275,GO:0008150,GO:0009791,GO:0009845,GO:0010154,GO:0010162,GO:0010431,GO:0019005,GO:0021700,GO:0022414,GO:0022611,GO:0031461,GO:0032501,GO:0032502,GO:0032504,GO:0032991,GO:0043226,GO:0043227,GO:0043229,GO:0043231,GO:0044424,GO:0044464,GO:0048316,GO:0048608,GO:0048609,GO:0048731,GO:0048856,GO:0061458,GO:0071695,GO:…	-	ko:K14495	ko04075,map04075	-	-	-	ko00000,ko00001,ko04121	-	-	-	F-box,F-box-like
HR	evm.model.Chr1.2893	102107.XP_008243800.1	4.69e-239	658.0	COG1650@1|root,2QRIE@2759|Eukaryota,37PU9@33090|Viridiplantae,3G8IZ@35493|Streptophyta,4JDNM@91835|fabids	35493|Streptophyta	S	D-aminoacyl-tRNA deacylase-like	-	GO:0002161,GO:0003674,GO:0003824,GO:0005575,GO:0005622,GO:0005623,GO:0005737,GO:0005829,GO:0006139,GO:0006399,GO:0006450,GO:0006725,GO:0006807,GO:0008150,GO:0008152,GO:0009987,GO:0016070,GO:0016787,GO:0016788,GO:0034641,GO:0034660,GO:0043170,GO:0044237,GO:0044238,GO:0044424,GO:0044444,GO:0044464,GO:0046483,GO:0051499,GO:0052689,GO:0065007,GO:0065008,GO:0071704,GO:0090304,GO:0106074,GO:0140098,GO:…	3.1.1.96	ko:K09716	-	-	-	-	ko00000,ko01000,ko03016	-	-	-	tRNA_deacylase
HR	evm.model.Chr1.5922	102107.XP_008228851.1	9.59e-306	833.0	KOG2502@1|root,KOG2502@2759|Eukaryota,37KIU@33090|Viridiplantae,3GG4P@35493|Streptophyta,4JE2X@91835|fabids	35493|Streptophyta	S	Belongs to the TUB family	-	GO:0003674,GO:0005488,GO:0005543,GO:0008289,GO:0035091,GO:0043167,GO:0043168	-	-	-	-	-	-	-	-	-	-	Tub
HR	evm.model.Chr1.1569	3760.EMJ28826	2.51e-260	714.0	COG5024@1|root,KOG0654@2759|Eukaryota,37MYU@33090|Viridiplantae,3G7YM@35493|Streptophyta,4JKKB@91835|fabids	35493|Streptophyta	D	Belongs to the cyclin family	CYCA3-1	GO:0005575,GO:0005622,GO:0005623,GO:0005634,GO:0005737,GO:0043226,GO:0043227,GO:0043229,GO:0043231,GO:0044424,GO:0044464	-	ko:K06627	ko04110,ko04152,ko04218,ko04914,ko05161,ko05165,ko05169,ko05203,map04110,map04152,map04218,map04914,map05161,map05165,map05169,map05203	M00693	-	-	ko00000,ko00001,ko00002,ko03032,ko03036	-	-	-	Cyclin_C,Cyclin_N
HR	evm.model.Chr1.5925	102107.XP_008228850.1	2.01e-228	632.0	28IJ6@1|root,2QUXV@2759|Eukaryota,37HVI@33090|Viridiplantae,3GC64@35493|Streptophyta,4JSII@91835|fabids	35493|Streptophyta	K	AP2-like ethylene-responsive transcription factor	-	GO:0000981,GO:0001101,GO:0003674,GO:0003700,GO:0006355,GO:0006357,GO:0006950,GO:0006970,GO:0008150,GO:0009414,GO:0009415,GO:0009628,GO:0009651,GO:0009719,GO:0009725,GO:0009737,GO:0009889,GO:0009891,GO:0009893,GO:0010029,GO:0010033,GO:0010035,GO:0010187,GO:0010468,GO:0010556,GO:0010557,GO:0010565,GO:0010604,GO:0019216,GO:0019217,GO:0019219,GO:0019222,GO:0031323,GO:0031325,GO:0031326,GO:0031328,GO:…	-	ko:K09285	-	-	-	-	ko00000,ko03000	-	-	-	AP2
HR	evm.model.Chr1.1570	3760.EMJ25522	9.03e-256	702.0	COG5024@1|root,KOG0654@2759|Eukaryota,37MYU@33090|Viridiplantae,3G7YM@35493|Streptophyta,4JKKB@91835|fabids	35493|Streptophyta	D	Belongs to the cyclin family	CYCA3-1	-	-	ko:K06627	ko04110,ko04152,ko04218,ko04914,ko05161,ko05165,ko05169,ko05203,map04110,map04152,map04218,map04914,map05161,map05165,map05169,map05203	M00693	-	-	ko00000,ko00001,ko00002,ko03032,ko03036	-	-	-	Cyclin_C,Cyclin_N
HR	evm.model.Chr1.3304	102107.XP_008221838.1	0.0	978.0	COG5434@1|root,2QWCM@2759|Eukaryota,37SD7@33090|Viridiplantae,3GEWR@35493|Streptophyta,4JNGK@91835|fabids	35493|Streptophyta	G	Polygalacturonase	-	GO:0003674,GO:0003824,GO:0004553,GO:0004650,GO:0005575,GO:0005618,GO:0005623,GO:0008150,GO:0009664,GO:0009825,GO:0009827,GO:0009831,GO:0009987,GO:0016043,GO:0016049,GO:0016787,GO:0016798,GO:0030312,GO:0040007,GO:0042545,GO:0042547,GO:0044464,GO:0045229,GO:0071554,GO:0071555,GO:0071669,GO:0071840,GO:0071944	3.2.1.67	ko:K01213	ko00040,ko01100,map00040,map01100	M00081	R01982,R07413	RC00049	ko00000,ko00001,ko00002,ko01000	-	-	-	Glyco_hydro_28
HR	evm.model.Chr1.4640	102107.XP_008223188.1	1.64e-208	577.0	KOG2933@1|root,KOG2933@2759|Eukaryota,37IJF@33090|Viridiplantae,3G90I@35493|Streptophyta,4JJA0@91835|fabids	35493|Streptophyta	S	CLASP N terminal	-	-	-	-	-	-	-	-	-	-	-	-	CLASP_N
HR	evm.model.Chr1.3314	102107.XP_008221846.1	4.01e-48	153.0	COG1644@1|root,KOG3497@2759|Eukaryota,37VZ5@33090|Viridiplantae,3GK6Q@35493|Streptophyta,4JQQB@91835|fabids	35493|Streptophyta	K	DNA-directed RNA polymerases I, II, and III subunit	-	GO:0000418,GO:0000419,GO:0000428,GO:0003674,GO:0005488,GO:0005575,GO:0005622,GO:0005623,GO:0005634,GO:0005654,GO:0005665,GO:0005666,GO:0005730,GO:0005736,GO:0008270,GO:0016591,GO:0030880,GO:0031974,GO:0031981,GO:0032991,GO:0043167,GO:0043169,GO:0043226,GO:0043227,GO:0043228,GO:0043229,GO:0043231,GO:0043232,GO:0043233,GO:0044422,GO:0044424,GO:0044428,GO:0044446,GO:0044451,GO:0044452,GO:0044464,GO:…	-	ko:K03007	ko00230,ko00240,ko01100,ko03020,ko04623,ko05016,ko05169,map00230,map00240,map01100,map03020,map04623,map05016,map05169	M00180,M00181,M00182	R00435,R00441,R00442,R00443	RC02795	br01611,ko00000,ko00001,ko00002,ko03021,ko03400	-	-	-	RNA_pol_N
HR	evm.model.Chr1.4660	102107.XP_008223207.1	0.0	905.0	COG0451@1|root,KOG1429@2759|Eukaryota,37TAY@33090|Viridiplantae,3GH5S@35493|Streptophyta,4JTDT@91835|fabids	35493|Streptophyta	GM	UDP-glucuronic acid decarboxylase	-	GO:0000166,GO:0003674,GO:0003824,GO:0005488,GO:0005515,GO:0005575,GO:0005622,GO:0005623,GO:0005737,GO:0008150,GO:0009987,GO:0016043,GO:0016829,GO:0016830,GO:0016831,GO:0022607,GO:0036094,GO:0042802,GO:0042803,GO:0043167,GO:0043168,GO:0043933,GO:0044085,GO:0044424,GO:0044464,GO:0046983,GO:0048037,GO:0048040,GO:0050662,GO:0051259,GO:0051262,GO:0051287,GO:0065003,GO:0070403,GO:0071840,GO:0097159,GO:…	4.1.1.35	ko:K08678	ko00520,ko01100,map00520,map01100	M00361	R01384	RC00508	ko00000,ko00001,ko00002,ko01000	-	-	-	GDP_Man_Dehyd
HR	evm.model.Chr1.2010	102107.XP_008220894.1	0.0	1420.0	28P6M@1|root,2QVTI@2759|Eukaryota,37MH1@33090|Viridiplantae,3GFC7@35493|Streptophyta,4JIMQ@91835|fabids	35493|Streptophyta	-	-	-	-	-	-	-	-	-	-	-	-	-	-	-
HR	evm.model.Chr1.3357	102107.XP_008221897.1	0.0	1147.0	28HGN@1|root,2QPUM@2759|Eukaryota,37SC2@33090|Viridiplantae,3GDRI@35493|Streptophyta,4JDWN@91835|fabids	35493|Streptophyta	T	Histidine kinase-like ATPases	-	GO:0003674,GO:0003824,GO:0004672,GO:0004673,GO:0005488,GO:0005515,GO:0005575,GO:0005622,GO:0005623,GO:0005737,GO:0006464,GO:0006468,GO:0006793,GO:0006796,GO:0006807,GO:0008150,GO:0008152,GO:0009507,GO:0009532,GO:0009536,GO:0009570,GO:0009593,GO:0009987,GO:0010109,GO:0010468,GO:0016301,GO:0016310,GO:0016740,GO:0016772,GO:0016773,GO:0016775,GO:0018106,GO:0018193,GO:0018202,GO:0019222,GO:0019538,GO:…	2.5.1.72	ko:K03517	ko00760,ko01100,map00760,map01100	M00115	R04292	RC01119	ko00000,ko00001,ko00002,ko01000	-	-	-	-
HR	evm.model.Chr1.2048	102107.XP_008220823.1	9.66e-221	608.0	2CM8U@1|root,2QPMY@2759|Eukaryota,37NER@33090|Viridiplantae,3G9WF@35493|Streptophyta,4JH1Q@91835|fabids	35493|Streptophyta	S	isoflavone	-	GO:0005575,GO:0005623,GO:0005886,GO:0006950,GO:0006979,GO:0008150,GO:0010035,GO:0010038,GO:0016020,GO:0042221,GO:0044464,GO:0046686,GO:0050896,GO:0071944	-	-	-	-	-	-	-	-	-	-	NmrA
HR	evm.model.Chr1.2078	102107.XP_008221353.1	2.05e-164	460.0	KOG4474@1|root,KOG4474@2759|Eukaryota,37I1D@33090|Viridiplantae,3GG1K@35493|Streptophyta,4JEXU@91835|fabids	35493|Streptophyta	S	Transmembrane protein 136	-	-	-	-	-	-	-	-	-	-	-	-	TRAM_LAG1_CLN8
HR	evm.model.Chr1.5149	102107.XP_008223755.1	1.91e-281	770.0	COG0382@1|root,2R0I3@2759|Eukaryota,37KT1@33090|Viridiplantae,3GDHT@35493|Streptophyta,4JEH4@91835|fabids	35493|Streptophyta	H	Homogentisate phytyltransferase 1	HPT1	GO:0003674,GO:0003824,GO:0004659,GO:0005575,GO:0005622,GO:0005623,GO:0005737,GO:0006082,GO:0006629,GO:0006631,GO:0006633,GO:0006636,GO:0006766,GO:0006775,GO:0006810,GO:0008150,GO:0008152,GO:0008610,GO:0008643,GO:0009058,GO:0009110,GO:0009266,GO:0009507,GO:0009536,GO:0009628,GO:0009915,GO:0009987,GO:0010176,GO:0010189,GO:0010232,GO:0010233,GO:0010354,GO:0015766,GO:0015770,GO:0015772,GO:0016043,GO:…	2.5.1.115,2.5.1.116	ko:K09833	ko00130,ko01100,ko01110,map00130,map01100,map01110	M00112	R07500,R10708	RC01840,RC02895	ko00000,ko00001,ko00002,ko01000,ko01006	-	-	-	UbiA
HR	evm.model.Chr1.109	3760.EMJ25866	2.12e-244	716.0	COG4886@1|root,2QPVY@2759|Eukaryota,37SXM@33090|Viridiplantae,3GEWK@35493|Streptophyta,4JJ8U@91835|fabids	35493|Streptophyta	T	leucine-rich repeat receptor-like serine threonine-protein kinase	-	GO:0000003,GO:0003006,GO:0003674,GO:0005102,GO:0005488,GO:0005515,GO:0005575,GO:0005623,GO:0005886,GO:0007275,GO:0008150,GO:0009791,GO:0009888,GO:0009908,GO:0010073,GO:0010075,GO:0016020,GO:0022414,GO:0032501,GO:0032502,GO:0033612,GO:0040008,GO:0044464,GO:0048229,GO:0048367,GO:0048437,GO:0048507,GO:0048509,GO:0048608,GO:0048638,GO:0048731,GO:0048856,GO:0050789,GO:0050793,GO:0061458,GO:0065007,GO:…	-	-	-	-	-	-	-	-	-	-	LRRNT_2,LRR_1,LRR_6,LRR_8,Pkinase,Pkinase_Tyr
HR	evm.model.Chr1.5195	102107.XP_008223896.1	0.0	1335.0	KOG3758@1|root,KOG3758@2759|Eukaryota,37RA3@33090|Viridiplantae,3G8PF@35493|Streptophyta,4JITJ@91835|fabids	35493|Streptophyta	S	Conserved oligomeric Golgi complex subunit	-	GO:0005575,GO:0005622,GO:0005623,GO:0005737,GO:0005794,GO:0006810,GO:0006891,GO:0008150,GO:0008152,GO:0012505,GO:0016192,GO:0017119,GO:0032991,GO:0043226,GO:0043227,GO:0043229,GO:0043231,GO:0044422,GO:0044424,GO:0044431,GO:0044444,GO:0044446,GO:0044464,GO:0048193,GO:0051179,GO:0051234,GO:0070085,GO:0099023	-	ko:K20293	-	-	-	-	ko00000,ko04131	-	-	-	COG6
HR	evm.model.Chr1.2929	102107.XP_008243843.1	0.0	1120.0	COG0534@1|root,KOG1347@2759|Eukaryota,37HJS@33090|Viridiplantae,3GBQK@35493|Streptophyta,4JDB6@91835|fabids	35493|Streptophyta	V	Proteinaceous RNase P 1, chloroplastic	-	GO:0000966,GO:0001682,GO:0003674,GO:0003824,GO:0004518,GO:0004519,GO:0004521,GO:0004526,GO:0004540,GO:0004549,GO:0005575,GO:0005622,GO:0005623,GO:0005737,GO:0005739,GO:0006139,GO:0006396,GO:0006399,GO:0006725,GO:0006807,GO:0008033,GO:0008150,GO:0008152,GO:0009507,GO:0009536,GO:0009987,GO:0010467,GO:0016070,GO:0016787,GO:0016788,GO:0016891,GO:0016893,GO:0034470,GO:0034471,GO:0034641,GO:0034660,GO:…	3.1.26.5	ko:K18213	ko03013,map03013	-	-	-	ko00000,ko00001,ko01000,ko03016	-	-	-	PPR_long,PRORP
HR	evm.model.Chr1.2948	102107.XP_008221495.1	1.3e-234	659.0	KOG4197@1|root,KOG4197@2759|Eukaryota,37IFV@33090|Viridiplantae,3GD6H@35493|Streptophyta,4JEEX@91835|fabids	35493|Streptophyta	S	Pentatricopeptide repeat-containing protein	-	GO:0003674,GO:0003676,GO:0003723,GO:0003824,GO:0004518,GO:0004519,GO:0005488,GO:0005575,GO:0005622,GO:0005623,GO:0005737,GO:0005739,GO:0006139,GO:0006725,GO:0006807,GO:0008150,GO:0008152,GO:0009451,GO:0009987,GO:0016070,GO:0016787,GO:0016788,GO:0034641,GO:0043170,GO:0043226,GO:0043227,GO:0043229,GO:0043231,GO:0043412,GO:0044237,GO:0044238,GO:0044424,GO:0044444,GO:0044464,GO:0046483,GO:0071704,GO:…	-	-	-	-	-	-	-	-	-	-	PPR,PPR_2,PPR_3
HR	evm.model.Chr1.1622	102107.XP_008220334.1	0.0	1387.0	KOG4162@1|root,KOG4162@2759|Eukaryota,37HTE@33090|Viridiplantae,3GBXX@35493|Streptophyta,4JG9C@91835|fabids	35493|Streptophyta	T	tetratricopeptide repeat protein	-	GO:0003674,GO:0005488,GO:0005515,GO:0005516,GO:0005575,GO:0005622,GO:0005623,GO:0005737,GO:0005829,GO:0005886,GO:0006629,GO:0006644,GO:0006650,GO:0006793,GO:0006796,GO:0008104,GO:0008150,GO:0008152,GO:0009987,GO:0016020,GO:0016310,GO:0019637,GO:0030258,GO:0033036,GO:0034613,GO:0044237,GO:0044238,GO:0044255,GO:0044424,GO:0044444,GO:0044464,GO:0046486,GO:0046488,GO:0046834,GO:0046854,GO:0051179,GO:…	-	ko:K21843	-	-	-	-	ko00000,ko04131	-	-	-	TPR_16,TPR_8
HR	evm.model.Chr1.2775	102107.XP_008243178.1	1.36e-213	589.0	KOG1721@1|root,KOG1721@2759|Eukaryota,37R3Z@33090|Viridiplantae,3G7F1@35493|Streptophyta,4JD7V@91835|fabids	35493|Streptophyta	K	Protein TRANSPARENT TESTA	-	GO:0000003,GO:0003002,GO:0003006,GO:0003674,GO:0003700,GO:0005575,GO:0005622,GO:0005623,GO:0005634,GO:0006355,GO:0007275,GO:0007389,GO:0008150,GO:0008152,GO:0009058,GO:0009653,GO:0009790,GO:0009791,GO:0009793,GO:0009812,GO:0009813,GO:0009888,GO:0009889,GO:0009965,GO:0010016,GO:0010051,GO:0010087,GO:0010154,GO:0010305,GO:0010468,GO:0010556,GO:0010588,GO:0019219,GO:0019222,GO:0022414,GO:0022622,GO:…	-	-	-	-	-	-	-	-	-	-	zf-C2H2,zf-met
HR	evm.model.Chr1.1454	102107.XP_008220152.1	1.34e-66	204.0	2D0B0@1|root,2S5TU@2759|Eukaryota,37W87@33090|Viridiplantae,3GKNQ@35493|Streptophyta,4JQIZ@91835|fabids	35493|Streptophyta	-	-	-	-	-	-	-	-	-	-	-	-	-	-	-
HR	evm.model.Chr1.2789	3760.EMJ28794	0.0	892.0	KOG1339@1|root,KOG1339@2759|Eukaryota,37S2G@33090|Viridiplantae,3G8GY@35493|Streptophyta,4JHTN@91835|fabids	35493|Streptophyta	O	Belongs to the peptidase A1 family	-	-	3.4.23.25,3.4.23.5	ko:K01379,ko:K01381	ko04071,ko04138,ko04140,ko04142,ko04210,ko04915,ko05152,map04071,map04138,map04140,map04142,map04210,map04915,map05152	-	-	-	ko00000,ko00001,ko01000,ko01002,ko04147	-	-	-	TAXi_C,TAXi_N
HR	evm.model.Chr1.2795	102107.XP_008243159.1	8.75e-258	711.0	COG0003@1|root,2QT59@2759|Eukaryota,37RM3@33090|Viridiplantae,3G983@35493|Streptophyta,4JKCA@91835|fabids	35493|Streptophyta	P	protein At1g26090, chloroplastic	-	GO:0005575,GO:0005622,GO:0005623,GO:0005737,GO:0009507,GO:0009532,GO:0009536,GO:0009570,GO:0010287,GO:0043226,GO:0043227,GO:0043229,GO:0043231,GO:0044422,GO:0044424,GO:0044434,GO:0044435,GO:0044444,GO:0044446,GO:0044464	-	-	-	-	-	-	-	-	-	-	ArsA_ATPase
HR	evm.model.Chr1.1474	102107.XP_008220173.1	1.19e-187	526.0	COG5398@1|root,KOG4480@2759|Eukaryota,37JGZ@33090|Viridiplantae,3GGFN@35493|Streptophyta,4JNMM@91835|fabids	35493|Streptophyta	P	inactive heme oxygenase 2	HO2	GO:0005575,GO:0005622,GO:0005623,GO:0005737,GO:0009507,GO:0009536,GO:0043226,GO:0043227,GO:0043229,GO:0043231,GO:0044424,GO:0044444,GO:0044464	1.14.15.20	ko:K21480	ko00860,ko01100,ko01110,map00860,map01100,map01110	-	R11579	RC01270	ko00000,ko00001,ko01000	-	-	-	Heme_oxygenase
HR	evm.model.Chr1.4539	102107.XP_008223074.1	6.05e-57	178.0	2D887@1|root,2S5AV@2759|Eukaryota,37W4Q@33090|Viridiplantae,3GKA4@35493|Streptophyta,4JQSS@91835|fabids	35493|Streptophyta	-	-	-	-	-	-	-	-	-	-	-	-	-	-	-
HR	evm.model.Chr1.4547	102107.XP_008223086.1	4.9e-74	221.0	KOG3458@1|root,KOG3458@2759|Eukaryota,37VAX@33090|Viridiplantae,3GJSF@35493|Streptophyta,4JQ91@91835|fabids	35493|Streptophyta	C	NADH dehydrogenase ubiquinone 1 alpha subcomplex subunit	-	GO:0005575,GO:0005622,GO:0005623,GO:0005737,GO:0005739,GO:0005740,GO:0005743,GO:0005746,GO:0005747,GO:0009536,GO:0016020,GO:0019866,GO:0030964,GO:0031090,GO:0031966,GO:0031967,GO:0031975,GO:0032991,GO:0043226,GO:0043227,GO:0043229,GO:0043231,GO:0044422,GO:0044424,GO:0044425,GO:0044429,GO:0044444,GO:0044446,GO:0044455,GO:0044464,GO:0045271,GO:0070469,GO:0098796,GO:0098798,GO:0098800,GO:0098803,GO:…	-	ko:K03952	ko00190,ko01100,ko04714,ko04723,ko04932,ko05010,ko05012,ko05016,map00190,map01100,map04714,map04723,map04932,map05010,map05012,map05016	M00146	-	-	ko00000,ko00001,ko00002	3.D.1.6	-	-	CHCH
HR	evm.model.Chr1.4559	3760.EMJ26659	0.0	2608.0	KOG0597@1|root,KOG0597@2759|Eukaryota,37I7E@33090|Viridiplantae,3GA0E@35493|Streptophyta,4JMDS@91835|fabids	35493|Streptophyta	T	Serine threonine-protein kinase	-	GO:0000003,GO:0000226,GO:0000278,GO:0000281,GO:0000910,GO:0000911,GO:0000912,GO:0000914,GO:0001932,GO:0003006,GO:0003674,GO:0005488,GO:0005515,GO:0005575,GO:0005622,GO:0005623,GO:0005737,GO:0005819,GO:0005856,GO:0005911,GO:0006996,GO:0007010,GO:0007017,GO:0007049,GO:0007275,GO:0007349,GO:0007399,GO:0008017,GO:0008092,GO:0008150,GO:0009506,GO:0009524,GO:0009555,GO:0009556,GO:0009574,GO:0009653,GO:…	2.7.11.1	ko:K17545	-	-	-	-	ko00000,ko01000,ko01001	-	-	-	Pkinase
HR	evm.model.Chr1.4560	102107.XP_008223094.1	1.51e-65	202.0	2E1W2@1|root,2S7RY@2759|Eukaryota,37XCJ@33090|Viridiplantae,3GKSZ@35493|Streptophyta,4JR3E@91835|fabids	35493|Streptophyta	S	Classical arabinogalactan protein	-	GO:0005575,GO:0016020,GO:0031224,GO:0031225,GO:0044425	-	-	-	-	-	-	-	-	-	-	-
HR	evm.model.Chr1.4592	102107.XP_008223123.1	5.5e-264	724.0	COG0515@1|root,KOG1187@2759|Eukaryota,37M91@33090|Viridiplantae,3G8TK@35493|Streptophyta,4JTAF@91835|fabids	35493|Streptophyta	T	receptor-like protein kinase	-	GO:0003674,GO:0003824,GO:0004672,GO:0004674,GO:0004675,GO:0004888,GO:0005575,GO:0005623,GO:0005886,GO:0006464,GO:0006468,GO:0006793,GO:0006796,GO:0006807,GO:0007154,GO:0007165,GO:0007166,GO:0007167,GO:0007178,GO:0008150,GO:0008152,GO:0009987,GO:0016020,GO:0016301,GO:0016310,GO:0016740,GO:0016772,GO:0016773,GO:0019199,GO:0019538,GO:0023052,GO:0036211,GO:0038023,GO:0043170,GO:0043412,GO:0044237,GO:…	-	-	-	-	-	-	-	-	-	-	Pkinase_Tyr
HR	evm.model.Chr1.3280	102107.XP_008221808.1	4.44e-178	511.0	28NJ9@1|root,2QQ61@2759|Eukaryota,37HGW@33090|Viridiplantae,3GB5F@35493|Streptophyta,4JHSF@91835|fabids	35493|Streptophyta	S	Plant protein of unknown function (DUF936)	-	-	-	-	-	-	-	-	-	-	-	-	DUF936
HR	evm.model.Chr1.5003	3760.EMJ23882	1.91e-235	647.0	COG0451@1|root,KOG1431@2759|Eukaryota,37MSP@33090|Viridiplantae,3GGUY@35493|Streptophyta,4JGC9@91835|fabids	35493|Streptophyta	GO	GDP-L-fucose synthase	-	GO:0003674,GO:0003824,GO:0005975,GO:0005996,GO:0006004,GO:0006005,GO:0006139,GO:0006725,GO:0006793,GO:0006807,GO:0008150,GO:0008152,GO:0009058,GO:0009225,GO:0009226,GO:0009987,GO:0016051,GO:0016491,GO:0016614,GO:0016616,GO:0018130,GO:0019318,GO:0019319,GO:0019438,GO:0034641,GO:0034654,GO:0042350,GO:0042353,GO:0042354,GO:0044237,GO:0044238,GO:0044249,GO:0044271,GO:0044281,GO:0044283,GO:0046364,GO:…	1.1.1.271	ko:K02377	ko00051,ko00520,ko01100,map00051,map00520,map01100	-	R05692	RC01014	ko00000,ko00001,ko01000	-	-	-	Epimerase
HR	evm.model.Chr1.5038	102107.XP_008223555.1	4.33e-310	848.0	KOG0800@1|root,KOG0800@2759|Eukaryota,37IQH@33090|Viridiplantae,3G7HZ@35493|Streptophyta,4JN12@91835|fabids	35493|Streptophyta	O	RING-H2 finger protein	-	GO:0003674,GO:0003824,GO:0004842,GO:0006464,GO:0006508,GO:0006511,GO:0006807,GO:0008150,GO:0008152,GO:0009056,GO:0009057,GO:0009628,GO:0009987,GO:0010498,GO:0016567,GO:0016740,GO:0019538,GO:0019787,GO:0019941,GO:0030163,GO:0032446,GO:0036211,GO:0043161,GO:0043170,GO:0043412,GO:0043632,GO:0044237,GO:0044238,GO:0044248,GO:0044257,GO:0044260,GO:0044265,GO:0044267,GO:0050896,GO:0051603,GO:0061630,GO:…	2.3.2.27	ko:K19041	-	-	-	-	ko00000,ko01000,ko04121	-	-	-	zf-RING_2
HR	evm.model.Chr1.2809	102107.XP_008243149.1	3.05e-191	530.0	2CIVD@1|root,2QTCE@2759|Eukaryota,37HYP@33090|Viridiplantae,3GBJU@35493|Streptophyta,4JMTR@91835|fabids	35493|Streptophyta	S	Protein of unknown function, DUF617	-	-	-	-	-	-	-	-	-	-	-	-	DUF617
HR	evm.model.Chr1.484	102107.XP_008219110.1	1.01e-313	862.0	KOG4197@1|root,KOG4197@2759|Eukaryota,37PH8@33090|Viridiplantae,3GBPC@35493|Streptophyta,4JFI0@91835|fabids	35493|Streptophyta	S	Pentatricopeptide repeat-containing protein	-	-	-	-	-	-	-	-	-	-	-	-	PPR,PPR_2
HR	evm.model.Chr1.1501	102107.XP_008220216.1	5.43e-192	533.0	2CM91@1|root,2QPNF@2759|Eukaryota,37SSI@33090|Viridiplantae,3G9UN@35493|Streptophyta,4JJM0@91835|fabids	35493|Streptophyta	S	Protein TIC 22, chloroplastic-like	-	GO:0005575,GO:0005622,GO:0005623,GO:0005737,GO:0009507,GO:0009526,GO:0009536,GO:0009941,GO:0031967,GO:0031975,GO:0043226,GO:0043227,GO:0043229,GO:0043231,GO:0044422,GO:0044424,GO:0044434,GO:0044435,GO:0044444,GO:0044446,GO:0044464	-	-	-	-	-	-	-	-	-	-	Tic22
HR	evm.model.Chr1.1521	102107.XP_008220235.1	0.0	1575.0	KOG2216@1|root,KOG2216@2759|Eukaryota,37MJJ@33090|Viridiplantae,3G98U@35493|Streptophyta,4JG82@91835|fabids	35493|Streptophyta	S	THO complex subunit	-	GO:0000228,GO:0000346,GO:0000347,GO:0000445,GO:0003674,GO:0003676,GO:0003723,GO:0003729,GO:0005488,GO:0005575,GO:0005622,GO:0005623,GO:0005634,GO:0005694,GO:0006355,GO:0006403,GO:0006405,GO:0006406,GO:0006611,GO:0006810,GO:0006886,GO:0006913,GO:0008104,GO:0008150,GO:0008152,GO:0009889,GO:0009891,GO:0009893,GO:0010467,GO:0010468,GO:0010556,GO:0010557,GO:0010604,GO:0010628,GO:0015031,GO:0015833,GO:…	-	ko:K13174	ko03013,map03013	M00405,M00406	-	-	ko00000,ko00001,ko00002,ko03019,ko03041	-	-	-	FimP
HR	evm.model.Chr1.1527	3760.EMJ24146	3.66e-225	620.0	2CHKY@1|root,2QTIT@2759|Eukaryota,37N8E@33090|Viridiplantae,3GDJW@35493|Streptophyta,4JHEX@91835|fabids	35493|Streptophyta	-	-	-	-	-	-	-	-	-	-	-	-	-	-	LEA_2
HR	evm.model.Chr1.2671	102107.XP_008243284.1	0.0	1100.0	COG0515@1|root,2QT84@2759|Eukaryota,37JVG@33090|Viridiplantae,3G9H3@35493|Streptophyta,4JNCN@91835|fabids	35493|Streptophyta	T	Inactive leucine-rich repeat receptor-like protein kinase	-	GO:0000003,GO:0000278,GO:0000281,GO:0000910,GO:0003006,GO:0003674,GO:0003824,GO:0004672,GO:0004674,GO:0005575,GO:0005618,GO:0005622,GO:0005623,GO:0005737,GO:0005886,GO:0006464,GO:0006468,GO:0006793,GO:0006796,GO:0006807,GO:0007049,GO:0007275,GO:0008150,GO:0008152,GO:0008356,GO:0009505,GO:0009507,GO:0009532,GO:0009536,GO:0009570,GO:0009790,GO:0009791,GO:0009793,GO:0009987,GO:0010069,GO:0010070,GO:…	-	-	-	-	-	-	-	-	-	-	LRRNT_2,LRR_1,LRR_8,Pkinase,Pkinase_Tyr
HR	evm.model.Chr1.1356	102107.XP_008220045.1	2.74e-306	834.0	COG1448@1|root,KOG1411@2759|Eukaryota,37YWF@33090|Viridiplantae,3GNQX@35493|Streptophyta,4JSP9@91835|fabids	35493|Streptophyta	E	Aspartate aminotransferase	-	-	2.6.1.1	ko:K14454	ko00220,ko00250,ko00270,ko00330,ko00350,ko00360,ko00400,ko00710,ko00950,ko00960,ko01100,ko01110,ko01120,ko01130,ko01200,ko01210,ko01230,map00220,map00250,map00270,map00330,map00350,map00360,map00400,map00710,map00950,map00960,map01100,map01110,map01120,map01130,map01200,map01210,map01230	M00170,M00171	R00355,R00694,R00734,R00896,R02433,R02619,R05052	RC00006	ko00000,ko00001,ko00002,ko01000,ko01007,ko04131,ko04147	-	-	-	Aminotran_1_2
HR	evm.model.Chr1.5718	102107.XP_008224278.1	0.0	1154.0	COG5411@1|root,KOG0565@2759|Eukaryota,37S50@33090|Viridiplantae,3G8HE@35493|Streptophyta,4JJU9@91835|fabids	35493|Streptophyta	U	Type I inositol 1,4,5-trisphosphate 5-phosphatase CVP2-like	-	GO:0000003,GO:0001101,GO:0003002,GO:0003006,GO:0003674,GO:0003824,GO:0004439,GO:0005575,GO:0005622,GO:0005623,GO:0005634,GO:0005886,GO:0005975,GO:0006066,GO:0006629,GO:0006644,GO:0006650,GO:0006793,GO:0006796,GO:0006950,GO:0006970,GO:0007154,GO:0007165,GO:0007275,GO:0007389,GO:0008150,GO:0008152,GO:0009056,GO:0009628,GO:0009651,GO:0009653,GO:0009719,GO:0009725,GO:0009737,GO:0009790,GO:0009791,GO:…	3.1.3.36	ko:K20279	ko00562,ko01100,ko04070,map00562,map01100,map04070	-	R04404,R09827	RC00078	ko00000,ko00001,ko01000,ko04131	-	-	-	Exo_endo_phos
HR	evm.model.Chr1.1367	3760.EMJ26128	1.42e-153	439.0	28JRG@1|root,2QS4X@2759|Eukaryota,37NNR@33090|Viridiplantae,3G7CD@35493|Streptophyta,4JMZM@91835|fabids	35493|Streptophyta	S	U-box domain-containing protein	-	-	-	-	-	-	-	-	-	-	-	-	-
HR	evm.model.Chr1.5799	102107.XP_008224514.1	0.0	1104.0	COG1409@1|root,KOG1378@2759|Eukaryota,37KIR@33090|Viridiplantae,3G781@35493|Streptophyta,4JJ8K@91835|fabids	35493|Streptophyta	G	Purple acid phosphatase	-	GO:0000003,GO:0003674,GO:0003824,GO:0003993,GO:0006793,GO:0006796,GO:0007275,GO:0008150,GO:0008152,GO:0009791,GO:0009845,GO:0009846,GO:0009856,GO:0009987,GO:0016311,GO:0016787,GO:0016788,GO:0016791,GO:0022414,GO:0032501,GO:0032502,GO:0042578,GO:0044237,GO:0044706,GO:0048856,GO:0051704,GO:0090351	-	ko:K22390	-	-	-	-	ko00000	-	-	-	Metallophos,Metallophos_C,Pur_ac_phosph_N
HR	evm.model.Chr1.3141	3760.EMJ25322	3.04e-212	588.0	28NC2@1|root,2QUXG@2759|Eukaryota,37IDQ@33090|Viridiplantae,3GCZC@35493|Streptophyta,4JI0R@91835|fabids	35493|Streptophyta	S	Putative small multi-drug export protein	-	-	-	-	-	-	-	-	-	-	-	-	Sm_multidrug_ex
HR	evm.model.Chr1.3159	3760.EMJ24139	0.0	890.0	KOG2610@1|root,KOG2610@2759|Eukaryota,37SU5@33090|Viridiplantae,3GENR@35493|Streptophyta,4JHK7@91835|fabids	35493|Streptophyta	S	tetratricopeptide repeat protein	-	-	-	-	-	-	-	-	-	-	-	-	-
HR	evm.model.Chr1.4496	102107.XP_008223028.1	1.36e-193	541.0	COG0194@1|root,KOG0707@2759|Eukaryota,37RE3@33090|Viridiplantae,3G9GT@35493|Streptophyta,4JENB@91835|fabids	35493|Streptophyta	F	Guanylate	-	GO:0003674,GO:0003824,GO:0004385,GO:0005575,GO:0005622,GO:0005623,GO:0005737,GO:0005739,GO:0005829,GO:0006139,GO:0006163,GO:0006725,GO:0006753,GO:0006793,GO:0006796,GO:0006807,GO:0008150,GO:0008152,GO:0009058,GO:0009116,GO:0009117,GO:0009119,GO:0009123,GO:0009126,GO:0009132,GO:0009135,GO:0009150,GO:0009161,GO:0009165,GO:0009167,GO:0009179,GO:0009185,GO:0009259,GO:0009507,GO:0009536,GO:0009987,GO:…	2.7.4.8	ko:K00942	ko00230,ko01100,map00230,map01100	M00050	R00332,R02090	RC00002	ko00000,ko00001,ko00002,ko01000	-	-	-	Guanylate_kin
HR	evm.model.Chr1.3183	3760.EMJ24815	1.32e-63	194.0	2E11B@1|root,2S8E1@2759|Eukaryota,37X4N@33090|Viridiplantae,3GM4I@35493|Streptophyta,4JQW0@91835|fabids	35493|Streptophyta	S	CLAVATA3 ESR (CLE)-related protein	-	-	-	-	-	-	-	-	-	-	-	-	-
HR	evm.model.Chr1.2718	3760.EMJ24228	7.27e-287	783.0	COG2267@1|root,KOG1455@2759|Eukaryota,37NEH@33090|Viridiplantae,3GD03@35493|Streptophyta,4JHHW@91835|fabids	35493|Streptophyta	I	Caffeoylshikimate esterase-like	-	-	3.1.1.23	ko:K01054	ko00561,ko01100,ko04714,ko04723,ko04923,map00561,map01100,map04714,map04723,map04923	M00098	R01351	RC00020,RC00041	ko00000,ko00001,ko00002,ko01000,ko01002	-	-	-	Hydrolase_4
HR	evm.model.Chr1.2716	102107.XP_008243240.1	2.79e-304	839.0	KOG4197@1|root,KOG4197@2759|Eukaryota,37SWU@33090|Viridiplantae,3GACA@35493|Streptophyta,4JM6A@91835|fabids	35493|Streptophyta	S	Pentatricopeptide repeat-containing protein	-	-	-	-	-	-	-	-	-	-	-	-	DYW_deaminase,PPR,PPR_2
HR	evm.model.Chr1.2732	102107.XP_008243225.1	2.86e-229	631.0	COG0646@1|root,KOG1579@2759|Eukaryota,37PWF@33090|Viridiplantae,3GE87@35493|Streptophyta,4JM42@91835|fabids	35493|Streptophyta	E	Homocysteine s-methyltransferase	-	GO:0000096,GO:0000097,GO:0003674,GO:0003824,GO:0006082,GO:0006520,GO:0006555,GO:0006790,GO:0006807,GO:0008150,GO:0008152,GO:0008168,GO:0008172,GO:0008652,GO:0008757,GO:0008898,GO:0009058,GO:0009066,GO:0009067,GO:0009086,GO:0009987,GO:0016053,GO:0016740,GO:0016741,GO:0019752,GO:0032259,GO:0043436,GO:0044237,GO:0044238,GO:0044249,GO:0044272,GO:0044281,GO:0044283,GO:0046394,GO:0071704,GO:1901564,GO:…	2.1.1.10	ko:K00547	ko00270,ko01100,ko01110,map00270,map01100,map01110	-	R00650	RC00003,RC00035	ko00000,ko00001,ko01000	-	-	-	S-methyl_trans
HR	evm.model.Chr1.1211	3760.EMJ26055	2.81e-290	803.0	28MD9@1|root,2QTWQ@2759|Eukaryota,37MW0@33090|Viridiplantae,3GBRP@35493|Streptophyta,4JGFH@91835|fabids	35493|Streptophyta	-	-	-	-	-	-	-	-	-	-	-	-	-	-	WHIM1
HR	evm.model.Chr1.2544	3760.EMJ27003	7.38e-142	401.0	28QVS@1|root,2QPI3@2759|Eukaryota,37U2Y@33090|Viridiplantae,3GHYZ@35493|Streptophyta,4JHCN@91835|fabids	35493|Streptophyta	S	21 kDa protein-like	-	-	-	-	-	-	-	-	-	-	-	-	PMEI
HR	evm.model.Chr1.1212	3760.EMJ23828	5.65e-230	634.0	COG0548@1|root,KOG2436@2759|Eukaryota,37ITD@33090|Viridiplantae,3G7E6@35493|Streptophyta,4JK15@91835|fabids	35493|Streptophyta	E	Acetylglutamate kinase	NAGK	GO:0003674,GO:0003824,GO:0003991,GO:0005488,GO:0005575,GO:0005622,GO:0005623,GO:0005737,GO:0006082,GO:0006520,GO:0006525,GO:0006526,GO:0006591,GO:0006793,GO:0006796,GO:0006807,GO:0008150,GO:0008152,GO:0008652,GO:0009058,GO:0009064,GO:0009084,GO:0009507,GO:0009534,GO:0009536,GO:0009579,GO:0009987,GO:0016053,GO:0016301,GO:0016310,GO:0016597,GO:0016740,GO:0016772,GO:0016774,GO:0019752,GO:0031406,GO:…	2.7.2.8	ko:K00930	ko00220,ko01100,ko01110,ko01130,ko01210,ko01230,map00220,map01100,map01110,map01130,map01210,map01230	M00028	R02649	RC00002,RC00043	ko00000,ko00001,ko00002,ko01000	-	-	-	AA_kinase
HR	evm.model.Chr1.2548	3760.EMJ23090	3.87e-71	220.0	29T4M@1|root,2RXFH@2759|Eukaryota,37UHA@33090|Viridiplantae,3GI3M@35493|Streptophyta,4JNWX@91835|fabids	35493|Streptophyta	K	HMG-Y-related protein	-	GO:0003674,GO:0003676,GO:0003677,GO:0005488,GO:0005575,GO:0005622,GO:0005623,GO:0005634,GO:0005730,GO:0031974,GO:0031981,GO:0043226,GO:0043227,GO:0043228,GO:0043229,GO:0043231,GO:0043232,GO:0043233,GO:0044422,GO:0044424,GO:0044428,GO:0044446,GO:0044464,GO:0070013,GO:0097159,GO:1901363	-	-	-	-	-	-	-	-	-	-	AT_hook,Linker_histone
HR	evm.model.Chr1.1239	3760.EMJ28654	1.15e-199	553.0	COG5235@1|root,KOG3108@2759|Eukaryota,37Q34@33090|Viridiplantae,3GCKD@35493|Streptophyta,4JDU3@91835|fabids	35493|Streptophyta	L	Replication protein A 32 kDa subunit	-	GO:0000228,GO:0000278,GO:0005575,GO:0005622,GO:0005623,GO:0005634,GO:0005657,GO:0005662,GO:0005694,GO:0006139,GO:0006259,GO:0006260,GO:0006261,GO:0006269,GO:0006281,GO:0006310,GO:0006725,GO:0006807,GO:0006950,GO:0006974,GO:0007049,GO:0008150,GO:0008152,GO:0009058,GO:0009059,GO:0009892,GO:0009987,GO:0010468,GO:0010605,GO:0010629,GO:0016070,GO:0016458,GO:0018130,GO:0019222,GO:0019438,GO:0022402,GO:…	-	ko:K10739	ko03030,ko03420,ko03430,ko03440,ko03460,map03030,map03420,map03430,map03440,map03460	M00288	-	-	ko00000,ko00001,ko00002,ko03032,ko03400	-	-	-	RPA_C,tRNA_anti-codon
HR	evm.model.Chr1.5604	102107.XP_008224418.1	1.52e-279	766.0	297RE@1|root,2RERJ@2759|Eukaryota,37R0B@33090|Viridiplantae,3GBDZ@35493|Streptophyta,4JHGZ@91835|fabids	35493|Streptophyta	S	Targeting protein for Xklp2 (TPX2)	-	GO:0000226,GO:0000902,GO:0001558,GO:0003674,GO:0005488,GO:0005515,GO:0005575,GO:0005622,GO:0005623,GO:0005737,GO:0005856,GO:0005874,GO:0005881,GO:0005938,GO:0006996,GO:0007010,GO:0007017,GO:0008017,GO:0008092,GO:0008150,GO:0009653,GO:0009826,GO:0009987,GO:0015630,GO:0015631,GO:0016043,GO:0016049,GO:0022603,GO:0022604,GO:0030308,GO:0030863,GO:0030865,GO:0030981,GO:0031122,GO:0032502,GO:0032989,GO:…	-	-	-	-	-	-	-	-	-	-	TPX2
HR	evm.model.Chr1.1247	3760.EMJ28672	1.17e-232	641.0	2C0PQ@1|root,2QUMM@2759|Eukaryota,37IA7@33090|Viridiplantae,3GEDG@35493|Streptophyta,4JEY7@91835|fabids	35493|Streptophyta	Q	Belongs to the peroxidase family. Classical plant (class III) peroxidase subfamily	-	-	1.11.1.7	ko:K00430	ko00940,ko01100,ko01110,map00940,map01100,map01110	-	R00602,R02596,R03919,R04007,R07443	RC00034	ko00000,ko00001,ko01000	-	-	-	peroxidase
HR	evm.model.Chr1.2576	3760.EMJ24930	7.41e-175	488.0	28K31@1|root,2QSHI@2759|Eukaryota,37MX8@33090|Viridiplantae,3GEV9@35493|Streptophyta,4JNSX@91835|fabids	35493|Streptophyta	-	-	-	-	-	-	-	-	-	-	-	-	-	-	-
HR	evm.model.Chr1.1254	3760.EMJ27291	1.28e-143	407.0	COG0227@1|root,KOG3278@2759|Eukaryota,37SJW@33090|Viridiplantae,3G88E@35493|Streptophyta,4JMYP@91835|fabids	35493|Streptophyta	J	ribosomal protein	-	-	-	ko:K02902	ko03010,map03010	M00178	-	-	br01610,ko00000,ko00001,ko00002,ko03011	-	-	-	Ribosomal_L28
HR	evm.model.Chr1.1271	102107.XP_008219957.1	0.0	1365.0	COG1215@1|root,2QTBF@2759|Eukaryota,37J3S@33090|Viridiplantae,3G8DH@35493|Streptophyta,4JH3S@91835|fabids	35493|Streptophyta	M	xyloglucan glycosyltransferase 5	-	GO:0005575,GO:0005622,GO:0005623,GO:0005634,GO:0043226,GO:0043227,GO:0043229,GO:0043231,GO:0044424,GO:0044464	-	ko:K20887	-	-	-	-	ko00000,ko01000,ko01003	-	GT2	-	Glyco_tranf_2_3,Glyco_trans_2_3
HR	evm.model.Chr1.4317	102107.XP_008222800.1	0.0	991.0	KOG1021@1|root,KOG1021@2759|Eukaryota,37RAS@33090|Viridiplantae,3GAWF@35493|Streptophyta,4JEZA@91835|fabids	35493|Streptophyta	GMW	Xyloglucan galactosyltransferase	-	GO:0005575,GO:0005618,GO:0005623,GO:0030312,GO:0044464,GO:0071944	-	ko:K20888	-	-	-	-	ko00000,ko01000,ko01003	-	GT47	-	Exostosin
HR	evm.model.Chr1.4314	102107.XP_008222800.1	2.38e-187	530.0	KOG1021@1|root,KOG1021@2759|Eukaryota,37RAS@33090|Viridiplantae,3GAWF@35493|Streptophyta,4JEZA@91835|fabids	35493|Streptophyta	GMW	Xyloglucan galactosyltransferase	-	GO:0005575,GO:0005618,GO:0005623,GO:0030312,GO:0044464,GO:0071944	-	ko:K20888	-	-	-	-	ko00000,ko01000,ko01003	-	GT47	-	Exostosin
HR	evm.model.Chr1.1299	3760.EMJ28472	0.0	971.0	KOG4197@1|root,KOG4197@2759|Eukaryota,37PMF@33090|Viridiplantae,3GA6C@35493|Streptophyta,4JSJF@91835|fabids	35493|Streptophyta	S	Pentatricopeptide repeat-containing protein	-	GO:0000959,GO:0003674,GO:0003676,GO:0003723,GO:0003824,GO:0004518,GO:0004519,GO:0005488,GO:0006139,GO:0006725,GO:0006807,GO:0008150,GO:0008152,GO:0009451,GO:0009987,GO:0016070,GO:0016071,GO:0016556,GO:0016787,GO:0016788,GO:0034641,GO:0043170,GO:0043412,GO:0044237,GO:0044238,GO:0046483,GO:0071704,GO:0080156,GO:0090304,GO:0090305,GO:0097159,GO:1900864,GO:1901360,GO:1901363	-	-	-	-	-	-	-	-	-	-	PPR,PPR_2
HR	evm.model.Chr1.3019	102107.XP_008221575.1	0.0	1015.0	28JSQ@1|root,2QT8R@2759|Eukaryota,37M3V@33090|Viridiplantae,3G78P@35493|Streptophyta,4JNG5@91835|fabids	35493|Streptophyta	G	GDP-fucose protein O-fucosyltransferase	-	GO:0005575,GO:0005622,GO:0005623,GO:0005737,GO:0009507,GO:0009536,GO:0043226,GO:0043227,GO:0043229,GO:0043231,GO:0044424,GO:0044444,GO:0044464	-	-	-	-	-	-	-	-	-	-	O-FucT
HR	evm.model.Chr1.723	102107.XP_008219424.1	1.5e-294	808.0	KOG0752@1|root,KOG0752@2759|Eukaryota,37NWR@33090|Viridiplantae,3G82P@35493|Streptophyta,4JM2K@91835|fabids	35493|Streptophyta	C	Belongs to the mitochondrial carrier (TC 2.A.29) family	-	GO:0003674,GO:0005215,GO:0005575,GO:0005622,GO:0005623,GO:0005737,GO:0005739,GO:0005740,GO:0005743,GO:0006810,GO:0006839,GO:0008150,GO:0009507,GO:0009526,GO:0009536,GO:0009941,GO:0016020,GO:0016021,GO:0019866,GO:0022857,GO:0031090,GO:0031224,GO:0031966,GO:0031967,GO:0031975,GO:0043226,GO:0043227,GO:0043229,GO:0043231,GO:0044422,GO:0044424,GO:0044425,GO:0044429,GO:0044434,GO:0044435,GO:0044444,GO:…	-	ko:K14684	-	-	-	-	ko00000,ko02000	2.A.29.23	-	-	Mito_carr
HR	evm.model.Chr1.3044	3760.EMJ27204	2.75e-187	520.0	28JEF@1|root,2QPUJ@2759|Eukaryota,37QDG@33090|Viridiplantae,3G7UW@35493|Streptophyta,4JEUT@91835|fabids	35493|Streptophyta	S	at-exp1,atexp1,atexpa1,athexp alpha 1.2,exp1,expa1	EXPA1	GO:0005575,GO:0005618,GO:0005623,GO:0006949,GO:0008150,GO:0009653,GO:0009987,GO:0016020,GO:0030312,GO:0032502,GO:0044464,GO:0048646,GO:0048856,GO:0071944	-	ko:K20628	-	-	-	-	ko00000	-	-	-	DPBB_1,Pollen_allerg_1
HR	evm.model.Chr1.3047	3760.EMJ27729	0.0	913.0	COG5147@1|root,KOG0048@2759|Eukaryota,37QAV@33090|Viridiplantae,3GDGV@35493|Streptophyta,4JJ3I@91835|fabids	35493|Streptophyta	K	transcription factor	-	GO:0000981,GO:0000988,GO:0000989,GO:0001067,GO:0001076,GO:0001101,GO:0001134,GO:0001135,GO:0003674,GO:0003676,GO:0003677,GO:0003700,GO:0005488,GO:0005575,GO:0005622,GO:0005623,GO:0005634,GO:0006355,GO:0006357,GO:0006950,GO:0006952,GO:0006970,GO:0008150,GO:0009414,GO:0009415,GO:0009605,GO:0009607,GO:0009617,GO:0009620,GO:0009628,GO:0009651,GO:0009719,GO:0009723,GO:0009725,GO:0009733,GO:0009737,GO:…	-	ko:K09422	-	-	-	-	ko00000,ko03000	-	-	-	Myb_DNA-binding
HR	evm.model.Chr1.3051	102107.XP_008221605.1	2.49e-233	644.0	28KG7@1|root,2QT5C@2759|Eukaryota,37QPE@33090|Viridiplantae,3GE81@35493|Streptophyta,4JNVQ@91835|fabids	35493|Streptophyta	K	Myb family transcription factor	-	GO:0003674,GO:0003700,GO:0005575,GO:0005622,GO:0005623,GO:0005634,GO:0006355,GO:0008150,GO:0009888,GO:0009889,GO:0009891,GO:0009893,GO:0010087,GO:0010088,GO:0010089,GO:0010468,GO:0010556,GO:0010557,GO:0010604,GO:0010628,GO:0019219,GO:0019222,GO:0031323,GO:0031325,GO:0031326,GO:0031328,GO:0032502,GO:0043226,GO:0043227,GO:0043229,GO:0043231,GO:0044424,GO:0044464,GO:0045893,GO:0045935,GO:0048518,GO:…	-	-	-	-	-	-	-	-	-	-	Myb_CC_LHEQLE,Myb_DNA-binding
HR	evm.model.Chr1.637	102107.XP_008219382.1	5.12e-134	387.0	28J40@1|root,2QRG0@2759|Eukaryota,37QPH@33090|Viridiplantae,3G8N7@35493|Streptophyta,4JSA4@91835|fabids	35493|Streptophyta	S	Zinc-finger homeodomain protein	-	GO:0000003,GO:0003006,GO:0003674,GO:0003676,GO:0003677,GO:0005488,GO:0005515,GO:0005575,GO:0005622,GO:0005623,GO:0005634,GO:0007275,GO:0008150,GO:0009790,GO:0009791,GO:0009793,GO:0010154,GO:0022414,GO:0032501,GO:0032502,GO:0042802,GO:0042803,GO:0043226,GO:0043227,GO:0043229,GO:0043231,GO:0044424,GO:0044464,GO:0046983,GO:0048316,GO:0048608,GO:0048731,GO:0048856,GO:0061458,GO:0097159,GO:1901363	-	-	-	-	-	-	-	-	-	-	ZF-HD_dimer
HR	evm.model.Chr1.640	102107.XP_008219378.1	0.0	1104.0	COG0062@1|root,COG0259@1|root,KOG2585@2759|Eukaryota,KOG2586@2759|Eukaryota,37KAJ@33090|Viridiplantae,3GAVK@35493|Streptophyta,4JH0G@91835|fabids	35493|Streptophyta	H	Catalyzes the epimerization of the S- and R-forms of NAD(P)HX, a damaged form of NAD(P)H that is a result of enzymatic or heat-dependent hydration. This is a prerequisite for the S- specific NAD(P)H-hydrate dehydratase to allow the repair of both epimers of NAD(P)HX	-	GO:0003674,GO:0003824,GO:0004733,GO:0005575,GO:0005576,GO:0005615,GO:0005622,GO:0005623,GO:0005634,GO:0005654,GO:0005737,GO:0005739,GO:0005759,GO:0005829,GO:0006081,GO:0006139,GO:0006725,GO:0006732,GO:0006733,GO:0006734,GO:0006739,GO:0006753,GO:0006766,GO:0006767,GO:0006793,GO:0006796,GO:0006807,GO:0008150,GO:0008152,GO:0009058,GO:0009108,GO:0009110,GO:0009117,GO:0009165,GO:0009435,GO:0009507,GO:…	1.4.3.5,5.1.99.6	ko:K00275,ko:K17759	ko00750,ko01100,ko01120,map00750,map01100,map01120	M00124	R00277,R00278,R01710,R01711	RC00048,RC00116	ko00000,ko00001,ko00002,ko01000	-	-	-	PNP_phzG_C,Putative_PNPOx,YjeF_N
HR	evm.model.Chr1.3078	102107.XP_008221635.1	3.84e-190	528.0	COG1011@1|root,KOG3085@2759|Eukaryota,37PPP@33090|Viridiplantae,3GF2J@35493|Streptophyta,4JKMG@91835|fabids	35493|Streptophyta	S	Haloacid dehalogenase-like hydrolase domain-containing protein	-	-	-	-	-	-	-	-	-	-	-	-	HAD_2
HR	evm.model.Chr1.661	102107.XP_008219358.1	7.35e-206	572.0	28KFD@1|root,2QSWD@2759|Eukaryota,37J34@33090|Viridiplantae,3GEDK@35493|Streptophyta,4JDDZ@91835|fabids	35493|Streptophyta	K	transcription factor	-	GO:0003674,GO:0003700,GO:0006355,GO:0008150,GO:0009889,GO:0010468,GO:0010556,GO:0019219,GO:0019222,GO:0031323,GO:0031326,GO:0050789,GO:0050794,GO:0051171,GO:0051252,GO:0060255,GO:0065007,GO:0080090,GO:0140110,GO:1903506,GO:2000112,GO:2001141	-	ko:K18485	-	-	-	-	ko00000,ko03000	-	-	-	HLH
HR	evm.model.Chr1.2614	102107.XP_008243337.1	1.43e-296	808.0	KOG0799@1|root,KOG0799@2759|Eukaryota,37NSI@33090|Viridiplantae,3GE1E@35493|Streptophyta,4JDNZ@91835|fabids	35493|Streptophyta	G	Xylosyltransferase	-	GO:0006029,GO:0006807,GO:0008150,GO:0008152,GO:0009058,GO:0009059,GO:0009100,GO:0009101,GO:0009987,GO:0015012,GO:0019538,GO:0030166,GO:0030201,GO:0034645,GO:0043170,GO:0044237,GO:0044238,GO:0044249,GO:0044260,GO:0050650,GO:0050654,GO:0071704,GO:1901135,GO:1901137,GO:1901564,GO:1901566,GO:1901576	-	ko:K20891	-	-	-	-	ko00000,ko01000,ko01003	-	GT14	-	Branch
HR	evm.model.Chr1.3719	102107.XP_008222256.1	0.0	880.0	KOG1021@1|root,KOG1021@2759|Eukaryota,37JEW@33090|Viridiplantae,3GDY1@35493|Streptophyta,4JRCE@91835|fabids	35493|Streptophyta	GMW	beta-1,4-xylosyltransferase IRX10	-	GO:0000271,GO:0003674,GO:0003824,GO:0005975,GO:0005976,GO:0008150,GO:0008152,GO:0008194,GO:0009058,GO:0009059,GO:0009832,GO:0009834,GO:0009987,GO:0010383,GO:0010410,GO:0010413,GO:0010417,GO:0015020,GO:0016051,GO:0016740,GO:0016757,GO:0016758,GO:0016763,GO:0033692,GO:0034637,GO:0034645,GO:0042285,GO:0042546,GO:0043170,GO:0044036,GO:0044038,GO:0044085,GO:0044237,GO:0044238,GO:0044249,GO:0044260,GO:…	-	ko:K20870	-	-	-	-	ko00000,ko01000,ko01003	-	GT47	-	Exostosin
HR	evm.model.Chr1.1130	102107.XP_008229954.1	0.0	1841.0	KOG1171@1|root,KOG1171@2759|Eukaryota,37NUH@33090|Viridiplantae,3GEXK@35493|Streptophyta,4JFP4@91835|fabids	35493|Streptophyta	P	Tesmin/TSO1-like CXC domain	-	-	-	ko:K21776	ko04218,map04218	-	-	-	ko00000,ko00001	-	-	-	TCR
HR	evm.model.Chr1.2464	3760.EMJ23707	1.35e-200	555.0	COG0512@1|root,KOG0026@2759|Eukaryota,37MQH@33090|Viridiplantae,3GGR3@35493|Streptophyta,4JN6K@91835|fabids	35493|Streptophyta	E	Anthranilate synthase beta subunit	ASB2	GO:0000162,GO:0003674,GO:0003824,GO:0004049,GO:0005575,GO:0005622,GO:0005623,GO:0005737,GO:0005950,GO:0006082,GO:0006520,GO:0006568,GO:0006576,GO:0006586,GO:0006725,GO:0006807,GO:0008150,GO:0008152,GO:0008652,GO:0009058,GO:0009072,GO:0009073,GO:0009308,GO:0009309,GO:0009889,GO:0009987,GO:0010600,GO:0010817,GO:0016053,GO:0016829,GO:0016830,GO:0016833,GO:0018130,GO:0019222,GO:0019438,GO:0019752,GO:…	4.1.3.27	ko:K01658	ko00400,ko00405,ko01100,ko01110,ko01130,ko01230,ko02024,ko02025,map00400,map00405,map01100,map01110,map01130,map01230,map02024,map02025	M00023	R00985,R00986	RC00010,RC02148,RC02414	ko00000,ko00001,ko00002,ko01000	-	-	-	GATase
HR	evm.model.Chr1.1177	102107.XP_008219870.1	1.35e-303	827.0	COG2072@1|root,KOG1399@2759|Eukaryota,37MPY@33090|Viridiplantae,3G9YN@35493|Streptophyta,4JI1V@91835|fabids	35493|Streptophyta	Q	Monooxygenase	YUC4	GO:0000003,GO:0000139,GO:0003006,GO:0003674,GO:0003824,GO:0005575,GO:0005622,GO:0005623,GO:0005634,GO:0005654,GO:0005737,GO:0005783,GO:0005789,GO:0005794,GO:0005829,GO:0007275,GO:0008150,GO:0008152,GO:0009058,GO:0009790,GO:0009791,GO:0009793,GO:0009850,GO:0009851,GO:0009909,GO:0009911,GO:0009987,GO:0010154,GO:0010229,GO:0010817,GO:0012505,GO:0016020,GO:0016829,GO:0016830,GO:0016831,GO:0022414,GO:…	1.14.13.168	ko:K11816	ko00380,ko01100,map00380,map01100	-	R10181	RC00866	ko00000,ko00001,ko01000	-	-	-	FMO-like,Pyr_redox_3
HR	evm.model.Chr1.5537	102107.XP_008224360.1	5.73e-201	556.0	KOG0032@1|root,KOG0032@2759|Eukaryota,37NMC@33090|Viridiplantae,3GD5A@35493|Streptophyta,4JNBG@91835|fabids	35493|Streptophyta	T	Belongs to the protein kinase superfamily	PPCK4	GO:0003674,GO:0003824,GO:0004672,GO:0004674,GO:0004683,GO:0005488,GO:0005515,GO:0005516,GO:0005575,GO:0005622,GO:0005623,GO:0005634,GO:0005737,GO:0006464,GO:0006468,GO:0006793,GO:0006796,GO:0006807,GO:0007154,GO:0007165,GO:0008150,GO:0008152,GO:0009314,GO:0009416,GO:0009628,GO:0009636,GO:0009931,GO:0009987,GO:0010033,GO:0010243,GO:0010857,GO:0014070,GO:0016301,GO:0016310,GO:0016740,GO:0016772,GO:…	2.7.11.17	ko:K04515,ko:K08794	ko04012,ko04020,ko04024,ko04066,ko04114,ko04217,ko04261,ko04310,ko04360,ko04713,ko04720,ko04722,ko04725,ko04728,ko04740,ko04745,ko04750,ko04911,ko04912,ko04916,ko04921,ko04922,ko04925,ko04934,ko04971,ko05031,ko05152,ko05200,ko05205,ko05214,map04012,map04020,map04024,map04066,map04114,map04217,map04261,map04310,map04360,map04713,map04720,map04722,map04725,map04728,map04740,map04745,map04750,map049…	-	-	-	ko00000,ko00001,ko01000,ko01001	-	-	-	Pkinase
HR	evm.model.Chr1.5538	102107.XP_008224361.1	0.0	1023.0	KOG0252@1|root,KOG0252@2759|Eukaryota,37I5U@33090|Viridiplantae,3GGJT@35493|Streptophyta,4JHWH@91835|fabids	35493|Streptophyta	P	Inorganic phosphate transporter	-	GO:0003674,GO:0005215,GO:0005315,GO:0005575,GO:0005623,GO:0005886,GO:0005887,GO:0006810,GO:0006811,GO:0006820,GO:0008150,GO:0008509,GO:0015075,GO:0015291,GO:0015318,GO:0016020,GO:0016021,GO:0022804,GO:0022857,GO:0031224,GO:0031226,GO:0034220,GO:0044425,GO:0044459,GO:0044464,GO:0051179,GO:0051234,GO:0055085,GO:0071944,GO:0098656,GO:1901683,GO:1901684	-	ko:K08176	-	-	-	-	ko00000,ko02000	2.A.1.9	-	-	Sugar_tr
HR	evm.model.Chr1.5565	3760.EMJ27053	1.1e-104	306.0	2C0HV@1|root,2RXPQ@2759|Eukaryota,37UCW@33090|Viridiplantae,3GI7Q@35493|Streptophyta,4JPDX@91835|fabids	35493|Streptophyta	S	HR-like lesion-inducing	-	-	-	-	-	-	-	-	-	-	-	-	HR_lesion
HR	evm.model.Chr1.593	102107.XP_008219256.1	0.0	902.0	KOG4197@1|root,KOG4197@2759|Eukaryota,37JCS@33090|Viridiplantae,3GDIM@35493|Streptophyta,4JDTD@91835|fabids	35493|Streptophyta	U	Pentatricopeptide repeat-containing protein	-	GO:0003674,GO:0003676,GO:0003723,GO:0003729,GO:0003824,GO:0004518,GO:0004519,GO:0005488,GO:0005575,GO:0005622,GO:0005623,GO:0005737,GO:0006139,GO:0006725,GO:0006807,GO:0006950,GO:0008150,GO:0008152,GO:0009266,GO:0009409,GO:0009451,GO:0009507,GO:0009534,GO:0009535,GO:0009536,GO:0009579,GO:0009628,GO:0009987,GO:0016020,GO:0016070,GO:0016787,GO:0016788,GO:0031976,GO:0031984,GO:0034357,GO:0034641,GO:…	-	-	-	-	-	-	-	-	-	-	PPR,PPR_2,PPR_3
HR	evm.model.Chr2.3050	3760.EMJ19846	1.35e-61	189.0	2CYNW@1|root,2S5DA@2759|Eukaryota,37W9I@33090|Viridiplantae,3GK76@35493|Streptophyta,4JQNN@91835|fabids	35493|Streptophyta	S	Transcription factor Pcc1	-	-	-	ko:K15902	-	-	-	-	ko00000,ko03016	-	-	-	Pcc1
HR	evm.model.Chr2.2160	102107.XP_008233347.1	5.16e-185	516.0	COG5090@1|root,KOG2905@2759|Eukaryota,37QII@33090|Viridiplantae,3G9T9@35493|Streptophyta,4JS1J@91835|fabids	35493|Streptophyta	K	General transcription factor IIF subunit	-	GO:0000375,GO:0000377,GO:0000398,GO:0000428,GO:0000988,GO:0000990,GO:0000991,GO:0003674,GO:0005575,GO:0005622,GO:0005623,GO:0005634,GO:0005654,GO:0005667,GO:0005674,GO:0005856,GO:0006139,GO:0006351,GO:0006352,GO:0006354,GO:0006355,GO:0006357,GO:0006366,GO:0006367,GO:0006368,GO:0006370,GO:0006396,GO:0006397,GO:0006725,GO:0006807,GO:0007154,GO:0007165,GO:0007166,GO:0007167,GO:0007169,GO:0008150,GO:…	3.6.4.12	ko:K03139	ko03022,map03022	-	-	-	ko00000,ko00001,ko01000,ko03021	-	-	-	TFIIF_beta
HR	evm.model.Chr2.1245	3760.EMJ19298	7.9e-288	786.0	COG0462@1|root,KOG1448@2759|Eukaryota,37RIN@33090|Viridiplantae,3GEMM@35493|Streptophyta,4JJMV@91835|fabids	35493|Streptophyta	EF	Ribose-phosphate pyrophosphokinase	-	GO:0005575,GO:0005622,GO:0005623,GO:0005737,GO:0009536,GO:0043226,GO:0043227,GO:0043229,GO:0043231,GO:0044424,GO:0044444,GO:0044464	2.7.6.1	ko:K00948	ko00030,ko00230,ko01100,ko01110,ko01120,ko01130,ko01200,ko01230,map00030,map00230,map01100,map01110,map01120,map01130,map01200,map01230	M00005	R01049	RC00002,RC00078	ko00000,ko00001,ko00002,ko01000	-	-	-	Pribosyl_synth,Pribosyltran_N
HR	evm.model.Chr2.2580	102107.XP_008234081.1	0.0	1337.0	KOG4197@1|root,KOG4197@2759|Eukaryota,37IBJ@33090|Viridiplantae,3GF3J@35493|Streptophyta,4JGJX@91835|fabids	35493|Streptophyta	L	Pentatricopeptide repeat-containing protein	-	-	-	-	-	-	-	-	-	-	-	-	DYW_deaminase,PPR,PPR_2
HR	evm.model.Chr2.1263	102107.XP_008232261.1	0.0	1271.0	2BWIZ@1|root,2QR3T@2759|Eukaryota,37S6R@33090|Viridiplantae,3GF4M@35493|Streptophyta,4JFVQ@91835|fabids	35493|Streptophyta	S	Belongs to the sterol desaturase family	-	GO:0003674,GO:0003824,GO:0005575,GO:0005622,GO:0005623,GO:0005737,GO:0005783,GO:0005789,GO:0006629,GO:0008150,GO:0008152,GO:0012505,GO:0016020,GO:0016491,GO:0031984,GO:0042175,GO:0043226,GO:0043227,GO:0043229,GO:0043231,GO:0044238,GO:0044422,GO:0044424,GO:0044425,GO:0044432,GO:0044444,GO:0044446,GO:0044464,GO:0055114,GO:0071704,GO:0098827	4.1.99.5	ko:K15404	ko00073,ko01110,map00073,map01110	-	R09466	-	ko00000,ko00001,ko01000	-	-	-	FA_hydroxylase,Wax2_C
HR	evm.model.Chr2.2541	102107.XP_008233815.1	0.0	900.0	28M7K@1|root,2QTQP@2759|Eukaryota,37RCP@33090|Viridiplantae,3GGWN@35493|Streptophyta,4JI4U@91835|fabids	35493|Streptophyta	S	Protein trichome birefringence-like 33	-	GO:0003674,GO:0003824,GO:0005575,GO:0005622,GO:0005623,GO:0005737,GO:0005794,GO:0005975,GO:0005976,GO:0008150,GO:0008152,GO:0008374,GO:0009832,GO:0009834,GO:0009987,GO:0010383,GO:0010410,GO:0012505,GO:0016407,GO:0016413,GO:0016740,GO:0016746,GO:0016747,GO:0042546,GO:0043170,GO:0043226,GO:0043227,GO:0043229,GO:0043231,GO:0043412,GO:0044036,GO:0044085,GO:0044237,GO:0044238,GO:0044260,GO:0044424,GO:…	-	-	-	-	-	-	-	-	-	-	PC-Esterase,PMR5N
HR	evm.model.Chr2.1692	102107.XP_008232782.1	1.02e-180	502.0	COG0561@1|root,KOG3189@2759|Eukaryota,37JBP@33090|Viridiplantae,3G95V@35493|Streptophyta,4JH9U@91835|fabids	35493|Streptophyta	I	in the synthesis of the GDP-mannose and dolichol-phosphate-mannose required for a number of critical mannosyl transfer reactions	PMM	GO:0003674,GO:0003824,GO:0004615,GO:0005575,GO:0005622,GO:0005623,GO:0005737,GO:0005829,GO:0005975,GO:0005996,GO:0006013,GO:0006082,GO:0006464,GO:0006486,GO:0006487,GO:0006605,GO:0006732,GO:0006766,GO:0006767,GO:0006807,GO:0006810,GO:0006886,GO:0006950,GO:0006970,GO:0008104,GO:0008150,GO:0008152,GO:0009058,GO:0009059,GO:0009100,GO:0009101,GO:0009108,GO:0009110,GO:0009628,GO:0009651,GO:0009987,GO:…	5.4.2.8	ko:K17497	ko00051,ko00520,ko01100,ko01110,ko01130,map00051,map00520,map01100,map01110,map01130	M00114	R01818	RC00408	ko00000,ko00001,ko00002,ko01000	-	-	-	PMM
HR	evm.model.Chr2.2553	102107.XP_008233822.1	0.0	1043.0	COG0515@1|root,2QRJ8@2759|Eukaryota,37PKM@33090|Viridiplantae,3G85J@35493|Streptophyta,4JKD7@91835|fabids	35493|Streptophyta	T	Leucine-rich repeat receptor-like protein kinase	-	GO:0005575,GO:0005618,GO:0005623,GO:0005886,GO:0005911,GO:0009505,GO:0009506,GO:0016020,GO:0030054,GO:0030312,GO:0044464,GO:0055044,GO:0071944	-	-	-	-	-	-	-	-	-	-	LRRNT_2,LRR_1,LRR_8,Pkinase_Tyr
HR	evm.model.Chr2.2526	102107.XP_008234070.1	6.66e-213	594.0	COG5066@1|root,KOG0439@2759|Eukaryota,389NT@33090|Viridiplantae,3GYUF@35493|Streptophyta	35493|Streptophyta	U	MSP (Major sperm protein) domain	-	-	-	-	-	-	-	-	-	-	-	-	Motile_Sperm
HR	evm.model.Chr2.1613	3760.EMJ20859	3.95e-227	627.0	COG1052@1|root,KOG0069@2759|Eukaryota,37JA3@33090|Viridiplantae,3G77Q@35493|Streptophyta,4JRQW@91835|fabids	35493|Streptophyta	C	Belongs to the D-isomer specific 2-hydroxyacid dehydrogenase family	-	-	-	ko:K15919	ko00260,ko00630,ko01100,ko01110,ko01130,ko01200,map00260,map00630,map01100,map01110,map01130,map01200	M00532	R01388	RC00031	ko00000,ko00001,ko00002	-	-	-	2-Hacid_dh,2-Hacid_dh_C
HR	evm.model.Chr2.2955	3760.EMJ22305	0.0	904.0	COG1131@1|root,KOG0061@2759|Eukaryota,37QXM@33090|Viridiplantae,3GDQ3@35493|Streptophyta,4JIF9@91835|fabids	35493|Streptophyta	Q	ABC transporter G family member	-	GO:0003674,GO:0003824,GO:0005215,GO:0005575,GO:0005623,GO:0005886,GO:0006810,GO:0008150,GO:0015399,GO:0015405,GO:0016020,GO:0016021,GO:0016462,GO:0016787,GO:0016817,GO:0016818,GO:0016887,GO:0017111,GO:0022804,GO:0022857,GO:0031224,GO:0042623,GO:0042626,GO:0043492,GO:0044425,GO:0044464,GO:0051179,GO:0051234,GO:0055085,GO:0071944	-	-	-	-	-	-	-	-	-	-	ABC2_membrane,ABC_tran
HR	evm.model.Chr2.1802	102107.XP_008232981.1	1.58e-268	738.0	KOG0827@1|root,KOG0827@2759|Eukaryota,37HJZ@33090|Viridiplantae,3GHFR@35493|Streptophyta,4JMCB@91835|fabids	35493|Streptophyta	O	Ring finger	-	-	1.6.5.4,2.3.2.27	ko:K08232,ko:K11985	ko00053,ko01100,map00053,map01100	-	R00095	-	ko00000,ko00001,ko01000,ko04121	-	-	-	zf-RING_2
HR	evm.model.Chr2.1820	3760.EMJ19294	5.73e-266	731.0	28P9V@1|root,2QVX1@2759|Eukaryota,37PRU@33090|Viridiplantae,3GC0Z@35493|Streptophyta,4JKU1@91835|fabids	35493|Streptophyta	S	Programmed cell death protein 7	-	GO:0005575,GO:0005622,GO:0005623,GO:0005634,GO:0005681,GO:0005689,GO:0008150,GO:0009719,GO:0009725,GO:0009966,GO:0009967,GO:0010033,GO:0010646,GO:0010647,GO:0010941,GO:0010942,GO:0014070,GO:0023051,GO:0023056,GO:0031960,GO:0032991,GO:0033993,GO:0042221,GO:0042981,GO:0043065,GO:0043067,GO:0043068,GO:0043226,GO:0043227,GO:0043229,GO:0043231,GO:0044422,GO:0044424,GO:0044428,GO:0044446,GO:0044464,GO:…	-	-	-	-	-	-	-	-	-	-	PDCD7
HR	evm.model.Chr2.804	102107.XP_008228913.1	2.33e-223	619.0	COG0637@1|root,KOG2914@2759|Eukaryota,37Q5N@33090|Viridiplantae,3GG77@35493|Streptophyta,4JEDM@91835|fabids	35493|Streptophyta	S	Bifunctional riboflavin kinase FMN phosphatase-like	-	-	2.7.1.26,3.1.3.102,3.1.3.96	ko:K17623,ko:K20884	ko00740,ko01100,ko01110,map00740,map01100,map01110	M00125	R00548,R00549,R11180	RC00002,RC00017	ko00000,ko00001,ko00002,ko01000,ko01009	-	-	-	HAD_2
HR	evm.model.Chr2.3158	102107.XP_008234586.1	0.0	1070.0	2CZZ8@1|root,2S4SM@2759|Eukaryota,37WHB@33090|Viridiplantae,3GIWS@35493|Streptophyta,4JVZR@91835|fabids	35493|Streptophyta	-	-	-	-	-	-	-	-	-	-	-	-	-	-	-
HR	evm.model.Chr2.3159	102107.XP_008234862.1	0.0	2494.0	KOG0597@1|root,KOG0597@2759|Eukaryota,37J8D@33090|Viridiplantae,3GEBY@35493|Streptophyta,4JH2R@91835|fabids	35493|Streptophyta	T	Serine threonine-protein kinase	-	GO:0000003,GO:0000166,GO:0000278,GO:0000280,GO:0000281,GO:0000910,GO:0000911,GO:0001101,GO:0003674,GO:0003824,GO:0004672,GO:0004674,GO:0005488,GO:0005515,GO:0005524,GO:0005575,GO:0005622,GO:0005623,GO:0005634,GO:0005737,GO:0005829,GO:0005856,GO:0005874,GO:0005881,GO:0006355,GO:0006464,GO:0006468,GO:0006793,GO:0006796,GO:0006807,GO:0006935,GO:0006996,GO:0007049,GO:0007112,GO:0007140,GO:0007154,GO:…	2.7.11.1	ko:K06228	ko04341,map04341	-	-	-	ko00000,ko00001,ko01000,ko01001	-	-	-	Arm,HEAT,HEAT_2,Pkinase
HR	evm.model.Chr2.3171	102107.XP_008234575.1	5.24e-120	341.0	KOG3382@1|root,KOG3382@2759|Eukaryota,37IR3@33090|Viridiplantae,3GIGB@35493|Streptophyta,4JGZF@91835|fabids	35493|Streptophyta	C	Accessory subunit of the mitochondrial membrane respiratory chain NADH dehydrogenase (Complex I), that is believed not to be involved in catalysis. Complex I functions in the transfer of electrons from NADH to the respiratory chain. The immediate electron acceptor for the enzyme is believed to be ubiquinone	-	GO:0003674,GO:0005488,GO:0005575,GO:0005622,GO:0005623,GO:0005737,GO:0005739,GO:0005740,GO:0005743,GO:0005746,GO:0005747,GO:0006950,GO:0006979,GO:0008150,GO:0009719,GO:0009725,GO:0009735,GO:0010033,GO:0016020,GO:0019866,GO:0030964,GO:0031090,GO:0031966,GO:0031967,GO:0031975,GO:0032991,GO:0042221,GO:0043167,GO:0043169,GO:0043226,GO:0043227,GO:0043229,GO:0043231,GO:0044422,GO:0044424,GO:0044425,GO:…	-	ko:K11352,ko:K18160	ko00190,ko01100,ko04714,ko04723,ko04932,ko05010,ko05012,ko05016,map00190,map01100,map04714,map04723,map04932,map05010,map05012,map05016	M00146	-	-	ko00000,ko00001,ko00002,ko03029	3.D.1.6	-	-	NDUFA12
HR	evm.model.Chr2.3106	102107.XP_008234646.1	7.09e-238	657.0	2ASH3@1|root,2RZPQ@2759|Eukaryota,37V3Z@33090|Viridiplantae,3GJ1Y@35493|Streptophyta,4JQKS@91835|fabids	35493|Streptophyta	-	-	-	-	-	-	-	-	-	-	-	-	-	-	-
HR	evm.model.Chr2.2294	3760.EMJ19503	1.29e-167	468.0	KOG4548@1|root,KOG4548@2759|Eukaryota,37NKE@33090|Viridiplantae,3GEIX@35493|Streptophyta,4JDUK@91835|fabids	35493|Streptophyta	J	39S ribosomal protein L46	-	-	-	ko:K17427	-	-	-	-	br01610,ko00000,ko03011	-	-	-	-
HR	evm.model.Chr2.1371	102107.XP_008232423.1	0.0	1133.0	KOG1267@1|root,KOG1267@2759|Eukaryota,37JQY@33090|Viridiplantae,3G9Z2@35493|Streptophyta,4JSQ7@91835|fabids	35493|Streptophyta	K	mTERF	-	GO:0003674,GO:0003676,GO:0003723,GO:0003727,GO:0005488,GO:0005575,GO:0005622,GO:0005623,GO:0005737,GO:0005739,GO:0006139,GO:0006396,GO:0006725,GO:0006807,GO:0006996,GO:0007005,GO:0008150,GO:0008152,GO:0008380,GO:0009507,GO:0009536,GO:0009657,GO:0009658,GO:0009987,GO:0010467,GO:0016043,GO:0016070,GO:0019843,GO:0022607,GO:0022613,GO:0022618,GO:0032502,GO:0034622,GO:0034641,GO:0042254,GO:0042255,GO:…	-	-	-	-	-	-	-	-	-	-	mTERF
HR	evm.model.Chr2.490_evm.model.Chr2.491	102107.XP_008231673.1	1.16e-236	657.0	KOG1267@1|root,KOG1267@2759|Eukaryota	2759|Eukaryota	S	termination of mitochondrial transcription	-	-	-	ko:K15032	-	-	-	-	ko00000,ko03012,ko03029	-	-	-	mTERF
HR	evm.model.Chr2.1786	102107.XP_008232996.1	0.0	923.0	COG5434@1|root,2QPMF@2759|Eukaryota,37NEB@33090|Viridiplantae,3G9HA@35493|Streptophyta,4JJ70@91835|fabids	35493|Streptophyta	G	Belongs to the glycosyl hydrolase 28 family	-	-	-	-	-	-	-	-	-	-	-	-	Glyco_hydro_28,Pectate_lyase_3
HR	evm.model.Chr2.2644	3760.EMJ21734	0.0	1062.0	COG0515@1|root,2QV42@2759|Eukaryota,37TFB@33090|Viridiplantae,3GHDM@35493|Streptophyta,4JT6G@91835|fabids	35493|Streptophyta	T	inactive receptor kinase	-	-	2.7.11.1	ko:K04733	ko04010,ko04064,ko04620,ko04621,ko04624,ko04722,ko05133,ko05140,ko05142,ko05145,ko05152,ko05162,ko05164,map04010,map04064,map04620,map04621,map04624,map04722,map05133,map05140,map05142,map05145,map05152,map05162,map05164	M00686	-	-	ko00000,ko00001,ko00002,ko01000,ko01001	-	-	-	LRRNT_2,LRR_1,LRR_4,LRR_8,Pkinase,Pkinase_Tyr
HR	evm.model.Chr2.1755	102107.XP_008244638.1	0.0	1099.0	COG2124@1|root,KOG0157@2759|Eukaryota,37IK4@33090|Viridiplantae,3G7CM@35493|Streptophyta,4JEK9@91835|fabids	35493|Streptophyta	Q	Cytochrome p450	-	GO:0003674,GO:0003824,GO:0004497,GO:0006082,GO:0006629,GO:0006631,GO:0008150,GO:0008152,GO:0009987,GO:0016491,GO:0016705,GO:0016713,GO:0018685,GO:0019752,GO:0032787,GO:0043436,GO:0044237,GO:0044238,GO:0044255,GO:0044281,GO:0055114,GO:0071704	-	ko:K15398	ko00073,ko01100,map00073,map01100	-	R09451	RC00797	ko00000,ko00001,ko00199,ko01000	-	-	-	p450
HR	evm.model.Chr2.1750	3760.EMJ20234	0.0	981.0	29D15@1|root,2RK50@2759|Eukaryota,37K7D@33090|Viridiplantae,3G7QT@35493|Streptophyta,4JGAN@91835|fabids	35493|Streptophyta	I	glycerol-3-phosphate acyltransferase	-	GO:0003674,GO:0003824,GO:0005575,GO:0005622,GO:0005623,GO:0005737,GO:0005783,GO:0006793,GO:0006796,GO:0008150,GO:0008152,GO:0008374,GO:0009058,GO:0009059,GO:0009987,GO:0010143,GO:0012505,GO:0016020,GO:0016311,GO:0016740,GO:0016746,GO:0016747,GO:0016787,GO:0016788,GO:0016791,GO:0042578,GO:0043170,GO:0043226,GO:0043227,GO:0043229,GO:0043231,GO:0044237,GO:0044424,GO:0044444,GO:0044464,GO:0071704,GO:…	2.3.1.15,2.3.1.198	ko:K13508	ko00561,ko00564,ko01100,ko01110,map00561,map00564,map01100,map01110	M00089	R00851,R06872,R09380	RC00004,RC00037,RC00039,RC00041	ko00000,ko00001,ko00002,ko01000,ko01004	-	-	-	Acyltransferase,HAD
HR	evm.model.Chr2.41	102107.XP_008231457.1	0.0	2731.0	COG0187@1|root,KOG0355@2759|Eukaryota,37SPK@33090|Viridiplantae,3GGWG@35493|Streptophyta,4JITP@91835|fabids	35493|Streptophyta	B	Control of topological states of DNA by transient breakage and subsequent rejoining of DNA strands. Topoisomerase II makes double-strand breaks	-	-	5.99.1.3	ko:K03164	ko01524,map01524	-	-	-	ko00000,ko00001,ko01000,ko03032,ko03036	-	-	-	DNA_gyraseB,DNA_topoisoIV,HATPase_c,TOPRIM_C,Toprim
HR	evm.model.Chr2.27	3760.EMJ21442	2.65e-175	509.0	28KU8@1|root,2QTAG@2759|Eukaryota,37JFX@33090|Viridiplantae,3GCEP@35493|Streptophyta,4JITD@91835|fabids	35493|Streptophyta	S	STELLO glycosyltransferases	-	-	-	-	-	-	-	-	-	-	-	-	STELLO
HR	evm.model.Chr2.1943	3760.EMJ21846	0.0	1098.0	COG0457@1|root,KOG1840@2759|Eukaryota,37N3V@33090|Viridiplantae,3G7X4@35493|Streptophyta,4JE20@91835|fabids	35493|Streptophyta	Z	nephrocystin-3-like	-	GO:0001655,GO:0001822,GO:0001889,GO:0001894,GO:0001895,GO:0001947,GO:0002009,GO:0003007,GO:0003143,GO:0003205,GO:0003230,GO:0003279,GO:0003283,GO:0003341,GO:0003351,GO:0005575,GO:0005622,GO:0005623,GO:0005737,GO:0005829,GO:0005929,GO:0006928,GO:0006996,GO:0007017,GO:0007018,GO:0007275,GO:0007368,GO:0007369,GO:0007389,GO:0007507,GO:0008150,GO:0009653,GO:0009790,GO:0009799,GO:0009855,GO:0009887,GO:…	-	-	-	-	-	-	-	-	-	-	TPR_10,TPR_12,TPR_7,TPR_8
HR	evm.model.Chr2.2484_evm.model.Chr2.2485	102107.XP_008233763.1	0.0	2117.0	COG0542@1|root,KOG1051@2759|Eukaryota,37MBB@33090|Viridiplantae,3G786@35493|Streptophyta,4JIWU@91835|fabids	35493|Streptophyta	O	AAA domain (Cdc48 subfamily)	-	GO:0008150,GO:0009719,GO:0009725,GO:0010033,GO:0014070,GO:0033993,GO:0042221,GO:0050896,GO:1901700,GO:1902347	-	-	-	-	-	-	-	-	-	-	AAA_2,Clp_N
HR	evm.model.Chr2.1017	3760.EMJ20220	0.0	1003.0	COG2124@1|root,KOG0156@2759|Eukaryota,37Q52@33090|Viridiplantae,3GDRZ@35493|Streptophyta,4JJQ3@91835|fabids	35493|Streptophyta	Q	Cytochrome p450	-	GO:0003674,GO:0003824,GO:0004497,GO:0005575,GO:0006082,GO:0006629,GO:0006631,GO:0008150,GO:0008152,GO:0009058,GO:0009059,GO:0009987,GO:0010143,GO:0016020,GO:0016491,GO:0016705,GO:0016709,GO:0019395,GO:0019748,GO:0019752,GO:0030258,GO:0032787,GO:0034440,GO:0043170,GO:0043436,GO:0044237,GO:0044238,GO:0044255,GO:0044281,GO:0044550,GO:0052722,GO:0055114,GO:0071704,GO:1901576	-	ko:K15399,ko:K21995	ko00073,map00073	-	R09460	RC00709	ko00000,ko00001,ko00199,ko01000	-	-	-	p450
HR	evm.model.Chr2.1016	102107.XP_008231990.1	1.56e-160	449.0	KOG0800@1|root,KOG0800@2759|Eukaryota,37SZ9@33090|Viridiplantae,3GBSU@35493|Streptophyta,4JNV2@91835|fabids	35493|Streptophyta	O	RING-H2 finger protein	-	GO:0003674,GO:0003824,GO:0004842,GO:0006464,GO:0006508,GO:0006511,GO:0006807,GO:0008150,GO:0008152,GO:0009056,GO:0009057,GO:0009987,GO:0010498,GO:0016567,GO:0016740,GO:0019538,GO:0019787,GO:0019941,GO:0030163,GO:0032446,GO:0036211,GO:0043161,GO:0043170,GO:0043412,GO:0043632,GO:0044237,GO:0044238,GO:0044248,GO:0044257,GO:0044260,GO:0044265,GO:0044267,GO:0051603,GO:0061630,GO:0061659,GO:0070647,GO:…	-	-	-	-	-	-	-	-	-	-	zf-RING_2
HR	evm.model.Chr2.1496	102107.XP_008232594.1	6.82e-158	443.0	2CFFE@1|root,2QQ88@2759|Eukaryota,37I5N@33090|Viridiplantae,3GB45@35493|Streptophyta,4JNCT@91835|fabids	35493|Streptophyta	S	Axial regulator YABBY	-	GO:0000003,GO:0001708,GO:0003002,GO:0003006,GO:0003674,GO:0003700,GO:0005575,GO:0005622,GO:0005623,GO:0005634,GO:0006355,GO:0007275,GO:0007389,GO:0008150,GO:0009653,GO:0009791,GO:0009798,GO:0009888,GO:0009889,GO:0009908,GO:0009909,GO:0009933,GO:0009943,GO:0009944,GO:0009955,GO:0009987,GO:0010093,GO:0010154,GO:0010158,GO:0010229,GO:0010450,GO:0010468,GO:0010556,GO:0019219,GO:0019222,GO:0022414,GO:…	-	-	-	-	-	-	-	-	-	-	YABBY
HR	evm.model.Chr2.1030	3750.XP_008375586.1	1.88e-63	194.0	COG0199@1|root,KOG1741@2759|Eukaryota,37W8N@33090|Viridiplantae,3GKAP@35493|Streptophyta,4JUIG@91835|fabids	35493|Streptophyta	J	Ribosomal protein S14	-	GO:0005575,GO:0005622,GO:0005623,GO:0005737,GO:0005739,GO:0043226,GO:0043227,GO:0043229,GO:0043231,GO:0044424,GO:0044444,GO:0044464	-	ko:K02954	ko03010,map03010	M00178,M00179	-	-	br01610,ko00000,ko00001,ko00002,ko03011	-	-	-	Ribosomal_S14
HR	evm.model.Chr2.3202	102107.XP_008234542.1	0.0	1128.0	28JY2@1|root,2QSCE@2759|Eukaryota,37NTH@33090|Viridiplantae,3GCA9@35493|Streptophyta,4JI0Y@91835|fabids	35493|Streptophyta	S	WEB family protein At5g16730, chloroplastic-like	-	GO:0000003,GO:0000228,GO:0000280,GO:0000793,GO:0000794,GO:0000795,GO:0005575,GO:0005622,GO:0005623,GO:0005634,GO:0005694,GO:0005856,GO:0005875,GO:0006139,GO:0006259,GO:0006310,GO:0006725,GO:0006807,GO:0006996,GO:0007049,GO:0007127,GO:0007131,GO:0008150,GO:0008152,GO:0009987,GO:0015630,GO:0016043,GO:0022402,GO:0022414,GO:0031974,GO:0031981,GO:0032991,GO:0034641,GO:0035825,GO:0043170,GO:0043226,GO:…	-	-	-	-	-	-	-	-	-	-	WEMBL
HR	evm.model.Chr2.2373	102107.XP_008233495.1	1.16e-178	502.0	KOG1021@1|root,KOG1021@2759|Eukaryota,37JNW@33090|Viridiplantae,3GCZ8@35493|Streptophyta,4JMMR@91835|fabids	35493|Streptophyta	GMW	Glycosyltransferase	-	-	-	-	-	-	-	-	-	-	-	-	Exostosin
HR	evm.model.Chr2.1445	3760.EMJ20940	1.84e-187	520.0	28JQE@1|root,2QS3R@2759|Eukaryota,37MTS@33090|Viridiplantae,3GAPF@35493|Streptophyta,4JF7E@91835|fabids	35493|Streptophyta	S	Cell number regulator	-	-	-	-	-	-	-	-	-	-	-	-	PLAC8
HR	evm.model.Chr2.2776	102107.XP_008234333.1	0.0	1021.0	COG3669@1|root,KOG3340@2759|Eukaryota,37RHJ@33090|Viridiplantae,3GB8Z@35493|Streptophyta,4JH17@91835|fabids	35493|Streptophyta	G	alpha-L-fucosidase 1-like	-	GO:0003674,GO:0003824,GO:0004553,GO:0004560,GO:0005575,GO:0005622,GO:0005623,GO:0005737,GO:0005773,GO:0006516,GO:0006807,GO:0008150,GO:0008152,GO:0009056,GO:0009057,GO:0009100,GO:0009987,GO:0015928,GO:0016787,GO:0016798,GO:0019538,GO:0030163,GO:0043170,GO:0043226,GO:0043227,GO:0043229,GO:0043231,GO:0044237,GO:0044238,GO:0044248,GO:0044260,GO:0044265,GO:0044424,GO:0044444,GO:0044464,GO:0071704,GO:…	3.2.1.51	ko:K01206	ko00511,map00511	-	-	-	ko00000,ko00001,ko01000,ko04147	-	GH29	-	Alpha_L_fucos,F5_F8_type_C
HR	evm.model.Chr2.2318	102107.XP_008233619.1	4.41e-218	602.0	KOG1639@1|root,KOG1639@2759|Eukaryota,37NGS@33090|Viridiplantae,3GGMN@35493|Streptophyta,4JJIF@91835|fabids	35493|Streptophyta	I	Very-long-chain enoyl-CoA	-	GO:0000038,GO:0000902,GO:0000904,GO:0003674,GO:0003824,GO:0004312,GO:0005575,GO:0005622,GO:0005623,GO:0005737,GO:0005783,GO:0005789,GO:0005886,GO:0006082,GO:0006629,GO:0006631,GO:0006633,GO:0006643,GO:0006665,GO:0006807,GO:0007275,GO:0008150,GO:0008152,GO:0008610,GO:0009058,GO:0009653,GO:0009888,GO:0009922,GO:0009923,GO:0009987,GO:0010025,GO:0010026,GO:0010090,GO:0010091,GO:0010166,GO:0010927,GO:…	1.3.1.93	ko:K10258	ko00062,ko01040,ko01110,ko01212,map00062,map01040,map01110,map01212	M00415	R07761,R09449,R10828	RC00052,RC00120	ko00000,ko00001,ko00002,ko01000,ko01004	-	-	-	Steroid_dh
HR	evm.model.Chr2.1468	3760.EMJ22394	2.29e-159	447.0	KOG1674@1|root,KOG1674@2759|Eukaryota,37K82@33090|Viridiplantae,3G88K@35493|Streptophyta,4JKE5@91835|fabids	35493|Streptophyta	S	Cyclin	-	-	-	-	-	-	-	-	-	-	-	-	Cyclin
HR	evm.model.Chr2.1471	3760.EMJ20657	1.28e-234	650.0	KOG1721@1|root,KOG1721@2759|Eukaryota,37R9R@33090|Viridiplantae,3GG1C@35493|Streptophyta,4JF25@91835|fabids	35493|Streptophyta	S	ZINC FINGER protein	-	GO:0001067,GO:0003674,GO:0003676,GO:0003677,GO:0003700,GO:0005488,GO:0005575,GO:0005622,GO:0005623,GO:0005634,GO:0006355,GO:0008150,GO:0009889,GO:0010468,GO:0010556,GO:0019219,GO:0019222,GO:0031323,GO:0031326,GO:0043226,GO:0043227,GO:0043229,GO:0043231,GO:0044212,GO:0044424,GO:0044464,GO:0050789,GO:0050794,GO:0051171,GO:0051252,GO:0060255,GO:0065007,GO:0080090,GO:0097159,GO:0140110,GO:1901363,GO:…	-	-	-	-	-	-	-	-	-	-	zf-C2H2_6
HR	evm.model.Chr2.1473	102107.XP_008232574.1	0.0	1070.0	2CTCS@1|root,2RFWQ@2759|Eukaryota,37TP9@33090|Viridiplantae,3GGK7@35493|Streptophyta,4JPD0@91835|fabids	35493|Streptophyta	A	U1-like zinc finger	-	-	-	-	-	-	-	-	-	-	-	-	zf-met
HR	evm.model.Chr2.2745	3760.EMJ21217	0.0	1050.0	28K7G@1|root,2QSN5@2759|Eukaryota,37I7U@33090|Viridiplantae,3G7PY@35493|Streptophyta,4JD7Y@91835|fabids	35493|Streptophyta	T	receptor-like serine threonine-protein kinase	-	-	-	-	-	-	-	-	-	-	-	-	LRRNT_2,LRR_8,Pkinase_Tyr
HR	evm.model.Chr2.2754	102107.XP_008234352.1	0.0	1329.0	KOG4302@1|root,KOG4302@2759|Eukaryota,37HTN@33090|Viridiplantae,3GGX8@35493|Streptophyta,4JSPI@91835|fabids	35493|Streptophyta	DZ	65-kDa microtubule-associated protein	-	GO:0000226,GO:0000278,GO:0000280,GO:0000281,GO:0000910,GO:0000911,GO:0003674,GO:0005488,GO:0005515,GO:0005575,GO:0005622,GO:0005623,GO:0005634,GO:0005737,GO:0005856,GO:0005874,GO:0005881,GO:0005938,GO:0006996,GO:0007010,GO:0007017,GO:0007049,GO:0008017,GO:0008092,GO:0008150,GO:0009524,GO:0009574,GO:0009605,GO:0009607,GO:0009624,GO:0009653,GO:0009987,GO:0015630,GO:0015631,GO:0016043,GO:0022402,GO:…	-	ko:K16732	-	-	-	-	ko00000,ko03036,ko04812	-	-	-	MAP65_ASE1
HR	evm.model.Chr2.2709	102107.XP_008234404.1	0.0	1003.0	COG0477@1|root,KOG2533@2759|Eukaryota,37IU5@33090|Viridiplantae,3GC6T@35493|Streptophyta,4JIB4@91835|fabids	35493|Streptophyta	G	glycerol-3-phosphate transporter	-	GO:0008150,GO:0042592,GO:0048878,GO:0050801,GO:0055062,GO:0055081,GO:0055083,GO:0065007,GO:0065008,GO:0072505,GO:0072506,GO:0098771	-	ko:K13783	-	-	-	-	ko00000,ko02000	2.A.1.4	-	-	MFS_1,Sugar_tr
HR	evm.model.Chr2.1867	102107.XP_008233217.1	3.1e-52	165.0	2DZG4@1|root,2S708@2759|Eukaryota,37WQU@33090|Viridiplantae,3GKZ6@35493|Streptophyta,4JUZE@91835|fabids	35493|Streptophyta	S	Arabinogalactan peptide	-	-	-	-	-	-	-	-	-	-	-	-	AGP
HR	evm.model.Chr2.1865	3760.EMJ21332	1.75e-160	450.0	2BY5H@1|root,2S19J@2759|Eukaryota,37VRU@33090|Viridiplantae,3GJVY@35493|Streptophyta,4JUG5@91835|fabids	35493|Streptophyta	-	-	-	-	-	-	-	-	-	-	-	-	-	-	-
HR	evm.model.Chr2.1864	102107.XP_008233221.1	4.22e-209	577.0	2A6ZZ@1|root,2RYD1@2759|Eukaryota,37UDY@33090|Viridiplantae,3GIC2@35493|Streptophyta,4JU3D@91835|fabids	35493|Streptophyta	K	transcription factor	-	GO:0003674,GO:0003700,GO:0006355,GO:0007275,GO:0008150,GO:0009889,GO:0010468,GO:0010556,GO:0019219,GO:0019222,GO:0031323,GO:0031326,GO:0032501,GO:0032502,GO:0048366,GO:0048367,GO:0048731,GO:0048827,GO:0048856,GO:0050789,GO:0050794,GO:0051171,GO:0051252,GO:0060255,GO:0065007,GO:0080090,GO:0099402,GO:0140110,GO:1903506,GO:2000112,GO:2001141	-	-	-	-	-	-	-	-	-	-	AP2
HR	evm.model.Chr2.1181	102107.XP_008232176.1	1.44e-294	807.0	KOG1441@1|root,KOG1441@2759|Eukaryota,37SB2@33090|Viridiplantae,3GDQY@35493|Streptophyta,4JJ1Y@91835|fabids	35493|Streptophyta	EG	Xylulose 5-phosphate phosphate translocator	-	GO:0003674,GO:0005215,GO:0005342,GO:0005575,GO:0005622,GO:0005623,GO:0005737,GO:0006810,GO:0006811,GO:0006820,GO:0008028,GO:0008150,GO:0008509,GO:0008514,GO:0008643,GO:0009507,GO:0009526,GO:0009536,GO:0009941,GO:0015075,GO:0015120,GO:0015144,GO:0015318,GO:0015605,GO:0015711,GO:0015713,GO:0015717,GO:0015718,GO:0015748,GO:0015849,GO:0022857,GO:0031967,GO:0031975,GO:0034219,GO:0034220,GO:0035436,GO:…	-	ko:K15283	-	-	-	-	ko00000,ko02000	2.A.7.9	-	-	TPT
HR	evm.model.Chr2.2048	102107.XP_008244169.1	1.61e-255	698.0	COG3752@1|root,KOG4650@2759|Eukaryota,37J5R@33090|Viridiplantae,3G92E@35493|Streptophyta,4JGSB@91835|fabids	35493|Streptophyta	S	Protein of unknown function (DUF1295)	-	GO:0003674,GO:0003824,GO:0006629,GO:0008150,GO:0008152,GO:0008202,GO:0016229,GO:0016491,GO:0044238,GO:0055114,GO:0071704,GO:1901360	-	-	-	-	-	-	-	-	-	-	DUF1295
HR	evm.model.Chr2.2469	102107.XP_008233751.1	2.07e-189	525.0	COG0214@1|root,KOG3035@2759|Eukaryota,37MRI@33090|Viridiplantae,3GAY6@35493|Streptophyta,4JFK8@91835|fabids	35493|Streptophyta	I	GDSL esterase lipase	-	GO:0005575,GO:0005576,GO:0048046	-	-	-	-	-	-	-	-	-	-	Lipase_GDSL,Lipase_GDSL_2
HR	evm.model.Chr2.173	102107.XP_008231405.1	0.0	1085.0	28NJ9@1|root,2QUS9@2759|Eukaryota,37TJ6@33090|Viridiplantae,3GF4X@35493|Streptophyta,4JEIH@91835|fabids	35493|Streptophyta	S	Plant protein of unknown function (DUF936)	-	-	-	-	-	-	-	-	-	-	-	-	DUF936
HR	evm.model.Chr2.1544	102107.XP_008232642.1	0.0	879.0	COG1087@1|root,KOG1371@2759|Eukaryota,37JFV@33090|Viridiplantae,3GARW@35493|Streptophyta,4JEQF@91835|fabids	35493|Streptophyta	M	UDP-glucuronate 4-epimerase	-	GO:0005575,GO:0016020	5.1.3.6	ko:K08679	ko00520,ko01100,map00520,map01100	-	R01385	RC00289	ko00000,ko00001,ko01000	-	-	-	Epimerase,GDP_Man_Dehyd
HR	evm.model.Chr2.2819	102107.XP_008234298.1	0.0	2062.0	COG0525@1|root,KOG0432@2759|Eukaryota,37QQR@33090|Viridiplantae,3GB3U@35493|Streptophyta,4JDX4@91835|fabids	35493|Streptophyta	J	Belongs to the class-I aminoacyl-tRNA synthetase family	-	GO:0000003,GO:0003006,GO:0003674,GO:0003824,GO:0004812,GO:0004832,GO:0005575,GO:0005622,GO:0005623,GO:0005737,GO:0005739,GO:0005829,GO:0006082,GO:0006139,GO:0006399,GO:0006412,GO:0006418,GO:0006438,GO:0006518,GO:0006520,GO:0006725,GO:0006807,GO:0007275,GO:0008150,GO:0008152,GO:0009058,GO:0009059,GO:0009507,GO:0009536,GO:0009790,GO:0009791,GO:0009793,GO:0009987,GO:0010154,GO:0010467,GO:0016070,GO:…	6.1.1.9	ko:K01873	ko00970,map00970	M00359,M00360	R03665	RC00055,RC00523	ko00000,ko00001,ko00002,ko01000,ko01007,ko03016	-	-	-	Anticodon_1,Val_tRNA-synt_C,tRNA-synt_1
HR	evm.model.Chr2.1994	3760.EMJ20196	0.0	977.0	28W80@1|root,2R300@2759|Eukaryota,37Q0T@33090|Viridiplantae,3GGC8@35493|Streptophyta,4JIXE@91835|fabids	35493|Streptophyta	S	iq-domain	-	-	-	-	-	-	-	-	-	-	-	-	DUF4005,IQ
HR	evm.model.Chr3.988	3760.EMJ17132	2.53e-140	398.0	KOG0324@1|root,KOG0324@2759|Eukaryota,37N11@33090|Viridiplantae,3G7RW@35493|Streptophyta,4JHIX@91835|fabids	35493|Streptophyta	S	deSI-like protein	-	-	-	-	-	-	-	-	-	-	-	-	Peptidase_C97
HR	evm.model.Chr3.911	102107.XP_008228740.1	0.0	1228.0	KOG4197@1|root,KOG4197@2759|Eukaryota,37P49@33090|Viridiplantae,3GGM0@35493|Streptophyta,4JTSV@91835|fabids	35493|Streptophyta	S	Pentatricopeptide repeat-containing protein	-	-	-	-	-	-	-	-	-	-	-	-	DYW_deaminase,PPR
HR	evm.model.Chr3.1112	102107.XP_008231098.1	3.89e-205	566.0	COG0543@1|root,KOG0534@2759|Eukaryota,37NCB@33090|Viridiplantae,3G8G7@35493|Streptophyta,4JK8Z@91835|fabids	35493|Streptophyta	CH	Belongs to the flavoprotein pyridine nucleotide cytochrome reductase family	-	GO:0003674,GO:0003824,GO:0004128,GO:0005575,GO:0005618,GO:0005622,GO:0005623,GO:0005737,GO:0005783,GO:0005886,GO:0006091,GO:0008150,GO:0008152,GO:0009505,GO:0009987,GO:0012505,GO:0016020,GO:0016491,GO:0016651,GO:0016653,GO:0022900,GO:0030312,GO:0043226,GO:0043227,GO:0043229,GO:0043231,GO:0044237,GO:0044424,GO:0044444,GO:0044464,GO:0055114,GO:0071944	1.6.2.2	ko:K00326	ko00520,map00520	-	R00100	-	ko00000,ko00001,ko01000	-	-	-	FAD_binding_6,NAD_binding_1
HR	evm.model.Chr3.2456	3760.EMJ17140	1.82e-112	330.0	KOG3061@1|root,KOG3061@2759|Eukaryota,37U04@33090|Viridiplantae,3GHX3@35493|Streptophyta,4JPQZ@91835|fabids	35493|Streptophyta	O	cyclin-B1-2-like	-	-	-	ko:K11599	ko03050,map03050	-	-	-	ko00000,ko00001,ko03051	-	-	-	UMP1
HR	evm.model.Chr3.109	3760.EMJ22669	0.0	1187.0	COG1621@1|root,KOG0228@2759|Eukaryota,37RJM@33090|Viridiplantae,3GEBR@35493|Streptophyta,4JFUF@91835|fabids	35493|Streptophyta	G	Belongs to the glycosyl hydrolase 32 family	CWINV	GO:0003674,GO:0003824,GO:0004553,GO:0004564,GO:0005575,GO:0005618,GO:0005622,GO:0005623,GO:0005737,GO:0005773,GO:0005886,GO:0006950,GO:0006952,GO:0008150,GO:0009605,GO:0009607,GO:0009611,GO:0009620,GO:0009628,GO:0016020,GO:0016787,GO:0016798,GO:0030312,GO:0043207,GO:0043226,GO:0043227,GO:0043229,GO:0043231,GO:0044424,GO:0044444,GO:0044464,GO:0050832,GO:0050896,GO:0051704,GO:0051707,GO:0071944,GO:…	3.2.1.154,3.2.1.26	ko:K01193,ko:K20849	ko00052,ko00500,ko01100,map00052,map00500,map01100	-	R00801,R00802,R02410,R03635,R03921,R06088	RC00028,RC00077	ko00000,ko00001,ko01000	-	GH32	-	Glyco_hydro_32C,Glyco_hydro_32N
HR	evm.model.Chr3.2490	102107.XP_008230341.1	0.0	1071.0	28P0N@1|root,2QVM7@2759|Eukaryota,37JHG@33090|Viridiplantae,3GBHS@35493|Streptophyta,4JGA8@91835|fabids	35493|Streptophyta	T	Belongs to the protein kinase superfamily. Ser Thr protein kinase family	NIK1	GO:0002252,GO:0002376,GO:0003674,GO:0003824,GO:0004672,GO:0004674,GO:0004675,GO:0004888,GO:0005575,GO:0005622,GO:0005623,GO:0005634,GO:0005654,GO:0005737,GO:0005886,GO:0006464,GO:0006468,GO:0006793,GO:0006796,GO:0006807,GO:0006950,GO:0006952,GO:0007154,GO:0007165,GO:0007166,GO:0007167,GO:0007178,GO:0008104,GO:0008150,GO:0008152,GO:0009605,GO:0009607,GO:0009615,GO:0009987,GO:0016020,GO:0016301,GO:…	-	-	-	-	-	-	-	-	-	-	LRRNT_2,LRR_1,LRR_4,LRR_8,Pkinase,Pkinase_Tyr
HR	evm.model.Chr3.2489	3760.EMJ16204	0.0	1306.0	KOG4197@1|root,KOG4197@2759|Eukaryota,37MX1@33090|Viridiplantae,3GAQ7@35493|Streptophyta,4JKUJ@91835|fabids	35493|Streptophyta	S	Pentatricopeptide repeat-containing protein At3g02490	-	GO:0003674,GO:0003676,GO:0003723,GO:0003824,GO:0004518,GO:0004519,GO:0005488,GO:0005575,GO:0005622,GO:0005623,GO:0005737,GO:0005739,GO:0006139,GO:0006396,GO:0006725,GO:0006807,GO:0008150,GO:0008152,GO:0008380,GO:0009451,GO:0009987,GO:0010467,GO:0016070,GO:0016787,GO:0016788,GO:0034641,GO:0043170,GO:0043226,GO:0043227,GO:0043229,GO:0043231,GO:0043412,GO:0044237,GO:0044238,GO:0044424,GO:0044444,GO:…	-	-	-	-	-	-	-	-	-	-	PPR
HR	evm.model.Chr3.512	3760.EMJ16996	1.25e-198	550.0	KOG3120@1|root,KOG3120@2759|Eukaryota,37I15@33090|Viridiplantae,3GE9I@35493|Streptophyta,4JHSP@91835|fabids	35493|Streptophyta	S	Inorganic pyrophosphatase	-	GO:0003674,GO:0003824,GO:0004427,GO:0006793,GO:0006796,GO:0006950,GO:0007154,GO:0008150,GO:0008152,GO:0009267,GO:0009605,GO:0009987,GO:0009991,GO:0016036,GO:0016043,GO:0016311,GO:0016462,GO:0016787,GO:0016788,GO:0016791,GO:0016817,GO:0016818,GO:0022607,GO:0031667,GO:0031668,GO:0031669,GO:0033554,GO:0042578,GO:0042594,GO:0043933,GO:0044085,GO:0044237,GO:0050896,GO:0051259,GO:0051262,GO:0051716,GO:…	3.1.3.74,3.1.3.75	ko:K06124,ko:K13248	ko00564,ko00750,ko01100,map00564,map00750,map01100	-	R00173,R01911,R02494,R06870,R06871	RC00017	ko00000,ko00001,ko01000,ko01009	-	-	-	Put_Phosphatase
HR	evm.model.Chr3.2499	3760.EMJ17177	2.15e-137	389.0	2C7YN@1|root,2RY8E@2759|Eukaryota,37TYN@33090|Viridiplantae,3GHXA@35493|Streptophyta,4JPQS@91835|fabids	35493|Streptophyta	K	Ocs element-binding factor	-	GO:0003674,GO:0003700,GO:0005575,GO:0005622,GO:0005623,GO:0005634,GO:0006355,GO:0008150,GO:0009889,GO:0010468,GO:0010556,GO:0019219,GO:0019222,GO:0031323,GO:0031326,GO:0043226,GO:0043227,GO:0043229,GO:0043231,GO:0044424,GO:0044464,GO:0050789,GO:0050794,GO:0051171,GO:0051252,GO:0060255,GO:0065007,GO:0080090,GO:0140110,GO:1903506,GO:2000112,GO:2001141	-	-	-	-	-	-	-	-	-	-	bZIP_1
HR	evm.model.Chr3.2017	102107.XP_008229767.1	0.0	1328.0	COG1404@1|root,2QT1T@2759|Eukaryota,37NNF@33090|Viridiplantae,3GAJQ@35493|Streptophyta,4JJXC@91835|fabids	35493|Streptophyta	O	subtilisin-like protease	-	GO:0003674,GO:0003824,GO:0004175,GO:0004252,GO:0006508,GO:0006807,GO:0007275,GO:0008150,GO:0008152,GO:0008233,GO:0008236,GO:0009653,GO:0009719,GO:0009725,GO:0009733,GO:0009791,GO:0010015,GO:0010033,GO:0010101,GO:0010102,GO:0016787,GO:0017171,GO:0019538,GO:0022622,GO:0032501,GO:0032502,GO:0042221,GO:0043170,GO:0044238,GO:0048364,GO:0048527,GO:0048528,GO:0048731,GO:0048856,GO:0050896,GO:0070011,GO:…	-	-	-	-	-	-	-	-	-	-	Inhibitor_I9,PA,Peptidase_S8
HR	evm.model.Chr3.1185	102107.XP_008228913.1	6.24e-289	788.0	COG0637@1|root,KOG2914@2759|Eukaryota,37Q5N@33090|Viridiplantae,3GG77@35493|Streptophyta,4JEDM@91835|fabids	35493|Streptophyta	S	Bifunctional riboflavin kinase FMN phosphatase-like	-	-	2.7.1.26,3.1.3.102,3.1.3.96	ko:K17623,ko:K20884	ko00740,ko01100,ko01110,map00740,map01100,map01110	M00125	R00548,R00549,R11180	RC00002,RC00017	ko00000,ko00001,ko00002,ko01000,ko01009	-	-	-	HAD_2
HR	evm.model.Chr3.545	3760.EMJ16925	4.48e-231	635.0	KOG1573@1|root,KOG1573@2759|Eukaryota,37HHR@33090|Viridiplantae,3G9JW@35493|Streptophyta,4JJUI@91835|fabids	35493|Streptophyta	S	Inositol oxygenase 1-like	-	GO:0003674,GO:0003824,GO:0008150,GO:0008152,GO:0016491,GO:0016701,GO:0050113,GO:0055114	1.13.99.1	ko:K00469	ko00053,ko00562,map00053,map00562	-	R01184	RC00465	ko00000,ko00001,ko01000	-	-	-	MIOX
HR	evm.model.Chr3.2850	102107.XP_008230702.1	0.0	982.0	KOG0610@1|root,KOG0610@2759|Eukaryota,37SMF@33090|Viridiplantae,3GCT7@35493|Streptophyta,4JTGP@91835|fabids	35493|Streptophyta	T	Serine/Threonine protein kinases, catalytic domain	-	-	-	-	-	-	-	-	-	-	-	-	Pkinase
HR	evm.model.Chr3.2860	3760.EMJ18139	4.97e-114	328.0	2E1UM@1|root,2S94J@2759|Eukaryota,37X4H@33090|Viridiplantae,3GKP2@35493|Streptophyta,4JQWQ@91835|fabids	35493|Streptophyta	-	-	-	-	-	-	-	-	-	-	-	-	-	-	DUF761
HR	evm.model.Chr3.2402	102107.XP_008230244.1	1.85e-104	301.0	2B2KZ@1|root,2S0D0@2759|Eukaryota,37UW4@33090|Viridiplantae,3GJW9@35493|Streptophyta,4JU4H@91835|fabids	35493|Streptophyta	-	-	-	-	-	-	-	-	-	-	-	-	-	-	-
HR	evm.model.Chr3.482	102107.XP_008228390.1	0.0	1384.0	KOG4197@1|root,KOG4197@2759|Eukaryota,37JDU@33090|Viridiplantae,3G76F@35493|Streptophyta,4JCY7@91835|fabids	35493|Streptophyta	S	Pentatricopeptide repeat-containing protein	-	GO:0003674,GO:0003676,GO:0003723,GO:0003824,GO:0004518,GO:0004519,GO:0005488,GO:0005575,GO:0005622,GO:0005623,GO:0006139,GO:0006725,GO:0006807,GO:0007154,GO:0007165,GO:0008150,GO:0008152,GO:0009451,GO:0009987,GO:0016070,GO:0016787,GO:0016788,GO:0023052,GO:0031930,GO:0034641,GO:0043170,GO:0043226,GO:0043227,GO:0043229,GO:0043231,GO:0043412,GO:0044237,GO:0044238,GO:0044424,GO:0044464,GO:0046483,GO:…	-	-	-	-	-	-	-	-	-	-	PPR,PPR_2
HR	evm.model.Chr3.2439	102107.XP_008230396.1	6e-138	397.0	COG0657@1|root,KOG1515@2759|Eukaryota,37MSW@33090|Viridiplantae,3G9YR@35493|Streptophyta,4JNAT@91835|fabids	35493|Streptophyta	V	carboxylesterase 17	-	GO:0003674,GO:0003824,GO:0008150,GO:0008152,GO:0009056,GO:0016787	-	-	-	-	-	-	-	-	-	-	Abhydrolase_3
HR	evm.model.Chr3.3024	3760.EMJ16704	1.58e-285	779.0	28NDT@1|root,2QUZ8@2759|Eukaryota,37K1N@33090|Viridiplantae,3GCUK@35493|Streptophyta,4JNRW@91835|fabids	35493|Streptophyta	K	NAC domain-containing protein	-	-	-	-	-	-	-	-	-	-	-	-	NAM
HR	evm.model.Chr3.3025	3760.EMJ16214	0.0	979.0	KOG1990@1|root,KOG1990@2759|Eukaryota,37I8Q@33090|Viridiplantae,3GBYX@35493|Streptophyta,4JNF2@91835|fabids	35493|Streptophyta	L	CRS1_YhbY	-	GO:0000075,GO:0000077,GO:0003674,GO:0003676,GO:0003677,GO:0003700,GO:0005488,GO:0006355,GO:0006950,GO:0006974,GO:0008150,GO:0009314,GO:0009628,GO:0009889,GO:0009987,GO:0010212,GO:0010332,GO:0010468,GO:0010556,GO:0010564,GO:0019219,GO:0019222,GO:0031323,GO:0031326,GO:0031570,GO:0033043,GO:0033554,GO:0040020,GO:0043565,GO:0045786,GO:0048519,GO:0048523,GO:0050789,GO:0050794,GO:0050896,GO:0051128,GO:…	-	-	-	-	-	-	-	-	-	-	CRS1_YhbY
HR	evm.model.Chr3.3047	102107.XP_008230490.1	3.58e-198	548.0	COG0638@1|root,KOG0173@2759|Eukaryota,37RDB@33090|Viridiplantae,3GC54@35493|Streptophyta,4JRYU@91835|fabids	35493|Streptophyta	O	The proteasome is a multicatalytic proteinase complex which is characterized by its ability to cleave peptides with Arg, Phe, Tyr, Leu, and Glu adjacent to the leaving group at neutral or slightly basic pH	-	GO:0000502,GO:0005575,GO:0005622,GO:0005623,GO:0005839,GO:0019774,GO:0032991,GO:0044424,GO:0044464,GO:1902494,GO:1905368,GO:1905369	3.4.25.1	ko:K02739	ko03050,map03050	M00340	-	-	ko00000,ko00001,ko00002,ko01000,ko01002,ko03051	-	-	-	Proteasome
HR	evm.model.Chr3.1240	102107.XP_008229127.1	4.28e-178	501.0	28IJ9@1|root,2QQW5@2759|Eukaryota,37MMX@33090|Viridiplantae,3G9YQ@35493|Streptophyta,4JD7W@91835|fabids	35493|Streptophyta	K	transcription factor	-	GO:0000976,GO:0000977,GO:0001012,GO:0001067,GO:0003674,GO:0003676,GO:0003677,GO:0003682,GO:0003690,GO:0003700,GO:0005488,GO:0005515,GO:0005575,GO:0005622,GO:0005623,GO:0005634,GO:0005737,GO:0005829,GO:0006355,GO:0006810,GO:0006811,GO:0006820,GO:0006913,GO:0006950,GO:0006970,GO:0007154,GO:0007165,GO:0007231,GO:0007275,GO:0008150,GO:0008272,GO:0009267,GO:0009292,GO:0009294,GO:0009555,GO:0009605,GO:…	-	-	-	-	-	-	-	-	-	-	bZIP_1,bZIP_2
HR	evm.model.Chr3.2569	102107.XP_008230905.1	1.73e-268	735.0	28IZV@1|root,2QRBN@2759|Eukaryota,37Q1I@33090|Viridiplantae,3GD5S@35493|Streptophyta,4JH4N@91835|fabids	35493|Streptophyta	S	methylesterase 11	-	GO:0003674,GO:0003824,GO:0016787	-	-	-	-	-	-	-	-	-	-	Abhydrolase_1,Abhydrolase_6
HR	evm.model.Chr3.1264	102107.XP_008244858.1	7.25e-108	312.0	KOG3335@1|root,KOG3335@2759|Eukaryota,37TW6@33090|Viridiplantae,3GIBD@35493|Streptophyta,4JNYI@91835|fabids	35493|Streptophyta	S	Optic atrophy 3 protein (OPA3)	-	-	-	-	-	-	-	-	-	-	-	-	OPA3
HR	evm.model.Chr3.2135	3760.EMJ18174	6.74e-256	714.0	28KDE@1|root,2QSU8@2759|Eukaryota,37QMK@33090|Viridiplantae,3GHCQ@35493|Streptophyta,4JHPG@91835|fabids	35493|Streptophyta	S	Short calmodulin-binding motif containing conserved Ile and Gln residues.	-	-	-	-	-	-	-	-	-	-	-	-	IQ
HR	evm.model.Chr3.2149	102107.XP_008229815.1	0.0	872.0	COG0526@1|root,KOG0191@2759|Eukaryota,37JGD@33090|Viridiplantae,3GGJX@35493|Streptophyta,4JHEB@91835|fabids	35493|Streptophyta	O	Belongs to the protein disulfide isomerase family	PDIL2-3	GO:0003674,GO:0003756,GO:0003824,GO:0005575,GO:0005618,GO:0005622,GO:0005623,GO:0005737,GO:0005773,GO:0005783,GO:0005788,GO:0005794,GO:0005886,GO:0006457,GO:0006950,GO:0008150,GO:0009505,GO:0009987,GO:0012505,GO:0016020,GO:0016853,GO:0016860,GO:0016864,GO:0030312,GO:0031974,GO:0033554,GO:0034976,GO:0043226,GO:0043227,GO:0043229,GO:0043231,GO:0043233,GO:0044422,GO:0044424,GO:0044432,GO:0044444,GO:…	5.3.4.1	ko:K09584	ko04141,map04141	-	-	-	ko00000,ko00001,ko01000,ko03110,ko04131	-	-	-	Thioredoxin
HR	evm.model.Chr3.2163	3760.EMJ16509	0.0	915.0	KOG0167@1|root,KOG0167@2759|Eukaryota,37HUT@33090|Viridiplantae,3GESK@35493|Streptophyta,4JDER@91835|fabids	35493|Streptophyta	S	Armadillo/beta-catenin-like repeat	-	GO:0005575,GO:0005622,GO:0005623,GO:0005634,GO:0043226,GO:0043227,GO:0043229,GO:0043231,GO:0044424,GO:0044464	-	-	-	-	-	-	-	-	-	-	Arm
HR	evm.model.Chr3.2796_evm.model.Chr3.2797	102107.XP_008230754.1	0.0	907.0	COG5023@1|root,KOG1376@2759|Eukaryota,37JG4@33090|Viridiplantae,3GBTX@35493|Streptophyta,4JRTY@91835|fabids	35493|Streptophyta	Z	Tubulin is the major constituent of microtubules. It binds two moles of GTP, one at an exchangeable site on the beta chain and one at a non-exchangeable site on the alpha chain	-	-	-	ko:K07374	ko04145,ko04210,ko04530,ko04540,ko05130,map04145,map04210,map04530,map04540,map05130	-	-	-	ko00000,ko00001,ko03019,ko03036,ko04147,ko04812	-	-	-	Tubulin,Tubulin_C
HR	evm.model.Chr3.397	102107.XP_008228198.1	5.87e-204	571.0	2CS5U@1|root,2RAHZ@2759|Eukaryota,37QD8@33090|Viridiplantae,3GGXY@35493|Streptophyta,4JGN2@91835|fabids	35493|Streptophyta	K	Growth-regulating factor	-	GO:0005575,GO:0005622,GO:0005623,GO:0005634,GO:0007275,GO:0008150,GO:0032501,GO:0032502,GO:0043226,GO:0043227,GO:0043229,GO:0043231,GO:0044424,GO:0044464,GO:0048366,GO:0048367,GO:0048731,GO:0048827,GO:0048856,GO:0099402	-	-	-	-	-	-	-	-	-	-	QLQ,WRC
HR	evm.model.Chr3.1635	102107.XP_008229339.1	3.8e-273	748.0	COG5070@1|root,KOG1444@2759|Eukaryota,37PKX@33090|Viridiplantae,3G78R@35493|Streptophyta,4JHFI@91835|fabids	35493|Streptophyta	GOU	GDP-mannose transporter	-	GO:0006810,GO:0008150,GO:0015780,GO:0015931,GO:0051179,GO:0051234,GO:0055085,GO:0071702,GO:0071705,GO:1901264	-	ko:K15281	-	-	-	-	ko00000,ko02000	2.A.7.15	-	-	TPT
HR	evm.model.Chr3.2534	102107.XP_008230294.1	1.24e-155	441.0	COG5068@1|root,KOG0014@2759|Eukaryota,37QJG@33090|Viridiplantae,3GGEF@35493|Streptophyta	35493|Streptophyta	K	transcription factor	-	-	-	ko:K09264	-	-	-	-	ko00000,ko03000	-	-	-	K-box,SRF-TF
HR	evm.model.Chr3.2919	102107.XP_008230634.1	4.38e-288	786.0	KOG0800@1|root,KOG0800@2759|Eukaryota,37QEK@33090|Viridiplantae,3G84U@35493|Streptophyta,4JCYV@91835|fabids	35493|Streptophyta	O	RING-H2 finger protein	-	GO:0003674,GO:0003824,GO:0004842,GO:0006464,GO:0006508,GO:0006511,GO:0006807,GO:0008150,GO:0008152,GO:0009056,GO:0009057,GO:0009987,GO:0010498,GO:0016567,GO:0016740,GO:0019538,GO:0019787,GO:0019941,GO:0030163,GO:0032446,GO:0036211,GO:0043161,GO:0043170,GO:0043412,GO:0043632,GO:0044237,GO:0044238,GO:0044248,GO:0044257,GO:0044260,GO:0044265,GO:0044267,GO:0051603,GO:0061630,GO:0061659,GO:0070647,GO:…	2.3.2.27	ko:K19041	-	-	-	-	ko00000,ko01000,ko04121	-	-	-	zf-RING_2
HR	evm.model.Chr3.2924	102107.XP_008230632.1	0.0	958.0	2CMM7@1|root,2QQTE@2759|Eukaryota,37PEZ@33090|Viridiplantae,3GCAY@35493|Streptophyta,4JF2Y@91835|fabids	35493|Streptophyta	S	NHL domain-containing protein	-	-	-	-	-	-	-	-	-	-	-	-	NHL
HR	evm.model.Chr3.1616	3760.EMJ16599	2.33e-236	659.0	COG1601@1|root,KOG2767@2759|Eukaryota,37HVJ@33090|Viridiplantae,3GA9X@35493|Streptophyta,4JFSF@91835|fabids	35493|Streptophyta	J	eukaryotic translation initiation factor	EIF5	-	-	ko:K03262	ko03013,ko04214,map03013,map04214	-	-	-	ko00000,ko00001,ko03012	-	-	-	W2,eIF-5_eIF-2B
HR	evm.model.Chr3.1626	102107.XP_008229334.1	0.0	1243.0	KOG3002@1|root,KOG3002@2759|Eukaryota,388IT@33090|Viridiplantae,3GXBY@35493|Streptophyta,4JDQ1@91835|fabids	35493|Streptophyta	K	Seven in absentia protein family	-	GO:0003674,GO:0003824,GO:0004842,GO:0006464,GO:0006807,GO:0008150,GO:0008152,GO:0009987,GO:0016567,GO:0016740,GO:0019538,GO:0019787,GO:0032446,GO:0036211,GO:0043170,GO:0043412,GO:0044237,GO:0044238,GO:0044260,GO:0044267,GO:0061630,GO:0061659,GO:0070647,GO:0071704,GO:0140096,GO:1901564	2.3.2.27	ko:K04506	ko04013,ko04115,ko04120,ko04310,map04013,map04115,map04120,map04310	-	-	-	ko00000,ko00001,ko01000,ko04121	-	-	-	HMG_box,PMD,Sina
HR	evm.model.Chr3.3179	102107.XP_008231071.1	7.52e-87	255.0	COG0695@1|root,KOG1752@2759|Eukaryota,37UFC@33090|Viridiplantae,3GJKM@35493|Streptophyta,4JPEW@91835|fabids	35493|Streptophyta	O	Glutaredoxin	-	-	-	ko:K03676	-	-	-	-	ko00000,ko03110	-	-	-	Glutaredoxin
HR	evm.model.Chr3.2686	102107.XP_008230776.1	0.0	1424.0	KOG4197@1|root,KOG4197@2759|Eukaryota,37QXX@33090|Viridiplantae,3GBB3@35493|Streptophyta,4JI8W@91835|fabids	35493|Streptophyta	S	Pentatricopeptide repeat-containing protein At5g50390	-	GO:0003674,GO:0003676,GO:0003723,GO:0003824,GO:0004518,GO:0004519,GO:0005488,GO:0005575,GO:0005622,GO:0005623,GO:0006139,GO:0006725,GO:0006807,GO:0008150,GO:0008152,GO:0009451,GO:0009987,GO:0016070,GO:0016787,GO:0016788,GO:0034641,GO:0043170,GO:0043226,GO:0043227,GO:0043229,GO:0043231,GO:0043412,GO:0044237,GO:0044238,GO:0044424,GO:0044464,GO:0046483,GO:0071704,GO:0090304,GO:0090305,GO:0097159,GO:…	-	-	-	-	-	-	-	-	-	-	DYW_deaminase,PPR,PPR_2
HR	evm.model.Chr3.2694	102107.XP_008230769.1	0.0	2159.0	COG1196@1|root,KOG0996@2759|Eukaryota,37QW3@33090|Viridiplantae,3G779@35493|Streptophyta,4JGES@91835|fabids	35493|Streptophyta	BD	Structural maintenance of chromosomes protein	-	GO:0000003,GO:0000070,GO:0000278,GO:0000280,GO:0000819,GO:0003006,GO:0005575,GO:0005622,GO:0005623,GO:0005634,GO:0006323,GO:0006996,GO:0007049,GO:0007059,GO:0007076,GO:0007275,GO:0008150,GO:0009790,GO:0009791,GO:0009793,GO:0009987,GO:0010154,GO:0016043,GO:0022402,GO:0022414,GO:0030261,GO:0032501,GO:0032502,GO:0043226,GO:0043227,GO:0043229,GO:0043231,GO:0044424,GO:0044464,GO:0048285,GO:0048316,GO:…	-	ko:K06675	ko04111,map04111	-	-	-	ko00000,ko00001,ko03036	-	-	-	SMC_N,SMC_hinge
HR	evm.model.Chr3.334	102107.XP_008228136.1	3.29e-75	225.0	2BCYM@1|root,2S116@2759|Eukaryota,37V91@33090|Viridiplantae,3GJKY@35493|Streptophyta,4JQ7S@91835|fabids	35493|Streptophyta	S	Auxin responsive protein	-	GO:0001558,GO:0005575,GO:0005622,GO:0005623,GO:0005634,GO:0005737,GO:0005886,GO:0008150,GO:0016020,GO:0019897,GO:0019898,GO:0030307,GO:0040008,GO:0043226,GO:0043227,GO:0043229,GO:0043231,GO:0044424,GO:0044425,GO:0044459,GO:0044464,GO:0045927,GO:0048518,GO:0048522,GO:0050789,GO:0050794,GO:0051128,GO:0065007,GO:0071944	-	-	-	-	-	-	-	-	-	-	Auxin_inducible
HR	evm.model.Chr3.751	102107.XP_008228615.1	2.38e-276	754.0	COG3491@1|root,KOG0143@2759|Eukaryota,37J9W@33090|Viridiplantae,3G8C0@35493|Streptophyta,4JK6W@91835|fabids	35493|Streptophyta	Q	Belongs to the iron ascorbate-dependent oxidoreductase family	GA3ox2	GO:0001101,GO:0003674,GO:0003824,GO:0005575,GO:0005622,GO:0005623,GO:0005737,GO:0006082,GO:0006629,GO:0006720,GO:0006721,GO:0007154,GO:0007165,GO:0008150,GO:0008152,GO:0008299,GO:0008610,GO:0009058,GO:0009314,GO:0009416,GO:0009628,GO:0009639,GO:0009685,GO:0009686,GO:0009719,GO:0009725,GO:0009739,GO:0009740,GO:0009755,GO:0009987,GO:0010033,GO:0010114,GO:0010476,GO:0010817,GO:0016053,GO:0016101,GO:…	1.14.11.15	ko:K04124	ko00904,ko01110,map00904,map01110	-	R06336	RC01218	ko00000,ko00001,ko01000	-	-	-	2OG-FeII_Oxy,DIOX_N
HR	evm.model.Chr3.764	102107.XP_008228629.1	2.49e-294	805.0	28ISZ@1|root,2QR49@2759|Eukaryota,37PGY@33090|Viridiplantae,3GD71@35493|Streptophyta,4JE48@91835|fabids	35493|Streptophyta	S	Belongs to the NPH3 family	-	-	-	-	-	-	-	-	-	-	-	-	NPH3
HR	evm.model.Chr3.774	102107.XP_008228642.1	2.84e-118	338.0	KOG3352@1|root,KOG3352@2759|Eukaryota,37UP7@33090|Viridiplantae,3GI0P@35493|Streptophyta,4JP7V@91835|fabids	35493|Streptophyta	C	Cytochrome C oxidase, subunit	-	GO:0005575,GO:0005622,GO:0005623,GO:0005737,GO:0005739,GO:0005740,GO:0005743,GO:0005746,GO:0005751,GO:0006091,GO:0006119,GO:0006123,GO:0006139,GO:0006163,GO:0006164,GO:0006725,GO:0006753,GO:0006754,GO:0006793,GO:0006796,GO:0006807,GO:0006810,GO:0006811,GO:0006812,GO:0006839,GO:0008150,GO:0008152,GO:0009058,GO:0009060,GO:0009117,GO:0009123,GO:0009124,GO:0009126,GO:0009127,GO:0009141,GO:0009142,GO:…	-	ko:K02265	ko00190,ko01100,ko04260,ko04714,ko04932,ko05010,ko05012,ko05016,map00190,map01100,map04260,map04714,map04932,map05010,map05012,map05016	M00154	-	-	ko00000,ko00001,ko00002	3.D.4.11,3.D.4.8	-	-	COX5B
HR	evm.model.Chr3.2283	102107.XP_008230164.1	0.0	885.0	28K9J@1|root,2QR1S@2759|Eukaryota,37K39@33090|Viridiplantae,3GEN8@35493|Streptophyta,4JIVM@91835|fabids	35493|Streptophyta	K	Belongs to the GRAS family	-	-	-	-	-	-	-	-	-	-	-	-	GRAS
HR	evm.model.Chr3.307	102107.XP_008228108.1	0.0	912.0	2CMSX@1|root,2QRT4@2759|Eukaryota,37MKU@33090|Viridiplantae,3GABH@35493|Streptophyta,4JG33@91835|fabids	35493|Streptophyta	S	Remorin, C-terminal region	-	-	-	-	-	-	-	-	-	-	-	-	Remorin_C
HR	evm.model.Chr3.785	102107.XP_008228652.1	1.87e-96	282.0	KOG4198@1|root,KOG4198@2759|Eukaryota,37UMT@33090|Viridiplantae,3GIMS@35493|Streptophyta,4JPIH@91835|fabids	35493|Streptophyta	S	RNA-binding protein	-	GO:0003674,GO:0003676,GO:0003723,GO:0005488,GO:0097159,GO:1901363	-	-	-	-	-	-	-	-	-	-	zf-RanBP
HR	evm.model.Chr3.2600	102107.XP_008230869.1	6.61e-71	214.0	2C4UU@1|root,2S6T9@2759|Eukaryota,37WY1@33090|Viridiplantae,3GM6J@35493|Streptophyta,4JV72@91835|fabids	35493|Streptophyta	S	transcription factor	-	-	-	-	-	-	-	-	-	-	-	-	-
HR	evm.model.Chr3.291	102107.XP_008228095.1	8.31e-313	851.0	COG0554@1|root,KOG0729@2759|Eukaryota,37QMS@33090|Viridiplantae,3GD0M@35493|Streptophyta,4JERE@91835|fabids	35493|Streptophyta	O	Belongs to the AAA ATPase family	-	-	-	ko:K03061	ko03050,ko05169,map03050,map05169	M00341	-	-	ko00000,ko00001,ko00002,ko03051	-	-	-	AAA
HR	evm.model.Chr3.2668	3760.EMJ18230	0.0	1524.0	COG5409@1|root,KOG1162@2759|Eukaryota,37NK4@33090|Viridiplantae,3GACY@35493|Streptophyta,4JG3T@91835|fabids	35493|Streptophyta	U	phosphate transporter PHO1 homolog	-	GO:0005575,GO:0005622,GO:0005623,GO:0005737,GO:0005794,GO:0005802,GO:0005886,GO:0008150,GO:0012505,GO:0016020,GO:0031984,GO:0042592,GO:0043226,GO:0043227,GO:0043229,GO:0043231,GO:0044422,GO:0044424,GO:0044431,GO:0044444,GO:0044446,GO:0044464,GO:0048878,GO:0050801,GO:0055062,GO:0055065,GO:0055069,GO:0055076,GO:0055080,GO:0055081,GO:0055083,GO:0065007,GO:0065008,GO:0071944,GO:0072505,GO:0072506,GO:…	-	-	-	-	-	-	-	-	-	-	EXS,SPX
HR	evm.model.Chr3.2680	102107.XP_008230781.1	1.35e-178	502.0	28PEF@1|root,2QW26@2759|Eukaryota,37QIT@33090|Viridiplantae,3GFS7@35493|Streptophyta,4JJQB@91835|fabids	35493|Streptophyta	S	Rare lipoprotein A (RlpA)-like double-psi beta-barrel	-	GO:0005575,GO:0005618,GO:0005623,GO:0006949,GO:0008150,GO:0009653,GO:0009987,GO:0016020,GO:0030312,GO:0032502,GO:0044464,GO:0048646,GO:0048856,GO:0071944	-	ko:K20628	-	-	-	-	ko00000	-	-	-	DPBB_1,Pollen_allerg_1
HR	evm.model.Chr3.1711	102107.XP_008229204.1	0.0	1763.0	294WA@1|root,2RBTV@2759|Eukaryota,37R10@33090|Viridiplantae,3GXBX@35493|Streptophyta,4JJCC@91835|fabids	35493|Streptophyta	S	Zein-binding	-	-	-	-	-	-	-	-	-	-	-	-	Zein-binding
HR	evm.model.Chr3.608	3760.EMJ18474	2.88e-223	616.0	COG5641@1|root,KOG1601@2759|Eukaryota,37ICH@33090|Viridiplantae,3G7E5@35493|Streptophyta,4JFSP@91835|fabids	35493|Streptophyta	K	Transcriptional activator that specifically binds 5'- GATA-3' or 5'-GAT-3' motifs within gene promoters	-	GO:0000976,GO:0000977,GO:0000981,GO:0001012,GO:0001067,GO:0001085,GO:0001228,GO:0003674,GO:0003676,GO:0003677,GO:0003682,GO:0003690,GO:0003700,GO:0005488,GO:0005515,GO:0005575,GO:0005622,GO:0005623,GO:0005634,GO:0005667,GO:0006139,GO:0006351,GO:0006355,GO:0006357,GO:0006366,GO:0006725,GO:0006807,GO:0007623,GO:0008134,GO:0008150,GO:0008152,GO:0009058,GO:0009059,GO:0009314,GO:0009416,GO:0009628,GO:…	-	-	-	-	-	-	-	-	-	-	GATA
HR	evm.model.Chr3.607	3760.EMJ16668	4.3e-177	502.0	KOG1332@1|root,KOG1332@2759|Eukaryota,37JU8@33090|Viridiplantae,3GECF@35493|Streptophyta,4JH1D@91835|fabids	35493|Streptophyta	U	Belongs to the WD repeat SEC13 family	-	GO:0000323,GO:0002376,GO:0002474,GO:0002478,GO:0002495,GO:0002504,GO:0003674,GO:0005488,GO:0005515,GO:0005575,GO:0005622,GO:0005623,GO:0005634,GO:0005635,GO:0005643,GO:0005654,GO:0005737,GO:0005764,GO:0005765,GO:0005773,GO:0005774,GO:0005783,GO:0005789,GO:0005798,GO:0005829,GO:0006810,GO:0006886,GO:0006888,GO:0006900,GO:0006901,GO:0006903,GO:0006996,GO:0008104,GO:0008150,GO:0009966,GO:0009967,GO:…	-	ko:K14004	ko03013,ko04141,ko04150,map03013,map04141,map04150	M00404,M00427	-	-	ko00000,ko00001,ko00002,ko03019,ko04131	-	-	-	WD40
HR	evm.model.Chr3.601	3760.EMJ18710	4.58e-269	736.0	2BVTY@1|root,2QWIC@2759|Eukaryota,37SDF@33090|Viridiplantae,3G9ET@35493|Streptophyta,4JJB4@91835|fabids	35493|Streptophyta	S	non-haem dioxygenase in morphine synthesis N-terminal	DTA4	-	-	-	-	-	-	-	-	-	-	-	2OG-FeII_Oxy,DIOX_N
HR	evm.model.Chr3.611	102107.XP_008228440.1	1.32e-129	370.0	28I6W@1|root,2RN9B@2759|Eukaryota,37T7V@33090|Viridiplantae,3GA2X@35493|Streptophyta,4JP9R@91835|fabids	35493|Streptophyta	S	Belongs to the Casparian strip membrane proteins (CASP) family	-	GO:0003674,GO:0005488,GO:0048037,GO:0051536,GO:0051540	-	-	-	-	-	-	-	-	-	-	DUF588
HR	evm.model.Chr3.1491	102107.XP_008244515.1	8.16e-207	578.0	COG1482@1|root,KOG2757@2759|Eukaryota,37SYP@33090|Viridiplantae,3G97N@35493|Streptophyta,4JET2@91835|fabids	35493|Streptophyta	G	Belongs to the mannose-6-phosphate isomerase type 1 family	-	GO:0000003,GO:0000032,GO:0001101,GO:0003006,GO:0003674,GO:0003824,GO:0004476,GO:0005575,GO:0005622,GO:0005623,GO:0005737,GO:0005975,GO:0005996,GO:0006056,GO:0006057,GO:0006082,GO:0006139,GO:0006464,GO:0006486,GO:0006725,GO:0006732,GO:0006766,GO:0006767,GO:0006807,GO:0007275,GO:0007584,GO:0008150,GO:0008152,GO:0009058,GO:0009059,GO:0009100,GO:0009101,GO:0009108,GO:0009110,GO:0009225,GO:0009226,GO:…	5.3.1.8	ko:K01809	ko00051,ko00520,ko01100,ko01110,ko01130,map00051,map00520,map01100,map01110,map01130	M00114	R01819	RC00376	ko00000,ko00001,ko00002,ko01000	-	-	-	PMI_typeI
HR	evm.model.Chr3.1489	102107.XP_008221568.1	7.69e-105	303.0	COG0071@1|root,KOG0710@2759|Eukaryota,37TQV@33090|Viridiplantae,3GIA6@35493|Streptophyta	35493|Streptophyta	O	Belongs to the small heat shock protein (HSP20) family	-	-	-	ko:K13993	ko04141,map04141	-	-	-	ko00000,ko00001,ko03110	-	-	-	HSP20
HR	evm.model.Chr3.3205	102107.XP_008231043.1	8.95e-111	321.0	2CZ13@1|root,2S7QE@2759|Eukaryota,37WUY@33090|Viridiplantae,3GK9Q@35493|Streptophyta,4JR2Q@91835|fabids	35493|Streptophyta	-	-	-	-	-	-	-	-	-	-	-	-	-	-	-
HR	evm.model.Chr3.634	3760.EMJ18272	0.0	1913.0	COG1234@1|root,KOG2121@2759|Eukaryota,37MW3@33090|Viridiplantae,3GEAX@35493|Streptophyta,4JDA8@91835|fabids	35493|Streptophyta	S	Zinc phosphodiesterase ELAC protein	-	GO:0000959,GO:0000963,GO:0003674,GO:0003824,GO:0004518,GO:0004519,GO:0004521,GO:0004540,GO:0005575,GO:0005622,GO:0005623,GO:0005737,GO:0005739,GO:0006139,GO:0006396,GO:0006399,GO:0006725,GO:0006807,GO:0008033,GO:0008150,GO:0008152,GO:0009987,GO:0010467,GO:0016070,GO:0016787,GO:0016788,GO:0016891,GO:0016893,GO:0031123,GO:0034414,GO:0034470,GO:0034641,GO:0034660,GO:0042779,GO:0042780,GO:0042781,GO:…	3.1.26.11	ko:K00784	ko03013,map03013	-	-	-	ko00000,ko00001,ko01000,ko03016	-	-	-	Lactamase_B_2,Lactamase_B_4
HR	evm.model.Chr3.3234	102107.XP_008231229.1	2.09e-265	728.0	COG0515@1|root,KOG1187@2759|Eukaryota,37M91@33090|Viridiplantae,3G8TK@35493|Streptophyta,4JIZR@91835|fabids	35493|Streptophyta	T	Belongs to the protein kinase superfamily	-	-	-	-	-	-	-	-	-	-	-	-	Pkinase_Tyr
HR	evm.model.Chr3.1075	102107.XP_008228850.1	7.34e-231	639.0	28IJ6@1|root,2QUXV@2759|Eukaryota,37HVI@33090|Viridiplantae,3GC64@35493|Streptophyta,4JSII@91835|fabids	35493|Streptophyta	K	AP2-like ethylene-responsive transcription factor	-	GO:0000981,GO:0001101,GO:0003674,GO:0003700,GO:0006355,GO:0006357,GO:0006950,GO:0006970,GO:0008150,GO:0009414,GO:0009415,GO:0009628,GO:0009651,GO:0009719,GO:0009725,GO:0009737,GO:0009889,GO:0009891,GO:0009893,GO:0010029,GO:0010033,GO:0010035,GO:0010187,GO:0010468,GO:0010556,GO:0010557,GO:0010565,GO:0010604,GO:0019216,GO:0019217,GO:0019219,GO:0019222,GO:0031323,GO:0031325,GO:0031326,GO:0031328,GO:…	-	ko:K09285	-	-	-	-	ko00000,ko03000	-	-	-	AP2
HR	evm.model.Chr3.1871	3760.EMJ16162	0.0	1533.0	KOG2211@1|root,KOG2211@2759|Eukaryota,37MN9@33090|Viridiplantae,3GEQI@35493|Streptophyta,4JMMX@91835|fabids	35493|Streptophyta	U	Conserved oligomeric Golgi complex subunit	-	-	-	ko:K20292	-	-	-	-	ko00000,ko04131	-	-	-	COG5
HR	evm.model.Chr3.1419	102107.XP_008229148.1	0.0	904.0	KOG4197@1|root,KOG4197@2759|Eukaryota,37HXC@33090|Viridiplantae,3G8PK@35493|Streptophyta,4JRHN@91835|fabids	35493|Streptophyta	S	Pentatricopeptide repeat-containing protein At2g20710, mitochondrial-like	-	GO:0003674,GO:0003676,GO:0003723,GO:0003824,GO:0004518,GO:0004519,GO:0005488,GO:0005575,GO:0005622,GO:0005623,GO:0006139,GO:0006725,GO:0006807,GO:0008150,GO:0008152,GO:0009451,GO:0009987,GO:0016070,GO:0016787,GO:0016788,GO:0034641,GO:0043170,GO:0043226,GO:0043227,GO:0043229,GO:0043231,GO:0043412,GO:0044237,GO:0044238,GO:0044424,GO:0044464,GO:0046483,GO:0071704,GO:0090304,GO:0090305,GO:0097159,GO:…	-	-	-	-	-	-	-	-	-	-	PPR
HR	evm.model.Chr3.2768	102107.XP_008230776.1	0.0	1415.0	KOG4197@1|root,KOG4197@2759|Eukaryota,37QXX@33090|Viridiplantae,3GBB3@35493|Streptophyta,4JI8W@91835|fabids	35493|Streptophyta	S	Pentatricopeptide repeat-containing protein At5g50390	-	GO:0003674,GO:0003676,GO:0003723,GO:0003824,GO:0004518,GO:0004519,GO:0005488,GO:0005575,GO:0005622,GO:0005623,GO:0006139,GO:0006725,GO:0006807,GO:0008150,GO:0008152,GO:0009451,GO:0009987,GO:0016070,GO:0016787,GO:0016788,GO:0034641,GO:0043170,GO:0043226,GO:0043227,GO:0043229,GO:0043231,GO:0043412,GO:0044237,GO:0044238,GO:0044424,GO:0044464,GO:0046483,GO:0071704,GO:0090304,GO:0090305,GO:0097159,GO:…	-	-	-	-	-	-	-	-	-	-	DYW_deaminase,PPR,PPR_2
HR	evm.model.Chr3.122	3760.EMJ22674	0.0	942.0	KOG4197@1|root,KOG4197@2759|Eukaryota,37IDJ@33090|Viridiplantae,3GH2Y@35493|Streptophyta,4JTQ5@91835|fabids	35493|Streptophyta	T	PPR repeat	-	GO:0000159,GO:0005575,GO:0005622,GO:0005623,GO:0005634,GO:0005730,GO:0005737,GO:0005829,GO:0006464,GO:0006470,GO:0006793,GO:0006796,GO:0006807,GO:0008150,GO:0008152,GO:0008287,GO:0009987,GO:0016311,GO:0019538,GO:0031974,GO:0031981,GO:0032991,GO:0036211,GO:0043170,GO:0043226,GO:0043227,GO:0043228,GO:0043229,GO:0043231,GO:0043232,GO:0043233,GO:0043412,GO:0044237,GO:0044238,GO:0044260,GO:0044267,GO:…	-	-	-	-	-	-	-	-	-	-	PPR,PPR_2
HR	evm.model.Chr3.2777	102107.XP_008230769.1	0.0	2160.0	COG1196@1|root,KOG0996@2759|Eukaryota,37QW3@33090|Viridiplantae,3G779@35493|Streptophyta,4JGES@91835|fabids	35493|Streptophyta	BD	Structural maintenance of chromosomes protein	-	GO:0000003,GO:0000070,GO:0000278,GO:0000280,GO:0000819,GO:0003006,GO:0005575,GO:0005622,GO:0005623,GO:0005634,GO:0006323,GO:0006996,GO:0007049,GO:0007059,GO:0007076,GO:0007275,GO:0008150,GO:0009790,GO:0009791,GO:0009793,GO:0009987,GO:0010154,GO:0016043,GO:0022402,GO:0022414,GO:0030261,GO:0032501,GO:0032502,GO:0043226,GO:0043227,GO:0043229,GO:0043231,GO:0044424,GO:0044464,GO:0048285,GO:0048316,GO:…	-	ko:K06675	ko04111,map04111	-	-	-	ko00000,ko00001,ko03036	-	-	-	SMC_N,SMC_hinge
HR	evm.model.Chr3.145	3760.EMJ16647	9.89e-249	686.0	28PRB@1|root,2QWDR@2759|Eukaryota,37RD6@33090|Viridiplantae,3GAAR@35493|Streptophyta,4JG7N@91835|fabids	35493|Streptophyta	-	-	-	-	-	-	-	-	-	-	-	-	-	-	-
HR	evm.model.Chr3.1806	102107.XP_008229379.1	5.09e-154	452.0	COG4886@1|root,KOG0619@2759|Eukaryota,37PI5@33090|Viridiplantae,3G7IF@35493|Streptophyta,4JEK2@91835|fabids	35493|Streptophyta	T	Protein TOO MANY	-	GO:0000902,GO:0000904,GO:0001101,GO:0002682,GO:0002831,GO:0003002,GO:0003674,GO:0005102,GO:0005488,GO:0005515,GO:0005575,GO:0005618,GO:0005623,GO:0006950,GO:0006952,GO:0007275,GO:0007389,GO:0008150,GO:0008356,GO:0009505,GO:0009605,GO:0009607,GO:0009620,GO:0009653,GO:0009719,GO:0009725,GO:0009737,GO:0009791,GO:0009888,GO:0009987,GO:0010016,GO:0010026,GO:0010033,GO:0010090,GO:0010103,GO:0010374,GO:…	-	-	-	-	-	-	-	-	-	-	LRR_1,LRR_8
HR	evm.model.Chr3.1827	3760.EMJ18861	5.01e-254	696.0	28JNB@1|root,2QS1G@2759|Eukaryota,37R2Z@33090|Viridiplantae,3G8AW@35493|Streptophyta,4JFME@91835|fabids	35493|Streptophyta	-	-	-	-	-	-	-	-	-	-	-	-	-	-	-
HR	evm.model.Chr3.1838	102107.XP_008229410.1	2.78e-85	252.0	2E0NZ@1|root,2S830@2759|Eukaryota,37WTX@33090|Viridiplantae,3GM4D@35493|Streptophyta,4JR3C@91835|fabids	35493|Streptophyta	S	transcription factor	-	GO:0003674,GO:0003712,GO:0005488,GO:0005515,GO:0005575,GO:0005622,GO:0005623,GO:0005634,GO:0006355,GO:0007623,GO:0008150,GO:0009314,GO:0009416,GO:0009628,GO:0009639,GO:0009641,GO:0009889,GO:0009890,GO:0009892,GO:0010468,GO:0010556,GO:0010558,GO:0010605,GO:0010629,GO:0019219,GO:0019222,GO:0031323,GO:0031324,GO:0031326,GO:0031327,GO:0032502,GO:0042802,GO:0042803,GO:0043226,GO:0043227,GO:0043229,GO:…	-	-	-	-	-	-	-	-	-	-	-
HR	evm.model.Chr4.552	102107.XP_008225212.1	0.0	1015.0	28JSG@1|root,2QS69@2759|Eukaryota,37PBS@33090|Viridiplantae,3GFZN@35493|Streptophyta,4JSXD@91835|fabids	35493|Streptophyta	S	Protein CHUP1, chloroplastic	-	-	-	-	-	-	-	-	-	-	-	-	-
HR	evm.model.Chr4.1014	102107.XP_008225828.1	7.14e-167	466.0	COG0638@1|root,KOG0176@2759|Eukaryota,37HRH@33090|Viridiplantae,3G83C@35493|Streptophyta,4JFFW@91835|fabids	35493|Streptophyta	O	The proteasome is a multicatalytic proteinase complex which is characterized by its ability to cleave peptides with Arg, Phe, Tyr, Leu, and Glu adjacent to the leaving group at neutral or slightly basic pH	-	GO:0000502,GO:0005575,GO:0005622,GO:0005623,GO:0005839,GO:0019773,GO:0032991,GO:0044424,GO:0044464,GO:1902494,GO:1905368,GO:1905369	3.4.25.1	ko:K02729	ko03050,map03050	M00337,M00340	-	-	ko00000,ko00001,ko00002,ko01000,ko01002,ko03051	-	-	-	Proteasome,Proteasome_A_N
HR	evm.model.Chr4.1017	102107.XP_008225830.1	4.17e-107	308.0	COG0509@1|root,KOG3373@2759|Eukaryota,37U3Y@33090|Viridiplantae,3GHXS@35493|Streptophyta,4JP2N@91835|fabids	35493|Streptophyta	E	The H protein shuttles the methylamine group of glycine from the P protein to the T protein	-	GO:0005575,GO:0005622,GO:0005623,GO:0005737,GO:0005739,GO:0043226,GO:0043227,GO:0043229,GO:0043231,GO:0044424,GO:0044444,GO:0044464	-	ko:K02437	ko00260,ko00630,ko01100,ko01110,ko01130,ko01200,map00260,map00630,map01100,map01110,map01130,map01200	M00532	R01221	RC00022,RC02834	ko00000,ko00001,ko00002	-	-	-	GCV_H
HR	evm.model.Chr4.1007	102107.XP_008225821.1	5.74e-181	540.0	KOG4197@1|root,KOG4197@2759|Eukaryota,37SC3@33090|Viridiplantae,3GCXE@35493|Streptophyta,4JD0C@91835|fabids	35493|Streptophyta	S	Pentatricopeptide repeat-containing protein	-	GO:0003674,GO:0003676,GO:0003723,GO:0003824,GO:0004518,GO:0004519,GO:0005488,GO:0005575,GO:0005622,GO:0005623,GO:0006139,GO:0006725,GO:0006807,GO:0008150,GO:0008152,GO:0009451,GO:0009987,GO:0016070,GO:0016787,GO:0016788,GO:0034641,GO:0043170,GO:0043226,GO:0043227,GO:0043229,GO:0043231,GO:0043412,GO:0044237,GO:0044238,GO:0044424,GO:0044464,GO:0046483,GO:0071704,GO:0090304,GO:0090305,GO:0097159,GO:…	-	-	-	-	-	-	-	-	-	-	PPR,PPR_2,PPR_3
HR	evm.model.Chr4.1431	3760.EMJ13058	5.26e-114	332.0	COG0385@1|root,KOG2718@2759|Eukaryota,37PAH@33090|Viridiplantae,3G9UB@35493|Streptophyta,4JF6A@91835|fabids	35493|Streptophyta	P	sodium metabolite cotransporter BASS1	-	GO:0005575,GO:0005622,GO:0005623,GO:0005737,GO:0009507,GO:0009526,GO:0009536,GO:0009941,GO:0031967,GO:0031975,GO:0043226,GO:0043227,GO:0043229,GO:0043231,GO:0044422,GO:0044424,GO:0044434,GO:0044435,GO:0044444,GO:0044446,GO:0044464	-	ko:K03453	-	-	-	-	ko00000	2.A.28	-	-	SBF
HR	evm.model.Chr4.2752	102107.XP_008227544.1	0.0	2180.0	COG0553@1|root,KOG0387@2759|Eukaryota,37J62@33090|Viridiplantae,3G869@35493|Streptophyta,4JN5E@91835|fabids	35493|Streptophyta	KL	DNA excision repair protein ERCC-6-like	-	GO:0000018,GO:0000019,GO:0008150,GO:0009893,GO:0010035,GO:0010038,GO:0010604,GO:0019219,GO:0019222,GO:0031323,GO:0031325,GO:0042221,GO:0045911,GO:0045935,GO:0045951,GO:0046686,GO:0048518,GO:0048522,GO:0050789,GO:0050794,GO:0050896,GO:0051052,GO:0051054,GO:0051171,GO:0051173,GO:0060255,GO:0065007,GO:0080090	3.6.4.12	ko:K20093	-	-	-	-	ko00000,ko01000,ko03036	-	-	-	Helicase_C,SNF2_N
HR	evm.model.Chr4.1081	102107.XP_008225916.1	9.74e-176	490.0	COG0638@1|root,KOG0178@2759|Eukaryota,37QI6@33090|Viridiplantae,3GG7G@35493|Streptophyta,4JSVP@91835|fabids	35493|Streptophyta	O	The proteasome is a multicatalytic proteinase complex which is characterized by its ability to cleave peptides with Arg, Phe, Tyr, Leu, and Glu adjacent to the leaving group at neutral or slightly basic pH	-	GO:0000502,GO:0005575,GO:0005622,GO:0005623,GO:0005839,GO:0019773,GO:0032991,GO:0044424,GO:0044464,GO:1902494,GO:1905368,GO:1905369	3.4.25.1	ko:K02728	ko03050,map03050	M00337,M00340	-	-	ko00000,ko00001,ko00002,ko01000,ko01002,ko03051	-	-	-	Proteasome,Proteasome_A_N
HR	evm.model.Chr4.1067	3760.EMJ13933	1.77e-272	751.0	2CMMA@1|root,2QQTR@2759|Eukaryota,37IKU@33090|Viridiplantae,3GGIA@35493|Streptophyta,4JRQ7@91835|fabids	35493|Streptophyta	S	Polygalacturonase QRT3	-	-	-	-	-	-	-	-	-	-	-	-	Beta_helix
HR	evm.model.Chr4.137	3760.EMJ14320	1.52e-161	452.0	2BK1Y@1|root,2RYXV@2759|Eukaryota,37VZB@33090|Viridiplantae,3GKNR@35493|Streptophyta,4JU0F@91835|fabids	35493|Streptophyta	O	Prokaryotic RING finger family 4	-	-	-	-	-	-	-	-	-	-	-	-	zf-C3HC4_3
HR	evm.model.Chr4.119	3760.EMJ12869	4.37e-212	587.0	28JB2@1|root,2QVJD@2759|Eukaryota,37SMC@33090|Viridiplantae,3GHFI@35493|Streptophyta,4JEZQ@91835|fabids	35493|Streptophyta	S	PDDEXK-like family of unknown function	-	-	-	-	-	-	-	-	-	-	-	-	PDDEXK_6
HR	evm.model.Chr4.1804	102107.XP_008226730.1	6.54e-96	278.0	COG5126@1|root,KOG0028@2759|Eukaryota,37VMP@33090|Viridiplantae,3GJFZ@35493|Streptophyta,4JUNR@91835|fabids	35493|Streptophyta	DZ	calcium-binding protein	-	-	-	ko:K16465	-	-	-	-	ko00000,ko03036	-	-	-	EF-hand_8
HR	evm.model.Chr4.1410	102107.XP_008226223.1	0.0	956.0	COG5038@1|root,KOG1012@2759|Eukaryota,37HGC@33090|Viridiplantae,3GBHV@35493|Streptophyta,4JGVN@91835|fabids	35493|Streptophyta	S	C2 domain-containing protein	NTMC2T6.1	GO:0005575,GO:0005622,GO:0005623,GO:0005737,GO:0005773,GO:0005783,GO:0005886,GO:0012505,GO:0016020,GO:0043226,GO:0043227,GO:0043229,GO:0043231,GO:0044424,GO:0044444,GO:0044464,GO:0071944	2.2.1.6	ko:K01652	ko00290,ko00650,ko00660,ko00770,ko01100,ko01110,ko01130,ko01210,ko01230,map00290,map00650,map00660,map00770,map01100,map01110,map01130,map01210,map01230	M00019,M00570	R00006,R00014,R00226,R03050,R04672,R04673,R08648	RC00027,RC00106,RC01192,RC02744,RC02893	ko00000,ko00001,ko00002,ko01000	-	-	-	C2,SMP_LBD
HR	evm.model.Chr4.907	102107.XP_008225690.1	0.0	1491.0	2BYBV@1|root,2QPSI@2759|Eukaryota,37SNV@33090|Viridiplantae,3G9VN@35493|Streptophyta,4JFIW@91835|fabids	35493|Streptophyta	S	Protein CHUP1, chloroplastic-like	-	-	-	-	-	-	-	-	-	-	-	-	-
HR	evm.model.Chr4.918	3760.EMJ13401	4.69e-88	260.0	COG0200@1|root,KOG1742@2759|Eukaryota,37TS4@33090|Viridiplantae,3GHW2@35493|Streptophyta,4JIPJ@91835|fabids	35493|Streptophyta	J	Belongs to the universal ribosomal protein uL15 family	-	-	-	ko:K02900	ko03010,map03010	M00177	-	-	br01610,ko00000,ko00001,ko00002,ko03011	-	-	-	Ribosomal_L27A
HR	evm.model.Chr4.911	3760.EMJ12948	5.29e-206	570.0	KOG3081@1|root,KOG3081@2759|Eukaryota,37QUK@33090|Viridiplantae,3G7EQ@35493|Streptophyta,4JHP9@91835|fabids	35493|Streptophyta	U	The coatomer is a cytosolic protein complex that binds to dilysine motifs and reversibly associates with Golgi non- clathrin-coated vesicles, which further mediate biosynthetic protein transport from the ER, via the Golgi up to the trans Golgi network. The coatomer complex is required for budding from Golgi membranes, and is essential for the retrograde Golgi-to-ER transport of dilysine-tagged pr…	-	GO:0005575,GO:0005622,GO:0005623,GO:0005737,GO:0005773,GO:0005774,GO:0005794,GO:0005798,GO:0005829,GO:0006810,GO:0006888,GO:0006890,GO:0006891,GO:0008150,GO:0012505,GO:0012506,GO:0016020,GO:0016192,GO:0030117,GO:0030120,GO:0030126,GO:0030135,GO:0030137,GO:0030659,GO:0030660,GO:0030662,GO:0030663,GO:0031090,GO:0031410,GO:0031982,GO:0032991,GO:0043226,GO:0043227,GO:0043229,GO:0043231,GO:0044422,GO:…	-	ko:K17268	-	-	-	-	ko00000,ko04131,ko04147	-	-	-	Coatomer_E
HR	evm.model.Chr4.1855	102107.XP_008244333.1	9.18e-86	253.0	COG5262@1|root,KOG1756@2759|Eukaryota,37TTZ@33090|Viridiplantae,3GIA8@35493|Streptophyta,4JTPN@91835|fabids	35493|Streptophyta	B	Histone H2A	-	GO:0000228,GO:0000785,GO:0000790,GO:0003674,GO:0003676,GO:0003677,GO:0005488,GO:0005575,GO:0005618,GO:0005622,GO:0005623,GO:0005634,GO:0005694,GO:0005730,GO:0006325,GO:0006342,GO:0006355,GO:0006996,GO:0008150,GO:0009889,GO:0009890,GO:0009892,GO:0009987,GO:0010468,GO:0010556,GO:0010558,GO:0010605,GO:0010629,GO:0016043,GO:0016458,GO:0019219,GO:0019222,GO:0030312,GO:0031323,GO:0031324,GO:0031326,GO:…	-	ko:K11251	ko04217,ko05034,ko05322,map04217,map05034,map05322	-	-	-	ko00000,ko00001,ko03036,ko04147	-	-	-	Histone,Histone_H2A_C
HR	evm.model.Chr4.2443	102107.XP_008243080.1	3e-81	243.0	2CEWH@1|root,2S9RG@2759|Eukaryota,37X0N@33090|Viridiplantae,3GKU4@35493|Streptophyta,4JR6Y@91835|fabids	35493|Streptophyta	-	-	-	-	-	-	-	-	-	-	-	-	-	-	-
HR	evm.model.Chr4.2439	102107.XP_008243084.1	2.39e-236	652.0	28HEW@1|root,2QPSY@2759|Eukaryota,37KNK@33090|Viridiplantae,3GDJJ@35493|Streptophyta,4JM9V@91835|fabids	35493|Streptophyta	S	4-hydroxy-tetrahydrodipicolinate reductase 2	-	GO:0003674,GO:0003824,GO:0005575,GO:0005622,GO:0005623,GO:0005737,GO:0006082,GO:0006520,GO:0006807,GO:0008150,GO:0008152,GO:0008652,GO:0008839,GO:0009058,GO:0009507,GO:0009532,GO:0009536,GO:0009570,GO:0009987,GO:0016053,GO:0016491,GO:0016627,GO:0016628,GO:0019752,GO:0019877,GO:0043226,GO:0043227,GO:0043229,GO:0043231,GO:0043436,GO:0043648,GO:0043650,GO:0044237,GO:0044238,GO:0044249,GO:0044281,GO:…	1.17.1.8	ko:K00215	ko00261,ko00300,ko01100,ko01110,ko01120,ko01130,ko01230,map00261,map00300,map01100,map01110,map01120,map01130,map01230	M00016,M00525,M00526,M00527	R04198,R04199	RC00478	ko00000,ko00001,ko00002,ko01000	-	-	-	DapB_C,DapB_N
HR	evm.model.Chr4.416	102107.XP_008225065.1	4.88e-147	414.0	28J1D@1|root,2RYDA@2759|Eukaryota,37TYM@33090|Viridiplantae,3GII7@35493|Streptophyta,4JRZ1@91835|fabids	35493|Streptophyta	S	Tetraspanin family	-	-	-	ko:K17345	-	-	-	-	ko00000,ko04147	-	-	-	Tetraspannin
HR	evm.model.Chr4.866	3760.EMJ14495	0.0	2083.0	KOG0292@1|root,KOG0292@2759|Eukaryota,37P26@33090|Viridiplantae,3GD58@35493|Streptophyta,4JSCT@91835|fabids	35493|Streptophyta	U	The coatomer is a cytosolic protein complex that binds to dilysine motifs and reversibly associates with Golgi non- clathrin-coated vesicles, which further mediate biosynthetic protein transport from the ER, via the Golgi up to the trans Golgi network	-	GO:0005575,GO:0005622,GO:0005623,GO:0005737,GO:0005794,GO:0005798,GO:0006810,GO:0006886,GO:0006888,GO:0006890,GO:0006891,GO:0008104,GO:0008150,GO:0012505,GO:0012506,GO:0015031,GO:0015833,GO:0016020,GO:0016192,GO:0030117,GO:0030120,GO:0030126,GO:0030135,GO:0030137,GO:0030659,GO:0030660,GO:0030662,GO:0030663,GO:0031090,GO:0031410,GO:0031982,GO:0032991,GO:0033036,GO:0034613,GO:0042886,GO:0043226,GO:…	-	ko:K05236	-	-	-	-	ko00000,ko04131,ko04147	-	-	-	COPI_C,Coatomer_WDAD,WD40
HR	evm.model.Chr4.1580	102107.XP_008226457.1	1.62e-269	743.0	28JNR@1|root,2QRP9@2759|Eukaryota,37MB1@33090|Viridiplantae,3GAI7@35493|Streptophyta,4JM4N@91835|fabids	35493|Streptophyta	K	Transcription factor TCP4-like	TCP3	GO:0000003,GO:0003006,GO:0003674,GO:0003676,GO:0003677,GO:0003700,GO:0005488,GO:0006355,GO:0007275,GO:0008150,GO:0009653,GO:0009719,GO:0009725,GO:0009733,GO:0009790,GO:0009791,GO:0009793,GO:0009889,GO:0009965,GO:0009987,GO:0010016,GO:0010033,GO:0010154,GO:0010468,GO:0010556,GO:0019219,GO:0019222,GO:0022414,GO:0030154,GO:0031323,GO:0031326,GO:0032501,GO:0032502,GO:0040034,GO:0042221,GO:0045962,GO:…	-	-	-	-	-	-	-	-	-	-	TCP
HR	evm.model.Chr4.459	102107.XP_008225109.1	7.18e-93	284.0	2CMB7@1|root,2QPUY@2759|Eukaryota,37SQN@33090|Viridiplantae,3GH1N@35493|Streptophyta,4JNUT@91835|fabids	35493|Streptophyta	S	Pistil-specific extensin-like protein	-	GO:0001101,GO:0005575,GO:0005618,GO:0005623,GO:0005886,GO:0005911,GO:0008150,GO:0009505,GO:0009506,GO:0009719,GO:0009725,GO:0009753,GO:0010033,GO:0016020,GO:0030054,GO:0030312,GO:0042221,GO:0044464,GO:0048580,GO:0050789,GO:0050793,GO:0050896,GO:0051239,GO:0055044,GO:0065007,GO:0071944,GO:0080050,GO:1901700,GO:2000026,GO:2000033,GO:2000034,GO:2000241,GO:2000280	-	-	-	-	-	-	-	-	-	-	Pollen_Ole_e_I
HR	evm.model.Chr4.1517	102107.XP_008226529.1	0.0	909.0	COG0766@1|root,2QV7D@2759|Eukaryota,37NIZ@33090|Viridiplantae,3GGB0@35493|Streptophyta,4JRR0@91835|fabids	35493|Streptophyta	M	EPSP synthase (3-phosphoshikimate 1-carboxyvinyltransferase)	-	-	-	-	-	-	-	-	-	-	-	-	EPSP_synthase
HR	evm.model.Chr4.1502	3760.EMJ12580	0.0	1207.0	arCOG05967@1|root,2QSXK@2759|Eukaryota,37JS6@33090|Viridiplantae,3GBKD@35493|Streptophyta,4JKYC@91835|fabids	35493|Streptophyta	S	peptide-N(4)-(N-acetyl-beta- glucosaminyl)asparagine amidase	-	-	-	-	-	-	-	-	-	-	-	-	PNGaseA
HR	evm.model.Chr4.838	102107.XP_008225584.1	0.0	3117.0	COG4886@1|root,KOG0531@2759|Eukaryota,37KMA@33090|Viridiplantae,3GFIU@35493|Streptophyta,4JJ30@91835|fabids	35493|Streptophyta	T	187-kDa microtubule-associated protein	-	GO:0000003,GO:0000226,GO:0001578,GO:0001669,GO:0002177,GO:0005575,GO:0005622,GO:0005623,GO:0005737,GO:0005856,GO:0006996,GO:0007010,GO:0007017,GO:0007276,GO:0007283,GO:0008150,GO:0009987,GO:0012505,GO:0015630,GO:0016043,GO:0019953,GO:0022414,GO:0022607,GO:0030030,GO:0030031,GO:0030141,GO:0031410,GO:0031982,GO:0032501,GO:0032504,GO:0035082,GO:0043226,GO:0043227,GO:0043228,GO:0043229,GO:0043232,GO:…	-	-	-	-	-	-	-	-	-	-	LRR_4
HR	evm.model.Chr4.1536	3760.EMJ12580	0.0	1207.0	arCOG05967@1|root,2QSXK@2759|Eukaryota,37JS6@33090|Viridiplantae,3GBKD@35493|Streptophyta,4JKYC@91835|fabids	35493|Streptophyta	S	peptide-N(4)-(N-acetyl-beta- glucosaminyl)asparagine amidase	-	-	-	-	-	-	-	-	-	-	-	-	PNGaseA
HR	evm.model.Chr4.1977	102107.XP_008226889.1	4.43e-252	693.0	COG0224@1|root,KOG1531@2759|Eukaryota,37RB5@33090|Viridiplantae,3GAT8@35493|Streptophyta,4JJY8@91835|fabids	35493|Streptophyta	C	ATP synthase gamma chain	-	GO:0003674,GO:0005575,GO:0005622,GO:0005623,GO:0005737,GO:0006139,GO:0006163,GO:0006164,GO:0006725,GO:0006753,GO:0006754,GO:0006793,GO:0006796,GO:0006807,GO:0006810,GO:0006811,GO:0006812,GO:0008150,GO:0008152,GO:0009058,GO:0009117,GO:0009123,GO:0009124,GO:0009126,GO:0009127,GO:0009141,GO:0009142,GO:0009144,GO:0009145,GO:0009150,GO:0009152,GO:0009156,GO:0009161,GO:0009165,GO:0009167,GO:0009168,GO:…	-	ko:K02115	ko00190,ko00195,ko01100,map00190,map00195,map01100	M00157	-	-	ko00000,ko00001,ko00002,ko00194	3.A.2.1	-	-	ATP-synt
HR	evm.model.Chr4.1960	3760.EMJ13260	8.15e-149	418.0	COG5539@1|root,KOG3288@2759|Eukaryota,37Q66@33090|Viridiplantae,3GGQ4@35493|Streptophyta,4JNPD@91835|fabids	35493|Streptophyta	OT	Ubiquitin thioesterase	-	-	-	ko:K13719	ko04141,map04141	-	-	-	ko00000,ko00001,ko01000,ko01002	-	-	-	OTU
HR	evm.model.Chr4.1236	102107.XP_008226135.1	0.0	3415.0	KOG1997@1|root,KOG1997@2759|Eukaryota,37QIM@33090|Viridiplantae,3G8RK@35493|Streptophyta,4JCZ8@91835|fabids	35493|Streptophyta	T	Belongs to the DOCK family	-	GO:0003674,GO:0005085,GO:0005088,GO:0005089,GO:0005488,GO:0005515,GO:0005575,GO:0005622,GO:0005623,GO:0005634,GO:0005737,GO:0005783,GO:0005829,GO:0005886,GO:0006810,GO:0008064,GO:0008150,GO:0008360,GO:0009605,GO:0009606,GO:0009628,GO:0009629,GO:0009630,GO:0009958,GO:0009966,GO:0009987,GO:0010646,GO:0010928,GO:0012505,GO:0016020,GO:0016043,GO:0016192,GO:0017016,GO:0017048,GO:0019898,GO:0019899,GO:…	-	ko:K21852	-	-	-	-	ko00000,ko04131	-	-	-	DHR-2,DOCK-C2
HR	evm.model.Chr4.302	102107.XP_008224908.1	1.21e-75	226.0	COG5126@1|root,KOG0028@2759|Eukaryota,37VKD@33090|Viridiplantae,3GJFJ@35493|Streptophyta,4JUF6@91835|fabids	35493|Streptophyta	DZ	Calcium-binding protein PBP1-like	-	-	-	ko:K16465	-	-	-	-	ko00000,ko03036	-	-	-	EF-hand_8
HR	evm.model.Chr4.85	3760.EMJ13009	9.44e-193	535.0	COG0483@1|root,KOG2951@2759|Eukaryota,37M8T@33090|Viridiplantae,3GEX0@35493|Streptophyta,4JDDM@91835|fabids	35493|Streptophyta	G	Inositol-1-monophosphatase	-	GO:0000287,GO:0003674,GO:0003824,GO:0005488,GO:0005575,GO:0005622,GO:0005623,GO:0005737,GO:0005829,GO:0005886,GO:0005975,GO:0005996,GO:0006020,GO:0006021,GO:0006066,GO:0006082,GO:0006732,GO:0006766,GO:0006767,GO:0006793,GO:0006796,GO:0006950,GO:0007154,GO:0007165,GO:0008150,GO:0008152,GO:0008934,GO:0009056,GO:0009058,GO:0009108,GO:0009110,GO:0009266,GO:0009409,GO:0009628,GO:0009987,GO:0010347,GO:…	3.1.3.25,3.1.3.93	ko:K10047,ko:K13104	ko00053,ko00562,ko01100,ko01110,ko04070,map00053,map00562,map01100,map01110,map04070	M00114,M00131	R01185,R01186,R01187,R07674	RC00078	ko00000,ko00001,ko00002,ko01000,ko03041	-	-	-	Inositol_P
HR	evm.model.Chr4.1224	102107.XP_008226145.1	2.05e-312	851.0	28HXB@1|root,2QQ89@2759|Eukaryota,37RMS@33090|Viridiplantae,3GB7V@35493|Streptophyta,4JFHK@91835|fabids	35493|Streptophyta	S	Transglycosylase SLT domain	-	-	-	-	-	-	-	-	-	-	-	-	SLT
HR	evm.model.Chr4.799	3760.EMJ12851	1.45e-234	644.0	COG1235@1|root,2QWBK@2759|Eukaryota,37S3Q@33090|Viridiplantae,3GBUC@35493|Streptophyta,4JKRY@91835|fabids	35493|Streptophyta	S	Hydrolase	-	-	3.1.4.55	ko:K06167	ko00440,map00440	-	R10205	RC00296	ko00000,ko00001,ko01000	-	-	-	Lactamase_B_2
HR	evm.model.Chr4.774	102107.XP_008225501.1	1.58e-167	487.0	COG4886@1|root,KOG0619@2759|Eukaryota,37R5B@33090|Viridiplantae,3GA11@35493|Streptophyta,4JDRR@91835|fabids	35493|Streptophyta	S	Leucine Rich Repeat	-	GO:0005575,GO:0005622,GO:0005623,GO:0005737,GO:0005886,GO:0008150,GO:0009507,GO:0009536,GO:0009605,GO:0009607,GO:0009608,GO:0009610,GO:0009620,GO:0016020,GO:0043207,GO:0043226,GO:0043227,GO:0043229,GO:0043231,GO:0044403,GO:0044419,GO:0044424,GO:0044444,GO:0044464,GO:0050896,GO:0051704,GO:0051707,GO:0071944	-	-	-	-	-	-	-	-	-	-	LRR_1,LRR_8
HR	evm.model.Chr4.1671	3760.EMJ12546	0.0	1603.0	COG0699@1|root,KOG0446@2759|Eukaryota,37JBC@33090|Viridiplantae,3GF9E@35493|Streptophyta,4JRJ5@91835|fabids	35493|Streptophyta	U	Belongs to the TRAFAC class dynamin-like GTPase superfamily. Dynamin Fzo YdjA family	-	GO:0000266,GO:0000278,GO:0000281,GO:0000910,GO:0000911,GO:0003674,GO:0003824,GO:0003924,GO:0005488,GO:0005515,GO:0005575,GO:0005622,GO:0005623,GO:0005737,GO:0006996,GO:0007005,GO:0007049,GO:0008017,GO:0008092,GO:0008150,GO:0009504,GO:0009987,GO:0015631,GO:0016043,GO:0016462,GO:0016787,GO:0016817,GO:0016818,GO:0017111,GO:0022402,GO:0032506,GO:0044424,GO:0044444,GO:0044464,GO:0048285,GO:0051301,GO:…	-	-	-	-	-	-	-	-	-	-	Dynamin_N
HR	evm.model.Chr4.382	102107.XP_008224996.1	5.65e-200	559.0	KOG2366@1|root,KOG2366@2759|Eukaryota,37MJ5@33090|Viridiplantae,3GAJH@35493|Streptophyta,4JRNS@91835|fabids	35493|Streptophyta	G	Alpha galactosidase A	-	-	3.2.1.22	ko:K07407	ko00052,ko00561,ko00600,ko00603,map00052,map00561,map00600,map00603	-	R01101,R01103,R01104,R01194,R01329,R02926,R03634,R04019,R04470,R05549,R05961,R06091	RC00049,RC00059,RC00451	ko00000,ko00001,ko01000	-	-	-	Melibiase_2,Melibiase_2_C
HR	evm.model.Chr4.255_evm.model.Chr4.256	3760.EMJ12897	1.96e-231	635.0	COG2273@1|root,2QRCC@2759|Eukaryota,37HNT@33090|Viridiplantae,3GAM2@35493|Streptophyta,4JE8T@91835|fabids	35493|Streptophyta	G	Catalyzes xyloglucan endohydrolysis (XEH) and or endotransglycosylation (XET). Cleaves and religates xyloglucan polymers, an essential constituent of the primary cell wall, and thereby participates in cell wall construction of growing tissues	-	-	2.4.1.207	ko:K08235	-	-	-	-	ko00000,ko01000	-	-	-	Glyco_hydro_16,XET_C
HR	evm.model.Chr4.374	3760.EMJ13741	2.1e-65	199.0	2E004@1|root,2S7G7@2759|Eukaryota,37WSV@33090|Viridiplantae,3GKT9@35493|Streptophyta,4JR16@91835|fabids	35493|Streptophyta	-	-	-	-	-	-	-	-	-	-	-	-	-	-	-
HR	evm.model.Chr4.2129	102107.XP_008227076.1	5.29e-239	692.0	COG5059@1|root,KOG4280@2759|Eukaryota,37M26@33090|Viridiplantae,3G7IA@35493|Streptophyta,4JJ9Z@91835|fabids	35493|Streptophyta	Z	Belongs to the TRAFAC class myosin-kinesin ATPase superfamily. Kinesin family	-	GO:0000278,GO:0002376,GO:0002478,GO:0002495,GO:0002504,GO:0003674,GO:0003676,GO:0003677,GO:0003774,GO:0003777,GO:0003824,GO:0005488,GO:0005575,GO:0005622,GO:0005623,GO:0005737,GO:0005813,GO:0005815,GO:0005819,GO:0005829,GO:0005856,GO:0005871,GO:0005873,GO:0005875,GO:0006810,GO:0006890,GO:0006928,GO:0007017,GO:0007018,GO:0007049,GO:0008150,GO:0008283,GO:0008574,GO:0009987,GO:0015630,GO:0016192,GO:…	-	ko:K10400	-	-	-	-	ko00000,ko04812	-	-	-	Kinesin
HR	evm.model.Chr4.1275	3760.EMJ13271	1.11e-139	395.0	28SB7@1|root,2QZ0Q@2759|Eukaryota,37I9D@33090|Viridiplantae,3GCM7@35493|Streptophyta,4JHT6@91835|fabids	35493|Streptophyta	-	-	-	-	-	-	-	-	-	-	-	-	-	-	-
HR	evm.model.Chr4.2130	102107.XP_008227076.1	0.0	1129.0	COG5059@1|root,KOG4280@2759|Eukaryota,37M26@33090|Viridiplantae,3G7IA@35493|Streptophyta,4JJ9Z@91835|fabids	35493|Streptophyta	Z	Belongs to the TRAFAC class myosin-kinesin ATPase superfamily. Kinesin family	-	GO:0000278,GO:0002376,GO:0002478,GO:0002495,GO:0002504,GO:0003674,GO:0003676,GO:0003677,GO:0003774,GO:0003777,GO:0003824,GO:0005488,GO:0005575,GO:0005622,GO:0005623,GO:0005737,GO:0005813,GO:0005815,GO:0005819,GO:0005829,GO:0005856,GO:0005871,GO:0005873,GO:0005875,GO:0006810,GO:0006890,GO:0006928,GO:0007017,GO:0007018,GO:0007049,GO:0008150,GO:0008283,GO:0008574,GO:0009987,GO:0015630,GO:0016192,GO:…	-	ko:K10400	-	-	-	-	ko00000,ko04812	-	-	-	Kinesin
HR	evm.model.Chr4.347	3760.EMJ14787	2.03e-209	592.0	KOG1947@1|root,KOG1947@2759|Eukaryota,37KBY@33090|Viridiplantae,3G9QD@35493|Streptophyta,4JDM1@91835|fabids	35493|Streptophyta	S	Protein TRANSPORT INHIBITOR RESPONSE 1-like	-	-	-	ko:K14485	ko04075,map04075	-	-	-	ko00000,ko00001,ko04121	-	-	-	F-box-like,LRR_6
HR	evm.model.Chr4.1299	3760.EMJ13134	1.97e-170	476.0	COG0799@1|root,2RY19@2759|Eukaryota,37TSH@33090|Viridiplantae,3G8YC@35493|Streptophyta,4JKZ5@91835|fabids	35493|Streptophyta	S	Protein Iojap, chloroplastic-like	-	GO:0003674,GO:0005488,GO:0005575,GO:0005622,GO:0005623,GO:0005737,GO:0006417,GO:0008150,GO:0009507,GO:0009536,GO:0009889,GO:0009890,GO:0009892,GO:0010468,GO:0010556,GO:0010558,GO:0010605,GO:0010608,GO:0010629,GO:0017148,GO:0019222,GO:0031323,GO:0031324,GO:0031326,GO:0031327,GO:0032268,GO:0032269,GO:0034248,GO:0034249,GO:0043021,GO:0043023,GO:0043226,GO:0043227,GO:0043229,GO:0043231,GO:0044087,GO:…	-	-	-	-	-	-	-	-	-	-	RsfS
HR	evm.model.Chr4.1287	102107.XP_008226179.1	1.89e-165	466.0	2CXHC@1|root,2RXHA@2759|Eukaryota,37U2A@33090|Viridiplantae,3GIH0@35493|Streptophyta,4JQE7@91835|fabids	35493|Streptophyta	K	ZINC FINGER protein	-	GO:0000003,GO:0003006,GO:0003674,GO:0003700,GO:0005575,GO:0005622,GO:0005623,GO:0005634,GO:0006355,GO:0007154,GO:0007165,GO:0007275,GO:0008150,GO:0009314,GO:0009416,GO:0009628,GO:0009639,GO:0009791,GO:0009889,GO:0009908,GO:0009909,GO:0009987,GO:0010017,GO:0010018,GO:0010218,GO:0010468,GO:0010556,GO:0019219,GO:0019222,GO:0022414,GO:0023052,GO:0031323,GO:0031326,GO:0032501,GO:0032502,GO:0043226,GO:…	-	-	-	-	-	-	-	-	-	-	CCT
HR	evm.model.Chr4.1292	102107.XP_008226095.1	7.24e-266	726.0	COG5237@1|root,KOG2970@2759|Eukaryota,37NHR@33090|Viridiplantae,3G725@35493|Streptophyta,4JGXD@91835|fabids	35493|Streptophyta	S	post-GPI attachment to proteins factor	-	-	-	-	-	-	-	-	-	-	-	-	Per1
HR	evm.model.Chr4.1295	102107.XP_008226067.1	3.39e-291	795.0	28M0T@1|root,2QRV0@2759|Eukaryota,37RT0@33090|Viridiplantae,3GFTG@35493|Streptophyta,4JND3@91835|fabids	35493|Streptophyta	S	Protein ROOT PRIMORDIUM DEFECTIVE	-	-	-	-	-	-	-	-	-	-	-	-	PORR
HR	evm.model.Chr4.2078	102107.XP_008227026.1	5.15e-288	788.0	COG0206@1|root,2QRFN@2759|Eukaryota,37NH4@33090|Viridiplantae,3GAYP@35493|Streptophyta,4JF5S@91835|fabids	35493|Streptophyta	F	Cell division protein ftsZ	FTSZ1-1	GO:0000166,GO:0001882,GO:0001883,GO:0003674,GO:0003824,GO:0003924,GO:0005488,GO:0005515,GO:0005525,GO:0005575,GO:0005622,GO:0005623,GO:0005737,GO:0006996,GO:0008150,GO:0009314,GO:0009416,GO:0009507,GO:0009532,GO:0009536,GO:0009570,GO:0009628,GO:0009637,GO:0009657,GO:0009658,GO:0009902,GO:0009987,GO:0010020,GO:0016043,GO:0016462,GO:0016787,GO:0016817,GO:0016818,GO:0017076,GO:0017111,GO:0019001,GO:…	-	ko:K03531	ko04112,map04112	-	-	-	ko00000,ko00001,ko02048,ko03036,ko04812	-	-	-	FtsZ_C,Tubulin
HR	evm.model.Chr4.1359	102107.XP_008226273.1	0.0	922.0	COG4886@1|root,2QPT1@2759|Eukaryota,37MBX@33090|Viridiplantae,3G74G@35493|Streptophyta,4JMUK@91835|fabids	35493|Streptophyta	T	Belongs to the protein kinase superfamily. Ser Thr protein kinase family	-	-	-	-	-	-	-	-	-	-	-	-	LRRNT_2,LRR_1,LRR_8,Pkinase
HR	evm.model.Chr4.1340	102107.XP_008226280.1	1.06e-256	704.0	COG2890@1|root,KOG2904@2759|Eukaryota,37KIM@33090|Viridiplantae,3GA6X@35493|Streptophyta,4JG0Y@91835|fabids	35493|Streptophyta	J	Release factor glutamine	-	-	2.1.1.297	ko:K02493	-	-	R10806	RC00003,RC03279	ko00000,ko01000,ko03012	-	-	-	MTS,Methyltransf_31,PrmA
HR	evm.model.Chr4.1343	102107.XP_008226276.1	0.0	2039.0	COG5059@1|root,KOG0239@2759|Eukaryota,37M83@33090|Viridiplantae,3G9YT@35493|Streptophyta,4JKI0@91835|fabids	35493|Streptophyta	Z	Belongs to the TRAFAC class myosin-kinesin ATPase superfamily. Kinesin family	-	-	-	ko:K10406	-	-	-	-	ko00000,ko04812	-	-	-	Kinesin,Malectin
HR	evm.model.Chr4.1379	102107.XP_008226246.1	3.21e-249	687.0	28KMF@1|root,2QVSP@2759|Eukaryota,37T3B@33090|Viridiplantae,3GE7S@35493|Streptophyta,4JS4B@91835|fabids	35493|Streptophyta	S	Interactor of constitutive active ROPs	-	GO:0005575,GO:0005622,GO:0005623,GO:0005634,GO:0005886,GO:0008150,GO:0010817,GO:0016020,GO:0030427,GO:0032879,GO:0035838,GO:0042995,GO:0043226,GO:0043227,GO:0043229,GO:0043231,GO:0044424,GO:0044463,GO:0044464,GO:0050789,GO:0051049,GO:0051286,GO:0065007,GO:0065008,GO:0071944,GO:0090404,GO:0090406,GO:0120025,GO:0120038,GO:2000012	-	-	-	-	-	-	-	-	-	-	-
HR	evm.model.Chr4.624	102107.XP_008225230.1	0.0	872.0	28J55@1|root,2QTQE@2759|Eukaryota,37RJD@33090|Viridiplantae,3GADH@35493|Streptophyta,4JN5K@91835|fabids	35493|Streptophyta	S	Plant protein of unknown function (DUF641)	-	-	-	-	-	-	-	-	-	-	-	-	DUF641
HR	evm.model.Chr4.613	3760.EMJ14137	1.13e-97	285.0	2CI3F@1|root,2S39T@2759|Eukaryota,37VYG@33090|Viridiplantae,3GJZX@35493|Streptophyta,4JQGA@91835|fabids	35493|Streptophyta	-	-	-	-	-	-	-	-	-	-	-	-	-	-	-
HR	evm.model.Chr4.277	102107.XP_008224876.1	2.41e-259	739.0	COG5059@1|root,KOG0239@2759|Eukaryota,37JGY@33090|Viridiplantae,3GANA@35493|Streptophyta,4JGI2@91835|fabids	35493|Streptophyta	Z	Belongs to the TRAFAC class myosin-kinesin ATPase superfamily. Kinesin family	-	GO:0000003,GO:0000212,GO:0000226,GO:0000280,GO:0003674,GO:0003774,GO:0003777,GO:0003824,GO:0005575,GO:0005622,GO:0005623,GO:0005634,GO:0005737,GO:0005819,GO:0005856,GO:0005871,GO:0005872,GO:0005874,GO:0005875,GO:0005876,GO:0006928,GO:0006996,GO:0007010,GO:0007017,GO:0007018,GO:0007049,GO:0007051,GO:0007053,GO:0007140,GO:0007276,GO:0008150,GO:0008569,GO:0009524,GO:0009971,GO:0009987,GO:0015630,GO:…	-	ko:K10405	-	-	-	-	ko00000,ko03036,ko04812	-	-	-	Kinesin
HR	evm.model.Chr4.240	102107.XP_008224795.1	1.18e-273	749.0	KOG1441@1|root,KOG1441@2759|Eukaryota,37JDN@33090|Viridiplantae,3GB1P@35493|Streptophyta,4JI5C@91835|fabids	35493|Streptophyta	EG	Glucose-6-phosphate phosphate translocator 2	GPT2	GO:0003674,GO:0005215,GO:0005315,GO:0005342,GO:0005575,GO:0005622,GO:0005623,GO:0005737,GO:0005773,GO:0005774,GO:0006810,GO:0006811,GO:0006820,GO:0008028,GO:0008150,GO:0008152,GO:0008509,GO:0008514,GO:0008643,GO:0009314,GO:0009416,GO:0009605,GO:0009607,GO:0009624,GO:0009628,GO:0009642,GO:0009643,GO:0009743,GO:0009744,GO:0009746,GO:0009749,GO:0009987,GO:0010033,GO:0010109,GO:0015075,GO:0015120,GO:…	-	ko:K15283	-	-	-	-	ko00000,ko02000	2.A.7.9	-	-	TPT
HR	evm.model.Chr4.224	102107.XP_008224809.1	0.0	1229.0	COG2940@1|root,KOG2084@2759|Eukaryota,37PUC@33090|Viridiplantae,3GF06@35493|Streptophyta,4JGAD@91835|fabids	35493|Streptophyta	K	Zinc finger MYND domain-containing protein	-	GO:0000003,GO:0003006,GO:0003674,GO:0005488,GO:0005515,GO:0005575,GO:0005622,GO:0005623,GO:0005634,GO:0005737,GO:0006355,GO:0007276,GO:0007281,GO:0007283,GO:0007286,GO:0008150,GO:0009889,GO:0009890,GO:0009892,GO:0009987,GO:0010468,GO:0010556,GO:0010558,GO:0010605,GO:0010629,GO:0019219,GO:0019222,GO:0019899,GO:0019953,GO:0022412,GO:0022414,GO:0030154,GO:0031323,GO:0031324,GO:0031326,GO:0031327,GO:…	-	-	-	-	-	-	-	-	-	-	zf-MYND
HR	evm.model.Chr4.227	102107.XP_008224807.1	0.0	1471.0	KOG0165@1|root,KOG0165@2759|Eukaryota,37R7M@33090|Viridiplantae,3GGW1@35493|Streptophyta,4JJ08@91835|fabids	35493|Streptophyta	Z	Abnormal spindle-like microcephaly-associated protein homolog	-	-	-	ko:K16743	-	-	-	-	ko00000,ko03036	-	-	-	Arm,CH,IQ
HR	evm.model.Chr4.226	102107.XP_008224807.1	1.22e-305	876.0	KOG0165@1|root,KOG0165@2759|Eukaryota,37R7M@33090|Viridiplantae,3GGW1@35493|Streptophyta,4JJ08@91835|fabids	35493|Streptophyta	Z	Abnormal spindle-like microcephaly-associated protein homolog	-	-	-	ko:K16743	-	-	-	-	ko00000,ko03036	-	-	-	Arm,CH,IQ
HR	evm.model.Chr4.2231	102107.XP_008227168.1	2.38e-206	602.0	KOG2266@1|root,KOG2266@2759|Eukaryota,37M46@33090|Viridiplantae,3G7BT@35493|Streptophyta,4JKQP@91835|fabids	35493|Streptophyta	B	DEK C terminal domain	-	-	-	ko:K17046	-	-	-	-	ko00000,ko03036	-	-	-	DEK_C
HR	evm.model.Chr4.211	102107.XP_008224826.1	0.0	1083.0	2CCM3@1|root,2QU88@2759|Eukaryota,37KSP@33090|Viridiplantae,3GEQB@35493|Streptophyta,4JNSY@91835|fabids	35493|Streptophyta	S	BEST Arabidopsis thaliana protein match is	-	-	-	-	-	-	-	-	-	-	-	-	-
HR	evm.model.Chr4.184	3760.EMJ15099	2.74e-186	530.0	COG2132@1|root,KOG1263@2759|Eukaryota,37I5Z@33090|Viridiplantae,3G7TH@35493|Streptophyta,4JJV1@91835|fabids	35493|Streptophyta	Q	L-ascorbate oxidase homolog	-	-	-	-	-	-	-	-	-	-	-	-	Cu-oxidase,Cu-oxidase_2,Cu-oxidase_3
HR	evm.model.Chr4.181	3760.EMJ13157	4.77e-302	823.0	COG0404@1|root,KOG2770@2759|Eukaryota,37QA3@33090|Viridiplantae,3GGPD@35493|Streptophyta,4JIK2@91835|fabids	35493|Streptophyta	E	The glycine cleavage system catalyzes the degradation of glycine	-	GO:0005575,GO:0005576,GO:0005622,GO:0005623,GO:0005737,GO:0005739,GO:0005829,GO:0005840,GO:0008150,GO:0009507,GO:0009526,GO:0009532,GO:0009534,GO:0009536,GO:0009570,GO:0009579,GO:0009941,GO:0010035,GO:0010038,GO:0016020,GO:0022626,GO:0031967,GO:0031975,GO:0031976,GO:0031984,GO:0032991,GO:0042221,GO:0043226,GO:0043227,GO:0043228,GO:0043229,GO:0043231,GO:0043232,GO:0044422,GO:0044424,GO:0044434,GO:…	2.1.2.10	ko:K00605	ko00260,ko00630,ko00670,ko01100,ko01110,ko01130,ko01200,map00260,map00630,map00670,map01100,map01110,map01130,map01200	M00532	R01221,R02300,R04125	RC00022,RC00069,RC00183,RC02834	ko00000,ko00001,ko00002,ko01000	-	-	-	GCV_T,GCV_T_C
HR	evm.model.Chr4.192	3760.EMJ14008	0.0	1036.0	KOG0522@1|root,KOG0522@2759|Eukaryota,37KKS@33090|Viridiplantae,3GCB7@35493|Streptophyta,4JDR7@91835|fabids	35493|Streptophyta	S	Ankyrin repeat domain-containing protein	-	GO:0003674,GO:0005102,GO:0005488,GO:0005515,GO:0005575,GO:0005622,GO:0005623,GO:0005737,GO:0005783,GO:0006621,GO:0008104,GO:0008150,GO:0009889,GO:0009987,GO:0010556,GO:0010869,GO:0010941,GO:0012505,GO:0019222,GO:0031323,GO:0032507,GO:0033036,GO:0033365,GO:0034613,GO:0035437,GO:0042981,GO:0043067,GO:0043226,GO:0043227,GO:0043229,GO:0043231,GO:0044424,GO:0044444,GO:0044464,GO:0045185,GO:0048471,GO:…	-	ko:K21437	-	-	-	-	ko00000,ko04131	-	-	-	Ank_2,Ank_4,GPCR_chapero_1
HR	evm.model.Chr4.1761	102107.XP_008226691.1	5.8e-200	555.0	KOG2641@1|root,KOG2641@2759|Eukaryota,37TCD@33090|Viridiplantae,3GHPF@35493|Streptophyta,4JVUQ@91835|fabids	35493|Streptophyta	T	Organic solute transporter Ostalpha	-	-	-	-	-	-	-	-	-	-	-	-	Solute_trans_a
HR	evm.model.Chr4.1706	102107.XP_008226646.1	0.0	973.0	KOG4197@1|root,KOG4197@2759|Eukaryota,37PCN@33090|Viridiplantae,3G8KZ@35493|Streptophyta,4JKU7@91835|fabids	35493|Streptophyta	S	Pentatricopeptide repeat-containing protein At4g21705, mitochondrial-like	-	-	-	-	-	-	-	-	-	-	-	-	PPR
HR	evm.model.Chr5.1732	3760.EMJ10628	1.72e-209	578.0	COG0740@1|root,KOG0840@2759|Eukaryota,37HSN@33090|Viridiplantae,3GE76@35493|Streptophyta,4JJST@91835|fabids	35493|Streptophyta	O	ATP-dependent Clp protease proteolytic	-	GO:0005575,GO:0005622,GO:0005623,GO:0005737,GO:0006996,GO:0008150,GO:0009368,GO:0009507,GO:0009526,GO:0009532,GO:0009534,GO:0009536,GO:0009570,GO:0009579,GO:0009657,GO:0009658,GO:0009840,GO:0009941,GO:0009987,GO:0010287,GO:0016043,GO:0031967,GO:0031975,GO:0031976,GO:0031984,GO:0032991,GO:0043226,GO:0043227,GO:0043229,GO:0043231,GO:0044422,GO:0044424,GO:0044434,GO:0044435,GO:0044444,GO:0044446,GO:…	3.4.21.92	ko:K01358	ko04112,ko04212,map04112,map04212	-	-	-	ko00000,ko00001,ko01000,ko01002	-	-	-	CLP_protease
HR	evm.model.Chr5.149	3760.EMJ11958	7.43e-119	340.0	2CXW9@1|root,2S08H@2759|Eukaryota,37V40@33090|Viridiplantae,3GJ5Q@35493|Streptophyta,4JPFZ@91835|fabids	35493|Streptophyta	S	Domain of unknown function (DUF4228)	-	-	-	-	-	-	-	-	-	-	-	-	DUF4228
HR	evm.model.Chr5.160	102107.XP_008240147.1	9.83e-153	434.0	KOG3029@1|root,KOG3029@2759|Eukaryota,37KV2@33090|Viridiplantae,3GD46@35493|Streptophyta,4JI5W@91835|fabids	35493|Streptophyta	O	Prostaglandin E synthase	-	GO:0003674,GO:0003824,GO:0005488,GO:0016829,GO:0020037,GO:0033218,GO:0042277,GO:0043167,GO:0043168,GO:0043295,GO:0046906,GO:0048037,GO:0072341,GO:0097159,GO:1900750,GO:1901363,GO:1901681	5.3.99.3	ko:K05309	ko00590,ko01100,map00590,map01100	-	R02265	RC00672	ko00000,ko00001,ko01000	-	-	-	GST_C,GST_N_3,Glutaredoxin
HR	evm.model.Chr5.166	102107.XP_008240151.1	0.0	1143.0	28J8N@1|root,2QRM7@2759|Eukaryota,37JUJ@33090|Viridiplantae,3GFSN@35493|Streptophyta,4JDBD@91835|fabids	35493|Streptophyta	P	May act as a component of the auxin efflux carrier	PIN1	GO:0000003,GO:0003002,GO:0003006,GO:0003674,GO:0005215,GO:0005575,GO:0005618,GO:0005622,GO:0005623,GO:0005737,GO:0005783,GO:0005886,GO:0005911,GO:0006810,GO:0007154,GO:0007165,GO:0007275,GO:0007389,GO:0008150,GO:0009314,GO:0009416,GO:0009505,GO:0009506,GO:0009605,GO:0009606,GO:0009628,GO:0009629,GO:0009630,GO:0009639,GO:0009640,GO:0009653,GO:0009719,GO:0009725,GO:0009733,GO:0009734,GO:0009755,GO:…	-	ko:K13947	-	-	-	-	ko00000,ko02000	2.A.69.1	-	-	Mem_trans
HR	evm.model.Chr5.171	102107.XP_008240157.1	1.77e-187	520.0	2CMGB@1|root,2QQ9U@2759|Eukaryota,37KCX@33090|Viridiplantae,3GB2Z@35493|Streptophyta,4JF4S@91835|fabids	35493|Streptophyta	T	thaumatin-like protein	-	-	-	-	-	-	-	-	-	-	-	-	Thaumatin
HR	evm.model.Chr5.170	102107.XP_008240291.1	3.42e-278	762.0	28MZX@1|root,2QVAV@2759|Eukaryota,37SKZ@33090|Viridiplantae,3GG6M@35493|Streptophyta,4JM75@91835|fabids	35493|Streptophyta	K	WUSCHEL-related homeobox	-	GO:0003674,GO:0003700,GO:0005575,GO:0005622,GO:0005623,GO:0005737,GO:0005829,GO:0006355,GO:0007275,GO:0008150,GO:0009889,GO:0010468,GO:0010556,GO:0019219,GO:0019222,GO:0031323,GO:0031326,GO:0032501,GO:0032502,GO:0044424,GO:0044444,GO:0044464,GO:0048731,GO:0048856,GO:0050789,GO:0050794,GO:0051171,GO:0051252,GO:0060255,GO:0065007,GO:0080090,GO:0099402,GO:0140110,GO:1903506,GO:2000112,GO:2001141	-	-	-	-	-	-	-	-	-	-	Homeobox
HR	evm.model.Chr5.1301	102107.XP_008239058.1	2.26e-194	553.0	COG5648@1|root,KOG0381@2759|Eukaryota,37PNS@33090|Viridiplantae,3GH20@35493|Streptophyta,4JMAD@91835|fabids	35493|Streptophyta	K	High mobility group B protein	-	GO:0003674,GO:0003676,GO:0003677,GO:0003700,GO:0005488,GO:0006355,GO:0008150,GO:0009889,GO:0010468,GO:0010556,GO:0019219,GO:0019222,GO:0031323,GO:0031326,GO:0050789,GO:0050794,GO:0051171,GO:0051252,GO:0060255,GO:0065007,GO:0080090,GO:0097159,GO:0140110,GO:1901363,GO:1903506,GO:2000112,GO:2001141	-	ko:K09273	-	-	-	-	ko00000,ko03000,ko03021	-	-	-	HMG_box
HR	evm.model.Chr5.1302	102107.XP_008239061.1	0.0	953.0	28K4X@1|root,2QSJI@2759|Eukaryota,37MYG@33090|Viridiplantae,3GCXM@35493|Streptophyta,4JE2F@91835|fabids	35493|Streptophyta	S	protein trichome birefringence-like	-	GO:0003674,GO:0003824,GO:0005575,GO:0005622,GO:0005623,GO:0005737,GO:0005794,GO:0008150,GO:0008374,GO:0009987,GO:0012505,GO:0016407,GO:0016413,GO:0016740,GO:0016746,GO:0016747,GO:0043226,GO:0043227,GO:0043229,GO:0043231,GO:0044424,GO:0044444,GO:0044464,GO:0071554	-	-	-	-	-	-	-	-	-	-	PC-Esterase,PMR5N
HR	evm.model.Chr5.1788	102107.XP_008238638.1	0.0	1041.0	COG2124@1|root,KOG0156@2759|Eukaryota,37HPW@33090|Viridiplantae,3GD5W@35493|Streptophyta,4JFQU@91835|fabids	35493|Streptophyta	Q	Belongs to the cytochrome P450 family	-	GO:0005575,GO:0008150,GO:0008152,GO:0009058,GO:0009719,GO:0009725,GO:0009733,GO:0010033,GO:0016020,GO:0019748,GO:0042221,GO:0044550,GO:0050896	1.14.14.19,1.14.14.32	ko:K00512	ko00140,ko01100,ko04913,ko04917,ko04927,ko04934,map00140,map01100,map04913,map04917,map04927,map04934	M00109,M00110	R02211,R03783,R04852,R04853,R08517,R08518	RC00607,RC00660,RC00923,RC01222	ko00000,ko00001,ko00002,ko00199,ko01000	-	-	-	p450
HR	evm.model.Chr5.184	102107.XP_008240173.1	2.68e-229	633.0	2CJM8@1|root,2RRCV@2759|Eukaryota,37RX0@33090|Viridiplantae,3GERT@35493|Streptophyta,4JFJU@91835|fabids	35493|Streptophyta	S	GPI-anchored protein	-	-	-	-	-	-	-	-	-	-	-	-	-
HR	evm.model.Chr5.51	102107.XP_008240365.1	3.85e-313	855.0	COG1054@1|root,2QPZW@2759|Eukaryota,37I28@33090|Viridiplantae,3GEKY@35493|Streptophyta,4JFFI@91835|fabids	35493|Streptophyta	S	Rhodanese-like domain-containing protein 8	-	-	-	-	-	-	-	-	-	-	-	-	Rhodanese,Rhodanese_C
HR	evm.model.Chr5.189	3760.EMJ10619	2.83e-186	520.0	28N8I@1|root,2QUTT@2759|Eukaryota,37M13@33090|Viridiplantae,3GA83@35493|Streptophyta,4JK2R@91835|fabids	35493|Streptophyta	S	Vesicle transport protein	-	-	-	ko:K08497	ko04130,map04130	-	-	-	ko00000,ko00001,ko04131	-	-	-	Sec20
HR	evm.model.Chr5.1323	102107.XP_008239083.1	5.58e-182	508.0	28N11@1|root,2QRCN@2759|Eukaryota,37Q24@33090|Viridiplantae,3GCST@35493|Streptophyta,4JINP@91835|fabids	35493|Streptophyta	K	Common plant regulatory factor	-	GO:0001067,GO:0001101,GO:0003674,GO:0003676,GO:0003677,GO:0003700,GO:0005488,GO:0005575,GO:0005622,GO:0005623,GO:0005737,GO:0005829,GO:0006355,GO:0008150,GO:0009719,GO:0009725,GO:0009737,GO:0009889,GO:0010033,GO:0010468,GO:0010556,GO:0019219,GO:0019222,GO:0031323,GO:0031326,GO:0033993,GO:0042221,GO:0043565,GO:0044212,GO:0044424,GO:0044444,GO:0044464,GO:0050789,GO:0050794,GO:0050896,GO:0051171,GO:…	-	ko:K09060	-	-	-	-	ko00000,ko03000	-	-	-	MFMR,MFMR_assoc,bZIP_1
HR	evm.model.Chr5.1320	3760.EMJ11495	0.0	1017.0	28KYT@1|root,2QTFK@2759|Eukaryota,37J37@33090|Viridiplantae,3GCJU@35493|Streptophyta,4JD18@91835|fabids	35493|Streptophyta	T	inactive receptor kinase	-	GO:0005575,GO:0005622,GO:0005623,GO:0005737,GO:0005739,GO:0005886,GO:0016020,GO:0043226,GO:0043227,GO:0043229,GO:0043231,GO:0044424,GO:0044444,GO:0044464,GO:0071944	-	-	-	-	-	-	-	-	-	-	LRRNT_2,LRR_1,LRR_4,LRR_8,Pkinase,Pkinase_Tyr
HR	evm.model.Chr5.557	102107.XP_008239811.1	0.0	1559.0	KOG2218@1|root,KOG2218@2759|Eukaryota,37IQQ@33090|Viridiplantae,3G8CI@35493|Streptophyta,4JHZD@91835|fabids	35493|Streptophyta	DU	RINT-1 / TIP-1 family	-	GO:0005575,GO:0005622,GO:0005623,GO:0005737,GO:0005783,GO:0005789,GO:0005829,GO:0006605,GO:0006623,GO:0006810,GO:0006886,GO:0006888,GO:0007034,GO:0008104,GO:0008150,GO:0012505,GO:0015031,GO:0015833,GO:0016020,GO:0016192,GO:0019898,GO:0031090,GO:0031312,GO:0031984,GO:0033036,GO:0033365,GO:0034613,GO:0042175,GO:0042406,GO:0042886,GO:0043226,GO:0043227,GO:0043229,GO:0043231,GO:0044422,GO:0044424,GO:…	-	ko:K20474	-	-	-	-	ko00000,ko04131	-	-	-	RINT1_TIP1
HR	evm.model.Chr5.568	102107.XP_008239824.1	0.0	939.0	2CN4A@1|root,2QTUQ@2759|Eukaryota,37INN@33090|Viridiplantae,3G7IG@35493|Streptophyta,4JE0F@91835|fabids	35493|Streptophyta	S	iq-domain	IQD31	GO:0005575,GO:0005622,GO:0005623,GO:0005737,GO:0005829,GO:0005856,GO:0005875,GO:0005886,GO:0015630,GO:0016020,GO:0032991,GO:0043226,GO:0043228,GO:0043229,GO:0043232,GO:0044422,GO:0044424,GO:0044430,GO:0044444,GO:0044446,GO:0044464,GO:0071944	-	-	-	-	-	-	-	-	-	-	DUF4005,IQ
HR	evm.model.Chr5.2241	102107.XP_008238245.1	0.0	1294.0	KOG1865@1|root,KOG1865@2759|Eukaryota,37N12@33090|Viridiplantae,3G7QS@35493|Streptophyta,4JKJV@91835|fabids	35493|Streptophyta	O	Belongs to the peptidase C19 family	-	-	3.4.19.12	ko:K11855	-	-	-	-	ko00000,ko01000,ko01002,ko04121	-	-	-	UCH
HR	evm.model.Chr5.2180	102107.XP_008238356.1	3.18e-283	775.0	COG0462@1|root,KOG1448@2759|Eukaryota,37RIN@33090|Viridiplantae,3GEMM@35493|Streptophyta,4JDAH@91835|fabids	35493|Streptophyta	EF	Ribose-phosphate pyrophosphokinase	-	-	2.7.6.1	ko:K00948	ko00030,ko00230,ko01100,ko01110,ko01120,ko01130,ko01200,ko01230,map00030,map00230,map01100,map01110,map01120,map01130,map01200,map01230	M00005	R01049	RC00002,RC00078	ko00000,ko00001,ko00002,ko01000	-	-	-	Pribosyl_synth,Pribosyltran_N
HR	evm.model.Chr5.961	102107.XP_008239468.1	0.0	1299.0	COG1409@1|root,KOG1378@2759|Eukaryota,37I36@33090|Viridiplantae,3GC1E@35493|Streptophyta	35493|Streptophyta	G	Purple acid phosphatase	-	GO:0003674,GO:0003824,GO:0003993,GO:0005575,GO:0005618,GO:0005623,GO:0006793,GO:0006796,GO:0008150,GO:0008152,GO:0009987,GO:0016311,GO:0016787,GO:0016788,GO:0016791,GO:0030312,GO:0042578,GO:0044237,GO:0044464,GO:0071944	-	ko:K22390	-	-	-	-	ko00000	-	-	-	Metallophos,Metallophos_C,Pur_ac_phosph_N
HR	evm.model.Chr5.973	102107.XP_008239484.1	0.0	1623.0	COG0484@1|root,2R0CR@2759|Eukaryota,37Q91@33090|Viridiplantae,3GDVJ@35493|Streptophyta,4JK2A@91835|fabids	35493|Streptophyta	O	Domain of unknown function (DUF3444)	-	-	-	-	-	-	-	-	-	-	-	-	DUF3444,DnaJ
HR	evm.model.Chr5.502	3760.EMJ10711	4.33e-183	508.0	28JEF@1|root,2QPUJ@2759|Eukaryota,37QDG@33090|Viridiplantae,3G7UW@35493|Streptophyta	35493|Streptophyta	S	Belongs to the expansin family	-	GO:0005575,GO:0005618,GO:0005623,GO:0016020,GO:0030312,GO:0044464,GO:0071944	-	ko:K20628	-	-	-	-	ko00000	-	-	-	DPBB_1,Pollen_allerg_1
HR	evm.model.Chr5.1714	3760.EMJ11576	0.0	1044.0	COG4886@1|root,2QUME@2759|Eukaryota,37JY5@33090|Viridiplantae,3G79D@35493|Streptophyta,4JHFM@91835|fabids	35493|Streptophyta	T	LRR receptor-like serine threonine-protein kinase	-	GO:0005575,GO:0005623,GO:0005886,GO:0016020,GO:0044464,GO:0071944	2.7.11.1	ko:K04733	ko04010,ko04064,ko04620,ko04621,ko04624,ko04722,ko05133,ko05140,ko05142,ko05145,ko05152,ko05162,ko05164,map04010,map04064,map04620,map04621,map04624,map04722,map05133,map05140,map05142,map05145,map05152,map05162,map05164	M00686	-	-	ko00000,ko00001,ko00002,ko01000,ko01001	-	-	-	LRRNT_2,LRR_1,LRR_4,LRR_6,LRR_8,Pkinase,Pkinase_Tyr
HR	evm.model.Chr5.1870	102107.XP_008238564.1	6.89e-80	239.0	2C12H@1|root,2RZES@2759|Eukaryota,37UZ3@33090|Viridiplantae,3GIPT@35493|Streptophyta,4JPU8@91835|fabids	35493|Streptophyta	S	14 kDa proline-rich protein DC2.15-like	-	-	-	-	-	-	-	-	-	-	-	-	Hydrophob_seed
HR	evm.model.Chr5.1139_evm.model.Chr5.1140	102107.XP_008239264.1	8.55e-314	862.0	28W80@1|root,2R300@2759|Eukaryota,37Q0T@33090|Viridiplantae,3GGC8@35493|Streptophyta,4JRBZ@91835|fabids	35493|Streptophyta	S	iq-domain	IQD16	-	-	-	-	-	-	-	-	-	-	-	DUF4005,IQ
HR	evm.model.Chr5.421	3760.EMJ09974	7.66e-194	539.0	2AJQU@1|root,2RZ7N@2759|Eukaryota,37V3Y@33090|Viridiplantae,3GJ7C@35493|Streptophyta	35493|Streptophyta	S	Ninja-family protein	-	-	-	ko:K05747	ko04062,ko04144,ko04520,ko04530,ko04666,ko04810,ko05100,ko05130,ko05131,ko05132,ko05231,map04062,map04144,map04520,map04530,map04666,map04810,map05100,map05130,map05131,map05132,map05231	-	-	-	ko00000,ko00001,ko04131,ko04812	-	-	-	EAR,Jas,NINJA_B
HR	evm.model.Chr5.1051	102107.XP_008239641.1	2.99e-310	870.0	KOG1327@1|root,KOG1327@2759|Eukaryota,37MKV@33090|Viridiplantae,3G9QY@35493|Streptophyta,4JK5A@91835|fabids	35493|Streptophyta	T	BONZAI 1-like	-	GO:0001101,GO:0003674,GO:0005488,GO:0005543,GO:0005544,GO:0005575,GO:0005623,GO:0005886,GO:0005911,GO:0008150,GO:0008289,GO:0008361,GO:0009266,GO:0009270,GO:0009415,GO:0009506,GO:0009628,GO:0009987,GO:0010035,GO:0010941,GO:0016020,GO:0016043,GO:0030054,GO:0032535,GO:0042221,GO:0043167,GO:0043168,GO:0044464,GO:0045793,GO:0048519,GO:0048523,GO:0050789,GO:0050794,GO:0050896,GO:0055044,GO:0060548,GO:…	-	-	-	-	-	-	-	-	-	-	C2,Copine,Dev_Cell_Death
HR	evm.model.Chr5.2364	3760.EMJ11835	0.0	1888.0	COG0270@1|root,2QT36@2759|Eukaryota,37SRJ@33090|Viridiplantae,3GF6G@35493|Streptophyta,4JJXG@91835|fabids	35493|Streptophyta	B	Belongs to the class I-like SAM-binding methyltransferase superfamily. C5-methyltransferase family	-	GO:0003674,GO:0003824,GO:0003886,GO:0006139,GO:0006259,GO:0006304,GO:0006305,GO:0006306,GO:0006725,GO:0006807,GO:0006950,GO:0008150,GO:0008152,GO:0008168,GO:0008757,GO:0009008,GO:0009266,GO:0009408,GO:0009628,GO:0009987,GO:0010426,GO:0016740,GO:0016741,GO:0032259,GO:0032776,GO:0033554,GO:0034605,GO:0034641,GO:0043170,GO:0043412,GO:0043414,GO:0044237,GO:0044238,GO:0044260,GO:0044728,GO:0046483,GO:…	2.1.1.37	ko:K00558	ko00270,ko01100,ko05206,map00270,map01100,map05206	M00035	R04858	RC00003,RC00332	ko00000,ko00001,ko00002,ko01000,ko02048,ko03032,ko03036	-	-	-	BAH,Chromo,DNA_methylase
HR	evm.model.Chr5.2273	102107.XP_008238316.1	0.0	2091.0	298QY@1|root,2RFS1@2759|Eukaryota,37T1D@33090|Viridiplantae,3G99U@35493|Streptophyta,4JKDP@91835|fabids	35493|Streptophyta	-	-	-	-	-	-	-	-	-	-	-	-	-	-	INCENP_ARK-bind
HR	evm.model.Chr5.404	102107.XP_008240098.1	1.92e-241	664.0	COG0705@1|root,KOG2980@2759|Eukaryota,37MHD@33090|Viridiplantae,3GF50@35493|Streptophyta,4JGVZ@91835|fabids	35493|Streptophyta	T	Rhomboid family	-	GO:0005575,GO:0005622,GO:0005623,GO:0005737,GO:0005739,GO:0043226,GO:0043227,GO:0043229,GO:0043231,GO:0044424,GO:0044444,GO:0044464	3.4.21.105	ko:K09650	-	-	-	-	ko00000,ko01000,ko01002,ko03029	-	-	-	Rhomboid
HR	evm.model.Chr5.1838	102107.XP_008238562.1	1.18e-98	286.0	2C12H@1|root,2S26K@2759|Eukaryota,37V5W@33090|Viridiplantae,3GIRU@35493|Streptophyta,4JQ2K@91835|fabids	35493|Streptophyta	S	14 kDa proline-rich protein DC2.15-like	-	-	-	-	-	-	-	-	-	-	-	-	Hydrophob_seed
HR	evm.model.Chr5.1835	102107.XP_008238564.1	6.89e-80	239.0	2C12H@1|root,2RZES@2759|Eukaryota,37UZ3@33090|Viridiplantae,3GIPT@35493|Streptophyta,4JPU8@91835|fabids	35493|Streptophyta	S	14 kDa proline-rich protein DC2.15-like	-	-	-	-	-	-	-	-	-	-	-	-	Hydrophob_seed
HR	evm.model.Chr5.1552	102107.XP_008238778.1	0.0	926.0	COG5202@1|root,KOG2704@2759|Eukaryota,37QV0@33090|Viridiplantae,3G86E@35493|Streptophyta,4JKVC@91835|fabids	35493|Streptophyta	S	Belongs to the membrane-bound acyltransferase family	-	GO:0003674,GO:0003824,GO:0005575,GO:0005622,GO:0005623,GO:0005737,GO:0005783,GO:0005886,GO:0006629,GO:0006643,GO:0006644,GO:0006664,GO:0006793,GO:0006796,GO:0008150,GO:0008152,GO:0008610,GO:0008654,GO:0009058,GO:0009247,GO:0009987,GO:0012505,GO:0016020,GO:0016740,GO:0016746,GO:0016747,GO:0019374,GO:0019375,GO:0019637,GO:0043226,GO:0043227,GO:0043229,GO:0043231,GO:0044237,GO:0044238,GO:0044249,GO:…	2.3.1.23,2.3.1.51	ko:K13519	ko00561,ko00564,ko00565,ko01100,ko01110,map00561,map00564,map00565,map01100,map01110	M00089	R01318,R02241,R03437,R04480,R09034,R09035,R09036,R09381	RC00004,RC00037,RC00039	ko00000,ko00001,ko00002,ko01000,ko01004	-	-	-	MBOAT
HR	evm.model.Chr5.2423	3694.POPTR_0012s09730.1	1.73e-35	135.0	COG1498@1|root,KOG2573@2759|Eukaryota,37JCN@33090|Viridiplantae,3GGSS@35493|Streptophyta,4JGKS@91835|fabids	35493|Streptophyta	AJ	Nucleolar protein 56-like	NOP56	-	-	ko:K14564	ko03008,map03008	-	-	-	ko00000,ko00001,ko03009	-	-	-	NOP5NT,Nop
HR	evm.model.Chr5.1576	102107.XP_008238796.1	0.0	2818.0	COG0086@1|root,KOG0260@2759|Eukaryota,37KY2@33090|Viridiplantae,3G9S9@35493|Streptophyta,4JFM2@91835|fabids	35493|Streptophyta	K	DNA-dependent RNA polymerase catalyzes the transcription of DNA into RNA using the four ribonucleoside triphosphates as substrates	-	GO:0000418,GO:0000428,GO:0005575,GO:0005622,GO:0005623,GO:0005634,GO:0005654,GO:0005666,GO:0006139,GO:0006396,GO:0006725,GO:0006807,GO:0008150,GO:0008152,GO:0009892,GO:0009987,GO:0010033,GO:0010467,GO:0010468,GO:0010495,GO:0010605,GO:0010608,GO:0010629,GO:0014070,GO:0016070,GO:0016246,GO:0016441,GO:0016458,GO:0019222,GO:0030422,GO:0030880,GO:0031047,GO:0031050,GO:0031974,GO:0031981,GO:0032991,GO:…	2.7.7.6	ko:K16250	-	-	-	-	br01611,ko00000,ko01000,ko03021	-	-	-	DUF3223,RNA_pol_Rpb1_1,RNA_pol_Rpb1_2,RNA_pol_Rpb1_3,RNA_pol_Rpb1_4,RNA_pol_Rpb1_5
HR	evm.model.Chr5.785	3760.EMJ11039	1.15e-213	594.0	28NR1@1|root,2QVKG@2759|Eukaryota,37N5E@33090|Viridiplantae,3GBXB@35493|Streptophyta,4JK8T@91835|fabids	35493|Streptophyta	S	Neprosin activation peptide	-	-	-	-	-	-	-	-	-	-	-	-	Neprosin,Neprosin_AP
HR	evm.model.Chr5.788	3760.EMJ11796	0.0	942.0	COG4886@1|root,2QVSR@2759|Eukaryota,37KJF@33090|Viridiplantae,3GGBE@35493|Streptophyta,4JK60@91835|fabids	35493|Streptophyta	T	LRR receptor-like serine threonine-protein kinase	-	-	-	-	-	-	-	-	-	-	-	-	LRRNT_2,LRR_1,LRR_4,LRR_8,Pkinase,Pkinase_Tyr
HR	evm.model.Chr5.342	3760.EMJ10652	6.23e-182	508.0	2CIVD@1|root,2QTCE@2759|Eukaryota,37HYP@33090|Viridiplantae,3G9B2@35493|Streptophyta,4JRFW@91835|fabids	35493|Streptophyta	S	Protein of unknown function, DUF617	-	-	-	-	-	-	-	-	-	-	-	-	DUF617
HR	evm.model.Chr5.1136	3760.EMJ12411	1.41e-142	402.0	2A963@1|root,2RNGK@2759|Eukaryota,37S8D@33090|Viridiplantae,3GH84@35493|Streptophyta,4JPER@91835|fabids	35493|Streptophyta	S	Domain of unknown function (DUF4228)	-	-	-	-	-	-	-	-	-	-	-	-	DUF4228
HR	evm.model.Chr5.1138	3760.EMJ11284	3.46e-219	606.0	KOG2824@1|root,KOG2824@2759|Eukaryota,37I4Q@33090|Viridiplantae,3GEM3@35493|Streptophyta,4JNE2@91835|fabids	35493|Streptophyta	O	Glutaredoxin	-	GO:0005575,GO:0005623,GO:0005886,GO:0016020,GO:0044464,GO:0071944	-	ko:K17479	-	-	-	-	ko00000,ko01009,ko03110	-	-	-	Glutaredoxin
HR	evm.model.Chr5.1162	102107.XP_008239243.1	1.47e-201	561.0	28J90@1|root,2QRMN@2759|Eukaryota,37P04@33090|Viridiplantae,3GGKM@35493|Streptophyta,4JMJ8@91835|fabids	35493|Streptophyta	-	-	-	-	-	-	-	-	-	-	-	-	-	-	-
HR	evm.model.Chr5.1061	102107.XP_008239569.1	0.0	863.0	KOG1021@1|root,KOG1021@2759|Eukaryota,37JEW@33090|Viridiplantae,3GDY1@35493|Streptophyta,4JCYF@91835|fabids	35493|Streptophyta	GMW	beta-1,4-xylosyltransferase	GUT1	GO:0000271,GO:0003674,GO:0003824,GO:0005575,GO:0005622,GO:0005623,GO:0005737,GO:0005768,GO:0005794,GO:0005802,GO:0005975,GO:0005976,GO:0008150,GO:0008152,GO:0008194,GO:0009058,GO:0009059,GO:0009832,GO:0009834,GO:0009987,GO:0010383,GO:0010410,GO:0010413,GO:0010417,GO:0012505,GO:0015020,GO:0016051,GO:0016740,GO:0016757,GO:0016758,GO:0016763,GO:0031410,GO:0031982,GO:0031984,GO:0033692,GO:0034637,GO:…	-	ko:K20870	-	-	-	-	ko00000,ko01000,ko01003	-	GT47	-	Exostosin
HR	evm.model.Chr5.1057	102107.XP_008239646.1	0.0	1277.0	COG3440@1|root,2QSQ8@2759|Eukaryota,37HRK@33090|Viridiplantae,3GH17@35493|Streptophyta,4JDAC@91835|fabids	35493|Streptophyta	K	E3 ubiquitin-protein ligase ORTHRUS	-	GO:0000166,GO:0000228,GO:0000785,GO:0000790,GO:0000792,GO:0003674,GO:0003676,GO:0003677,GO:0003682,GO:0003690,GO:0003824,GO:0004842,GO:0005488,GO:0005515,GO:0005575,GO:0005622,GO:0005623,GO:0005634,GO:0005694,GO:0005720,GO:0005737,GO:0006139,GO:0006259,GO:0006304,GO:0006305,GO:0006306,GO:0006323,GO:0006325,GO:0006333,GO:0006338,GO:0006355,GO:0006464,GO:0006725,GO:0006807,GO:0006996,GO:0008150,GO:…	2.3.2.27	ko:K10638	-	-	-	-	ko00000,ko01000,ko03036,ko04121	-	-	-	SAD_SRA,zf-C3HC4,zf-C3HC4_3,zf-RING_UBOX
HR	evm.model.Chr5.1089	102107.XP_008239290.1	0.0	890.0	KOG2246@1|root,KOG2246@2759|Eukaryota,37JB2@33090|Viridiplantae,3GE2X@35493|Streptophyta,4JKJG@91835|fabids	35493|Streptophyta	G	Fringe-like	-	-	-	-	-	-	-	-	-	-	-	-	DUF604
HR	evm.model.Chr5.740	102107.XP_008239793.1	6.59e-160	448.0	COG5147@1|root,KOG0048@2759|Eukaryota,37U0P@33090|Viridiplantae,3GI4N@35493|Streptophyta,4JQ3P@91835|fabids	35493|Streptophyta	K	Transcription factor WER-like	-	-	-	ko:K09422	-	-	-	-	ko00000,ko03000	-	-	-	Myb_DNA-binding
HR	evm.model.Chr5.7	102107.XP_008240341.1	0.0	1597.0	28KQ6@1|root,2QT67@2759|Eukaryota,37KYP@33090|Viridiplantae,3G9KK@35493|Streptophyta,4JHVA@91835|fabids	35493|Streptophyta	S	Plastid division protein CDP1	-	GO:0003674,GO:0005488,GO:0005515,GO:0005575,GO:0005622,GO:0005623,GO:0005737,GO:0006996,GO:0008150,GO:0009507,GO:0009526,GO:0009528,GO:0009536,GO:0009657,GO:0009658,GO:0009987,GO:0010020,GO:0016020,GO:0016043,GO:0019866,GO:0031090,GO:0031967,GO:0031975,GO:0042170,GO:0043226,GO:0043227,GO:0043229,GO:0043231,GO:0043572,GO:0043621,GO:0044422,GO:0044424,GO:0044435,GO:0044444,GO:0044446,GO:0044464,GO:…	-	-	-	-	-	-	-	-	-	-	DUF4101
HR	evm.model.Chr5.2504	102107.XP_008237990.1	1.29e-197	548.0	2CE1Q@1|root,2QVM9@2759|Eukaryota,37SUU@33090|Viridiplantae,3GFI0@35493|Streptophyta,4JUQK@91835|fabids	35493|Streptophyta	-	-	-	-	-	-	-	-	-	-	-	-	-	-	LIN52
HR	evm.model.Chr5.1657	102107.XP_008238730.1	7.99e-164	459.0	2AFMH@1|root,2RYXY@2759|Eukaryota,37U8H@33090|Viridiplantae,3GIDE@35493|Streptophyta,4JP8V@91835|fabids	35493|Streptophyta	-	-	-	-	-	-	-	-	-	-	-	-	-	-	COMPASS-Shg1
HR	evm.model.Chr5.2539	3760.EMJ11184	0.0	929.0	2CMQT@1|root,2QRGZ@2759|Eukaryota,37PMJ@33090|Viridiplantae,3GCNH@35493|Streptophyta,4JS5T@91835|fabids	35493|Streptophyta	T	Belongs to the glycosyl hydrolase 17 family	-	GO:0001871,GO:0003674,GO:0003824,GO:0004553,GO:0005488,GO:0005575,GO:0005623,GO:0005886,GO:0016020,GO:0016787,GO:0016798,GO:0030246,GO:0030247,GO:0031224,GO:0031225,GO:0031226,GO:0044425,GO:0044459,GO:0044464,GO:0046658,GO:0071944	-	-	-	-	-	-	-	-	-	-	Glyco_hydro_17,X8
HR	evm.model.Chr5.1222	3760.EMJ11292	6.32e-137	388.0	2A963@1|root,2S1RT@2759|Eukaryota,37VVA@33090|Viridiplantae,3GJ6D@35493|Streptophyta,4JQMK@91835|fabids	35493|Streptophyta	S	Domain of unknown function (DUF4228)	-	-	-	-	-	-	-	-	-	-	-	-	DUF4228
HR	evm.model.Chr5.1218	102107.XP_008239156.1	0.0	946.0	COG0304@1|root,KOG1394@2759|Eukaryota,37JJ8@33090|Viridiplantae,3G7B1@35493|Streptophyta,4JGGG@91835|fabids	35493|Streptophyta	IQ	Belongs to the beta-ketoacyl-ACP synthases family	-	-	2.3.1.179	ko:K09458	ko00061,ko00780,ko01100,ko01212,map00061,map00780,map01100,map01212	M00083,M00572	R04355,R04726,R04952,R04957,R04960,R04963,R04968,R07762,R10115,R10119	RC00039,RC02728,RC02729,RC02888	ko00000,ko00001,ko00002,ko01000,ko01004	-	-	-	Ketoacyl-synt_C,ketoacyl-synt
HR	evm.model.Chr5.677	102107.XP_008239693.1	7.09e-153	430.0	COG5641@1|root,KOG1601@2759|Eukaryota,37NJ9@33090|Viridiplantae,3GE4Q@35493|Streptophyta,4JRWR@91835|fabids	35493|Streptophyta	K	two-component response regulator	-	GO:0000156,GO:0000160,GO:0003674,GO:0005575,GO:0005622,GO:0005623,GO:0005634,GO:0005737,GO:0006355,GO:0007154,GO:0007165,GO:0007623,GO:0008150,GO:0009314,GO:0009416,GO:0009628,GO:0009639,GO:0009719,GO:0009725,GO:0009735,GO:0009736,GO:0009755,GO:0009889,GO:0009987,GO:0010033,GO:0010114,GO:0010200,GO:0010243,GO:0010468,GO:0010556,GO:0019219,GO:0019222,GO:0019827,GO:0023052,GO:0031323,GO:0031326,GO:…	-	ko:K14492	ko04075,map04075	-	-	-	ko00000,ko00001	-	-	-	Response_reg
HR	evm.model.Chr5.686	102107.XP_008239704.1	0.0	989.0	COG1012@1|root,KOG2450@2759|Eukaryota,37M7N@33090|Viridiplantae,3GF9P@35493|Streptophyta,4JDNT@91835|fabids	35493|Streptophyta	C	Belongs to the aldehyde dehydrogenase family	BADH2	GO:0001101,GO:0003674,GO:0003824,GO:0004029,GO:0005575,GO:0005618,GO:0005622,GO:0005623,GO:0005737,GO:0005777,GO:0005829,GO:0006950,GO:0006970,GO:0008150,GO:0008152,GO:0008802,GO:0009414,GO:0009415,GO:0009507,GO:0009516,GO:0009536,GO:0009628,GO:0009651,GO:0009987,GO:0010035,GO:0016491,GO:0016620,GO:0016903,GO:0030312,GO:0033554,GO:0034059,GO:0036293,GO:0036294,GO:0042221,GO:0042579,GO:0043226,GO:…	1.2.1.8	ko:K00130	ko00260,ko01100,map00260,map01100	M00555	R02565,R02566	RC00080	ko00000,ko00001,ko00002,ko01000	-	-	-	Aldedh
HR	evm.model.Chr5.1271	102107.XP_008239037.1	1.33e-294	806.0	COG0706@1|root,KOG1239@2759|Eukaryota,37NQX@33090|Viridiplantae,3GEYC@35493|Streptophyta,4JEN5@91835|fabids	35493|Streptophyta	OU	Mitochondrial inner membrane protein	-	GO:0005575,GO:0005622,GO:0005623,GO:0005737,GO:0005739,GO:0005740,GO:0005743,GO:0016020,GO:0019866,GO:0031090,GO:0031966,GO:0031967,GO:0031975,GO:0043226,GO:0043227,GO:0043229,GO:0043231,GO:0044422,GO:0044424,GO:0044429,GO:0044444,GO:0044446,GO:0044464	-	ko:K03217	ko02024,ko03060,ko03070,map02024,map03060,map03070	M00335	-	-	ko00000,ko00001,ko00002,ko02044,ko03029	2.A.9	-	-	60KD_IMP
HR	evm.model.Chr5.2596	102107.XP_008237872.1	0.0	917.0	COG3540@1|root,2QTGZ@2759|Eukaryota,37SBN@33090|Viridiplantae,3GBWG@35493|Streptophyta,4JG1W@91835|fabids	35493|Streptophyta	P	PhoD-like phosphatase	-	-	3.1.3.1	ko:K01113	ko00790,ko01100,ko02020,map00790,map01100,map02020	M00126	R04620	RC00017	ko00000,ko00001,ko00002,ko01000	-	-	-	PhoD
HR	evm.model.Chr5.240	3760.EMJ10378	4.41e-273	750.0	KOG3933@1|root,KOG3933@2759|Eukaryota,37QYQ@33090|Viridiplantae,3G7UF@35493|Streptophyta,4JKAB@91835|fabids	35493|Streptophyta	J	Mitochondrial ribosomal subunit protein	-	-	-	ko:K17413	-	-	-	-	br01610,ko00000,ko03011	-	-	-	MRP-S28
HR	evm.model.Chr5.1281	3760.EMJ10342	0.0	884.0	COG5434@1|root,2QVTN@2759|Eukaryota,37PF9@33090|Viridiplantae,3G9VW@35493|Streptophyta,4JI9Z@91835|fabids	35493|Streptophyta	G	Pectate lyase superfamily protein	-	-	-	-	-	-	-	-	-	-	-	-	Glyco_hydro_28
HR	evm.model.Chr5.1186	102107.XP_008245988.1	3.96e-311	848.0	28JVW@1|root,2QSA0@2759|Eukaryota,37MHC@33090|Viridiplantae,3GA7I@35493|Streptophyta,4JE23@91835|fabids	35493|Streptophyta	S	BTB POZ domain-containing protein	-	-	-	-	-	-	-	-	-	-	-	-	BTB
HR	evm.model.Chr5.620	102107.XP_008239673.1	2.79e-254	698.0	2CKYW@1|root,2QWD3@2759|Eukaryota,37MV1@33090|Viridiplantae,3GFKN@35493|Streptophyta,4JF01@91835|fabids	35493|Streptophyta	-	-	-	-	-	ko:K09422	-	-	-	-	ko00000,ko03000	-	-	-	G_path_suppress
HR	evm.model.Chr6.2058	102107.XP_008235060.1	3.65e-170	476.0	COG2125@1|root,KOG1646@2759|Eukaryota,37KNN@33090|Viridiplantae,3G7D2@35493|Streptophyta,4JRMH@91835|fabids	35493|Streptophyta	J	Belongs to the eukaryotic ribosomal protein eS6 family	-	-	-	ko:K02991	ko01521,ko03010,ko04066,ko04150,ko04151,ko04371,ko04714,ko04910,ko05205,map01521,map03010,map04066,map04150,map04151,map04371,map04714,map04910,map05205	M00177,M00179	-	-	br01610,ko00000,ko00001,ko00002,ko03011	-	-	-	Ribosomal_S6e
HR	evm.model.Chr6.3397	102107.XP_008246504.1	3.78e-207	595.0	KOG1603@1|root,KOG1603@2759|Eukaryota,37PFR@33090|Viridiplantae,3GGN5@35493|Streptophyta,4JNH2@91835|fabids	35493|Streptophyta	P	mediator of RNA polymerase II transcription subunit	-	GO:0003674,GO:0005488,GO:0005575,GO:0005622,GO:0005623,GO:0005737,GO:0005911,GO:0006810,GO:0006811,GO:0006812,GO:0006873,GO:0006875,GO:0008150,GO:0009506,GO:0009987,GO:0019725,GO:0030001,GO:0030003,GO:0030054,GO:0042592,GO:0043167,GO:0043169,GO:0044424,GO:0044464,GO:0046872,GO:0046914,GO:0046916,GO:0048878,GO:0050801,GO:0051179,GO:0051234,GO:0055044,GO:0055065,GO:0055076,GO:0055080,GO:0055082,GO:…	-	-	-	-	-	-	-	-	-	-	HMA
HR	evm.model.Chr6.2038	102107.XP_008234207.1	6.05e-200	556.0	COG0637@1|root,KOG2914@2759|Eukaryota,37PX8@33090|Viridiplantae,3G9AZ@35493|Streptophyta,4JG2G@91835|fabids	35493|Streptophyta	S	Haloacid dehalogenase-like hydrolase domain-containing protein At4g39970	-	-	-	-	-	-	-	-	-	-	-	-	HAD_2
HR	evm.model.Chr6.2011	102107.XP_008233969.1	0.0	1188.0	COG0367@1|root,KOG0571@2759|Eukaryota,37JXE@33090|Viridiplantae,3GEJM@35493|Streptophyta,4JHBC@91835|fabids	35493|Streptophyta	E	Asparagine synthetase	-	GO:0003674,GO:0003824,GO:0004066,GO:0005488,GO:0005515,GO:0005575,GO:0005622,GO:0005623,GO:0005737,GO:0005829,GO:0005911,GO:0006082,GO:0006520,GO:0006528,GO:0006529,GO:0006807,GO:0006950,GO:0006970,GO:0006972,GO:0008150,GO:0008152,GO:0008652,GO:0009058,GO:0009066,GO:0009067,GO:0009314,GO:0009416,GO:0009506,GO:0009628,GO:0009642,GO:0009646,GO:0009651,GO:0009987,GO:0016053,GO:0016874,GO:0016879,GO:…	6.3.5.4	ko:K01953	ko00250,ko01100,ko01110,map00250,map01100,map01110	-	R00578	RC00010	ko00000,ko00001,ko01000,ko01002	-	-	-	Asn_synthase,GATase_7
HR	evm.model.Chr6.2017	102107.XP_008234036.1	4.22e-304	830.0	KOG0752@1|root,KOG0752@2759|Eukaryota,37NWR@33090|Viridiplantae,3G82P@35493|Streptophyta,4JKY8@91835|fabids	35493|Streptophyta	C	Belongs to the mitochondrial carrier (TC 2.A.29) family	-	GO:0000295,GO:0003674,GO:0005215,GO:0005346,GO:0005347,GO:0005488,GO:0005509,GO:0005575,GO:0005622,GO:0005623,GO:0005737,GO:0005739,GO:0005740,GO:0005743,GO:0006810,GO:0006811,GO:0006820,GO:0006839,GO:0006855,GO:0006862,GO:0006950,GO:0006979,GO:0008150,GO:0008509,GO:0008514,GO:0009536,GO:0009987,GO:0010035,GO:0010038,GO:0010941,GO:0015075,GO:0015215,GO:0015216,GO:0015217,GO:0015238,GO:0015605,GO:…	-	ko:K14684	-	-	-	-	ko00000,ko02000	2.A.29.23	-	-	Mito_carr
HR	evm.model.Chr6.3352	102107.XP_008246457.1	2.99e-308	840.0	KOG1109@1|root,KOG1109@2759|Eukaryota,37PHT@33090|Viridiplantae,3GC8A@35493|Streptophyta,4JKFJ@91835|fabids	35493|Streptophyta	S	Vacuole membrane protein	-	-	-	ko:K21248	ko04140,map04140	-	-	-	ko00000,ko00001	-	-	-	-
HR	evm.model.Chr6.3339	102107.XP_008246443.1	0.0	1785.0	28IIN@1|root,2QQVN@2759|Eukaryota,37KSV@33090|Viridiplantae,3GC1H@35493|Streptophyta,4JRDK@91835|fabids	35493|Streptophyta	S	BEST Arabidopsis thaliana protein match is	-	-	-	-	-	-	-	-	-	-	-	-	-
HR	evm.model.Chr6.3340	102107.XP_008246399.1	0.0	940.0	28HSJ@1|root,2QQ3U@2759|Eukaryota,37NVN@33090|Viridiplantae,3G9Y0@35493|Streptophyta,4JFKA@91835|fabids	35493|Streptophyta	S	Putative S-adenosyl-L-methionine-dependent methyltransferase	-	-	-	-	-	-	-	-	-	-	-	-	Methyltransf_29
HR	evm.model.Chr6.3309	102107.XP_008246428.1	2.37e-219	605.0	KOG0836@1|root,KOG0836@2759|Eukaryota,37K2U@33090|Viridiplantae,3GA1B@35493|Streptophyta,4JDTA@91835|fabids	35493|Streptophyta	Z	F-actin-capping proteins bind in a Ca(2 )-independent manner to the fast growing ends of actin filaments (barbed end) thereby blocking the exchange of subunits at these ends. Unlike other capping proteins (such as gelsolin and severin), these proteins do not sever actin filaments	-	-	-	ko:K10364,ko:K14842	ko04144,map04144	-	-	-	ko00000,ko00001,ko03009,ko04131,ko04147,ko04812	-	-	-	F-actin_cap_A
HR	evm.model.Chr6.3318	102107.XP_008246417.1	2.66e-255	707.0	KOG1603@1|root,KOG1603@2759|Eukaryota,37M8C@33090|Viridiplantae,3GH8E@35493|Streptophyta,4JPPS@91835|fabids	35493|Streptophyta	P	Heavy-metal-associated domain	-	GO:0003674,GO:0005488,GO:0005575,GO:0005622,GO:0005623,GO:0005737,GO:0006810,GO:0006811,GO:0006812,GO:0006873,GO:0006875,GO:0008150,GO:0009987,GO:0019725,GO:0030001,GO:0030003,GO:0042592,GO:0043167,GO:0043169,GO:0044424,GO:0044464,GO:0046872,GO:0046914,GO:0046916,GO:0048878,GO:0050801,GO:0051179,GO:0051234,GO:0055065,GO:0055076,GO:0055080,GO:0055082,GO:0065007,GO:0065008,GO:0098771	-	-	-	-	-	-	-	-	-	-	HMA
HR	evm.model.Chr6.538	102107.XP_008220766.1	1.29e-314	858.0	COG0387@1|root,KOG1397@2759|Eukaryota,37RZV@33090|Viridiplantae,3GCCE@35493|Streptophyta,4JJVU@91835|fabids	35493|Streptophyta	P	Belongs to the Ca(2 ) cation antiporter (CaCA) (TC 2.A.19) family	-	GO:0000325,GO:0003674,GO:0005215,GO:0005575,GO:0005622,GO:0005623,GO:0005737,GO:0005773,GO:0005774,GO:0006793,GO:0006810,GO:0006811,GO:0006812,GO:0006816,GO:0006873,GO:0006874,GO:0006875,GO:0006882,GO:0008150,GO:0008152,GO:0008324,GO:0009605,GO:0009607,GO:0009624,GO:0009705,GO:0009987,GO:0010035,GO:0010038,GO:0015075,GO:0015077,GO:0015078,GO:0015085,GO:0015291,GO:0015297,GO:0015298,GO:0015299,GO:…	-	ko:K07300	-	-	-	-	ko00000,ko02000	2.A.19	-	-	Na_Ca_ex
HR	evm.model.Chr6.2909	102107.XP_008244812.1	0.0	1016.0	2CMD9@1|root,2QQ0U@2759|Eukaryota,37HJ0@33090|Viridiplantae,3GG6Y@35493|Streptophyta,4JIZ4@91835|fabids	35493|Streptophyta	S	Protein of unknown function (DUF2985)	-	-	-	-	-	-	-	-	-	-	-	-	DUF2985,PLAC8
HR	evm.model.Chr6.2157	102107.XP_008236400.1	0.0	1764.0	COG5059@1|root,KOG0239@2759|Eukaryota,37M83@33090|Viridiplantae,3G9YT@35493|Streptophyta,4JJQJ@91835|fabids	35493|Streptophyta	Z	Belongs to the TRAFAC class myosin-kinesin ATPase superfamily. Kinesin family	-	GO:0003674,GO:0003774,GO:0003777,GO:0003824,GO:0005575,GO:0005622,GO:0005623,GO:0005856,GO:0005871,GO:0005875,GO:0006928,GO:0007017,GO:0007018,GO:0008150,GO:0009987,GO:0015630,GO:0016462,GO:0016787,GO:0016817,GO:0016818,GO:0016887,GO:0017111,GO:0032991,GO:0043226,GO:0043228,GO:0043229,GO:0043232,GO:0044422,GO:0044424,GO:0044430,GO:0044446,GO:0044464	-	ko:K10406	-	-	-	-	ko00000,ko04812	-	-	-	Kinesin,Malectin
HR	evm.model.Chr6.2166	3760.EMJ06613	2.25e-264	723.0	COG1064@1|root,KOG0023@2759|Eukaryota,37KEI@33090|Viridiplantae,3G8HT@35493|Streptophyta,4JT33@91835|fabids	35493|Streptophyta	Q	Alcohol dehydrogenase GroES-like domain	-	-	1.1.1.195	ko:K00083	ko00940,ko01100,ko01110,map00940,map01100,map01110	M00039	R02593,R03918,R06570,R06571,R07437	RC00649	ko00000,ko00001,ko00002,ko01000	-	-	-	ADH_N,ADH_zinc_N
HR	evm.model.Chr6.2102	3760.EMJ07821	3.4e-126	359.0	29UI1@1|root,2RXIR@2759|Eukaryota,37U55@33090|Viridiplantae,3GI72@35493|Streptophyta,4JP7C@91835|fabids	35493|Streptophyta	S	Cell wall vacuolar inhibitor of fructosidase	-	GO:0003674,GO:0004857,GO:0008150,GO:0009628,GO:0030234,GO:0043086,GO:0044092,GO:0046910,GO:0050790,GO:0050896,GO:0065007,GO:0065009,GO:0080167,GO:0098772	-	-	-	-	-	-	-	-	-	-	PMEI
HR	evm.model.Chr6.436	3760.EMJ07214	2.71e-114	328.0	KOG3362@1|root,KOG3362@2759|Eukaryota,37HH9@33090|Viridiplantae,3GE52@35493|Streptophyta,4JF0W@91835|fabids	35493|Streptophyta	S	SWR1 complex subunit	-	GO:0000228,GO:0000785,GO:0000790,GO:0000812,GO:0003674,GO:0003682,GO:0005488,GO:0005515,GO:0005575,GO:0005622,GO:0005623,GO:0005634,GO:0005694,GO:0006325,GO:0006338,GO:0006950,GO:0006952,GO:0006996,GO:0008150,GO:0009605,GO:0009607,GO:0009617,GO:0009909,GO:0009987,GO:0016043,GO:0019222,GO:0019899,GO:0031056,GO:0031063,GO:0031323,GO:0031399,GO:0031491,GO:0031974,GO:0031981,GO:0032268,GO:0032991,GO:…	-	ko:K11663	-	-	-	-	ko00000,ko03036	-	-	-	zf-HIT
HR	evm.model.Chr6.86	3760.EMJ09550	0.0	1559.0	2CNF9@1|root,2QVV1@2759|Eukaryota,37S8F@33090|Viridiplantae,3GFTF@35493|Streptophyta,4JFJK@91835|fabids	35493|Streptophyta	S	Multiple C2 and transmembrane domain-containing protein	-	GO:0003674,GO:0005488,GO:0005509,GO:0005575,GO:0005622,GO:0005623,GO:0005634,GO:0005654,GO:0005737,GO:0005783,GO:0005829,GO:0007154,GO:0007165,GO:0008150,GO:0009987,GO:0012505,GO:0016020,GO:0016021,GO:0019722,GO:0019932,GO:0023052,GO:0031224,GO:0031974,GO:0031981,GO:0035556,GO:0043167,GO:0043169,GO:0043226,GO:0043227,GO:0043229,GO:0043231,GO:0043233,GO:0044422,GO:0044424,GO:0044425,GO:0044428,GO:…	-	-	-	-	-	-	-	-	-	-	C2,PRT_C
HR	evm.model.Chr6.376	102107.XP_008241815.1	0.0	1205.0	2CMZ8@1|root,2QSW7@2759|Eukaryota,37R4K@33090|Viridiplantae,3GFJJ@35493|Streptophyta,4JTPX@91835|fabids	35493|Streptophyta	K	SANT SWI3, ADA2, N-CoR and TFIIIB'' DNA-binding domains	-	-	-	ko:K11111	-	M00424	-	-	ko00000,ko00002,ko03032	-	-	-	DAO,Myb_DNA-binding
HR	evm.model.Chr6.390	102107.XP_008243181.1	9.5e-98	283.0	2CHJ1@1|root,2S3PD@2759|Eukaryota,37W8C@33090|Viridiplantae,3GKA8@35493|Streptophyta,4JUEX@91835|fabids	35493|Streptophyta	S	EPIDERMAL PATTERNING FACTOR-like protein	-	GO:0007275,GO:0008150,GO:0009653,GO:0009791,GO:0009888,GO:0009987,GO:0010016,GO:0010052,GO:0010103,GO:0010374,GO:0030154,GO:0032501,GO:0032502,GO:0048367,GO:0048731,GO:0048856,GO:0048869,GO:0090558,GO:0090626,GO:0090627,GO:0090698	-	-	-	-	-	-	-	-	-	-	EPF
HR	evm.model.Chr6.20	102107.XP_008221020.1	7.7e-230	653.0	KOG2397@1|root,KOG2397@2759|Eukaryota,37K1Z@33090|Viridiplantae,3GE9R@35493|Streptophyta,4JIGS@91835|fabids	35493|Streptophyta	T	Glucosidase 2 subunit	-	GO:0005575,GO:0005622,GO:0005623,GO:0005737,GO:0005783,GO:0006950,GO:0006952,GO:0008150,GO:0009605,GO:0009607,GO:0009617,GO:0012505,GO:0042742,GO:0043207,GO:0043226,GO:0043227,GO:0043229,GO:0043231,GO:0044424,GO:0044444,GO:0044464,GO:0050896,GO:0051704,GO:0051707,GO:0098542	-	ko:K08288	ko04141,map04141	-	-	-	ko00000,ko00001,ko04091	-	-	-	PRKCSH-like,PRKCSH_1
HR	evm.model.Chr6.1473	102107.XP_008230212.1	0.0	899.0	KOG4711@1|root,KOG4711@2759|Eukaryota,37HTS@33090|Viridiplantae,3GE0K@35493|Streptophyta,4JDA0@91835|fabids	35493|Streptophyta	S	Aluminum-activated malate transporter	-	GO:0000325,GO:0003674,GO:0005215,GO:0005310,GO:0005342,GO:0005575,GO:0005622,GO:0005623,GO:0005737,GO:0005773,GO:0005774,GO:0006810,GO:0006811,GO:0006820,GO:0006835,GO:0008150,GO:0008509,GO:0008514,GO:0009705,GO:0015075,GO:0015140,GO:0015318,GO:0015556,GO:0015711,GO:0015740,GO:0015743,GO:0015849,GO:0016020,GO:0022857,GO:0031090,GO:0034220,GO:0043226,GO:0043227,GO:0043229,GO:0043231,GO:0044422,GO:…	-	-	-	-	-	-	-	-	-	-	ALMT
HR	evm.model.Chr6.324	102107.XP_008246536.1	0.0	1023.0	COG0631@1|root,KOG0698@2759|Eukaryota,37K1F@33090|Viridiplantae,3G7HE@35493|Streptophyta,4JJTB@91835|fabids	35493|Streptophyta	T	phosphatase 2c	-	GO:0005575,GO:0005623,GO:0005886,GO:0016020,GO:0044464,GO:0071944	-	-	-	-	-	-	-	-	-	-	PP2C
HR	evm.model.Chr6.304	3760.EMJ08367	9.25e-128	363.0	KOG3142@1|root,KOG3142@2759|Eukaryota,37UYG@33090|Viridiplantae,3GIWW@35493|Streptophyta,4JUBK@91835|fabids	35493|Streptophyta	U	PRA1 family	-	GO:0005575,GO:0005622,GO:0005623,GO:0005737,GO:0005783,GO:0006810,GO:0008150,GO:0012505,GO:0016192,GO:0043226,GO:0043227,GO:0043229,GO:0043231,GO:0044424,GO:0044444,GO:0044464,GO:0051179,GO:0051234	-	ko:K20359	-	-	-	-	ko00000,ko02000,ko04131	9.A.49.1	-	-	PRA1
HR	evm.model.Chr6.3243	102107.XP_008245854.1	1.83e-259	711.0	COG0526@1|root,KOG0191@2759|Eukaryota,37NZK@33090|Viridiplantae,3GGAI@35493|Streptophyta,4JHDX@91835|fabids	35493|Streptophyta	O	Belongs to the protein disulfide isomerase family	-	GO:0000003,GO:0003006,GO:0003674,GO:0003756,GO:0003824,GO:0005575,GO:0005618,GO:0005622,GO:0005623,GO:0005737,GO:0005773,GO:0005774,GO:0005783,GO:0006457,GO:0006950,GO:0007275,GO:0008150,GO:0009505,GO:0009553,GO:0009566,GO:0009567,GO:0009790,GO:0009791,GO:0009793,GO:0009856,GO:0009987,GO:0010035,GO:0010038,GO:0010154,GO:0012505,GO:0016020,GO:0016853,GO:0016860,GO:0016864,GO:0019953,GO:0022414,GO:…	5.3.4.1	ko:K01829,ko:K09584	ko04141,map04141	-	-	-	ko00000,ko00001,ko01000,ko03110,ko04131	-	-	-	ERp29,Thioredoxin
HR	evm.model.Chr6.245	3760.EMJ07029	2.46e-149	421.0	COG5102@1|root,KOG2887@2759|Eukaryota,37J5C@33090|Viridiplantae,3GEPI@35493|Streptophyta,4JMYB@91835|fabids	35493|Streptophyta	U	May be involved in fusion of retrograde transport vesicles derived from an endocytic compartment with the Golgi complex	-	GO:0000138,GO:0000139,GO:0005575,GO:0005622,GO:0005623,GO:0005737,GO:0005794,GO:0005795,GO:0006810,GO:0008150,GO:0012505,GO:0016020,GO:0016192,GO:0016197,GO:0016482,GO:0031090,GO:0031984,GO:0031985,GO:0042147,GO:0043226,GO:0043227,GO:0043229,GO:0043231,GO:0044422,GO:0044424,GO:0044431,GO:0044444,GO:0044446,GO:0044464,GO:0046907,GO:0051179,GO:0051234,GO:0051641,GO:0051649,GO:0098588,GO:0098791	-	-	-	-	-	-	-	-	-	-	Got1
HR	evm.model.Chr6.3235	102107.XP_008245901.1	3.51e-234	652.0	KOG0674@1|root,KOG0674@2759|Eukaryota,37I5F@33090|Viridiplantae,3GA8C@35493|Streptophyta,4JI3A@91835|fabids	35493|Streptophyta	O	Calreticulin	-	GO:0005575,GO:0005576,GO:0005622,GO:0005623,GO:0005737,GO:0005739,GO:0005773,GO:0005774,GO:0005783,GO:0005788,GO:0005911,GO:0006950,GO:0006970,GO:0006979,GO:0008150,GO:0009506,GO:0009507,GO:0009536,GO:0009628,GO:0009651,GO:0010035,GO:0010038,GO:0012505,GO:0016020,GO:0030054,GO:0031090,GO:0031974,GO:0042221,GO:0043226,GO:0043227,GO:0043229,GO:0043231,GO:0043233,GO:0044422,GO:0044424,GO:0044432,GO:…	-	ko:K08057	ko04141,ko04145,ko04612,ko05142,ko05166,map04141,map04145,map04612,map05142,map05166	-	-	-	ko00000,ko00001,ko03110,ko04091	-	-	-	Calreticulin
HR	evm.model.Chr6.237	102107.XP_008218685.1	5.39e-251	688.0	COG0142@1|root,KOG0711@2759|Eukaryota,37RPI@33090|Viridiplantae,3GA0D@35493|Streptophyta,4JIIV@91835|fabids	35493|Streptophyta	H	Belongs to the FPP GGPP synthase family	FPS1	GO:0003674,GO:0003824,GO:0004161,GO:0004337,GO:0004659,GO:0005575,GO:0005622,GO:0005623,GO:0005737,GO:0005739,GO:0005829,GO:0006629,GO:0006644,GO:0006720,GO:0006721,GO:0006793,GO:0006796,GO:0008150,GO:0008152,GO:0008299,GO:0008610,GO:0008654,GO:0009058,GO:0009987,GO:0016114,GO:0016740,GO:0016765,GO:0019637,GO:0043226,GO:0043227,GO:0043229,GO:0043231,GO:0044237,GO:0044238,GO:0044249,GO:0044255,GO:…	2.5.1.1,2.5.1.10	ko:K00787	ko00900,ko01100,ko01110,ko01130,ko05164,ko05166,map00900,map01100,map01110,map01130,map05164,map05166	M00366,M00367	R01658,R02003	RC00279	ko00000,ko00001,ko00002,ko01000,ko01006	-	-	-	polyprenyl_synt
HR	evm.model.Chr6.285	3760.EMJ07058	8.4e-158	442.0	28SB7@1|root,2QVN1@2759|Eukaryota,37S0H@33090|Viridiplantae,3GG49@35493|Streptophyta,4JP38@91835|fabids	35493|Streptophyta	-	-	-	-	-	-	-	-	-	-	-	-	-	-	-
HR	evm.model.Chr6.3218	102107.XP_008246027.1	9.38e-310	863.0	KOG0379@1|root,KOG0379@2759|Eukaryota,37NTE@33090|Viridiplantae,3GF5R@35493|Streptophyta,4JKKV@91835|fabids	35493|Streptophyta	S	Kelch motif	-	GO:0005575,GO:0005622,GO:0005623,GO:0005737,GO:0005768,GO:0010008,GO:0012505,GO:0016020,GO:0031090,GO:0031410,GO:0031982,GO:0043226,GO:0043227,GO:0043229,GO:0044422,GO:0044424,GO:0044433,GO:0044440,GO:0044444,GO:0044446,GO:0044464,GO:0097708,GO:0098588,GO:0098805	-	ko:K20285	-	-	-	-	ko00000,ko04131	-	-	-	Kelch_3,Kelch_4
HR	evm.model.Chr6.1496	3760.EMJ06611	2.73e-265	726.0	COG4775@1|root,2QT7K@2759|Eukaryota,37HKZ@33090|Viridiplantae,3GFV6@35493|Streptophyta,4JKXR@91835|fabids	35493|Streptophyta	M	Outer envelope protein 80	-	GO:0005575,GO:0005622,GO:0005623,GO:0005737,GO:0005739,GO:0006996,GO:0008150,GO:0009507,GO:0009526,GO:0009536,GO:0009657,GO:0009658,GO:0009941,GO:0009987,GO:0016020,GO:0016043,GO:0031967,GO:0031975,GO:0043226,GO:0043227,GO:0043229,GO:0043231,GO:0044422,GO:0044424,GO:0044434,GO:0044435,GO:0044444,GO:0044446,GO:0044464,GO:0071840	-	-	-	-	-	-	-	-	-	-	Bac_surface_Ag
HR	evm.model.Chr6.2880	102107.XP_008244792.1	3.97e-296	832.0	KOG1072@1|root,KOG1072@2759|Eukaryota,37PPB@33090|Viridiplantae,3GA9D@35493|Streptophyta,4JEKN@91835|fabids	35493|Streptophyta	S	DCD (Development and cell death) domain protein	-	GO:0005575,GO:0005622,GO:0005623,GO:0005634,GO:0005737,GO:0005856,GO:0008150,GO:0008582,GO:0040008,GO:0043226,GO:0043227,GO:0043228,GO:0043229,GO:0043231,GO:0043232,GO:0044087,GO:0044424,GO:0044464,GO:0045886,GO:0045926,GO:0048519,GO:0048523,GO:0048638,GO:0048640,GO:0050789,GO:0050793,GO:0050794,GO:0050803,GO:0050807,GO:0051093,GO:0051128,GO:0051129,GO:0051239,GO:0051241,GO:0051960,GO:0051961,GO:…	-	ko:K10442,ko:K10446,ko:K10457	-	-	-	-	ko00000,ko04121	-	-	-	Dev_Cell_Death,Kelch_1,Kelch_5
HR	evm.model.Chr6.2881	102107.XP_008244790.1	1.53e-256	707.0	KOG1072@1|root,KOG1072@2759|Eukaryota,37PPB@33090|Viridiplantae,3GA9D@35493|Streptophyta,4JEKN@91835|fabids	35493|Streptophyta	S	DCD (Development and cell death) domain protein	-	GO:0005575,GO:0005622,GO:0005623,GO:0005634,GO:0005737,GO:0005856,GO:0008150,GO:0008582,GO:0040008,GO:0043226,GO:0043227,GO:0043228,GO:0043229,GO:0043231,GO:0043232,GO:0044087,GO:0044424,GO:0044464,GO:0045886,GO:0045926,GO:0048519,GO:0048523,GO:0048638,GO:0048640,GO:0050789,GO:0050793,GO:0050794,GO:0050803,GO:0050807,GO:0051093,GO:0051128,GO:0051129,GO:0051239,GO:0051241,GO:0051960,GO:0051961,GO:…	-	ko:K10442,ko:K10446,ko:K10457	-	-	-	-	ko00000,ko04121	-	-	-	Dev_Cell_Death,Kelch_1,Kelch_5
HR	evm.model.Chr6.192	102107.XP_008219803.1	2.9e-134	380.0	KOG3336@1|root,KOG3336@2759|Eukaryota,37HQE@33090|Viridiplantae,3GGAR@35493|Streptophyta,4JRJ6@91835|fabids	35493|Streptophyta	U	Protein slowmo homolog	-	-	-	ko:K09285	-	-	-	-	ko00000,ko03000	-	-	-	PRELI
HR	evm.model.Chr6.131	102107.XP_008226840.1	0.0	1146.0	COG1161@1|root,KOG1249@2759|Eukaryota,37HS9@33090|Viridiplantae,3G7IX@35493|Streptophyta,4JJV6@91835|fabids	35493|Streptophyta	S	NO-associated protein 1, chloroplastic	-	GO:0003674,GO:0003824,GO:0003924,GO:0006275,GO:0008150,GO:0008156,GO:0009889,GO:0009890,GO:0009892,GO:0010556,GO:0010558,GO:0010605,GO:0016462,GO:0016787,GO:0016817,GO:0016818,GO:0017111,GO:0019219,GO:0019222,GO:0022613,GO:0030174,GO:0031323,GO:0031324,GO:0031326,GO:0031327,GO:0032297,GO:0042254,GO:0044085,GO:0045934,GO:0048519,GO:0048523,GO:0050789,GO:0050794,GO:0051052,GO:0051053,GO:0051171,GO:…	-	-	-	-	-	-	-	-	-	-	MMR_HSR1
HR	evm.model.Chr6.1173	3760.EMJ09949	0.0	1417.0	KOG2369@1|root,KOG2369@2759|Eukaryota,37QFQ@33090|Viridiplantae,3G78Q@35493|Streptophyta,4JFKG@91835|fabids	35493|Streptophyta	I	Phospholipid diacylglycerol acyltransferase	-	-	2.3.1.158	ko:K00679	ko00561,map00561	-	R05333	RC00037,RC00041	ko00000,ko00001,ko01000	-	-	-	LCAT,Lipase_GDSL
HR	evm.model.Chr6.1151	102107.XP_008226491.1	0.0	910.0	KOG1021@1|root,KOG1021@2759|Eukaryota,37QQA@33090|Viridiplantae,3G776@35493|Streptophyta,4JHDW@91835|fabids	35493|Streptophyta	GMW	glucuronoxylan glucuronosyltransferase	-	GO:0000271,GO:0003674,GO:0003824,GO:0005575,GO:0005622,GO:0005623,GO:0005737,GO:0005794,GO:0005975,GO:0005976,GO:0008150,GO:0008152,GO:0008194,GO:0009058,GO:0009059,GO:0009832,GO:0009834,GO:0009987,GO:0010383,GO:0010410,GO:0010413,GO:0010417,GO:0012505,GO:0015020,GO:0016051,GO:0016740,GO:0016757,GO:0016758,GO:0033692,GO:0034637,GO:0034645,GO:0042546,GO:0043170,GO:0043226,GO:0043227,GO:0043229,GO:…	-	ko:K20889	-	-	-	-	ko00000,ko01003	-	GT47	-	Exostosin
HR	evm.model.Chr6.2494	102107.XP_008242857.1	1.06e-47	165.0	2APUT@1|root,2RZHI@2759|Eukaryota,37USB@33090|Viridiplantae,3GJ9T@35493|Streptophyta,4JQ78@91835|fabids	35493|Streptophyta	-	-	-	-	-	-	-	-	-	-	-	-	-	-	-
HR	evm.model.Chr6.2560	3760.EMJ06338	8.99e-298	817.0	COG5347@1|root,KOG0704@2759|Eukaryota,37KZJ@33090|Viridiplantae,3G9C7@35493|Streptophyta,4JGXJ@91835|fabids	35493|Streptophyta	TUZ	ADP-ribosylation factor GTPase-activating protein	-	GO:0005575,GO:0005622,GO:0005623,GO:0005634,GO:0005737,GO:0005829,GO:0043226,GO:0043227,GO:0043229,GO:0043231,GO:0044424,GO:0044444,GO:0044464	-	ko:K12492	ko04144,map04144	-	-	-	ko00000,ko00001,ko04131	-	-	-	ArfGap
HR	evm.model.Chr6.2563	102107.XP_008223213.1	3.95e-65	198.0	COG2036@1|root,KOG3467@2759|Eukaryota,37UE8@33090|Viridiplantae,3GIMJ@35493|Streptophyta,4JPPN@91835|fabids	35493|Streptophyta	B	Core component of nucleosome. Nucleosomes wrap and compact DNA into chromatin, limiting DNA accessibility to the cellular machineries which require DNA as a template. Histones thereby play a central role in transcription regulation, DNA repair, DNA replication and chromosomal stability. DNA accessibility is regulated via a complex set of post-translational modifications of histones, also called h…	-	GO:0000228,GO:0000785,GO:0000786,GO:0000788,GO:0000790,GO:0003674,GO:0003676,GO:0003677,GO:0005488,GO:0005515,GO:0005575,GO:0005622,GO:0005623,GO:0005634,GO:0005694,GO:0006323,GO:0006325,GO:0006333,GO:0006334,GO:0006996,GO:0008150,GO:0009987,GO:0016043,GO:0022607,GO:0031497,GO:0031974,GO:0031981,GO:0032991,GO:0032993,GO:0034622,GO:0034728,GO:0042393,GO:0043226,GO:0043227,GO:0043228,GO:0043229,GO:…	-	ko:K11254	ko05034,ko05203,ko05322,map05034,map05203,map05322	-	-	-	ko00000,ko00001,ko03036	-	-	-	CENP-T_C
HR	evm.model.Chr6.2531	102107.XP_008241614.1	3.7e-240	662.0	2CN6D@1|root,2QU4B@2759|Eukaryota,37M06@33090|Viridiplantae,3GCP6@35493|Streptophyta,4JH35@91835|fabids	35493|Streptophyta	S	Protein SLOW GREEN 1	-	-	-	-	-	-	-	-	-	-	-	-	TPR_16,TPR_19,TPR_6
HR	evm.model.Chr6.1213	102107.XP_008227223.1	9.11e-84	247.0	2D30B@1|root,2S4ZC@2759|Eukaryota,37WAC@33090|Viridiplantae,3GK7D@35493|Streptophyta,4JQT1@91835|fabids	35493|Streptophyta	S	Stress responsive A/B Barrel Domain	-	GO:0005575,GO:0005622,GO:0005623,GO:0005737,GO:0009507,GO:0009536,GO:0043226,GO:0043227,GO:0043229,GO:0043231,GO:0044424,GO:0044444,GO:0044464	-	-	-	-	-	-	-	-	-	-	Dabb
HR	evm.model.Chr6.3051	102107.XP_008244324.1	0.0	2524.0	2CMQ1@1|root,2QRBB@2759|Eukaryota,37HFC@33090|Viridiplantae,3G7M6@35493|Streptophyta,4JN87@91835|fabids	35493|Streptophyta	S	mediator of RNA polymerase II transcription subunit	-	-	-	-	-	-	-	-	-	-	-	-	-
HR	evm.model.Chr6.3028	3760.EMJ06827	3.81e-225	619.0	KOG0594@1|root,KOG0594@2759|Eukaryota,37KB1@33090|Viridiplantae,3G9GE@35493|Streptophyta,4JGXU@91835|fabids	35493|Streptophyta	T	Cell division control protein 2	-	GO:0000003,GO:0000082,GO:0000278,GO:0000307,GO:0000902,GO:0003006,GO:0003674,GO:0003824,GO:0004672,GO:0004674,GO:0004693,GO:0005488,GO:0005515,GO:0005575,GO:0005622,GO:0005623,GO:0005634,GO:0005737,GO:0006139,GO:0006259,GO:0006260,GO:0006261,GO:0006275,GO:0006464,GO:0006468,GO:0006725,GO:0006793,GO:0006796,GO:0006807,GO:0007049,GO:0007154,GO:0007165,GO:0007275,GO:0007346,GO:0008150,GO:0008152,GO:…	2.7.11.22	ko:K07760	-	M00693	-	-	ko00000,ko00002,ko01000,ko01001	-	-	-	Pkinase
HR	evm.model.Chr6.3003	102107.XP_008244549.1	0.0	1163.0	2CMTH@1|root,2QRW3@2759|Eukaryota,37Q3C@33090|Viridiplantae,3GDC9@35493|Streptophyta,4JF5B@91835|fabids	35493|Streptophyta	S	Belongs to the NPH3 family	-	-	-	-	-	-	-	-	-	-	-	-	BTB,NPH3
HR	evm.model.Chr6.3013	102107.XP_008244473.1	3.61e-152	432.0	28K8X@1|root,2QSPM@2759|Eukaryota,37Q65@33090|Viridiplantae,3GCBV@35493|Streptophyta,4JK89@91835|fabids	35493|Streptophyta	S	Protein of unknown function (DUF1191)	-	-	-	-	-	-	-	-	-	-	-	-	DUF1191
HR	evm.model.Chr6.1298	102107.XP_008228881.1	0.0	955.0	COG3320@1|root,KOG1221@2759|Eukaryota,37IRY@33090|Viridiplantae,3G7T7@35493|Streptophyta,4JNFM@91835|fabids	35493|Streptophyta	I	Catalyzes the reduction of fatty acyl-CoA to fatty alcohols	-	GO:0003674,GO:0003824,GO:0005575,GO:0005622,GO:0005623,GO:0005737,GO:0005886,GO:0006139,GO:0006163,GO:0006637,GO:0006725,GO:0006732,GO:0006753,GO:0006790,GO:0006793,GO:0006796,GO:0006807,GO:0006950,GO:0006970,GO:0008150,GO:0008152,GO:0009058,GO:0009117,GO:0009150,GO:0009259,GO:0009507,GO:0009536,GO:0009611,GO:0009628,GO:0009651,GO:0009698,GO:0009699,GO:0009987,GO:0010345,GO:0016020,GO:0016491,GO:…	1.2.1.84	ko:K13356	ko00073,ko04146,ko04212,map00073,map04146,map04212	-	R09470	RC00004	ko00000,ko00001,ko01000	-	-	-	NAD_binding_4,Sterile
HR	evm.model.Chr6.1253	102107.XP_008227536.1	3.25e-285	805.0	KOG4197@1|root,KOG4197@2759|Eukaryota,37NZY@33090|Viridiplantae,3GBX8@35493|Streptophyta,4JN37@91835|fabids	35493|Streptophyta	S	Pentatricopeptide repeat-containing protein	-	GO:0000741,GO:0003674,GO:0003676,GO:0003723,GO:0003824,GO:0004518,GO:0004519,GO:0005488,GO:0005575,GO:0005622,GO:0005623,GO:0006139,GO:0006725,GO:0006807,GO:0006996,GO:0006997,GO:0007275,GO:0008150,GO:0008152,GO:0009451,GO:0009553,GO:0009559,GO:0009561,GO:0009987,GO:0010197,GO:0016043,GO:0016070,GO:0016787,GO:0016788,GO:0030154,GO:0032501,GO:0032502,GO:0034641,GO:0043170,GO:0043226,GO:0043227,GO:…	-	-	-	-	-	-	-	-	-	-	PPR,PPR_2,PPR_3
HR	evm.model.Chr6.2584	3760.EMJ08582	0.0	971.0	KOG2642@1|root,KOG2642@2759|Eukaryota,37IP1@33090|Viridiplantae,3GF84@35493|Streptophyta,4JDF7@91835|fabids	35493|Streptophyta	IKOT	Dol-P-Glc Glc(2)Man(9)GlcNAc(2)-PP-Dol	-	GO:0003674,GO:0003824,GO:0005575,GO:0005622,GO:0005623,GO:0005737,GO:0005783,GO:0005789,GO:0006464,GO:0006486,GO:0006487,GO:0006807,GO:0006950,GO:0006970,GO:0007275,GO:0008150,GO:0008152,GO:0009058,GO:0009059,GO:0009100,GO:0009101,GO:0009628,GO:0009651,GO:0009987,GO:0012505,GO:0016020,GO:0016740,GO:0016757,GO:0016758,GO:0019538,GO:0031984,GO:0032501,GO:0032502,GO:0034645,GO:0036211,GO:0042175,GO:…	2.4.1.256	ko:K03850	ko00510,ko01100,map00510,map01100	M00055	R06264	-	ko00000,ko00001,ko00002,ko01000,ko01003	-	GT59	-	DIE2_ALG10
HR	evm.model.Chr6.2583	102107.XP_008241048.1	3.02e-277	757.0	COG5277@1|root,KOG0676@2759|Eukaryota,37I8J@33090|Viridiplantae,3G790@35493|Streptophyta	35493|Streptophyta	Z	Belongs to the actin family	-	-	-	ko:K10355	-	-	-	-	ko00000,ko04812	-	-	-	Actin
HR	evm.model.Chr6.1355	102107.XP_008229135.1	4.62e-133	382.0	2C42X@1|root,2S22W@2759|Eukaryota,37VS4@33090|Viridiplantae,3GJ2R@35493|Streptophyta,4JU30@91835|fabids	35493|Streptophyta	S	Senescence regulator	-	-	-	-	-	-	-	-	-	-	-	-	Senescence_reg
HR	evm.model.Chr6.2278	3760.EMJ06178	0.0	1211.0	28KHE@1|root,2QSYM@2759|Eukaryota,37KPY@33090|Viridiplantae,3G972@35493|Streptophyta,4JGPN@91835|fabids	35493|Streptophyta	S	Belongs to the NPH3 family	-	GO:0000003,GO:0003006,GO:0005575,GO:0005623,GO:0007275,GO:0008150,GO:0009605,GO:0009606,GO:0009628,GO:0009629,GO:0009630,GO:0009791,GO:0009908,GO:0009958,GO:0022414,GO:0032501,GO:0032502,GO:0044464,GO:0048367,GO:0048608,GO:0048731,GO:0048856,GO:0050896,GO:0061458,GO:0071944,GO:0090567	-	-	-	-	-	-	-	-	-	-	BTB,NPH3
HR	evm.model.Chr6.2259	102107.XP_008237911.1	0.0	947.0	28K9J@1|root,2QQN4@2759|Eukaryota,37J7P@33090|Viridiplantae,3GASA@35493|Streptophyta,4JFIP@91835|fabids	35493|Streptophyta	K	Belongs to the GRAS family	-	GO:0003002,GO:0003674,GO:0003676,GO:0003677,GO:0003700,GO:0005488,GO:0005575,GO:0005622,GO:0005623,GO:0005634,GO:0006355,GO:0007275,GO:0007346,GO:0007389,GO:0008150,GO:0008356,GO:0009889,GO:0009956,GO:0009987,GO:0010468,GO:0010556,GO:0010817,GO:0019219,GO:0019222,GO:0031323,GO:0031326,GO:0032350,GO:0032501,GO:0032502,GO:0042592,GO:0043226,GO:0043227,GO:0043229,GO:0043231,GO:0043565,GO:0044424,GO:…	-	-	-	-	-	-	-	-	-	-	GRAS
HR	evm.model.Chr6.2271	3760.EMJ07533	0.0	2234.0	KOG1949@1|root,KOG1949@2759|Eukaryota,37QF2@33090|Viridiplantae,3GAHI@35493|Streptophyta,4JD5D@91835|fabids	35493|Streptophyta	S	Condensin II non structural maintenance of chromosomes subunit	-	-	-	ko:K11492	-	-	-	-	ko00000,ko03036	-	-	-	Condensin2nSMC
HR	evm.model.Chr6.3558	102107.XP_008218283.1	0.0	960.0	COG3380@1|root,2QQW4@2759|Eukaryota,37MQB@33090|Viridiplantae,3GBNU@35493|Streptophyta,4JIS6@91835|fabids	35493|Streptophyta	S	NAD(P)-binding Rossmann-like domain	-	-	-	-	-	-	-	-	-	-	-	-	NAD_binding_8
HR	evm.model.Chr6.767	102107.XP_008223213.1	3.95e-65	198.0	COG2036@1|root,KOG3467@2759|Eukaryota,37UE8@33090|Viridiplantae,3GIMJ@35493|Streptophyta,4JPPN@91835|fabids	35493|Streptophyta	B	Core component of nucleosome. Nucleosomes wrap and compact DNA into chromatin, limiting DNA accessibility to the cellular machineries which require DNA as a template. Histones thereby play a central role in transcription regulation, DNA repair, DNA replication and chromosomal stability. DNA accessibility is regulated via a complex set of post-translational modifications of histones, also called h…	-	GO:0000228,GO:0000785,GO:0000786,GO:0000788,GO:0000790,GO:0003674,GO:0003676,GO:0003677,GO:0005488,GO:0005515,GO:0005575,GO:0005622,GO:0005623,GO:0005634,GO:0005694,GO:0006323,GO:0006325,GO:0006333,GO:0006334,GO:0006996,GO:0008150,GO:0009987,GO:0016043,GO:0022607,GO:0031497,GO:0031974,GO:0031981,GO:0032991,GO:0032993,GO:0034622,GO:0034728,GO:0042393,GO:0043226,GO:0043227,GO:0043228,GO:0043229,GO:…	-	ko:K11254	ko05034,ko05203,ko05322,map05034,map05203,map05322	-	-	-	ko00000,ko00001,ko03036	-	-	-	CENP-T_C
HR	evm.model.Chr6.731	102107.XP_008223566.1	2.89e-300	816.0	2D0X0@1|root,2SFV1@2759|Eukaryota,37XR7@33090|Viridiplantae,3GMPI@35493|Streptophyta	35493|Streptophyta	-	-	-	-	-	-	-	-	-	-	-	-	-	-	Kelch_1
HR	evm.model.Chr6.1080	102107.XP_008225387.1	0.0	947.0	COG5542@1|root,KOG2647@2759|Eukaryota,37NYS@33090|Viridiplantae,3G9V7@35493|Streptophyta,4JGQB@91835|fabids	35493|Streptophyta	G	Mannosyltransferase involved in glycosylphosphatidylinositol-anchor biosynthesis	-	GO:0000030,GO:0003674,GO:0003824,GO:0005575,GO:0005622,GO:0005623,GO:0005737,GO:0005783,GO:0005789,GO:0006464,GO:0006497,GO:0006505,GO:0006506,GO:0006629,GO:0006643,GO:0006644,GO:0006650,GO:0006661,GO:0006664,GO:0006793,GO:0006796,GO:0006807,GO:0008150,GO:0008152,GO:0008610,GO:0008654,GO:0009058,GO:0009059,GO:0009247,GO:0009987,GO:0012505,GO:0016020,GO:0016740,GO:0016757,GO:0016758,GO:0019538,GO:…	-	ko:K07542	ko00563,ko01100,map00563,map01100	M00065	R05921	-	ko00000,ko00001,ko00002,ko01000,ko01003	-	GT76	-	Mannosyl_trans2
HR	evm.model.Chr6.2381	102107.XP_008243988.1	3.24e-271	743.0	KOG2389@1|root,KOG2389@2759|Eukaryota,37K2F@33090|Viridiplantae,3G9QF@35493|Streptophyta,4JM7G@91835|fabids	35493|Streptophyta	K	Transcription initiation factor TFIID subunit 8-like	-	-	-	ko:K14649	ko03022,map03022	-	-	-	ko00000,ko00001,ko03021	-	-	-	Bromo_TP,TAF8_C
HR	evm.model.Chr6.2364	3760.EMJ09579	0.0	1927.0	COG5059@1|root,KOG0244@2759|Eukaryota,37KZU@33090|Viridiplantae,3GBEW@35493|Streptophyta,4JMKC@91835|fabids	35493|Streptophyta	Z	Belongs to the TRAFAC class myosin-kinesin ATPase superfamily. Kinesin family	-	GO:0000022,GO:0000070,GO:0000226,GO:0000278,GO:0000280,GO:0000281,GO:0000819,GO:0000910,GO:0002376,GO:0002478,GO:0002495,GO:0002504,GO:0003674,GO:0003676,GO:0003677,GO:0003774,GO:0003777,GO:0003824,GO:0005488,GO:0005575,GO:0005576,GO:0005622,GO:0005623,GO:0005634,GO:0005654,GO:0005694,GO:0005737,GO:0005819,GO:0005829,GO:0005856,GO:0005871,GO:0005874,GO:0005875,GO:0005876,GO:0006355,GO:0006810,GO:…	-	ko:K10395	-	-	-	-	ko00000,ko04812	-	-	-	Kinesin
HR	evm.model.Chr6.2363	102107.XP_008238959.1	0.0	1167.0	COG0515@1|root,2QR4S@2759|Eukaryota,37R8E@33090|Viridiplantae,3G836@35493|Streptophyta,4JKMS@91835|fabids	35493|Streptophyta	T	inactive receptor kinase	-	GO:0005575,GO:0005623,GO:0005886,GO:0016020,GO:0044464,GO:0071944	-	-	-	-	-	-	-	-	-	-	LRR_8,Pkinase,Pkinase_Tyr
HR	evm.model.Chr6.1037	102107.XP_008226491.1	0.0	910.0	KOG1021@1|root,KOG1021@2759|Eukaryota,37QQA@33090|Viridiplantae,3G776@35493|Streptophyta,4JHDW@91835|fabids	35493|Streptophyta	GMW	glucuronoxylan glucuronosyltransferase	-	GO:0000271,GO:0003674,GO:0003824,GO:0005575,GO:0005622,GO:0005623,GO:0005737,GO:0005794,GO:0005975,GO:0005976,GO:0008150,GO:0008152,GO:0008194,GO:0009058,GO:0009059,GO:0009832,GO:0009834,GO:0009987,GO:0010383,GO:0010410,GO:0010413,GO:0010417,GO:0012505,GO:0015020,GO:0016051,GO:0016740,GO:0016757,GO:0016758,GO:0033692,GO:0034637,GO:0034645,GO:0042546,GO:0043170,GO:0043226,GO:0043227,GO:0043229,GO:…	-	ko:K20889	-	-	-	-	ko00000,ko01003	-	GT47	-	Exostosin
HR	evm.model.Chr6.1036	3760.EMJ09705	0.0	1091.0	28IZG@1|root,2QTX1@2759|Eukaryota,37S96@33090|Viridiplantae,3GB6K@35493|Streptophyta,4JJI7@91835|fabids	35493|Streptophyta	S	Nodulin-like	-	-	-	-	-	-	-	-	-	-	-	-	MFS_1,Nodulin-like
HR	evm.model.Chr6.2343	102107.XP_008238804.1	4.3e-231	637.0	COG5217@1|root,KOG3000@2759|Eukaryota,37J94@33090|Viridiplantae,3G8C7@35493|Streptophyta,4JE6I@91835|fabids	35493|Streptophyta	Z	Microtubule-associated protein RP EB family member	-	GO:0000079,GO:0001932,GO:0001934,GO:0003674,GO:0005488,GO:0005515,GO:0005575,GO:0005618,GO:0005622,GO:0005623,GO:0005634,GO:0005730,GO:0005737,GO:0005819,GO:0005856,GO:0006355,GO:0006996,GO:0007010,GO:0008017,GO:0008022,GO:0008092,GO:0008104,GO:0008150,GO:0009524,GO:0009605,GO:0009606,GO:0009612,GO:0009628,GO:0009652,GO:0009889,GO:0009891,GO:0009893,GO:0009987,GO:0010468,GO:0010556,GO:0010557,GO:…	-	ko:K10436	-	-	-	-	ko00000,ko03036,ko04812	-	-	-	CH,EB1
HR	evm.model.Chr6.1117	102107.XP_008226176.1	6.09e-102	317.0	KOG4197@1|root,KOG4197@2759|Eukaryota,37JNC@33090|Viridiplantae,3GHRT@35493|Streptophyta,4JSP0@91835|fabids	35493|Streptophyta	S	Pentatricopeptide repeat-containing protein	-	GO:0000959,GO:0000963,GO:0003674,GO:0003676,GO:0003723,GO:0003824,GO:0004518,GO:0004519,GO:0005488,GO:0006139,GO:0006396,GO:0006397,GO:0006725,GO:0006807,GO:0008150,GO:0008152,GO:0009451,GO:0009987,GO:0010467,GO:0016070,GO:0016071,GO:0016787,GO:0016788,GO:0034641,GO:0043170,GO:0043412,GO:0044237,GO:0044238,GO:0046483,GO:0071704,GO:0090304,GO:0090305,GO:0090615,GO:0090617,GO:0097159,GO:0140053,GO:…	-	-	-	-	-	-	-	-	-	-	PPR,PPR_2
HR	evm.model.Chr6.631	102107.XP_008221843.1	5.94e-164	461.0	28H8K@1|root,2QPMB@2759|Eukaryota,37INE@33090|Viridiplantae,3G84Y@35493|Streptophyta,4JEKA@91835|fabids	35493|Streptophyta	S	Pentatricopeptide repeat-containing protein At3g46870-like	-	GO:0003674,GO:0003676,GO:0003723,GO:0003727,GO:0003729,GO:0003824,GO:0004518,GO:0004519,GO:0005488,GO:0005575,GO:0005622,GO:0005623,GO:0005737,GO:0006139,GO:0006725,GO:0006807,GO:0008150,GO:0008152,GO:0008270,GO:0009451,GO:0009507,GO:0009536,GO:0009987,GO:0016070,GO:0016787,GO:0016788,GO:0034641,GO:0043167,GO:0043169,GO:0043170,GO:0043226,GO:0043227,GO:0043229,GO:0043231,GO:0043412,GO:0044237,GO:…	-	-	-	-	-	-	-	-	-	-	PPR,PPR_2
HR	evm.model.Chr6.680	102107.XP_008222248.1	0.0	1199.0	COG2132@1|root,KOG1263@2759|Eukaryota,37TKQ@33090|Viridiplantae,3GGH9@35493|Streptophyta,4JNS4@91835|fabids	35493|Streptophyta	Q	Lignin degradation and detoxification of lignin-derived products	-	GO:0001101,GO:0003674,GO:0003824,GO:0006950,GO:0008150,GO:0008152,GO:0009414,GO:0009415,GO:0009628,GO:0010035,GO:0016491,GO:0016722,GO:0042221,GO:0050896,GO:0055114,GO:1901700	1.10.3.2	ko:K05909	-	-	-	-	ko00000,ko01000	-	-	-	Cu-oxidase,Cu-oxidase_2,Cu-oxidase_3
HR	evm.model.Chr6.684	102107.XP_008222295.1	1.17e-289	791.0	COG2020@1|root,KOG2628@2759|Eukaryota,37RPT@33090|Viridiplantae,3GFY5@35493|Streptophyta,4JI3K@91835|fabids	35493|Streptophyta	O	Isoprenylcysteine carboxyl methyltransferase (ICMT) family	-	-	-	-	-	-	-	-	-	-	-	-	PEMT
HR	evm.model.Chr6.695	102107.XP_008222443.1	1.95e-90	265.0	KOG3415@1|root,KOG3415@2759|Eukaryota,37UGX@33090|Viridiplantae,3GITA@35493|Streptophyta,4JPSJ@91835|fabids	35493|Streptophyta	U	protein C20orf24 homolog	-	-	-	-	-	-	-	-	-	-	-	-	Rab5ip
HR	evm.model.Chr6.1960	102107.XP_008234699.1	1.33e-293	804.0	28KVF@1|root,2QVHU@2759|Eukaryota,37S8K@33090|Viridiplantae,3GBHI@35493|Streptophyta,4JJ9D@91835|fabids	35493|Streptophyta	S	Protein UPSTREAM OF	-	-	-	-	-	-	-	-	-	-	-	-	DUF966
HR	evm.model.Chr7.1041	102107.XP_008240953.1	8.83e-140	402.0	2CMBG@1|root,2QPVZ@2759|Eukaryota,37J65@33090|Viridiplantae,3G81D@35493|Streptophyta,4JH5E@91835|fabids	35493|Streptophyta	S	Squamosa promoter-binding-like protein	SPL9	GO:0000003,GO:0003006,GO:0003674,GO:0003700,GO:0006355,GO:0007275,GO:0008150,GO:0008361,GO:0009791,GO:0009889,GO:0009908,GO:0009987,GO:0010228,GO:0010468,GO:0010556,GO:0016043,GO:0019219,GO:0019222,GO:0022414,GO:0022603,GO:0031323,GO:0031326,GO:0032501,GO:0032502,GO:0032535,GO:0042127,GO:0048366,GO:0048367,GO:0048437,GO:0048438,GO:0048443,GO:0048466,GO:0048608,GO:0048653,GO:0048731,GO:0048827,GO:…	-	-	-	-	-	-	-	-	-	-	SBP
HR	evm.model.Chr7.1042	3760.EMJ04625	2.18e-103	308.0	2CMBG@1|root,2QPVZ@2759|Eukaryota,37J65@33090|Viridiplantae,3G81D@35493|Streptophyta,4JH5E@91835|fabids	35493|Streptophyta	S	Squamosa promoter-binding-like protein	SPL9	GO:0000003,GO:0003006,GO:0003674,GO:0003700,GO:0006355,GO:0007275,GO:0008150,GO:0008361,GO:0009791,GO:0009889,GO:0009908,GO:0009987,GO:0010228,GO:0010468,GO:0010556,GO:0016043,GO:0019219,GO:0019222,GO:0022414,GO:0022603,GO:0031323,GO:0031326,GO:0032501,GO:0032502,GO:0032535,GO:0042127,GO:0048366,GO:0048367,GO:0048437,GO:0048438,GO:0048443,GO:0048466,GO:0048608,GO:0048653,GO:0048731,GO:0048827,GO:…	-	-	-	-	-	-	-	-	-	-	SBP
HR	evm.model.Chr7.2769	102107.XP_008242773.1	3.57e-203	563.0	COG5036@1|root,KOG1161@2759|Eukaryota,37R8G@33090|Viridiplantae,3GDCX@35493|Streptophyta,4JS2Y@91835|fabids	35493|Streptophyta	P	SPX domain-containing protein	-	GO:0005575,GO:0005622,GO:0005623,GO:0005634,GO:0005737,GO:0005783,GO:0006950,GO:0007154,GO:0008150,GO:0009267,GO:0009605,GO:0009987,GO:0009991,GO:0010646,GO:0010647,GO:0012505,GO:0016036,GO:0031667,GO:0031668,GO:0031669,GO:0032101,GO:0032103,GO:0032104,GO:0032106,GO:0032107,GO:0032109,GO:0033554,GO:0042594,GO:0043226,GO:0043227,GO:0043229,GO:0043231,GO:0044424,GO:0044444,GO:0044464,GO:0048518,GO:…	-	-	-	-	-	-	-	-	-	-	SPX
HR	evm.model.Chr7.2355	3760.EMJ03772	1.84e-146	412.0	2BYKQ@1|root,2QT7C@2759|Eukaryota,37JQ7@33090|Viridiplantae,3G9TG@35493|Streptophyta,4JKYT@91835|fabids	35493|Streptophyta	S	Auxin-binding protein	-	GO:0005575,GO:0005576,GO:0005618,GO:0005623,GO:0030312,GO:0044464,GO:0048046,GO:0071944	-	-	-	-	-	-	-	-	-	-	Cupin_1
HR	evm.model.Chr7.2330	102107.XP_008242250.1	9.94e-270	754.0	COG1404@1|root,2QRTY@2759|Eukaryota,37KNX@33090|Viridiplantae,3GBU8@35493|Streptophyta,4JIZ1@91835|fabids	35493|Streptophyta	O	subtilisin-like	-	GO:0003674,GO:0003824,GO:0004175,GO:0004252,GO:0005575,GO:0005618,GO:0005622,GO:0005623,GO:0005737,GO:0005794,GO:0005911,GO:0006508,GO:0006807,GO:0008150,GO:0008152,GO:0008233,GO:0008236,GO:0009505,GO:0009506,GO:0012505,GO:0016787,GO:0017171,GO:0019538,GO:0030054,GO:0030312,GO:0043170,GO:0043226,GO:0043227,GO:0043229,GO:0043231,GO:0044238,GO:0044424,GO:0044444,GO:0044464,GO:0055044,GO:0070011,GO:…	-	-	-	-	-	-	-	-	-	-	Inhibitor_I9,PA,Peptidase_S8
HR	evm.model.Chr7.2331	3988.XP_002519361.1	2.75e-27	108.0	COG1404@1|root,2QRTY@2759|Eukaryota,37KNX@33090|Viridiplantae,3GBU8@35493|Streptophyta,4JIZ1@91835|fabids	35493|Streptophyta	O	subtilisin-like	-	GO:0003674,GO:0003824,GO:0004175,GO:0004252,GO:0005575,GO:0005618,GO:0005622,GO:0005623,GO:0005737,GO:0005794,GO:0005911,GO:0006508,GO:0006807,GO:0008150,GO:0008152,GO:0008233,GO:0008236,GO:0009505,GO:0009506,GO:0012505,GO:0016787,GO:0017171,GO:0019538,GO:0030054,GO:0030312,GO:0043170,GO:0043226,GO:0043227,GO:0043229,GO:0043231,GO:0044238,GO:0044424,GO:0044444,GO:0044464,GO:0055044,GO:0070011,GO:…	-	-	-	-	-	-	-	-	-	-	Inhibitor_I9,PA,Peptidase_S8
HR	evm.model.Chr7.1959	3760.EMJ03867	7.47e-64	198.0	COG0222@1|root,KOG1715@2759|Eukaryota,37URG@33090|Viridiplantae,3GID7@35493|Streptophyta,4JPAP@91835|fabids	35493|Streptophyta	J	RIBOSOMAL protein	-	GO:0000313,GO:0000315,GO:0003674,GO:0003735,GO:0005198,GO:0005575,GO:0005622,GO:0005623,GO:0005737,GO:0005739,GO:0005759,GO:0005761,GO:0005762,GO:0005840,GO:0006412,GO:0006518,GO:0006807,GO:0008150,GO:0008152,GO:0009058,GO:0009059,GO:0009295,GO:0009987,GO:0010467,GO:0015934,GO:0019538,GO:0031974,GO:0032543,GO:0032991,GO:0034641,GO:0034645,GO:0042645,GO:0043043,GO:0043170,GO:0043226,GO:0043227,GO:…	-	ko:K02935	ko03010,map03010	M00178	-	-	br01610,ko00000,ko00001,ko00002,ko03011	-	-	-	Ribosomal_L12,Ribosomal_L12_N
HR	evm.model.Chr7.1957	102107.XP_008241743.1	2.16e-301	822.0	28JRF@1|root,2QS4W@2759|Eukaryota,37KVA@33090|Viridiplantae,3GGEN@35493|Streptophyta,4JDS4@91835|fabids	35493|Streptophyta	-	-	-	-	-	-	-	-	-	-	-	-	-	-	-
HR	evm.model.Chr7.2857	102107.XP_008242873.1	1.37e-248	692.0	KOG1867@1|root,KOG1867@2759|Eukaryota,37HRE@33090|Viridiplantae,3GDSP@35493|Streptophyta,4JKVD@91835|fabids	35493|Streptophyta	O	Ubiquitin carboxyl-terminal hydrolase	-	-	3.4.19.12	ko:K11366	-	-	-	-	ko00000,ko01000,ko01002,ko03021,ko03036,ko04121	-	-	-	UCH,zf-UBP
HR	evm.model.Chr7.1933	102107.XP_008241720.1	0.0	1441.0	COG5564@1|root,2QQGA@2759|Eukaryota,37QMQ@33090|Viridiplantae,3GAZU@35493|Streptophyta,4JG77@91835|fabids	35493|Streptophyta	S	Uncharacterised protein family (UPF0261)	-	-	-	-	-	-	-	-	-	-	-	-	PEP_hydrolase,UPF0261
HR	evm.model.Chr7.1942	102107.XP_008241728.1	0.0	1123.0	KOG1471@1|root,KOG1471@2759|Eukaryota,37M0B@33090|Viridiplantae,3GAN4@35493|Streptophyta,4JNFP@91835|fabids	35493|Streptophyta	I	Phosphatidylinositol phosphatidylcholine transfer protein	-	GO:0000003,GO:0000226,GO:0003006,GO:0003674,GO:0005215,GO:0005319,GO:0005548,GO:0005575,GO:0005622,GO:0005623,GO:0005628,GO:0005634,GO:0006810,GO:0006811,GO:0006820,GO:0006869,GO:0006996,GO:0007010,GO:0007017,GO:0007049,GO:0008150,GO:0008525,GO:0008526,GO:0009653,GO:0009987,GO:0010876,GO:0010927,GO:0015711,GO:0015748,GO:0015914,GO:0016020,GO:0016043,GO:0016192,GO:0019953,GO:0022402,GO:0022413,GO:…	-	-	-	-	-	-	-	-	-	-	CRAL_TRIO,CRAL_TRIO_N
HR	evm.model.Chr7.977	102107.XP_008240841.1	6.76e-197	569.0	COG4886@1|root,2QTN0@2759|Eukaryota,37JNE@33090|Viridiplantae,3GED4@35493|Streptophyta,4JM86@91835|fabids	35493|Streptophyta	T	Probably inactive leucine-rich repeat receptor-like protein kinase	-	-	-	-	-	-	-	-	-	-	-	-	LRRNT_2,LRR_1,LRR_8,Pkinase,Pkinase_Tyr
HR	evm.model.Chr7.983	102107.XP_008240838.1	5.07e-121	353.0	2ARBK@1|root,2RZKY@2759|Eukaryota,37USA@33090|Viridiplantae,3GIYE@35493|Streptophyta	35493|Streptophyta	-	-	-	-	-	-	-	-	-	-	-	-	-	-	Musclin
HR	evm.model.Chr7.984	102107.XP_008240833.1	0.0	1485.0	28IBX@1|root,2QQNG@2759|Eukaryota,37I4Z@33090|Viridiplantae,3G7V8@35493|Streptophyta,4JJ37@91835|fabids	35493|Streptophyta	S	BEST Arabidopsis thaliana protein match is nucleolar protein	-	-	-	-	-	-	-	-	-	-	-	-	-
HR	evm.model.Chr7.2494	102107.XP_008242439.1	5.53e-266	728.0	COG1899@1|root,KOG2924@2759|Eukaryota,37M1S@33090|Viridiplantae,3GAK2@35493|Streptophyta,4JE2J@91835|fabids	35493|Streptophyta	O	Deoxyhypusine	DHS	GO:0003674,GO:0003824,GO:0005575,GO:0005622,GO:0005623,GO:0005737,GO:0006464,GO:0006807,GO:0007275,GO:0008150,GO:0008152,GO:0008612,GO:0009058,GO:0009553,GO:0009987,GO:0010467,GO:0016740,GO:0016765,GO:0018193,GO:0018205,GO:0019538,GO:0032501,GO:0032502,GO:0034038,GO:0036211,GO:0043170,GO:0043412,GO:0044237,GO:0044238,GO:0044260,GO:0044267,GO:0044424,GO:0044464,GO:0048229,GO:0048856,GO:0051604,GO:…	2.5.1.46	ko:K00809	-	-	-	-	ko00000,ko01000	-	-	-	DS
HR	evm.model.Chr7.1174	102107.XP_008241214.1	3.81e-134	381.0	COG0589@1|root,2RXWD@2759|Eukaryota,37UWB@33090|Viridiplantae,3GI2N@35493|Streptophyta,4JPFX@91835|fabids	35493|Streptophyta	T	Universal stress protein family	-	GO:0000166,GO:0003674,GO:0005488,GO:0005575,GO:0005623,GO:0005886,GO:0008144,GO:0016020,GO:0016208,GO:0017076,GO:0030554,GO:0032553,GO:0032555,GO:0032559,GO:0036094,GO:0043167,GO:0043168,GO:0043169,GO:0044464,GO:0071944,GO:0097159,GO:0097367,GO:1901265,GO:1901363	-	-	-	-	-	-	-	-	-	-	Usp
HR	evm.model.Chr7.1171	102107.XP_008241136.1	3.35e-288	788.0	KOG2632@1|root,KOG2632@2759|Eukaryota,37HEA@33090|Viridiplantae,3GA9Q@35493|Streptophyta,4JJND@91835|fabids	35493|Streptophyta	H	Der1-like family	-	-	-	-	-	-	-	-	-	-	-	-	Rhomboid,UBA
HR	evm.model.Chr7.1172	3760.EMJ03807	2.29e-121	348.0	COG0589@1|root,2RXWD@2759|Eukaryota,37UWB@33090|Viridiplantae,3GI2N@35493|Streptophyta,4JPFX@91835|fabids	35493|Streptophyta	T	Universal stress protein family	-	GO:0000166,GO:0003674,GO:0005488,GO:0005575,GO:0005623,GO:0005886,GO:0008144,GO:0016020,GO:0016208,GO:0017076,GO:0030554,GO:0032553,GO:0032555,GO:0032559,GO:0036094,GO:0043167,GO:0043168,GO:0043169,GO:0044464,GO:0071944,GO:0097159,GO:0097367,GO:1901265,GO:1901363	-	-	-	-	-	-	-	-	-	-	Usp
HR	evm.model.Chr7.2423	3760.EMJ04518	2.09e-52	166.0	2E0TR@1|root,2S87E@2759|Eukaryota,37WW3@33090|Viridiplantae,3GKRG@35493|Streptophyta,4JQZ6@91835|fabids	35493|Streptophyta	S	Epidermal patterning factor proteins	-	-	-	-	-	-	-	-	-	-	-	-	EPF
HR	evm.model.Chr7.1585	102107.XP_008241341.1	9.91e-283	790.0	KOG2370@1|root,KOG2370@2759|Eukaryota,37MJ3@33090|Viridiplantae,3G77I@35493|Streptophyta,4JF98@91835|fabids	35493|Streptophyta	T	Cactus-binding C-terminus of cactin protein	-	-	-	-	-	-	-	-	-	-	-	-	CactinC_cactus,Cactin_mid
HR	evm.model.Chr7.1555	102107.XP_008241315.1	1.68e-124	367.0	28J02@1|root,2QUFT@2759|Eukaryota,37N83@33090|Viridiplantae,3GCP9@35493|Streptophyta,4JFKF@91835|fabids	35493|Streptophyta	K	Domain of unknown function (DUF296)	-	-	-	-	-	-	-	-	-	-	-	-	AT_hook,DUF296
HR	evm.model.Chr7.2050_evm.model.Chr7.2051	102107.XP_008241836.1	0.0	1075.0	2CMZG@1|root,2QSXM@2759|Eukaryota,37JI5@33090|Viridiplantae,3GDTW@35493|Streptophyta,4JENY@91835|fabids	35493|Streptophyta	G	May be involved in modulation of pathogen defense and leaf cell death	-	GO:0005575,GO:0005623,GO:0005886,GO:0006950,GO:0006952,GO:0008150,GO:0016020,GO:0044464,GO:0050896,GO:0071944	-	ko:K08472	-	-	-	-	ko00000,ko04030	-	-	-	Mlo
HR	evm.model.Chr7.2448	3760.EMJ03132	0.0	1129.0	KOG0685@1|root,KOG0685@2759|Eukaryota,37IQF@33090|Viridiplantae,3GATY@35493|Streptophyta,4JG65@91835|fabids	35493|Streptophyta	H	Polyamine oxidase	-	GO:0003674,GO:0003824,GO:0005575,GO:0005622,GO:0005623,GO:0005737,GO:0008150,GO:0008152,GO:0016491,GO:0016645,GO:0016647,GO:0040034,GO:0044424,GO:0044464,GO:0048506,GO:0048509,GO:0048510,GO:0050789,GO:0050793,GO:0055114,GO:0065007,GO:1990534	1.5.3.16	ko:K12259	ko00330,ko00410,map00330,map00410	-	R09076	RC00053,RC00225	ko00000,ko00001,ko01000	-	-	-	Amino_oxidase
HR	evm.model.Chr7.3009_evm.model.Chr7.3010	102107.XP_008243035.1	0.0	963.0	COG2939@1|root,KOG1282@2759|Eukaryota,37IR2@33090|Viridiplantae,3GCIT@35493|Streptophyta,4JJSD@91835|fabids	35493|Streptophyta	O	Belongs to the peptidase S10 family	-	GO:0003674,GO:0003824,GO:0004180,GO:0004185,GO:0005575,GO:0005622,GO:0005623,GO:0005737,GO:0005773,GO:0006508,GO:0006807,GO:0008150,GO:0008152,GO:0008233,GO:0008236,GO:0008238,GO:0009056,GO:0009057,GO:0009987,GO:0016787,GO:0017171,GO:0019538,GO:0030163,GO:0043170,GO:0043226,GO:0043227,GO:0043229,GO:0043231,GO:0044237,GO:0044238,GO:0044248,GO:0044257,GO:0044260,GO:0044265,GO:0044267,GO:0044424,GO:…	-	ko:K16297	-	-	-	-	ko00000,ko01000,ko01002	-	-	-	Peptidase_S10
HR	evm.model.Chr7.2932	102107.XP_008242943.1	2.27e-216	596.0	COG1073@1|root,KOG1552@2759|Eukaryota,37M3W@33090|Viridiplantae,3GDYV@35493|Streptophyta,4JDUW@91835|fabids	35493|Streptophyta	S	domain-containing protein	-	-	-	-	-	-	-	-	-	-	-	-	Hydrolase_4
HR	evm.model.Chr7.2506	3641.EOY30561	1.23e-23	90.9	2DZG4@1|root,2S708@2759|Eukaryota,37WQU@33090|Viridiplantae,3GM0Z@35493|Streptophyta	35493|Streptophyta	S	Arabinogalactan peptide	-	-	-	-	-	-	-	-	-	-	-	-	AGP
HR	evm.model.Chr7.881	102107.XP_008222098.1	0.0	985.0	COG0137@1|root,KOG1706@2759|Eukaryota,37QUX@33090|Viridiplantae,3G8Y6@35493|Streptophyta,4JEKX@91835|fabids	35493|Streptophyta	E	Argininosuccinate synthase	-	GO:0000050,GO:0000053,GO:0003674,GO:0003824,GO:0004055,GO:0005575,GO:0005622,GO:0005623,GO:0005737,GO:0006082,GO:0006520,GO:0006525,GO:0006526,GO:0006575,GO:0006807,GO:0008150,GO:0008152,GO:0008652,GO:0009058,GO:0009064,GO:0009084,GO:0009507,GO:0009532,GO:0009536,GO:0009570,GO:0009987,GO:0016053,GO:0016874,GO:0016879,GO:0019627,GO:0019752,GO:0034641,GO:0043226,GO:0043227,GO:0043229,GO:0043231,GO:…	6.3.4.5	ko:K01940	ko00220,ko00250,ko01100,ko01110,ko01130,ko01230,ko05418,map00220,map00250,map01100,map01110,map01130,map01230,map05418	M00029,M00844,M00845	R01954	RC00380,RC00629	ko00000,ko00001,ko00002,ko01000,ko04147	-	-	-	Arginosuc_synth
HR	evm.model.Chr7.883	102107.XP_008222100.1	0.0	1100.0	28N20@1|root,2QUM1@2759|Eukaryota,37SN1@33090|Viridiplantae,3GD0X@35493|Streptophyta,4JHCB@91835|fabids	35493|Streptophyta	S	Serine arginine repetitive matrix protein	-	-	-	-	-	-	-	-	-	-	-	-	-
HR	evm.model.Chr7.898	3760.EMJ05461	0.0	1528.0	28KU8@1|root,2QTAG@2759|Eukaryota,37JFX@33090|Viridiplantae,3GCEP@35493|Streptophyta,4JITD@91835|fabids	35493|Streptophyta	S	STELLO glycosyltransferases	-	GO:0000271,GO:0003674,GO:0005488,GO:0005515,GO:0005575,GO:0005618,GO:0005622,GO:0005623,GO:0005737,GO:0005768,GO:0005794,GO:0005802,GO:0005975,GO:0005976,GO:0006073,GO:0006109,GO:0008150,GO:0008152,GO:0009058,GO:0009059,GO:0009250,GO:0009664,GO:0009832,GO:0009889,GO:0009987,GO:0010383,GO:0010556,GO:0010675,GO:0010962,GO:0010981,GO:0012505,GO:0016043,GO:0016051,GO:0019222,GO:0030243,GO:0030244,GO:…	-	-	-	-	-	-	-	-	-	-	STELLO
HR	evm.model.Chr7.869	102107.XP_008244245.1	1.41e-223	619.0	2AG8Y@1|root,2RYZD@2759|Eukaryota,37TRP@33090|Viridiplantae,3GI0E@35493|Streptophyta,4JQKY@91835|fabids	35493|Streptophyta	-	-	-	-	-	-	-	-	-	-	-	-	-	-	-
HR	evm.model.Chr7.1294	102107.XP_008243459.1	0.0	1637.0	COG0542@1|root,KOG1051@2759|Eukaryota,37QWD@33090|Viridiplantae,3G928@35493|Streptophyta,4JJDR@91835|fabids	35493|Streptophyta	O	Clp amino terminal domain, pathogenicity island component	-	GO:0000302,GO:0005575,GO:0005622,GO:0005623,GO:0005737,GO:0006417,GO:0006950,GO:0006979,GO:0008150,GO:0009266,GO:0009314,GO:0009408,GO:0009416,GO:0009507,GO:0009526,GO:0009532,GO:0009536,GO:0009570,GO:0009628,GO:0009636,GO:0009642,GO:0009644,GO:0009889,GO:0009891,GO:0009893,GO:0009941,GO:0009987,GO:0010035,GO:0010468,GO:0010556,GO:0010557,GO:0010604,GO:0010608,GO:0010628,GO:0019222,GO:0031323,GO:…	-	ko:K03695	ko04213,map04213	-	-	-	ko00000,ko00001,ko03110	-	-	-	Clp_N
HR	evm.model.Chr7.826	102107.XP_008244265.1	1.6e-184	517.0	KOG1441@1|root,KOG1441@2759|Eukaryota,37JWQ@33090|Viridiplantae,3GDJ4@35493|Streptophyta,4JJAW@91835|fabids	35493|Streptophyta	EG	sugar phosphate phosphate translocator At5g04160	-	GO:0000003,GO:0003006,GO:0005575,GO:0005622,GO:0005623,GO:0005737,GO:0005794,GO:0006810,GO:0007275,GO:0008150,GO:0008152,GO:0009791,GO:0009987,GO:0010154,GO:0010191,GO:0010214,GO:0012505,GO:0015780,GO:0015931,GO:0022414,GO:0032501,GO:0032502,GO:0043226,GO:0043227,GO:0043229,GO:0043231,GO:0044237,GO:0044424,GO:0044444,GO:0044464,GO:0048316,GO:0048359,GO:0048608,GO:0048731,GO:0048856,GO:0051179,GO:…	-	-	-	-	-	-	-	-	-	-	TPT
HR	evm.model.Chr7.2558	3760.EMJ04911	2.51e-160	461.0	KOG1267@1|root,KOG1267@2759|Eukaryota,37QKH@33090|Viridiplantae,3GGYQ@35493|Streptophyta,4JTP5@91835|fabids	35493|Streptophyta	K	mTERF	-	-	-	ko:K15032	-	-	-	-	ko00000,ko03012,ko03029	-	-	-	mTERF
HR	evm.model.Chr7.2522	102107.XP_008242465.1	3.32e-81	256.0	2CMKD@1|root,2QQNY@2759|Eukaryota,37P1C@33090|Viridiplantae,3G7WY@35493|Streptophyta,4JSI2@91835|fabids	35493|Streptophyta	S	leucine-rich repeat extensin-like protein	-	-	-	-	-	-	-	-	-	-	-	-	LRRNT_2,LRR_1,LRR_8
HR	evm.model.Chr7.1680	102107.XP_008241460.1	5.32e-268	736.0	2CGF5@1|root,2QWDH@2759|Eukaryota,37QMM@33090|Viridiplantae,3G7EC@35493|Streptophyta,4JE4X@91835|fabids	35493|Streptophyta	-	-	-	-	-	-	-	-	-	-	-	-	-	-	-
HR	evm.model.Chr7.2534	102107.XP_008242479.1	1.78e-287	783.0	COG4677@1|root,2QQMT@2759|Eukaryota,37N2J@33090|Viridiplantae,3GC93@35493|Streptophyta,4JIXR@91835|fabids	35493|Streptophyta	G	pectinesterase	-	GO:0005575,GO:0005618,GO:0005622,GO:0005623,GO:0005737,GO:0030312,GO:0044424,GO:0044464,GO:0071944	3.1.1.11	ko:K01051	ko00040,ko01100,map00040,map01100	M00081	R02362	RC00460,RC00461	ko00000,ko00001,ko00002,ko01000	-	-	-	Pectinesterase
HR	evm.model.Chr7.1201	3760.EMJ06028	0.0	1013.0	KOG2130@1|root,KOG2130@2759|Eukaryota,37N5H@33090|Viridiplantae,3GGIP@35493|Streptophyta,4JFKB@91835|fabids	35493|Streptophyta	BT	f-box protein	-	GO:0000976,GO:0000987,GO:0001067,GO:0003674,GO:0003676,GO:0003677,GO:0003690,GO:0005488,GO:0005575,GO:0005622,GO:0005623,GO:0005634,GO:0006325,GO:0006464,GO:0006479,GO:0006807,GO:0006996,GO:0008150,GO:0008152,GO:0008213,GO:0009987,GO:0010029,GO:0010030,GO:0016043,GO:0016569,GO:0016570,GO:0016571,GO:0018193,GO:0018195,GO:0018216,GO:0019538,GO:0032259,GO:0034969,GO:0036211,GO:0043170,GO:0043226,GO:…	-	-	-	-	-	-	-	-	-	-	Cupin_8,F-box,F-box-like
HR	evm.model.Chr7.1745	102107.XP_008241559.1	2.22e-193	542.0	28JAI@1|root,2QRPD@2759|Eukaryota,37JUK@33090|Viridiplantae,3GGE5@35493|Streptophyta,4JDBA@91835|fabids	35493|Streptophyta	K	Dof zinc finger protein	-	GO:0003674,GO:0003676,GO:0003677,GO:0003700,GO:0005488,GO:0005575,GO:0005622,GO:0005623,GO:0005634,GO:0006109,GO:0006355,GO:0007275,GO:0008150,GO:0009653,GO:0009791,GO:0009888,GO:0009889,GO:0009891,GO:0009893,GO:0009987,GO:0010016,GO:0010052,GO:0010103,GO:0010118,GO:0010374,GO:0010468,GO:0010556,GO:0010557,GO:0010604,GO:0010628,GO:0019219,GO:0019222,GO:0030154,GO:0031323,GO:0031325,GO:0031326,GO:…	-	-	-	-	-	-	-	-	-	-	zf-Dof
HR	evm.model.Chr7.373	102107.XP_008240641.1	1.08e-245	676.0	2CGFD@1|root,2QWGU@2759|Eukaryota,37RDG@33090|Viridiplantae,3GHRS@35493|Streptophyta,4JPAU@91835|fabids	35493|Streptophyta	-	-	-	-	-	-	-	-	-	-	-	-	-	-	VARLMGL
HR	evm.model.Chr7.2609	3760.EMJ05827	0.0	1269.0	28NJ9@1|root,2QUXM@2759|Eukaryota,37SB9@33090|Viridiplantae,3GFZ8@35493|Streptophyta,4JJJ8@91835|fabids	35493|Streptophyta	S	Plant protein of unknown function (DUF936)	-	-	-	-	-	-	-	-	-	-	-	-	DUF936
HR	evm.model.Chr7.2606	102107.XP_008242576.1	3.31e-149	419.0	COG1100@1|root,KOG0393@2759|Eukaryota,37PH5@33090|Viridiplantae,3G9PY@35493|Streptophyta,4JKDJ@91835|fabids	35493|Streptophyta	S	Belongs to the small GTPase superfamily. Rho family	-	GO:0000166,GO:0001882,GO:0001883,GO:0003674,GO:0005488,GO:0005515,GO:0005525,GO:0005575,GO:0005623,GO:0005886,GO:0016020,GO:0017076,GO:0019001,GO:0019899,GO:0032549,GO:0032550,GO:0032553,GO:0032555,GO:0032561,GO:0035639,GO:0036094,GO:0043167,GO:0043168,GO:0044464,GO:0071944,GO:0097159,GO:0097367,GO:1901265,GO:1901363	-	ko:K04392	ko04010,ko04013,ko04014,ko04015,ko04024,ko04062,ko04071,ko04145,ko04151,ko04310,ko04360,ko04370,ko04380,ko04510,ko04520,ko04530,ko04620,ko04650,ko04662,ko04664,ko04666,ko04670,ko04722,ko04810,ko04932,ko04933,ko04972,ko05014,ko05100,ko05120,ko05131,ko05132,ko05167,ko05200,ko05203,ko05205,ko05210,ko05211,ko05212,ko05231,ko05416,ko05418,map04010,map04013,map04014,map04015,map04024,map04062,map04071,…	-	-	-	ko00000,ko00001,ko04031,ko04131,ko04147	-	-	-	Ras
HR	evm.model.Chr7.1765	102107.XP_008241575.1	0.0	1875.0	COG0520@1|root,KOG2142@2759|Eukaryota,37PXD@33090|Viridiplantae,3G9N6@35493|Streptophyta,4JEUH@91835|fabids	35493|Streptophyta	H	superfamily protein	-	-	2.8.1.9	ko:K15631	ko00790,map00790	-	R11583	-	ko00000,ko00001,ko01000	-	-	-	-
HR	evm.model.Chr7.2610	102107.XP_008242582.1	1.46e-206	575.0	KOG0812@1|root,KOG0812@2759|Eukaryota,37PC6@33090|Viridiplantae,3G71P@35493|Streptophyta,4JFIG@91835|fabids	35493|Streptophyta	U	Belongs to the syntaxin family	-	GO:0000139,GO:0000149,GO:0003674,GO:0005488,GO:0005515,GO:0005575,GO:0005622,GO:0005623,GO:0005737,GO:0005794,GO:0006810,GO:0006888,GO:0006906,GO:0006996,GO:0008150,GO:0009987,GO:0012505,GO:0016020,GO:0016021,GO:0016043,GO:0016050,GO:0016192,GO:0022406,GO:0031090,GO:0031201,GO:0031224,GO:0031984,GO:0032991,GO:0043226,GO:0043227,GO:0043229,GO:0043231,GO:0044422,GO:0044424,GO:0044425,GO:0044431,GO:…	-	ko:K08490	ko04130,map04130	-	-	-	ko00000,ko00001,ko04131	-	-	-	SNARE,Syntaxin,Syntaxin-5_N
HR	evm.model.Chr7.755	102107.XP_008240742.1	2.14e-84	248.0	2BT77@1|root,2S20B@2759|Eukaryota,37VFZ@33090|Viridiplantae,3GJFM@35493|Streptophyta,4JQNP@91835|fabids	35493|Streptophyta	S	Gibberellin regulated protein	-	GO:0005575,GO:0005576	-	-	-	-	-	-	-	-	-	-	GASA
HR	evm.model.Chr7.758	102107.XP_008240744.1	0.0	1219.0	COG1161@1|root,KOG1249@2759|Eukaryota,37HS9@33090|Viridiplantae,3GCRS@35493|Streptophyta,4JJ0V@91835|fabids	35493|Streptophyta	S	50S ribosome-binding GTPase	-	GO:0003674,GO:0003824,GO:0003924,GO:0006275,GO:0008150,GO:0008156,GO:0009889,GO:0009890,GO:0009892,GO:0010556,GO:0010558,GO:0010605,GO:0016462,GO:0016787,GO:0016817,GO:0016818,GO:0017111,GO:0019219,GO:0019222,GO:0022613,GO:0030174,GO:0031323,GO:0031324,GO:0031326,GO:0031327,GO:0032297,GO:0042254,GO:0044085,GO:0045934,GO:0048519,GO:0048523,GO:0050789,GO:0050794,GO:0051052,GO:0051053,GO:0051171,GO:…	-	-	-	-	-	-	-	-	-	-	MMR_HSR1
HR	evm.model.Chr7.770	102107.XP_008240757.1	1.46e-286	781.0	COG1409@1|root,KOG1432@2759|Eukaryota,37P74@33090|Viridiplantae,3GGMU@35493|Streptophyta,4JHES@91835|fabids	35493|Streptophyta	S	inactive purple acid phosphatase	-	GO:0003674,GO:0003824,GO:0003993,GO:0005575,GO:0006793,GO:0006796,GO:0008150,GO:0008152,GO:0009987,GO:0016020,GO:0016311,GO:0016787,GO:0016788,GO:0016791,GO:0042578,GO:0044237	-	-	-	-	-	-	-	-	-	-	Metallophos
HR	evm.model.Chr7.722	102107.XP_008240777.1	0.0	1230.0	KOG4197@1|root,KOG4197@2759|Eukaryota,37RQR@33090|Viridiplantae,3GDXV@35493|Streptophyta,4JEV0@91835|fabids	35493|Streptophyta	S	Pentatricopeptide repeat-containing protein	-	-	-	-	-	-	-	-	-	-	-	-	PPR,PPR_2
HR	evm.model.Chr7.1395	102107.XP_008243656.1	2.38e-111	323.0	2C42X@1|root,2S22W@2759|Eukaryota,37VS4@33090|Viridiplantae,3GITM@35493|Streptophyta,4JU88@91835|fabids	35493|Streptophyta	S	Senescence regulator	-	-	-	-	-	-	-	-	-	-	-	-	Senescence_reg
HR	evm.model.Chr7.2242	3760.EMJ03484	2.04e-226	623.0	COG3491@1|root,KOG0143@2759|Eukaryota,37RIX@33090|Viridiplantae,3GD3R@35493|Streptophyta,4JT7Q@91835|fabids	35493|Streptophyta	Q	Belongs to the iron ascorbate-dependent oxidoreductase family	-	GO:0001101,GO:0003674,GO:0003824,GO:0006082,GO:0006629,GO:0006720,GO:0006721,GO:0007154,GO:0007165,GO:0008150,GO:0008152,GO:0008299,GO:0008610,GO:0009056,GO:0009058,GO:0009314,GO:0009416,GO:0009628,GO:0009685,GO:0009686,GO:0009719,GO:0009725,GO:0009739,GO:0009740,GO:0009755,GO:0009850,GO:0009852,GO:0009987,GO:0010033,GO:0010476,GO:0010817,GO:0016053,GO:0016101,GO:0016102,GO:0016114,GO:0016491,GO:…	-	-	-	-	-	-	-	-	-	-	2OG-FeII_Oxy,DIOX_N
HR	evm.model.Chr7.2674	102107.XP_008242672.1	0.0	1710.0	COG0534@1|root,KOG1347@2759|Eukaryota,37HJS@33090|Viridiplantae,3GAGU@35493|Streptophyta,4JJ4P@91835|fabids	35493|Streptophyta	V	proteinaceous RNase P 1, chloroplastic mitochondrial-like	-	-	3.1.26.5	ko:K18213	ko03013,map03013	-	-	-	ko00000,ko00001,ko01000,ko03016	-	-	-	PPR_long,PRORP
HR	evm.model.Chr7.1341	102107.XP_008243656.1	2.38e-111	323.0	2C42X@1|root,2S22W@2759|Eukaryota,37VS4@33090|Viridiplantae,3GITM@35493|Streptophyta,4JU88@91835|fabids	35493|Streptophyta	S	Senescence regulator	-	-	-	-	-	-	-	-	-	-	-	-	Senescence_reg
HR	evm.model.Chr7.2644	3760.EMJ04583	5.16e-184	516.0	28PV2@1|root,2QWHQ@2759|Eukaryota,37QHE@33090|Viridiplantae,3GA42@35493|Streptophyta,4JPAC@91835|fabids	35493|Streptophyta	-	-	-	-	-	-	-	-	-	-	-	-	-	-	-
HR	evm.model.Chr7.1792	3760.EMJ03894	1.48e-100	292.0	2AIJA@1|root,2RZ4Y@2759|Eukaryota,37UI6@33090|Viridiplantae,3GIVY@35493|Streptophyta,4JPP2@91835|fabids	35493|Streptophyta	S	Domain of unknown function (DUF4228)	-	-	-	-	-	-	-	-	-	-	-	-	DUF4228
HR	evm.model.Chr7.277	3760.EMJ04509	2.63e-306	879.0	298QY@1|root,2RFS1@2759|Eukaryota,37T1D@33090|Viridiplantae,3G99U@35493|Streptophyta,4JKDP@91835|fabids	35493|Streptophyta	-	-	-	-	-	-	-	-	-	-	-	-	-	-	INCENP_ARK-bind
HR	evm.model.Chr7.1385	102107.XP_008226696.1	2.06e-75	228.0	KOG1744@1|root,KOG1744@2759|Eukaryota,37TXA@33090|Viridiplantae,3GINB@35493|Streptophyta,4JTWZ@91835|fabids	35493|Streptophyta	B	Histone H2B	-	-	-	ko:K11252	ko05034,ko05203,ko05322,map05034,map05203,map05322	-	-	-	ko00000,ko00001,ko03036,ko04147	-	-	-	Histone
HR	evm.model.Chr7.2215	3760.EMJ03484	2.04e-226	623.0	COG3491@1|root,KOG0143@2759|Eukaryota,37RIX@33090|Viridiplantae,3GD3R@35493|Streptophyta,4JT7Q@91835|fabids	35493|Streptophyta	Q	Belongs to the iron ascorbate-dependent oxidoreductase family	-	GO:0001101,GO:0003674,GO:0003824,GO:0006082,GO:0006629,GO:0006720,GO:0006721,GO:0007154,GO:0007165,GO:0008150,GO:0008152,GO:0008299,GO:0008610,GO:0009056,GO:0009058,GO:0009314,GO:0009416,GO:0009628,GO:0009685,GO:0009686,GO:0009719,GO:0009725,GO:0009739,GO:0009740,GO:0009755,GO:0009850,GO:0009852,GO:0009987,GO:0010033,GO:0010476,GO:0010817,GO:0016053,GO:0016101,GO:0016102,GO:0016114,GO:0016491,GO:…	-	-	-	-	-	-	-	-	-	-	2OG-FeII_Oxy,DIOX_N
HR	evm.model.Chr7.2696	102107.XP_008242698.1	2.89e-291	811.0	COG0515@1|root,2QT13@2759|Eukaryota,37JF2@33090|Viridiplantae,3G9X6@35493|Streptophyta,4JKS9@91835|fabids	35493|Streptophyta	T	inactive receptor kinase	-	GO:0005575,GO:0005623,GO:0005886,GO:0016020,GO:0044464,GO:0071944	-	-	-	-	-	-	-	-	-	-	LRRNT_2,LRR_1,LRR_8,Pkinase,Pkinase_Tyr
HR	evm.model.Chr7.2702	3760.EMJ04669	0.0	1374.0	KOG4197@1|root,KOG4197@2759|Eukaryota,37RG3@33090|Viridiplantae,3GDMK@35493|Streptophyta,4JRFP@91835|fabids	35493|Streptophyta	S	Pentatricopeptide repeat-containing protein	-	-	-	-	-	-	-	-	-	-	-	-	DYW_deaminase,PPR,PPR_2
HR	evm.model.Chr7.2716	102107.XP_008242718.1	3.44e-166	463.0	KOG0096@1|root,KOG0096@2759|Eukaryota,37P2W@33090|Viridiplantae,3GBRJ@35493|Streptophyta	35493|Streptophyta	U	GTP-binding protein involved in nucleocytoplasmic transport. Required for the import of protein into the nucleus and also for RNA export. Involved in chromatin condensation and control of cell cycle	-	-	-	ko:K07936	ko03008,ko03013,ko05166,ko05169,map03008,map03013,map05166,map05169	-	-	-	ko00000,ko00001,ko03009,ko03016,ko03019,ko03036,ko04031,ko04147	-	-	-	Ras
HR	evm.model.Chr7.671	102107.XP_008240802.1	0.0	2533.0	COG5098@1|root,KOG0414@2759|Eukaryota,37PDB@33090|Viridiplantae,3GEZK@35493|Streptophyta,4JF5M@91835|fabids	35493|Streptophyta	BD	Regulatory subunit of the condensin complex, a complex required for conversion of interphase chromatin into mitotic-like condense chromosomes. The condensin complex probably introduces positive supercoils into relaxed DNA in the presence of type I topoisomerases and converts nicked DNA into positive knotted forms in the presence of type II topoisomerases	-	GO:0005575,GO:0005622,GO:0005623,GO:0005737,GO:0005829,GO:0044424,GO:0044444,GO:0044464	-	ko:K06677	ko04111,map04111	-	-	-	ko00000,ko00001,ko03036	-	-	-	Cnd1,Cnd1_N,Cohesin_HEAT
HR	evm.model.Chr7.1892	102107.XP_008241684.1	1.01e-179	501.0	COG0122@1|root,KOG1918@2759|Eukaryota,37QQ8@33090|Viridiplantae,3GCIN@35493|Streptophyta,4JRXW@91835|fabids	35493|Streptophyta	L	DNA-3-methyladenine glycosylase	-	GO:0003674,GO:0003676,GO:0003677,GO:0003684,GO:0003824,GO:0003905,GO:0005488,GO:0005575,GO:0006139,GO:0006259,GO:0006281,GO:0006284,GO:0006285,GO:0006304,GO:0006307,GO:0006725,GO:0006807,GO:0006950,GO:0006974,GO:0008150,GO:0008152,GO:0008725,GO:0009987,GO:0016787,GO:0016798,GO:0016799,GO:0019104,GO:0032131,GO:0032991,GO:0032993,GO:0033554,GO:0034641,GO:0035510,GO:0043170,GO:0043412,GO:0043733,GO:…	3.2.2.21	ko:K01247	ko03410,map03410	-	-	-	ko00000,ko00001,ko01000,ko03400	-	-	-	HhH-GPD
HR	evm.model.Chr7.1889	3760.EMJ04151	5.17e-159	450.0	COG5641@1|root,KOG1601@2759|Eukaryota,37TBV@33090|Viridiplantae,3G8DB@35493|Streptophyta,4JPHE@91835|fabids	35493|Streptophyta	K	GATA transcription factor	-	GO:0000003,GO:0000976,GO:0000977,GO:0000981,GO:0001012,GO:0001067,GO:0001085,GO:0001228,GO:0003006,GO:0003674,GO:0003676,GO:0003677,GO:0003682,GO:0003690,GO:0003700,GO:0005488,GO:0005515,GO:0005575,GO:0005622,GO:0005623,GO:0005634,GO:0005667,GO:0006139,GO:0006351,GO:0006355,GO:0006357,GO:0006366,GO:0006725,GO:0006807,GO:0007275,GO:0008134,GO:0008150,GO:0008152,GO:0009058,GO:0009059,GO:0009790,GO:…	-	ko:K21630	-	-	-	-	ko00000,ko03000	-	-	-	GATA
HR	evm.model.Chr7.1402	3760.EMJ05190	0.0	1918.0	COG5059@1|root,KOG0243@2759|Eukaryota,37NTB@33090|Viridiplantae,3GAC4@35493|Streptophyta,4JNCF@91835|fabids	35493|Streptophyta	Z	Belongs to the TRAFAC class myosin-kinesin ATPase superfamily. Kinesin family	-	GO:0003674,GO:0003774,GO:0003777,GO:0003824,GO:0005575,GO:0005622,GO:0005623,GO:0005856,GO:0005871,GO:0005875,GO:0006928,GO:0007017,GO:0007018,GO:0008150,GO:0008574,GO:0009987,GO:0015630,GO:0016462,GO:0016787,GO:0016817,GO:0016818,GO:0016887,GO:0017111,GO:0032991,GO:0042623,GO:0043226,GO:0043228,GO:0043229,GO:0043232,GO:0044422,GO:0044424,GO:0044430,GO:0044446,GO:0044464,GO:1990939	-	ko:K10398	-	-	-	-	ko00000,ko03036,ko04812	-	-	-	Kinesin
HR	evm.model.Chr7.223	102107.XP_008240549.1	1.84e-198	550.0	COG0543@1|root,KOG0534@2759|Eukaryota,37NCB@33090|Viridiplantae,3G8G7@35493|Streptophyta,4JEX9@91835|fabids	35493|Streptophyta	CH	NADH-cytochrome b5 reductase	-	GO:0003674,GO:0003824,GO:0004128,GO:0005575,GO:0005618,GO:0005622,GO:0005623,GO:0005737,GO:0005783,GO:0005886,GO:0006091,GO:0008150,GO:0008152,GO:0009505,GO:0009987,GO:0012505,GO:0016020,GO:0016491,GO:0016651,GO:0016653,GO:0022900,GO:0030312,GO:0043226,GO:0043227,GO:0043229,GO:0043231,GO:0044237,GO:0044424,GO:0044444,GO:0044464,GO:0055114,GO:0071944	1.6.2.2	ko:K00326	ko00520,map00520	-	R00100	-	ko00000,ko00001,ko01000	-	-	-	FAD_binding_6,NAD_binding_1
HR	evm.model.Chr7.2570_evm.model.Chr7.2571	3760.EMJ05427	0.0	1117.0	KOG1021@1|root,KOG1021@2759|Eukaryota,37NNY@33090|Viridiplantae,3GGC5@35493|Streptophyta,4JMV4@91835|fabids	35493|Streptophyta	GMW	Glycosyltransferase	-	-	-	-	-	-	-	-	-	-	-	-	Exostosin
HR	evm.model.Chr7.48	3760.EMJ03369	1.6e-147	424.0	COG0334@1|root,KOG2250@2759|Eukaryota,37Q3I@33090|Viridiplantae,3G8ZE@35493|Streptophyta,4JJHB@91835|fabids	35493|Streptophyta	E	Belongs to the Glu Leu Phe Val dehydrogenases family	GDH1	GO:0000166,GO:0003674,GO:0003824,GO:0004353,GO:0005488,GO:0005507,GO:0005524,GO:0005575,GO:0005622,GO:0005623,GO:0005737,GO:0005739,GO:0006807,GO:0006950,GO:0006970,GO:0006995,GO:0007154,GO:0008144,GO:0008150,GO:0008152,GO:0008270,GO:0009267,GO:0009314,GO:0009416,GO:0009605,GO:0009628,GO:0009642,GO:0009646,GO:0009651,GO:0009987,GO:0009991,GO:0010035,GO:0010038,GO:0016491,GO:0016638,GO:0016639,GO:…	1.4.1.3	ko:K00261	ko00220,ko00250,ko00471,ko00910,ko01100,ko01200,ko04217,ko04964,map00220,map00250,map00471,map00910,map01100,map01200,map04217,map04964	M00740	R00243,R00248	RC00006,RC02799	ko00000,ko00001,ko00002,ko01000,ko04147	-	-	-	ELFV_dehydrog,ELFV_dehydrog_N
HR	evm.model.Chr8.1764	102107.XP_008236056.1	0.0	1055.0	28NJM@1|root,2QUAS@2759|Eukaryota,37SPG@33090|Viridiplantae,3G8CT@35493|Streptophyta,4JFK6@91835|fabids	35493|Streptophyta	S	Protein of unknown function (DUF616)	-	-	-	-	-	-	-	-	-	-	-	-	DUF616
HR	evm.model.Chr8.2608	102107.XP_008234988.1	1.85e-75	227.0	2E1W2@1|root,2S95S@2759|Eukaryota,37WZ3@33090|Viridiplantae,3GKMQ@35493|Streptophyta,4JR09@91835|fabids	35493|Streptophyta	S	Classical arabinogalactan protein	-	GO:0005575,GO:0008150,GO:0009628,GO:0016020,GO:0031224,GO:0031225,GO:0044425,GO:0050896,GO:0080167	-	-	-	-	-	-	-	-	-	-	-
HR	evm.model.Chr8.2769_evm.model.Chr8.2770	102107.XP_008235135.1	1.74e-315	860.0	COG5434@1|root,2QTPQ@2759|Eukaryota,37IYV@33090|Viridiplantae,3G7N7@35493|Streptophyta,4JSYX@91835|fabids	35493|Streptophyta	G	Belongs to the glycosyl hydrolase 28 family	-	-	-	-	-	-	-	-	-	-	-	-	Glyco_hydro_28
HR	evm.model.Chr8.2241	102107.XP_008235604.1	2.19e-217	599.0	28PYE@1|root,2QWKZ@2759|Eukaryota,37JIA@33090|Viridiplantae,3G804@35493|Streptophyta,4JGHY@91835|fabids	35493|Streptophyta	S	Cysteine-rich repeat secretory protein	-	GO:0005575,GO:0005618,GO:0005623,GO:0005911,GO:0006810,GO:0008150,GO:0009505,GO:0009506,GO:0009987,GO:0010496,GO:0010497,GO:0016020,GO:0016032,GO:0030054,GO:0030312,GO:0040011,GO:0044000,GO:0044403,GO:0044419,GO:0044464,GO:0044766,GO:0046739,GO:0046794,GO:0051179,GO:0051234,GO:0051701,GO:0051704,GO:0051814,GO:0052126,GO:0052192,GO:0055044,GO:0071944,GO:1902579	-	-	-	-	-	-	-	-	-	-	Stress-antifung
HR	evm.model.Chr8.1364	102107.XP_008236623.1	5.78e-279	766.0	KOG4585@1|root,KOG4585@2759|Eukaryota,37SXI@33090|Viridiplantae,3GF7G@35493|Streptophyta,4JKW0@91835|fabids	35493|Streptophyta	L	nuclease	-	-	-	-	-	-	-	-	-	-	-	-	DDE_Tnp_4
HR	evm.model.Chr8.1341	102107.XP_008236627.1	8.28e-177	493.0	29YCF@1|root,2RXTS@2759|Eukaryota,37UCF@33090|Viridiplantae,3GHAY@35493|Streptophyta,4JPB2@91835|fabids	35493|Streptophyta	-	-	-	-	-	-	-	-	-	-	-	-	-	-	-
HR	evm.model.Chr8.163	102107.XP_008237685.1	0.0	1043.0	28J8N@1|root,2QVQM@2759|Eukaryota,37MZF@33090|Viridiplantae,3GFB3@35493|Streptophyta,4JRVI@91835|fabids	35493|Streptophyta	P	May act as a component of the auxin efflux carrier	-	GO:0003674,GO:0005215,GO:0005575,GO:0005622,GO:0005623,GO:0005737,GO:0005783,GO:0005886,GO:0006810,GO:0007275,GO:0008150,GO:0009653,GO:0009888,GO:0009914,GO:0009926,GO:0009966,GO:0009968,GO:0009987,GO:0010015,GO:0010053,GO:0010054,GO:0010104,GO:0010105,GO:0010252,GO:0010315,GO:0010329,GO:0010540,GO:0010646,GO:0010648,GO:0010817,GO:0010928,GO:0012505,GO:0015562,GO:0016020,GO:0016049,GO:0021700,GO:…	-	ko:K13947	-	-	-	-	ko00000,ko02000	2.A.69.1	-	-	Mem_trans
HR	evm.model.Chr8.1460	102107.XP_008236568.1	2.7e-277	759.0	KOG0656@1|root,KOG0656@2759|Eukaryota,37KH9@33090|Viridiplantae,3GE0I@35493|Streptophyta,4JMN3@91835|fabids	35493|Streptophyta	D	Belongs to the cyclin family	-	GO:0000003,GO:0000082,GO:0000278,GO:0003006,GO:0005575,GO:0005622,GO:0005623,GO:0005634,GO:0007049,GO:0007275,GO:0008150,GO:0009719,GO:0009725,GO:0009735,GO:0009743,GO:0009744,GO:0009791,GO:0009888,GO:0009987,GO:0010033,GO:0010154,GO:0010374,GO:0010440,GO:0010444,GO:0022402,GO:0022414,GO:0030154,GO:0032501,GO:0032502,GO:0034285,GO:0042221,GO:0043226,GO:0043227,GO:0043229,GO:0043231,GO:0044424,GO:…	-	ko:K14505	ko04075,map04075	M00692	-	-	ko00000,ko00001,ko00002	-	-	-	Cyclin_C,Cyclin_N
HR	evm.model.Chr8.1451	102107.XP_008236563.1	3.25e-206	573.0	28J25@1|root,2QRED@2759|Eukaryota,37JDJ@33090|Viridiplantae,3GCZH@35493|Streptophyta,4JHSS@91835|fabids	35493|Streptophyta	S	Polysaccharide biosynthesis	-	-	-	-	-	-	-	-	-	-	-	-	Polysacc_synt_4
HR	evm.model.Chr8.1885	3760.EMJ02596	6.15e-178	502.0	2CMDU@1|root,2QQ2C@2759|Eukaryota,37M2V@33090|Viridiplantae,3GBRM@35493|Streptophyta,4JSQB@91835|fabids	35493|Streptophyta	S	Phosphate-induced protein 1 conserved region	-	-	-	-	-	-	-	-	-	-	-	-	Phi_1
HR	evm.model.Chr8.1896	3760.EMJ02288	2.71e-159	454.0	COG0083@1|root,KOG1537@2759|Eukaryota,37JTN@33090|Viridiplantae,3GFNE@35493|Streptophyta,4JDHC@91835|fabids	35493|Streptophyta	E	homoserine	-	GO:0000096,GO:0000097,GO:0003674,GO:0003824,GO:0004413,GO:0005575,GO:0005622,GO:0005623,GO:0005737,GO:0006082,GO:0006520,GO:0006555,GO:0006566,GO:0006790,GO:0006793,GO:0006796,GO:0006807,GO:0008150,GO:0008152,GO:0008652,GO:0009058,GO:0009066,GO:0009067,GO:0009069,GO:0009086,GO:0009088,GO:0009092,GO:0009507,GO:0009532,GO:0009536,GO:0009570,GO:0009605,GO:0009607,GO:0009617,GO:0009620,GO:0009987,GO:…	2.7.1.39	ko:K00872	ko00260,ko01100,ko01110,ko01120,ko01230,map00260,map01100,map01110,map01120,map01230	M00018	R01771	RC00002,RC00017	ko00000,ko00001,ko00002,ko01000	-	-	-	GHMP_kinases_C,GHMP_kinases_N
HR	evm.model.Chr8.2377	102107.XP_008235728.1	0.0	1622.0	2CMA9@1|root,2QPSJ@2759|Eukaryota,37NE6@33090|Viridiplantae,3G83P@35493|Streptophyta,4JT32@91835|fabids	35493|Streptophyta	S	Zein-binding	-	-	-	-	-	-	-	-	-	-	-	-	Zein-binding
HR	evm.model.Chr8.2388	102107.XP_008235316.1	2.11e-69	209.0	KOG3465@1|root,KOG3465@2759|Eukaryota,37V8J@33090|Viridiplantae,3GJE4@35493|Streptophyta,4JQ1D@91835|fabids	35493|Streptophyta	U	Signal-recognition-particle assembly has a crucial role in targeting secretory proteins to the rough endoplasmic reticulum membrane. SRP9 together with SRP14 and the Alu portion of the SRP RNA, constitutes the elongation arrest domain of SRP. The complex of SRP9 and SRP14 is required for SRP RNA binding	-	GO:0003674,GO:0005047,GO:0005488,GO:0005575,GO:0005622,GO:0005623,GO:0005737,GO:0005783,GO:0005785,GO:0005786,GO:0005789,GO:0005791,GO:0006605,GO:0006612,GO:0006613,GO:0006614,GO:0006616,GO:0006810,GO:0006886,GO:0008104,GO:0008150,GO:0012505,GO:0015031,GO:0015833,GO:0016020,GO:0030867,GO:0031090,GO:0031984,GO:0032991,GO:0033036,GO:0033365,GO:0034613,GO:0042175,GO:0042886,GO:0043021,GO:0043226,GO:…	-	ko:K03109	ko03060,map03060	-	-	-	ko00000,ko00001,ko02044	3.A.5.9	-	-	SRP9-21
HR	evm.model.Chr8.2337	102107.XP_008235713.1	3.4e-138	392.0	28KBI@1|root,2QRSE@2759|Eukaryota,37J9U@33090|Viridiplantae,3GG6J@35493|Streptophyta,4JP29@91835|fabids	35493|Streptophyta	S	LOB domain-containing protein	-	GO:0005575,GO:0005622,GO:0005623,GO:0005634,GO:0006355,GO:0007275,GO:0008150,GO:0009653,GO:0009791,GO:0009889,GO:0009891,GO:0009893,GO:0010015,GO:0010101,GO:0010102,GO:0010311,GO:0010468,GO:0010556,GO:0010557,GO:0010604,GO:0010628,GO:0019219,GO:0019222,GO:0022622,GO:0031323,GO:0031325,GO:0031326,GO:0031328,GO:0032501,GO:0032502,GO:0043226,GO:0043227,GO:0043229,GO:0043231,GO:0044424,GO:0044464,GO:…	-	ko:K13944	-	-	-	-	ko00000,ko03000	-	-	-	LOB
HR	evm.model.Chr8.2312	102107.XP_008235685.1	2.8e-316	862.0	KOG4249@1|root,KOG4249@2759|Eukaryota,37IC1@33090|Viridiplantae,3GHCR@35493|Streptophyta,4JIUV@91835|fabids	35493|Streptophyta	S	UPF0420 protein C16orf58 homolog	-	GO:0005575,GO:0005622,GO:0005623,GO:0005737,GO:0005739,GO:0006810,GO:0008150,GO:0009314,GO:0009411,GO:0009416,GO:0009507,GO:0009526,GO:0009536,GO:0009628,GO:0009914,GO:0009926,GO:0009941,GO:0010224,GO:0010817,GO:0031967,GO:0031975,GO:0043226,GO:0043227,GO:0043229,GO:0043231,GO:0044422,GO:0044424,GO:0044434,GO:0044435,GO:0044444,GO:0044446,GO:0044464,GO:0050896,GO:0051179,GO:0051234,GO:0060918,GO:…	-	-	-	-	-	-	-	-	-	-	DUF647
HR	evm.model.Chr8.1475	102107.XP_008236371.1	0.0	1288.0	COG0515@1|root,2QRF8@2759|Eukaryota,37PVN@33090|Viridiplantae,3GBX1@35493|Streptophyta,4JJ7Z@91835|fabids	35493|Streptophyta	T	Receptor protein kinase-like protein	-	GO:0001101,GO:0005575,GO:0005623,GO:0005886,GO:0006950,GO:0007154,GO:0008150,GO:0009414,GO:0009415,GO:0009605,GO:0009628,GO:0009787,GO:0009789,GO:0009966,GO:0009967,GO:0009987,GO:0009991,GO:0010029,GO:0010030,GO:0010035,GO:0010646,GO:0010647,GO:0016020,GO:0023051,GO:0023056,GO:0031668,GO:0033554,GO:0042221,GO:0042631,GO:0044464,GO:0048518,GO:0048522,GO:0048580,GO:0048582,GO:0048583,GO:0048584,GO:…	-	-	-	-	-	-	-	-	-	-	LRRNT_2,LRR_1,LRR_6,LRR_8,Pkinase,Pkinase_Tyr
HR	evm.model.Chr8.1472	3760.EMJ00964	2.17e-297	820.0	COG0111@1|root,KOG0068@2759|Eukaryota,37HGR@33090|Viridiplantae,3GA4F@35493|Streptophyta,4JITS@91835|fabids	35493|Streptophyta	E	Belongs to the D-isomer specific 2-hydroxyacid dehydrogenase family	-	GO:0000003,GO:0000166,GO:0003006,GO:0003674,GO:0005488,GO:0005524,GO:0005575,GO:0005622,GO:0005623,GO:0005737,GO:0005739,GO:0007275,GO:0008144,GO:0008150,GO:0009507,GO:0009532,GO:0009536,GO:0009553,GO:0009555,GO:0009561,GO:0009570,GO:0009790,GO:0009791,GO:0009793,GO:0010154,GO:0016020,GO:0017076,GO:0022414,GO:0030554,GO:0032501,GO:0032502,GO:0032553,GO:0032555,GO:0032559,GO:0035639,GO:0036094,GO:…	1.1.1.399,1.1.1.95	ko:K00058	ko00260,ko00680,ko01100,ko01120,ko01130,ko01200,ko01230,map00260,map00680,map01100,map01120,map01130,map01200,map01230	M00020	R01513	RC00031	ko00000,ko00001,ko00002,ko01000,ko04147	-	-	-	2-Hacid_dh,2-Hacid_dh_C,ACT
HR	evm.model.Chr8.1476	102107.XP_008236372.1	4.62e-193	537.0	28KUA@1|root,2QTAI@2759|Eukaryota,37QW7@33090|Viridiplantae,3G9IK@35493|Streptophyta,4JDSY@91835|fabids	35493|Streptophyta	S	Protein TIC 21, chloroplastic	-	GO:0003674,GO:0005488,GO:0005515,GO:0005575,GO:0005622,GO:0005623,GO:0005737,GO:0006605,GO:0006810,GO:0006873,GO:0006875,GO:0006886,GO:0008104,GO:0008150,GO:0009507,GO:0009526,GO:0009528,GO:0009536,GO:0009706,GO:0009941,GO:0009987,GO:0015031,GO:0015833,GO:0016020,GO:0017038,GO:0019725,GO:0019866,GO:0030003,GO:0031090,GO:0031967,GO:0031969,GO:0031975,GO:0033036,GO:0033365,GO:0034613,GO:0042170,GO:…	-	-	-	-	-	-	-	-	-	-	DUF3611
HR	evm.model.Chr8.444	102107.XP_008237497.1	0.0	1158.0	2CNFU@1|root,2QVZV@2759|Eukaryota,37QKF@33090|Viridiplantae,3G815@35493|Streptophyta,4JD9U@91835|fabids	35493|Streptophyta	S	DNA (cytosine-5)-methyltransferase	DRM2	GO:0003674,GO:0003824,GO:0003886,GO:0005575,GO:0005622,GO:0005623,GO:0005634,GO:0005654,GO:0006139,GO:0006259,GO:0006304,GO:0006305,GO:0006306,GO:0006325,GO:0006342,GO:0006346,GO:0006355,GO:0006464,GO:0006479,GO:0006725,GO:0006807,GO:0006950,GO:0006952,GO:0006996,GO:0008150,GO:0008152,GO:0008168,GO:0008213,GO:0008757,GO:0009008,GO:0009605,GO:0009607,GO:0009620,GO:0009743,GO:0009744,GO:0009746,GO:…	-	-	-	-	-	-	-	-	-	-	DNA_methylase
HR	evm.model.Chr8.420	102107.XP_008237505.1	0.0	1620.0	COG0209@1|root,KOG1112@2759|Eukaryota,37YB3@33090|Viridiplantae,3GP36@35493|Streptophyta,4JSM4@91835|fabids	35493|Streptophyta	F	Provides the precursors necessary for DNA synthesis. Catalyzes the biosynthesis of deoxyribonucleotides from the corresponding ribonucleotides	-	-	1.17.4.1	ko:K10807	ko00230,ko00240,ko00480,ko00983,ko01100,map00230,map00240,map00480,map00983,map01100	M00053	R02017,R02019,R02024,R08363,R08364,R11893	RC00613,RC01003	ko00000,ko00001,ko00002,ko01000,ko03400	-	-	-	ATP-cone,Ribonuc_red_lgC,Ribonuc_red_lgN
HR	evm.model.Chr8.1937	102107.XP_008235853.1	2.11e-200	564.0	KOG1947@1|root,KOG1947@2759|Eukaryota,37Q26@33090|Viridiplantae,3GBPR@35493|Streptophyta,4JEV5@91835|fabids	35493|Streptophyta	S	F-box LRR-repeat protein	-	-	-	ko:K10268	-	-	-	-	ko00000,ko04121	-	-	-	LRR_6
HR	evm.model.Chr8.845	102107.XP_008237220.1	8.49e-86	256.0	COG5063@1|root,KOG1677@2759|Eukaryota,37P8T@33090|Viridiplantae,3G8H4@35493|Streptophyta,4JFUT@91835|fabids	35493|Streptophyta	S	zinc finger CCCH domain-containing protein	HUA1	GO:0001709,GO:0003674,GO:0003676,GO:0003723,GO:0003729,GO:0003730,GO:0005488,GO:0005575,GO:0005622,GO:0005623,GO:0005634,GO:0005737,GO:0005829,GO:0006417,GO:0008150,GO:0009889,GO:0009890,GO:0009892,GO:0009893,GO:0009894,GO:0009896,GO:0009987,GO:0010468,GO:0010556,GO:0010558,GO:0010604,GO:0010605,GO:0010608,GO:0010629,GO:0017148,GO:0019219,GO:0019222,GO:0030154,GO:0031323,GO:0031324,GO:0031325,GO:…	-	-	-	-	-	-	-	-	-	-	zf-CCCH
HR	evm.model.Chr8.1501	102107.XP_008236396.1	0.0	906.0	2CMG6@1|root,2QQ9E@2759|Eukaryota,37MDH@33090|Viridiplantae,3G9RI@35493|Streptophyta,4JHQ3@91835|fabids	35493|Streptophyta	S	alpha-L-fucosidase	-	GO:0003674,GO:0003824,GO:0004553,GO:0004560,GO:0005575,GO:0005576,GO:0015928,GO:0016787,GO:0016798,GO:0047513,GO:0048046	3.2.1.51	ko:K15923	ko00511,map00511	-	-	-	ko00000,ko00001,ko01000	-	GH95	-	Glyco_hyd_65N_2
HR	evm.model.Chr8.1991	102107.XP_008235902.1	7.02e-60	185.0	2C8M3@1|root,2S7QX@2759|Eukaryota,37X87@33090|Viridiplantae,3GKCU@35493|Streptophyta,4JR2Y@91835|fabids	35493|Streptophyta	S	lipid-transfer protein	-	GO:0001101,GO:0002376,GO:0003674,GO:0005488,GO:0005504,GO:0005515,GO:0005575,GO:0005622,GO:0005623,GO:0005737,GO:0005783,GO:0005911,GO:0006950,GO:0006952,GO:0006955,GO:0007154,GO:0007165,GO:0008150,GO:0008270,GO:0008289,GO:0009506,GO:0009605,GO:0009607,GO:0009627,GO:0009719,GO:0009725,GO:0009751,GO:0009814,GO:0009862,GO:0009863,GO:0009987,GO:0010033,GO:0012505,GO:0014070,GO:0023052,GO:0030054,GO:…	-	-	-	-	-	-	-	-	-	-	LTP_2
HR	evm.model.Chr8.1992	102107.XP_008244716.1	3.35e-105	303.0	2E1W5@1|root,2S95V@2759|Eukaryota,37X8G@33090|Viridiplantae,3GIVD@35493|Streptophyta,4JR4X@91835|fabids	35493|Streptophyta	-	-	-	-	-	-	-	-	-	-	-	-	-	-	-
HR	evm.model.Chr8.2019	102107.XP_008244681.1	9.54e-102	295.0	COG0545@1|root,KOG0549@2759|Eukaryota,37UV7@33090|Viridiplantae,3GIPM@35493|Streptophyta,4JPMZ@91835|fabids	35493|Streptophyta	O	Peptidyl-prolyl cis-trans isomerase	FKBP15-1	GO:0000413,GO:0003674,GO:0003755,GO:0003824,GO:0005488,GO:0005527,GO:0005528,GO:0005575,GO:0005622,GO:0005623,GO:0005737,GO:0005783,GO:0006457,GO:0006464,GO:0006807,GO:0008144,GO:0008150,GO:0008152,GO:0009987,GO:0012505,GO:0016853,GO:0016859,GO:0018193,GO:0018208,GO:0019538,GO:0036211,GO:0043170,GO:0043226,GO:0043227,GO:0043229,GO:0043231,GO:0043412,GO:0044237,GO:0044238,GO:0044260,GO:0044267,GO:…	5.2.1.8	ko:K09569	-	-	-	-	ko00000,ko01000,ko03110	-	-	-	FKBP_C
HR	evm.model.Chr8.2497	3760.EMJ01076	7.68e-240	663.0	28P77@1|root,2RYS2@2759|Eukaryota,37TW7@33090|Viridiplantae,3GI11@35493|Streptophyta,4JUA1@91835|fabids	35493|Streptophyta	S	Protein FANTASTIC FOUR 1-like	-	-	-	-	-	-	-	-	-	-	-	-	FAF
HR	evm.model.Chr8.1154	102107.XP_008236905.1	0.0	985.0	COG3424@1|root,2QPKZ@2759|Eukaryota,37K20@33090|Viridiplantae,3GDHS@35493|Streptophyta,4JSW4@91835|fabids	35493|Streptophyta	I	3-ketoacyl-CoA synthase	KCS9	GO:0003674,GO:0003824,GO:0004312,GO:0005575,GO:0005622,GO:0005623,GO:0005737,GO:0005783,GO:0006725,GO:0006950,GO:0006970,GO:0008150,GO:0008152,GO:0009058,GO:0009266,GO:0009314,GO:0009409,GO:0009416,GO:0009611,GO:0009628,GO:0009698,GO:0009699,GO:0009922,GO:0009987,GO:0010345,GO:0012505,GO:0016740,GO:0016746,GO:0016747,GO:0019438,GO:0019748,GO:0043226,GO:0043227,GO:0043229,GO:0043231,GO:0044237,GO:…	2.3.1.199	ko:K15397	ko00062,ko01110,map00062,map01110	M00415	R09419,R10825	RC00004,RC02888,RC02997	ko00000,ko00001,ko00002,ko01000	-	-	-	ACP_syn_III_C,FAE1_CUT1_RppA
HR	evm.model.Chr8.98	102107.XP_008244564.1	3.14e-74	223.0	KOG1746@1|root,KOG1746@2759|Eukaryota,37UKX@33090|Viridiplantae,3GIW6@35493|Streptophyta,4JPPD@91835|fabids	35493|Streptophyta	DO	Essential subunit of the N-oligosaccharyl transferase (OST) complex which catalyzes the transfer of a high mannose oligosaccharide from a lipid-linked oligosaccharide donor to an asparagine residue within an Asn-X-Ser Thr consensus motif in nascent polypeptide chains	-	GO:0005575,GO:0005622,GO:0005623,GO:0005737,GO:0005783,GO:0005789,GO:0006464,GO:0006486,GO:0006487,GO:0006807,GO:0008150,GO:0008152,GO:0008250,GO:0009058,GO:0009059,GO:0009100,GO:0009101,GO:0009987,GO:0012505,GO:0016020,GO:0019538,GO:0031984,GO:0032991,GO:0034645,GO:0036211,GO:0042175,GO:0043170,GO:0043226,GO:0043227,GO:0043229,GO:0043231,GO:0043412,GO:0043413,GO:0044237,GO:0044238,GO:0044249,GO:…	-	ko:K12668	ko00510,ko00513,ko01100,ko04141,map00510,map00513,map01100,map04141	M00072	-	-	ko00000,ko00001,ko00002	-	-	-	DAD
HR	evm.model.Chr8.2440	3760.EMJ02176	1.22e-300	827.0	28JID@1|root,2QRT3@2759|Eukaryota,37T8Q@33090|Viridiplantae,3GGCZ@35493|Streptophyta,4JDMB@91835|fabids	35493|Streptophyta	S	Auxin canalisation	-	GO:0003002,GO:0007154,GO:0007165,GO:0007275,GO:0007389,GO:0008150,GO:0009719,GO:0009725,GO:0009733,GO:0009734,GO:0009755,GO:0009888,GO:0009987,GO:0010033,GO:0010051,GO:0010087,GO:0010305,GO:0023052,GO:0032501,GO:0032502,GO:0032870,GO:0042221,GO:0048856,GO:0050789,GO:0050794,GO:0050896,GO:0051716,GO:0065007,GO:0070887,GO:0071310,GO:0071365,GO:0071495	-	-	-	-	-	-	-	-	-	-	Auxin_canalis,PH_2
HR	evm.model.Chr8.2065	102107.XP_008235454.1	4.46e-115	334.0	KOG1962@1|root,KOG1962@2759|Eukaryota,37SHQ@33090|Viridiplantae,3GAKW@35493|Streptophyta,4JMQ8@91835|fabids	35493|Streptophyta	V	B-cell receptor-associated protein	-	-	-	ko:K14009	ko04141,ko05165,map04141,map05165	-	-	-	ko00000,ko00001	-	-	-	Bap31
HR	evm.model.Chr8.2063	3760.EMJ00961	0.0	1122.0	KOG2475@1|root,KOG2475@2759|Eukaryota,37MP1@33090|Viridiplantae,3GDMA@35493|Streptophyta,4JE58@91835|fabids	35493|Streptophyta	L	Cell division control protein 45 homolog	-	GO:0000075,GO:0000077,GO:0000228,GO:0000278,GO:0000724,GO:0000725,GO:0000727,GO:0000785,GO:0000790,GO:0003674,GO:0003676,GO:0003677,GO:0003678,GO:0003682,GO:0003688,GO:0003690,GO:0003697,GO:0003824,GO:0004386,GO:0005488,GO:0005575,GO:0005622,GO:0005623,GO:0005634,GO:0005654,GO:0005656,GO:0005657,GO:0005694,GO:0006139,GO:0006259,GO:0006260,GO:0006261,GO:0006267,GO:0006270,GO:0006275,GO:0006281,GO:…	-	ko:K06628	ko04110,ko04111,ko04113,map04110,map04111,map04113	-	-	-	ko00000,ko00001,ko03032	-	-	-	CDC45
HR	evm.model.Chr8.382	3760.EMJ00977	0.0	1122.0	COG0318@1|root,KOG1176@2759|Eukaryota,37NZS@33090|Viridiplantae,3G7PF@35493|Streptophyta,4JFSU@91835|fabids	35493|Streptophyta	I	acyl-activating enzyme 1	-	GO:0005575,GO:0005622,GO:0005623,GO:0005737,GO:0005777,GO:0042579,GO:0043226,GO:0043227,GO:0043229,GO:0043231,GO:0044424,GO:0044444,GO:0044464	-	ko:K00666	-	-	-	-	ko00000,ko01000,ko01004	-	-	-	AMP-binding,AMP-binding_C
HR	evm.model.Chr8.2058	102107.XP_008235445.1	0.0	1056.0	28IWS@1|root,2QR8G@2759|Eukaryota,37MPM@33090|Viridiplantae,3GES8@35493|Streptophyta,4JING@91835|fabids	35493|Streptophyta	-	-	-	-	-	-	-	-	-	-	-	-	-	-	-
HR	evm.model.Chr8.1668	102107.XP_008236183.1	2.77e-214	594.0	COG0580@1|root,KOG0223@2759|Eukaryota,37KFM@33090|Viridiplantae,3GFE2@35493|Streptophyta,4JTEC@91835|fabids	35493|Streptophyta	G	Belongs to the MIP aquaporin (TC 1.A.8) family	-	GO:0001101,GO:0003674,GO:0005215,GO:0005372,GO:0005575,GO:0005623,GO:0005886,GO:0005887,GO:0006810,GO:0006811,GO:0006833,GO:0006950,GO:0008150,GO:0009414,GO:0009415,GO:0009628,GO:0010035,GO:0015250,GO:0015267,GO:0015318,GO:0016020,GO:0016021,GO:0022803,GO:0022838,GO:0022857,GO:0031224,GO:0031226,GO:0034220,GO:0042044,GO:0042221,GO:0044425,GO:0044459,GO:0044464,GO:0050896,GO:0051179,GO:0051234,GO:…	-	ko:K09866	ko04962,ko04976,map04962,map04976	-	-	-	ko00000,ko00001,ko02000	1.A.8	-	-	MIP
HR	evm.model.Chr8.1660	102107.XP_008236174.1	2.5e-231	637.0	COG0667@1|root,KOG1576@2759|Eukaryota,37KK2@33090|Viridiplantae,3G832@35493|Streptophyta,4JI5H@91835|fabids	35493|Streptophyta	C	L-galactose dehydrogenase	-	GO:0003674,GO:0003824,GO:0005575,GO:0005622,GO:0005623,GO:0005737,GO:0005829,GO:0005975,GO:0005996,GO:0006082,GO:0006732,GO:0006766,GO:0006767,GO:0008150,GO:0008152,GO:0009058,GO:0009108,GO:0009110,GO:0009987,GO:0010349,GO:0016051,GO:0016053,GO:0016491,GO:0016614,GO:0016616,GO:0016645,GO:0016646,GO:0018130,GO:0019752,GO:0019852,GO:0019853,GO:0042364,GO:0043436,GO:0044237,GO:0044238,GO:0044249,GO:…	1.1.1.316	ko:K17744	ko00053,ko01100,ko01110,map00053,map01100,map01110	M00114	R07675	RC00161	ko00000,ko00001,ko00002,ko01000	-	-	-	Aldo_ket_red
HR	evm.model.Chr8.710	102107.XP_008237312.1	0.0	1014.0	28NJM@1|root,2QTFY@2759|Eukaryota,37RFX@33090|Viridiplantae,3GBZH@35493|Streptophyta,4JNS0@91835|fabids	35493|Streptophyta	S	Protein of unknown function (DUF616)	-	-	-	-	-	-	-	-	-	-	-	-	DUF616
HR	evm.model.Chr8.1629	102107.XP_008236245.1	0.0	1113.0	COG0469@1|root,COG5256@1|root,KOG0052@2759|Eukaryota,KOG2323@2759|Eukaryota,37RUW@33090|Viridiplantae,3GD78@35493|Streptophyta,4JSSU@91835|fabids	35493|Streptophyta	G	Belongs to the pyruvate kinase family	-	GO:0005575,GO:0005622,GO:0005623,GO:0005737,GO:0009507,GO:0009536,GO:0043226,GO:0043227,GO:0043229,GO:0043231,GO:0044424,GO:0044444,GO:0044464	2.7.1.40	ko:K00873	ko00010,ko00230,ko00620,ko01100,ko01110,ko01120,ko01130,ko01200,ko01230,ko04922,ko04930,ko05165,ko05203,ko05230,map00010,map00230,map00620,map01100,map01110,map01120,map01130,map01200,map01230,map04922,map04930,map05165,map05203,map05230	M00001,M00002,M00049,M00050	R00200,R00430,R01138,R01858,R02320	RC00002,RC00015	ko00000,ko00001,ko00002,ko01000,ko04131,ko04147	-	-	-	PK,PK_C
HR	evm.model.Chr8.2116	102107.XP_008235504.1	2.08e-208	576.0	28KBX@1|root,2QSSW@2759|Eukaryota,37HNM@33090|Viridiplantae,3G8K0@35493|Streptophyta,4JEHG@91835|fabids	35493|Streptophyta	S	Tetratricopeptide repeat	-	GO:0005575,GO:0005622,GO:0005623,GO:0005634,GO:0005654,GO:0006109,GO:0006792,GO:0006950,GO:0007154,GO:0008150,GO:0009267,GO:0009605,GO:0009889,GO:0009987,GO:0009991,GO:0010438,GO:0010439,GO:0010675,GO:0017053,GO:0019222,GO:0031323,GO:0031326,GO:0031667,GO:0031668,GO:0031669,GO:0031974,GO:0031981,GO:0032991,GO:0033554,GO:0042594,GO:0042762,GO:0043226,GO:0043227,GO:0043229,GO:0043231,GO:0043233,GO:…	-	-	-	-	-	-	-	-	-	-	TPR_1,TPR_8
HR	evm.model.Chr8.2593	102107.XP_008234971.1	2.3e-292	800.0	KOG4270@1|root,KOG4270@2759|Eukaryota,37NKK@33090|Viridiplantae,3G82D@35493|Streptophyta,4JFNA@91835|fabids	35493|Streptophyta	T	rho GTPase-activating protein	-	-	-	ko:K20642	-	-	-	-	ko00000,ko04131	-	-	-	PBD,RhoGAP
HR	evm.model.Chr8.1759_evm.model.Chr8.1760	3760.EMJ02748	0.0	1263.0	28IE1@1|root,2QQQT@2759|Eukaryota,37I8D@33090|Viridiplantae,3GB7N@35493|Streptophyta,4JF8N@91835|fabids	35493|Streptophyta	S	Protein of unknown function (DUF632)	-	-	-	-	-	-	-	-	-	-	-	-	DUF630,DUF632
HR	evm.model.Chr8.1234	3760.EMJ24254	1.73e-62	218.0	2CGC1@1|root,2RSMU@2759|Eukaryota,37THG@33090|Viridiplantae,3GDUJ@35493|Streptophyta,4JS2E@91835|fabids	35493|Streptophyta	-	-	-	-	-	-	-	-	-	-	-	-	-	-	-
HR	evm.model.Chr8.254	102107.XP_008237647.1	6.63e-178	494.0	28MRV@1|root,2QUA2@2759|Eukaryota,388HD@33090|Viridiplantae,3GX9A@35493|Streptophyta,4JVZP@91835|fabids	35493|Streptophyta	S	Pathogen-related protein-like	-	-	-	-	-	-	-	-	-	-	-	-	-
HR	evm.model.Chr8.230	102107.XP_008237685.1	0.0	1043.0	28J8N@1|root,2QVQM@2759|Eukaryota,37MZF@33090|Viridiplantae,3GFB3@35493|Streptophyta,4JRVI@91835|fabids	35493|Streptophyta	P	May act as a component of the auxin efflux carrier	-	GO:0003674,GO:0005215,GO:0005575,GO:0005622,GO:0005623,GO:0005737,GO:0005783,GO:0005886,GO:0006810,GO:0007275,GO:0008150,GO:0009653,GO:0009888,GO:0009914,GO:0009926,GO:0009966,GO:0009968,GO:0009987,GO:0010015,GO:0010053,GO:0010054,GO:0010104,GO:0010105,GO:0010252,GO:0010315,GO:0010329,GO:0010540,GO:0010646,GO:0010648,GO:0010817,GO:0010928,GO:0012505,GO:0015562,GO:0016020,GO:0016049,GO:0021700,GO:…	-	ko:K13947	-	-	-	-	ko00000,ko02000	2.A.69.1	-	-	Mem_trans
HR	evm.model.Chr8.1707	102107.XP_008235992.1	0.0	990.0	COG0814@1|root,KOG1303@2759|Eukaryota,37P1U@33090|Viridiplantae,3GAXD@35493|Streptophyta,4JHEC@91835|fabids	35493|Streptophyta	E	Auxin transporter-like protein	-	GO:0000003,GO:0003002,GO:0003006,GO:0003333,GO:0003674,GO:0005215,GO:0005342,GO:0005575,GO:0005623,GO:0005886,GO:0006810,GO:0006811,GO:0006820,GO:0006865,GO:0007275,GO:0007389,GO:0008150,GO:0008509,GO:0008514,GO:0009605,GO:0009607,GO:0009624,GO:0009653,GO:0009790,GO:0009791,GO:0009793,GO:0009965,GO:0010016,GO:0010051,GO:0010154,GO:0010588,GO:0015075,GO:0015171,GO:0015318,GO:0015711,GO:0015849,GO:…	-	ko:K13946	ko04075,map04075	-	-	-	ko00000,ko00001	2.A.18.1	-	-	Aa_trans
HR	evm.model.UTG378.10	3760.EMJ15831	2.34e-263	758.0	COG5647@1|root,KOG2167@2759|Eukaryota,37ICM@33090|Viridiplantae,3GA8A@35493|Streptophyta,4JFPM@91835|fabids	35493|Streptophyta	D	Belongs to the cullin family	-	GO:0000003,GO:0000151,GO:0000209,GO:0003006,GO:0003674,GO:0005488,GO:0005515,GO:0005575,GO:0005622,GO:0005623,GO:0005634,GO:0005737,GO:0005829,GO:0006139,GO:0006259,GO:0006281,GO:0006464,GO:0006725,GO:0006807,GO:0006950,GO:0006974,GO:0007154,GO:0007165,GO:0007275,GO:0008150,GO:0008152,GO:0009314,GO:0009416,GO:0009628,GO:0009639,GO:0009640,GO:0009648,GO:0009719,GO:0009725,GO:0009743,GO:0009755,GO:…	-	ko:K10609	ko03420,ko04120,map03420,map04120	M00385,M00386	-	-	ko00000,ko00001,ko00002,ko03400,ko04121,ko04147	-	-	-	Cullin,Cullin_Nedd8
CG	evm.model.Chr1.5851_evm.model.Chr1.5852_evm.model.Chr1.5853_evm.model.Chr1.5854	102107.XP_008224589.1	1.05e-187	521.0	28IYG@1|root,2QTAJ@2759|Eukaryota,37STS@33090|Viridiplantae,3GANE@35493|Streptophyta,4JEFX@91835|fabids	35493|Streptophyta	S	f-box protein	-	GO:0003674,GO:0005488,GO:0030246	-	-	-	-	-	-	-	-	-	-	F-box,PP2
CG	evm.model.Chr1.2350	102107.XP_008221383.1	0.0	1091.0	COG2124@1|root,KOG0157@2759|Eukaryota,37IK4@33090|Viridiplantae,3G7CM@35493|Streptophyta,4JM7W@91835|fabids	35493|Streptophyta	Q	Cytochrome p450	-	GO:0000038,GO:0005575,GO:0005622,GO:0005623,GO:0005737,GO:0005783,GO:0006082,GO:0006629,GO:0006631,GO:0006633,GO:0006725,GO:0008150,GO:0008152,GO:0008610,GO:0009058,GO:0009698,GO:0009699,GO:0009987,GO:0010345,GO:0012505,GO:0016053,GO:0019438,GO:0019748,GO:0019752,GO:0032787,GO:0042761,GO:0043226,GO:0043227,GO:0043229,GO:0043231,GO:0043436,GO:0044237,GO:0044238,GO:0044249,GO:0044255,GO:0044281,GO:…	-	ko:K15402	ko00073,map00073	-	R09454	RC00797	ko00000,ko00001,ko00199,ko01000	-	-	-	p450
CG	evm.model.Chr1.5432	3760.EMJ28118	1.94e-109	318.0	2CNFE@1|root,2S40Q@2759|Eukaryota,37WBA@33090|Viridiplantae,3GMSW@35493|Streptophyta,4JV18@91835|fabids	35493|Streptophyta	T	EF hand	-	-	-	-	-	-	-	-	-	-	-	-	EF-hand_1,EF-hand_5,EF-hand_6,EF-hand_8,ZZ
CG	evm.model.Chr1.953	102107.XP_008219596.1	0.0	1400.0	COG0823@1|root,2QPTW@2759|Eukaryota,37K0C@33090|Viridiplantae,3G81Z@35493|Streptophyta,4JIGN@91835|fabids	35493|Streptophyta	U	WD40-like Beta Propeller Repeat	-	-	-	-	-	-	-	-	-	-	-	-	PD40
CG	evm.model.Chr1.1798	3760.EMJ24440	0.0	999.0	COG2124@1|root,KOG0157@2759|Eukaryota,37IXF@33090|Viridiplantae,3G9DS@35493|Streptophyta,4JJV4@91835|fabids	35493|Streptophyta	Q	Cytochrome p450	-	GO:0003674,GO:0003824,GO:0004497,GO:0006629,GO:0008150,GO:0008152,GO:0008202,GO:0008395,GO:0009719,GO:0009725,GO:0009741,GO:0010033,GO:0010268,GO:0010817,GO:0014070,GO:0016128,GO:0016131,GO:0016491,GO:0033993,GO:0042221,GO:0042445,GO:0042592,GO:0044238,GO:0048878,GO:0050896,GO:0055088,GO:0055114,GO:0065007,GO:0065008,GO:0071704,GO:1901360,GO:1901615,GO:1901700	-	ko:K10717,ko:K20660	ko00908,ko01100,ko01110,map00908,map01100,map01110	-	R08053,R08054,R08055	RC01137	ko00000,ko00001,ko00199	-	-	-	p450
CG	evm.model.Chr1.4842	102107.XP_008223373.1	2.16e-262	719.0	COG3240@1|root,2QTUA@2759|Eukaryota,37PC1@33090|Viridiplantae,3G7F0@35493|Streptophyta,4JIP6@91835|fabids	35493|Streptophyta	I	Belongs to the 'GDSL' lipolytic enzyme family	-	-	-	-	-	-	-	-	-	-	-	-	Lipase_GDSL
CG	evm.model.Chr1.2206	102107.XP_008221229.1	0.0	1005.0	KOG1729@1|root,KOG1729@2759|Eukaryota,37I2W@33090|Viridiplantae,3G9RD@35493|Streptophyta,4JFYM@91835|fabids	35493|Streptophyta	S	Protein present in Fab1, YOTB, Vac1, and EEA1	-	-	-	-	-	-	-	-	-	-	-	-	FYVE,PTB
CG	evm.model.Chr1.730	102107.XP_008219678.1	0.0	990.0	KOG0254@1|root,KOG0254@2759|Eukaryota,37S06@33090|Viridiplantae,3GAXV@35493|Streptophyta,4JRJY@91835|fabids	35493|Streptophyta	U	Belongs to the major facilitator superfamily. Sugar transporter (TC 2.A.1.1) family	-	GO:0003674,GO:0005215,GO:0005351,GO:0005355,GO:0005402,GO:0005575,GO:0006810,GO:0006811,GO:0006812,GO:0008150,GO:0008324,GO:0008643,GO:0008645,GO:0015075,GO:0015077,GO:0015078,GO:0015144,GO:0015145,GO:0015149,GO:0015291,GO:0015293,GO:0015294,GO:0015295,GO:0015318,GO:0015672,GO:0015749,GO:0016020,GO:0022804,GO:0022857,GO:0022890,GO:0034219,GO:0034220,GO:0046323,GO:0051119,GO:0051179,GO:0051234,GO:…	-	-	-	-	-	-	-	-	-	-	Sugar_tr
CG	evm.model.Chr1.4033	3760.EMJ23196	0.0	1176.0	KOG1815@1|root,KOG1815@2759|Eukaryota,37K8R@33090|Viridiplantae,3G8E9@35493|Streptophyta,4JMY6@91835|fabids	35493|Streptophyta	O	E3 ubiquitin-protein ligase	-	GO:0000151,GO:0000209,GO:0003674,GO:0003824,GO:0004842,GO:0005488,GO:0005515,GO:0005575,GO:0005622,GO:0005623,GO:0005737,GO:0006464,GO:0006807,GO:0008150,GO:0008152,GO:0009893,GO:0009894,GO:0009896,GO:0009987,GO:0010604,GO:0016567,GO:0016740,GO:0019222,GO:0019538,GO:0019787,GO:0019899,GO:0030162,GO:0031323,GO:0031325,GO:0031329,GO:0031331,GO:0031624,GO:0032268,GO:0032270,GO:0032434,GO:0032436,GO:…	2.3.2.31	ko:K11968	-	-	-	-	ko00000,ko01000,ko04121	-	-	-	IBR
CG	evm.model.Chr1.780	102107.XP_008233976.1	0.0	3987.0	28M89@1|root,2QRAN@2759|Eukaryota,37HUI@33090|Viridiplantae,3GETF@35493|Streptophyta,4JHPR@91835|fabids	35493|Streptophyta	S	N-terminal C2 in EEIG1 and EHBP1 proteins	-	-	-	ko:K20478	-	-	-	-	ko00000,ko04131	-	-	-	NT-C2
CG	evm.model.Chr1.1814	102107.XP_008220578.1	4.08e-133	382.0	KOG4210@1|root,KOG4210@2759|Eukaryota,37U9I@33090|Viridiplantae,3GIY3@35493|Streptophyta,4JPGF@91835|fabids	35493|Streptophyta	K	RNA binding	-	-	-	-	-	-	-	-	-	-	-	-	-
CG	evm.model.Chr1.3419	102107.XP_008221944.1	2.14e-250	694.0	KOG4155@1|root,KOG4155@2759|Eukaryota,37MNG@33090|Viridiplantae,3GC1A@35493|Streptophyta,4JEVJ@91835|fabids	35493|Streptophyta	S	WD domain, G-beta repeat	-	GO:0000166,GO:0000278,GO:0000281,GO:0000910,GO:0003674,GO:0003824,GO:0004672,GO:0004674,GO:0004683,GO:0005488,GO:0005515,GO:0005524,GO:0005575,GO:0005622,GO:0005623,GO:0005737,GO:0005826,GO:0005856,GO:0005938,GO:0006464,GO:0006468,GO:0006793,GO:0006796,GO:0006807,GO:0006996,GO:0007010,GO:0007049,GO:0008092,GO:0008144,GO:0008150,GO:0008152,GO:0009987,GO:0015629,GO:0016043,GO:0016301,GO:0016310,GO:…	-	-	-	-	-	-	-	-	-	-	WD40
CG	evm.model.Chr1.2124	102107.XP_008221320.1	0.0	1360.0	COG0457@1|root,KOG1124@2759|Eukaryota,37Q78@33090|Viridiplantae,3GCXS@35493|Streptophyta,4JJCQ@91835|fabids	35493|Streptophyta	S	TPR repeat-containing protein At1g05150-like	-	GO:0005575,GO:0005622,GO:0005623,GO:0005737,GO:0005768,GO:0005794,GO:0005802,GO:0005886,GO:0005911,GO:0009506,GO:0012505,GO:0016020,GO:0030054,GO:0031410,GO:0031982,GO:0031984,GO:0043226,GO:0043227,GO:0043229,GO:0043231,GO:0044422,GO:0044424,GO:0044431,GO:0044444,GO:0044446,GO:0044464,GO:0055044,GO:0071944,GO:0097708,GO:0098791	-	-	-	-	-	-	-	-	-	-	EF-hand_5,TPR_1,TPR_11,TPR_16,TPR_2,TPR_8
CG	evm.model.Chr1.2163	102107.XP_008221272.1	0.0	1206.0	COG1245@1|root,KOG0063@2759|Eukaryota,37NH5@33090|Viridiplantae,3GC1Z@35493|Streptophyta,4JGF8@91835|fabids	35493|Streptophyta	A	ABC transporter E family member	-	GO:0000054,GO:0000166,GO:0003674,GO:0005215,GO:0005488,GO:0005506,GO:0005524,GO:0006403,GO:0006405,GO:0006412,GO:0006413,GO:0006415,GO:0006518,GO:0006611,GO:0006807,GO:0006810,GO:0006886,GO:0006913,GO:0008104,GO:0008144,GO:0008150,GO:0008152,GO:0009058,GO:0009059,GO:0009987,GO:0010467,GO:0015031,GO:0015833,GO:0015931,GO:0016043,GO:0017076,GO:0019538,GO:0022411,GO:0022613,GO:0030554,GO:0031503,GO:…	-	ko:K06174	-	-	-	-	ko00000,ko03009	-	-	-	ABC_tran,Fer4,RLI
CG	evm.model.Chr1.2184	102107.XP_008221249.1	1.02e-103	300.0	COG0484@1|root,KOG0712@2759|Eukaryota,37VM1@33090|Viridiplantae,3GK61@35493|Streptophyta,4JUPA@91835|fabids	35493|Streptophyta	O	Chaperone protein dnaJ 11	-	GO:0005575,GO:0005622,GO:0005623,GO:0005634,GO:0005737,GO:0009507,GO:0009536,GO:0043226,GO:0043227,GO:0043229,GO:0043231,GO:0044424,GO:0044444,GO:0044464	-	-	-	-	-	-	-	-	-	-	DnaJ
CG	evm.model.Chr1.2197	3760.EMJ26645	0.0	2312.0	COG1132@1|root,KOG0055@2759|Eukaryota,37SFN@33090|Viridiplantae,3GFGY@35493|Streptophyta,4JN3Y@91835|fabids	35493|Streptophyta	Q	ABC transporter B family member	-	-	3.6.3.44	ko:K05658	ko02010,ko04976,ko05206,ko05226,map02010,map04976,map05206,map05226	-	-	-	ko00000,ko00001,ko01000,ko02000,ko04090,ko04147	3.A.1.201	-	-	ABC_membrane,ABC_tran
CG	evm.model.Chr1.218	102107.XP_008218793.1	0.0	954.0	COG3145@1|root,KOG4176@2759|Eukaryota,37IQV@33090|Viridiplantae,3GB59@35493|Streptophyta,4JM1P@91835|fabids	35493|Streptophyta	L	2OG-Fe(II) oxygenase superfamily	-	-	1.14.11.53	ko:K10767	-	-	-	-	ko00000,ko01000	-	-	-	2OG-FeII_Oxy_2
CG	evm.model.Chr1.2941	102107.XP_008243853.1	4.76e-286	783.0	28MS3@1|root,2QUAA@2759|Eukaryota,37STA@33090|Viridiplantae,3G787@35493|Streptophyta,4JK7H@91835|fabids	35493|Streptophyta	S	Ureide permease	-	GO:0003674,GO:0005215,GO:0005274,GO:0005345,GO:0005350,GO:0005575,GO:0005622,GO:0005623,GO:0005737,GO:0005886,GO:0006139,GO:0006206,GO:0006725,GO:0006807,GO:0006810,GO:0006811,GO:0006812,GO:0006855,GO:0006863,GO:0008150,GO:0008152,GO:0008324,GO:0008655,GO:0009058,GO:0009112,GO:0009507,GO:0009536,GO:0009987,GO:0015075,GO:0015077,GO:0015078,GO:0015205,GO:0015210,GO:0015238,GO:0015291,GO:0015293,GO:…	-	-	-	-	-	-	-	-	-	-	Ureide_permease
CG	evm.model.Chr1.1635	3760.EMJ27848	5.01e-257	706.0	KOG2048@1|root,KOG2048@2759|Eukaryota,37MIN@33090|Viridiplantae,3GG9P@35493|Streptophyta,4JCYD@91835|fabids	35493|Streptophyta	S	maturation of SSU-rRNA	-	-	-	-	-	-	-	-	-	-	-	-	-
CG	evm.model.Chr1.3221	102107.XP_008245470.1	2.31e-233	643.0	KOG0656@1|root,KOG0656@2759|Eukaryota,37KH9@33090|Viridiplantae,3G83T@35493|Streptophyta,4JT07@91835|fabids	35493|Streptophyta	D	Belongs to the cyclin family	-	-	-	ko:K18810	-	M00692	-	-	ko00000,ko00002	-	-	-	Cyclin_C,Cyclin_N
CG	evm.model.Chr1.4571	102107.XP_008223106.1	1.02e-109	319.0	2CY8X@1|root,2S2UF@2759|Eukaryota,37VF9@33090|Viridiplantae,3GIKG@35493|Streptophyta,4JPU2@91835|fabids	35493|Streptophyta	S	Belongs to the Casparian strip membrane proteins (CASP) family	-	GO:0003674,GO:0005488,GO:0005575,GO:0005623,GO:0005886,GO:0016020,GO:0044464,GO:0048037,GO:0051536,GO:0051540,GO:0071944	-	-	-	-	-	-	-	-	-	-	DUF588
CG	evm.model.Chr1.1502	3760.EMJ23024	0.0	1239.0	COG5597@1|root,KOG1950@2759|Eukaryota,37MJW@33090|Viridiplantae,3G9FG@35493|Streptophyta,4JFGE@91835|fabids	35493|Streptophyta	G	Belongs to the glycosyltransferase 8 family	-	GO:0000271,GO:0003674,GO:0003824,GO:0005575,GO:0005622,GO:0005623,GO:0005737,GO:0005794,GO:0005829,GO:0005975,GO:0005976,GO:0005977,GO:0005978,GO:0006073,GO:0006091,GO:0006112,GO:0008150,GO:0008152,GO:0008194,GO:0008466,GO:0009058,GO:0009059,GO:0009250,GO:0009832,GO:0009834,GO:0009987,GO:0010383,GO:0010410,GO:0010413,GO:0010417,GO:0012505,GO:0015020,GO:0015980,GO:0016051,GO:0016740,GO:0016757,GO:…	-	ko:K20890	-	-	-	-	ko00000,ko01000,ko01003	-	GT8	-	Glyco_transf_8
CG	evm.model.Chr1.2632	102107.XP_008243321.1	0.0	1189.0	KOG2220@1|root,KOG2220@2759|Eukaryota,37P8U@33090|Viridiplantae,3GGNH@35493|Streptophyta,4JJK5@91835|fabids	35493|Streptophyta	S	ALG-2 interacting protein	-	GO:0003674,GO:0005488,GO:0005515,GO:0005575,GO:0005622,GO:0005623,GO:0005737,GO:0005768,GO:0005770,GO:0005771,GO:0005829,GO:0005911,GO:0006996,GO:0007032,GO:0007033,GO:0007275,GO:0008150,GO:0009506,GO:0009653,GO:0009987,GO:0010256,GO:0012505,GO:0016043,GO:0016050,GO:0022603,GO:0030054,GO:0031156,GO:0031285,GO:0031286,GO:0031410,GO:0031982,GO:0032101,GO:0032102,GO:0032104,GO:0032105,GO:0032107,GO:…	-	ko:K12200	ko04144,map04144	-	-	-	ko00000,ko00001,ko04131,ko04147	-	-	-	ALIX_LYPXL_bnd,BRO1
CG	evm.model.Chr1.5723	102107.XP_008224281.1	1.34e-278	773.0	KOG0498@1|root,KOG0498@2759|Eukaryota,37Q35@33090|Viridiplantae,3GAHY@35493|Streptophyta,4JHUR@91835|fabids	35493|Streptophyta	PT	Cyclic nucleotide-gated ion channel 1-like	-	-	-	ko:K05391	ko04626,map04626	-	-	-	ko00000,ko00001,ko04040	1.A.1.5	-	-	Ion_trans,cNMP_binding
CG	evm.model.Chr1.5724	102107.XP_008224281.1	3.55e-160	467.0	KOG0498@1|root,KOG0498@2759|Eukaryota,37Q35@33090|Viridiplantae,3GAHY@35493|Streptophyta,4JHUR@91835|fabids	35493|Streptophyta	PT	Cyclic nucleotide-gated ion channel 1-like	-	-	-	ko:K05391	ko04626,map04626	-	-	-	ko00000,ko00001,ko04040	1.A.1.5	-	-	Ion_trans,cNMP_binding
CG	evm.model.Chr1.5782	102107.XP_008224536.1	3.98e-189	525.0	COG1011@1|root,KOG3109@2759|Eukaryota,37JK9@33090|Viridiplantae,3GCHF@35493|Streptophyta,4JS16@91835|fabids	35493|Streptophyta	S	Haloacid dehalogenase-like hydrolase	-	-	-	ko:K07025	-	-	-	-	ko00000	-	-	-	HAD_2,Hydrolase,Hydrolase_like
CG	evm.model.Chr1.4460	102107.XP_008222998.1	5.88e-274	752.0	KOG1339@1|root,KOG1339@2759|Eukaryota,37SV4@33090|Viridiplantae,3GF3T@35493|Streptophyta,4JENT@91835|fabids	35493|Streptophyta	O	Belongs to the peptidase A1 family	-	GO:0003674,GO:0003824,GO:0004175,GO:0004190,GO:0005488,GO:0005515,GO:0006508,GO:0006807,GO:0008150,GO:0008152,GO:0008233,GO:0009056,GO:0009057,GO:0016787,GO:0019538,GO:0030163,GO:0042802,GO:0043170,GO:0044238,GO:0070001,GO:0070011,GO:0071704,GO:0140096,GO:1901564,GO:1901565,GO:1901575	-	-	-	-	-	-	-	-	-	-	TAXi_C,TAXi_N
CG	evm.model.Chr1.2730	102107.XP_008243227.1	1.63e-314	858.0	COG5641@1|root,KOG1601@2759|Eukaryota,37RDZ@33090|Viridiplantae,3G8M4@35493|Streptophyta,4JINZ@91835|fabids	35493|Streptophyta	K	Zinc finger protein CONSTANS-like	-	GO:0003674,GO:0003700,GO:0005575,GO:0006355,GO:0008150,GO:0009889,GO:0010468,GO:0010556,GO:0016020,GO:0019219,GO:0019222,GO:0031323,GO:0031326,GO:0050789,GO:0050794,GO:0051171,GO:0051252,GO:0060255,GO:0065007,GO:0080090,GO:0140110,GO:1903506,GO:2000112,GO:2001141	-	-	-	-	-	-	-	-	-	-	CCT,zf-B_box
CG	evm.model.Chr1.1205	102107.XP_008219833.1	0.0	974.0	KOG0498@1|root,KOG0498@2759|Eukaryota,37NB1@33090|Viridiplantae,3GAAD@35493|Streptophyta,4JJZE@91835|fabids	35493|Streptophyta	P	Potassium channel	-	GO:0003674,GO:0005215,GO:0005216,GO:0005244,GO:0005249,GO:0005261,GO:0005267,GO:0005575,GO:0005622,GO:0005623,GO:0005737,GO:0005783,GO:0005886,GO:0005887,GO:0006810,GO:0006811,GO:0006812,GO:0006813,GO:0008150,GO:0008324,GO:0009605,GO:0009607,GO:0009624,GO:0009987,GO:0012505,GO:0015075,GO:0015077,GO:0015079,GO:0015267,GO:0015318,GO:0015672,GO:0016020,GO:0016021,GO:0022803,GO:0022832,GO:0022836,GO:…	-	ko:K21867	-	-	-	-	ko00000,ko02000	1.A.1.4	-	-	Ion_trans,KHA,cNMP_binding
CG	evm.model.Chr1.5635	102107.XP_008224076.1	1.19e-265	739.0	28JSW@1|root,2SJ4F@2759|Eukaryota,37Y6T@33090|Viridiplantae,3GN90@35493|Streptophyta,4JTSI@91835|fabids	35493|Streptophyta	S	Sieve element occlusion	SEOb	-	-	-	-	-	-	-	-	-	-	-	SEO_C,SEO_N
CG	evm.model.Chr1.5636	102107.XP_008224076.1	3.5e-220	623.0	28JSW@1|root,2SJ4F@2759|Eukaryota,37Y6T@33090|Viridiplantae,3GN90@35493|Streptophyta,4JTSI@91835|fabids	35493|Streptophyta	S	Sieve element occlusion	SEOb	-	-	-	-	-	-	-	-	-	-	-	SEO_C,SEO_N
CG	evm.model.Chr1.5633	3760.EMJ28172	0.0	1347.0	28JSW@1|root,2SJ4F@2759|Eukaryota,37Y6T@33090|Viridiplantae,3GN90@35493|Streptophyta,4JTSI@91835|fabids	35493|Streptophyta	S	Sieve element occlusion	-	-	-	-	-	-	-	-	-	-	-	-	SEO_C,SEO_N
CG	evm.model.Chr1.3000	102107.XP_008221553.1	9.73e-113	323.0	COG0231@1|root,KOG3271@2759|Eukaryota,37M3N@33090|Viridiplantae,3G8EV@35493|Streptophyta	35493|Streptophyta	J	eukaryotic translation initiation factor	-	-	-	ko:K02180,ko:K03263	ko04110,ko04111,ko05166,map04110,map04111,map05166	-	-	-	ko00000,ko00001,ko03012,ko03036,ko03041	-	-	-	eIF-5a
CG	evm.model.Chr1.3017	102107.XP_008221572.1	0.0	889.0	COG0515@1|root,KOG0192@2759|Eukaryota,37IJJ@33090|Viridiplantae,3GC9G@35493|Streptophyta,4JRXR@91835|fabids	35493|Streptophyta	T	Belongs to the protein kinase superfamily	-	GO:0003674,GO:0003824,GO:0004672,GO:0004712,GO:0004713,GO:0005575,GO:0005622,GO:0005623,GO:0005737,GO:0006464,GO:0006468,GO:0006793,GO:0006796,GO:0006807,GO:0007154,GO:0007165,GO:0008150,GO:0008152,GO:0009653,GO:0009987,GO:0016301,GO:0016310,GO:0016740,GO:0016772,GO:0016773,GO:0018108,GO:0018193,GO:0018212,GO:0019538,GO:0023052,GO:0030154,GO:0030435,GO:0032502,GO:0035556,GO:0036211,GO:0043170,GO:…	-	-	-	-	-	-	-	-	-	-	Ank_2,Ank_4,Pkinase_Tyr
CG	evm.model.Chr1.718	102107.XP_008219428.1	2.71e-260	712.0	COG5147@1|root,KOG0048@2759|Eukaryota,37HVE@33090|Viridiplantae,3GA1A@35493|Streptophyta,4JIGZ@91835|fabids	35493|Streptophyta	K	SANT SWI3, ADA2, N-CoR and TFIIIB'' DNA-binding domains	-	GO:0000981,GO:0000988,GO:0000989,GO:0001067,GO:0001076,GO:0001101,GO:0001134,GO:0001135,GO:0003674,GO:0003676,GO:0003677,GO:0003700,GO:0005488,GO:0005575,GO:0005622,GO:0005623,GO:0005634,GO:0005737,GO:0006355,GO:0006357,GO:0008150,GO:0009719,GO:0009725,GO:0009733,GO:0009737,GO:0009751,GO:0009889,GO:0009987,GO:0010033,GO:0010468,GO:0010556,GO:0014070,GO:0019219,GO:0019222,GO:0030154,GO:0031323,GO:…	-	ko:K09422	-	-	-	-	ko00000,ko03000	-	-	-	Myb_DNA-binding
CG	evm.model.Chr1.3055	3760.EMJ23176	0.0	1280.0	KOG2287@1|root,KOG2287@2759|Eukaryota,37HNX@33090|Viridiplantae,3G8NE@35493|Streptophyta,4JIF4@91835|fabids	35493|Streptophyta	G	Beta-1,3-galactosyltransferase	-	GO:0000271,GO:0003674,GO:0003824,GO:0005575,GO:0005622,GO:0005623,GO:0005737,GO:0005794,GO:0005975,GO:0005976,GO:0008150,GO:0008152,GO:0008194,GO:0008378,GO:0009058,GO:0009059,GO:0009987,GO:0010488,GO:0010493,GO:0012505,GO:0016051,GO:0016740,GO:0016757,GO:0016758,GO:0033692,GO:0034637,GO:0034645,GO:0035250,GO:0043170,GO:0043226,GO:0043227,GO:0043229,GO:0043231,GO:0044237,GO:0044238,GO:0044249,GO:…	-	ko:K14413	ko00513,ko01100,map00513,map01100	-	-	-	ko00000,ko00001,ko01000,ko01003	-	GT31	-	Gal-bind_lectin,Galactosyl_T
CG	evm.model.Chr1.636	102107.XP_008219383.1	0.0	927.0	COG0515@1|root,KOG1187@2759|Eukaryota,37RJ5@33090|Viridiplantae,3GBCX@35493|Streptophyta,4JJCF@91835|fabids	35493|Streptophyta	T	Belongs to the protein kinase superfamily	-	GO:0003674,GO:0003824,GO:0004672,GO:0004674,GO:0004675,GO:0004888,GO:0005575,GO:0005623,GO:0005886,GO:0006464,GO:0006468,GO:0006793,GO:0006796,GO:0006807,GO:0007154,GO:0007165,GO:0007166,GO:0007167,GO:0007178,GO:0008150,GO:0008152,GO:0009987,GO:0016020,GO:0016301,GO:0016310,GO:0016740,GO:0016772,GO:0016773,GO:0019199,GO:0019538,GO:0023052,GO:0036211,GO:0038023,GO:0043170,GO:0043412,GO:0044237,GO:…	2.7.11.1	ko:K04733	ko04010,ko04064,ko04620,ko04621,ko04624,ko04722,ko05133,ko05140,ko05142,ko05145,ko05152,ko05162,ko05164,map04010,map04064,map04620,map04621,map04624,map04722,map05133,map05140,map05142,map05145,map05152,map05162,map05164	M00686	-	-	ko00000,ko00001,ko00002,ko01000,ko01001	-	-	-	Pkinase,Pkinase_Tyr
CG	evm.model.Chr1.692	102107.XP_008219329.1	0.0	1070.0	COG3200@1|root,2QPP7@2759|Eukaryota,37JFZ@33090|Viridiplantae,3GDPA@35493|Streptophyta,4JJP5@91835|fabids	35493|Streptophyta	E	Phospho-2-dehydro-3-deoxyheptonate aldolase	-	GO:0005575,GO:0005622,GO:0005623,GO:0005737,GO:0009507,GO:0009536,GO:0043226,GO:0043227,GO:0043229,GO:0043231,GO:0044424,GO:0044444,GO:0044464	2.5.1.54	ko:K01626	ko00400,ko01100,ko01110,ko01130,ko01230,ko02024,map00400,map01100,map01110,map01130,map01230,map02024	M00022	R01826	RC00435	ko00000,ko00001,ko00002,ko01000	-	-	-	DAHP_synth_2
CG	evm.model.Chr2.2562	3760.EMJ20248	0.0	984.0	28KMJ@1|root,2QT2Y@2759|Eukaryota,37RQB@33090|Viridiplantae,3GG7J@35493|Streptophyta,4JIQZ@91835|fabids	35493|Streptophyta	-	-	-	-	-	-	-	-	-	-	-	-	-	-	-
CG	evm.model.Chr2.1652	102107.XP_008232735.1	0.0	1269.0	28I6U@1|root,2QQT2@2759|Eukaryota,37KBU@33090|Viridiplantae,3GG02@35493|Streptophyta,4JDWK@91835|fabids	35493|Streptophyta	S	Methyltransferase	-	GO:0003674,GO:0003824,GO:0005575,GO:0005622,GO:0005623,GO:0005737,GO:0005768,GO:0005794,GO:0005802,GO:0008150,GO:0008152,GO:0008168,GO:0008757,GO:0012505,GO:0016740,GO:0016741,GO:0031410,GO:0031982,GO:0031984,GO:0032259,GO:0043226,GO:0043227,GO:0043229,GO:0043231,GO:0044422,GO:0044424,GO:0044431,GO:0044444,GO:0044446,GO:0044464,GO:0097708,GO:0098791	-	-	-	-	-	-	-	-	-	-	Methyltransf_29
CG	evm.model.Chr2.2293	102107.XP_008233664.1	6.91e-144	406.0	28JIG@1|root,2RXZS@2759|Eukaryota,37U8Z@33090|Viridiplantae,3GIAP@35493|Streptophyta,4JPVH@91835|fabids	35493|Streptophyta	K	WRKY transcription factor	WRKY43	GO:0003674,GO:0003700,GO:0006355,GO:0008150,GO:0009889,GO:0010468,GO:0010556,GO:0019219,GO:0019222,GO:0031323,GO:0031326,GO:0050789,GO:0050794,GO:0051171,GO:0051252,GO:0060255,GO:0065007,GO:0080090,GO:0140110,GO:1903506,GO:2000112,GO:2001141	-	-	-	-	-	-	-	-	-	-	WRKY
CG	evm.model.Chr2.1305	102107.XP_008232359.1	0.0	1461.0	KOG4658@1|root,KOG4658@2759|Eukaryota,37SST@33090|Viridiplantae,3GEUD@35493|Streptophyta,4JRC2@91835|fabids	35493|Streptophyta	T	disease resistance	-	GO:0000166,GO:0001101,GO:0002230,GO:0002238,GO:0002239,GO:0002252,GO:0002376,GO:0002682,GO:0002697,GO:0002831,GO:0003674,GO:0005488,GO:0005575,GO:0005623,GO:0005886,GO:0005911,GO:0006950,GO:0006952,GO:0006955,GO:0007154,GO:0007165,GO:0008150,GO:0008219,GO:0009314,GO:0009416,GO:0009506,GO:0009605,GO:0009607,GO:0009611,GO:0009615,GO:0009620,GO:0009626,GO:0009628,GO:0009637,GO:0009642,GO:0009646,GO:…	-	-	-	-	-	-	-	-	-	-	NB-ARC
CG	evm.model.Chr2.2609	102107.XP_008233873.1	5.33e-306	836.0	KOG2366@1|root,KOG2366@2759|Eukaryota,37MJ5@33090|Viridiplantae,3GAJH@35493|Streptophyta,4JKNK@91835|fabids	35493|Streptophyta	G	alpha-galactosidase	-	GO:0003674,GO:0003824,GO:0004553,GO:0004557,GO:0005575,GO:0005618,GO:0005622,GO:0005623,GO:0005737,GO:0005773,GO:0005975,GO:0008150,GO:0008152,GO:0009505,GO:0015925,GO:0016787,GO:0016798,GO:0030312,GO:0043226,GO:0043227,GO:0043229,GO:0043231,GO:0044238,GO:0044424,GO:0044444,GO:0044464,GO:0071704,GO:0071944	3.2.1.22	ko:K07407	ko00052,ko00561,ko00600,ko00603,map00052,map00561,map00600,map00603	-	R01101,R01103,R01104,R01194,R01329,R02926,R03634,R04019,R04470,R05549,R05961,R06091	RC00049,RC00059,RC00451	ko00000,ko00001,ko01000	-	-	-	Melibiase_2,Melibiase_2_C
CG	evm.model.Chr2.2336	3760.EMJ20033	1.15e-192	533.0	28JEF@1|root,2QR06@2759|Eukaryota,37JKQ@33090|Viridiplantae,3GATN@35493|Streptophyta,4JSD7@91835|fabids	35493|Streptophyta	S	Pollen allergen	-	GO:0005575,GO:0005618,GO:0005622,GO:0005623,GO:0005737,GO:0005829,GO:0005911,GO:0006949,GO:0008150,GO:0009505,GO:0009506,GO:0009653,GO:0009987,GO:0030054,GO:0030312,GO:0032502,GO:0044424,GO:0044444,GO:0044464,GO:0048646,GO:0048856,GO:0055044,GO:0071944	-	-	-	-	-	-	-	-	-	-	DPBB_1,Pollen_allerg_1
CG	evm.model.Chr2.213	3760.EMJ21385	0.0	2370.0	COG0553@1|root,KOG1001@2759|Eukaryota,37R8X@33090|Viridiplantae,3G8R4@35493|Streptophyta,4JGT6@91835|fabids	35493|Streptophyta	KL	f-box protein	-	GO:0005575,GO:0005911,GO:0009506,GO:0030054,GO:0055044	-	-	-	-	-	-	-	-	-	-	F-box,F-box-like,Helicase_C,SNF2_N,zf-CW
CG	evm.model.Chr2.2327	102107.XP_008233625.1	7.97e-222	611.0	28JB2@1|root,2QVAY@2759|Eukaryota,37RX8@33090|Viridiplantae,3GAQI@35493|Streptophyta,4JHJN@91835|fabids	35493|Streptophyta	S	PDDEXK-like family of unknown function	-	-	-	-	-	-	-	-	-	-	-	-	PDDEXK_6
CG	evm.model.Chr2.2071	102107.XP_008233260.1	4.23e-309	841.0	28H7C@1|root,2QPK3@2759|Eukaryota,37I64@33090|Viridiplantae,3G8E0@35493|Streptophyta,4JMMD@91835|fabids	35493|Streptophyta	S	ACT domain-containing protein	-	-	-	-	-	-	-	-	-	-	-	-	-
CG	evm.model.Chr2.2042	3760.EMJ19182	0.0	917.0	COG5239@1|root,KOG2338@2759|Eukaryota,37IN7@33090|Viridiplantae,3GF1E@35493|Streptophyta,4JRUC@91835|fabids	35493|Streptophyta	K	calcium-binding protein	-	GO:0005575,GO:0005622,GO:0005623,GO:0005634,GO:0006950,GO:0008150,GO:0009266,GO:0009409,GO:0009628,GO:0043226,GO:0043227,GO:0043229,GO:0043231,GO:0044424,GO:0044464,GO:0050896	-	ko:K21777	-	-	-	-	ko00000,ko03032,ko03036	-	-	-	EF-hand_8,Exo_endo_phos
CG	evm.model.Chr2.2451	102107.XP_008233733.1	0.0	979.0	COG0814@1|root,KOG1303@2759|Eukaryota,37M1U@33090|Viridiplantae,3GC22@35493|Streptophyta,4JRZA@91835|fabids	35493|Streptophyta	E	Auxin transporter-like protein	-	-	-	ko:K13946	ko04075,map04075	-	-	-	ko00000,ko00001	2.A.18.1	-	-	Aa_trans
CG	evm.model.Chr2.176	102107.XP_008231388.1	1.22e-72	219.0	2CTTZ@1|root,2S6F2@2759|Eukaryota,37W6H@33090|Viridiplantae,3GKA5@35493|Streptophyta,4JQQP@91835|fabids	35493|Streptophyta	G	Plant non-specific lipid-transfer proteins transfer phospholipids as well as galactolipids across membranes. May play a role in wax or cutin deposition in the cell walls of expanding epidermal cells and certain secretory tissues	-	GO:0005575,GO:0006810,GO:0006869,GO:0008150,GO:0010876,GO:0016020,GO:0033036,GO:0051179,GO:0051234,GO:0071702	-	-	-	-	-	-	-	-	-	-	Tryp_alpha_amyl
CG	evm.model.Chr2.171	102107.XP_008231393.1	0.0	884.0	COG2211@1|root,KOG4830@2759|Eukaryota,37MC5@33090|Viridiplantae,3GCJ7@35493|Streptophyta,4JFBC@91835|fabids	35493|Streptophyta	G	Major facilitator superfamily domain-containing protein 12-like	-	-	-	-	-	-	-	-	-	-	-	-	MFS_2
CG	evm.model.Chr2.2881	102107.XP_008234246.1	0.0	1059.0	KOG2458@1|root,KOG2458@2759|Eukaryota,37P4A@33090|Viridiplantae,3GDAW@35493|Streptophyta,4JMRN@91835|fabids	35493|Streptophyta	S	O-glucosyltransferase rumi homolog	-	-	-	ko:K13667	ko00514,map00514	-	R09315	-	ko00000,ko00001,ko01000,ko01003	-	GT90	-	Glyco_transf_90
CG	evm.model.Chr3.44	102107.XP_008227813.1	5.31e-306	833.0	COG0515@1|root,KOG0658@2759|Eukaryota,37IWS@33090|Viridiplantae,3G7U0@35493|Streptophyta,4JIJF@91835|fabids	35493|Streptophyta	T	Glycogen synthase kinase-3 homolog	-	-	2.7.11.26	ko:K03083	ko01521,ko04012,ko04062,ko04110,ko04150,ko04151,ko04310,ko04340,ko04341,ko04360,ko04390,ko04510,ko04550,ko04657,ko04660,ko04662,ko04711,ko04722,ko04728,ko04910,ko04916,ko04917,ko04919,ko04931,ko04932,ko04934,ko05010,ko05160,ko05162,ko05164,ko05165,ko05166,ko05167,ko05169,ko05200,ko05210,ko05213,ko05215,ko05217,ko05224,ko05225,ko05226,map01521,map04012,map04062,map04110,map04150,map04151,map04310,…	M00677	-	-	ko00000,ko00001,ko00002,ko01000,ko01001,ko03036	-	-	-	Pkinase
CG	evm.model.Chr3.2084	102107.XP_008229915.1	1.85e-115	335.0	2E41Q@1|root,2SB0B@2759|Eukaryota,37W1C@33090|Viridiplantae,3GY1E@35493|Streptophyta,4JW87@91835|fabids	35493|Streptophyta	-	-	-	-	-	-	-	-	-	-	-	-	-	-	-
CG	evm.model.Chr3.1525	102107.XP_008244529.1	0.0	1011.0	KOG0254@1|root,KOG0254@2759|Eukaryota,37HU2@33090|Viridiplantae,3GFG2@35493|Streptophyta,4JIKU@91835|fabids	35493|Streptophyta	U	Belongs to the major facilitator superfamily. Sugar transporter (TC 2.A.1.1) family	-	GO:0003674,GO:0005215,GO:0005351,GO:0005355,GO:0005402,GO:0005575,GO:0005622,GO:0005623,GO:0005737,GO:0006810,GO:0006811,GO:0006812,GO:0008150,GO:0008324,GO:0008643,GO:0008645,GO:0009507,GO:0009526,GO:0009536,GO:0009941,GO:0015075,GO:0015077,GO:0015078,GO:0015144,GO:0015145,GO:0015149,GO:0015291,GO:0015293,GO:0015294,GO:0015295,GO:0015318,GO:0015672,GO:0015749,GO:0022804,GO:0022857,GO:0022890,GO:…	-	-	-	-	-	-	-	-	-	-	Sugar_tr
CG	evm.model.Chr3.1939	102107.XP_008229644.1	1.14e-234	648.0	KOG1558@1|root,KOG1558@2759|Eukaryota,37I5M@33090|Viridiplantae,3GG6E@35493|Streptophyta,4JJFF@91835|fabids	35493|Streptophyta	P	Zinc transporter	-	GO:0000041,GO:0003674,GO:0005215,GO:0005385,GO:0005575,GO:0005623,GO:0005886,GO:0006810,GO:0006811,GO:0006812,GO:0006829,GO:0008150,GO:0008324,GO:0015075,GO:0015318,GO:0016020,GO:0022857,GO:0022890,GO:0030001,GO:0034220,GO:0044464,GO:0046873,GO:0046915,GO:0051179,GO:0051234,GO:0055085,GO:0070838,GO:0071577,GO:0071944,GO:0072509,GO:0072511,GO:0098655,GO:0098660,GO:0098662	-	ko:K14709	-	-	-	-	ko00000,ko02000	2.A.5.1,2.A.5.3,2.A.5.6	-	-	Zip
CG	evm.model.Chr3.1961	3760.EMJ16421	5.14e-18	77.4	2E1S1@1|root,2S924@2759|Eukaryota,37X7S@33090|Viridiplantae,3GKZ8@35493|Streptophyta,4JV41@91835|fabids	35493|Streptophyta	S	CYSTM1 family protein A-like	-	-	-	-	-	-	-	-	-	-	-	-	CYSTM
CG	evm.model.Chr3.2172	102107.XP_008230009.1	5.15e-276	763.0	KOG0254@1|root,KOG0254@2759|Eukaryota,37M2T@33090|Viridiplantae,3G7HU@35493|Streptophyta,4JIFC@91835|fabids	35493|Streptophyta	U	Belongs to the major facilitator superfamily. Sugar transporter (TC 2.A.1.1) family	-	-	-	-	-	-	-	-	-	-	-	-	Sugar_tr
CG	evm.model.Chr3.850	102107.XP_008228694.1	9.92e-207	571.0	28MUC@1|root,2QUCM@2759|Eukaryota,37MYQ@33090|Viridiplantae,3G9NI@35493|Streptophyta,4JGQC@91835|fabids	35493|Streptophyta	S	post-illumination chlorophyll fluorescence increase	PIFI	-	-	-	-	-	-	-	-	-	-	-	-
CG	evm.model.Chr3.827	102107.XP_008243731.1	0.0	1690.0	COG1502@1|root,KOG1329@2759|Eukaryota,37J5H@33090|Viridiplantae,3GGBM@35493|Streptophyta,4JMYS@91835|fabids	35493|Streptophyta	I	Hydrolyzes glycerol-phospholipids at the terminal phosphodiesteric bond	PLDa1	GO:0005575,GO:0005622,GO:0005623,GO:0005737,GO:0005773,GO:0005783,GO:0005886,GO:0009536,GO:0012505,GO:0016020,GO:0043226,GO:0043227,GO:0043229,GO:0043231,GO:0044424,GO:0044444,GO:0044464,GO:0071944	3.1.4.4	ko:K01115	ko00564,ko00565,ko01100,ko01110,ko04014,ko04024,ko04071,ko04072,ko04144,ko04666,ko04724,ko04912,ko05231,map00564,map00565,map01100,map01110,map04014,map04024,map04071,map04072,map04144,map04666,map04724,map04912,map05231	-	R01310,R02051,R07385	RC00017,RC00425	ko00000,ko00001,ko01000,ko04131	-	-	-	C2,PLD_C,PLDc
CG	evm.model.Chr3.450	3760.EMJ16103	0.0	2432.0	COG0474@1|root,KOG0206@2759|Eukaryota,37IA9@33090|Viridiplantae,3G7R1@35493|Streptophyta,4JDSP@91835|fabids	35493|Streptophyta	P	Belongs to the cation transport ATPase (P-type) (TC 3.A.3) family. Type IV subfamily	-	GO:0003674,GO:0003824,GO:0004012,GO:0005215,GO:0005319,GO:0005548,GO:0005575,GO:0005622,GO:0005623,GO:0005737,GO:0005794,GO:0005802,GO:0005886,GO:0006810,GO:0006811,GO:0006820,GO:0006869,GO:0006900,GO:0006996,GO:0008150,GO:0009987,GO:0010876,GO:0012505,GO:0015711,GO:0015748,GO:0015914,GO:0016020,GO:0016043,GO:0016050,GO:0016192,GO:0016462,GO:0016787,GO:0016817,GO:0016818,GO:0016887,GO:0017111,GO:…	3.6.3.1	ko:K01530	-	-	-	-	ko00000,ko01000	-	-	-	Cation_ATPase,E1-E2_ATPase,PhoLip_ATPase_C,PhoLip_ATPase_N
CG	evm.model.Chr3.2504	3760.EMJ18335	0.0	4280.0	KOG1825@1|root,KOG1825@2759|Eukaryota,37N4R@33090|Viridiplantae,3GBY0@35493|Streptophyta,4JIE2@91835|fabids	35493|Streptophyta	S	Cell morphogenesis N-terminal	-	-	-	-	-	-	-	-	-	-	-	-	MOR2-PAG1_C,MOR2-PAG1_N,MOR2-PAG1_mid
CG	evm.model.Chr3.2556	102107.XP_008230910.1	0.0	1612.0	COG0515@1|root,KOG1187@2759|Eukaryota,37T1P@33090|Viridiplantae,3GE23@35493|Streptophyta,4JGKK@91835|fabids	35493|Streptophyta	T	receptor-like protein kinase	-	GO:0000003,GO:0001558,GO:0003674,GO:0003824,GO:0004672,GO:0005575,GO:0005618,GO:0005623,GO:0005886,GO:0005911,GO:0006464,GO:0006468,GO:0006793,GO:0006796,GO:0006807,GO:0006950,GO:0006952,GO:0007275,GO:0008150,GO:0008152,GO:0009506,GO:0009605,GO:0009607,GO:0009620,GO:0009719,GO:0009723,GO:0009725,GO:0009741,GO:0009787,GO:0009788,GO:0009791,GO:0009856,GO:0009966,GO:0009968,GO:0009987,GO:0010033,GO:…	-	-	-	-	-	-	-	-	-	-	Malectin_like,Pkinase_Tyr
CG	evm.model.Chr3.2938	3760.EMJ16581	7.46e-315	858.0	COG0652@1|root,2QSSP@2759|Eukaryota,37JGM@33090|Viridiplantae,3G9N2@35493|Streptophyta,4JGH9@91835|fabids	35493|Streptophyta	O	Peptidyl-prolyl cis-trans isomerase	-	GO:0005575,GO:0005622,GO:0005623,GO:0005737,GO:0006950,GO:0006952,GO:0008150,GO:0009507,GO:0009532,GO:0009534,GO:0009535,GO:0009536,GO:0009570,GO:0009579,GO:0009605,GO:0009607,GO:0009617,GO:0016020,GO:0031976,GO:0031977,GO:0031984,GO:0034357,GO:0042651,GO:0042742,GO:0043207,GO:0043226,GO:0043227,GO:0043229,GO:0043231,GO:0044422,GO:0044424,GO:0044434,GO:0044435,GO:0044436,GO:0044444,GO:0044446,GO:…	-	-	-	-	-	-	-	-	-	-	Pro_isomerase
CG	evm.model.Chr3.2286	3760.EMJ16951	1.35e-187	521.0	COG2273@1|root,2QS4T@2759|Eukaryota,37KRG@33090|Viridiplantae,3GA1R@35493|Streptophyta,4JK71@91835|fabids	35493|Streptophyta	G	Catalyzes xyloglucan endohydrolysis (XEH) and or endotransglycosylation (XET). Cleaves and religates xyloglucan polymers, an essential constituent of the primary cell wall, and thereby participates in cell wall construction of growing tissues	-	GO:0003674,GO:0003824,GO:0016740,GO:0016757,GO:0016758,GO:0016762,GO:0046527	2.4.1.207	ko:K08235	-	-	-	-	ko00000,ko01000	-	-	-	Glyco_hydro_16,XET_C
CG	evm.model.Chr3.768	102107.XP_008228633.1	0.0	1274.0	KOG1172@1|root,KOG1172@2759|Eukaryota,37II0@33090|Viridiplantae,3GDS1@35493|Streptophyta,4JK02@91835|fabids	35493|Streptophyta	P	Boron transporter	BOR4	GO:0003674,GO:0005215,GO:0005575,GO:0005623,GO:0005886,GO:0005887,GO:0006810,GO:0006811,GO:0006820,GO:0006855,GO:0006873,GO:0006885,GO:0007154,GO:0008150,GO:0008509,GO:0009605,GO:0009987,GO:0009991,GO:0010036,GO:0015075,GO:0015103,GO:0015238,GO:0015318,GO:0015562,GO:0015698,GO:0015893,GO:0016020,GO:0016021,GO:0019725,GO:0022857,GO:0030003,GO:0030004,GO:0030641,GO:0031224,GO:0031226,GO:0031667,GO:…	-	-	-	-	-	-	-	-	-	-	HCO3_cotransp
CG	evm.model.Chr3.1706	102107.XP_008229213.1	2.74e-95	279.0	COG5126@1|root,KOG0027@2759|Eukaryota,37VE2@33090|Viridiplantae,3GJIV@35493|Streptophyta,4JQ2V@91835|fabids	35493|Streptophyta	T	calcium-binding protein	-	GO:0001505,GO:0003674,GO:0005488,GO:0005509,GO:0008150,GO:0009909,GO:0019222,GO:0031323,GO:0043167,GO:0043169,GO:0046872,GO:0048580,GO:0048831,GO:0050789,GO:0050793,GO:0050794,GO:0051171,GO:0051239,GO:0065007,GO:0065008,GO:0080164,GO:2000026,GO:2000241,GO:2000377	-	ko:K13448	ko04626,map04626	-	-	-	ko00000,ko00001	-	-	-	EF-hand_1
CG	evm.model.Chr3.1747	3760.EMJ18232	0.0	1394.0	COG1034@1|root,KOG2282@2759|Eukaryota,37RAU@33090|Viridiplantae,3GFDF@35493|Streptophyta,4JJZI@91835|fabids	35493|Streptophyta	C	Belongs to the complex I 75 kDa subunit family	-	-	1.6.5.3,1.6.99.3	ko:K03934	ko00190,ko01100,ko04714,ko04723,ko04932,ko05010,ko05012,ko05016,map00190,map01100,map04714,map04723,map04932,map05010,map05012,map05016	M00143	R11945	RC00061	ko00000,ko00001,ko00002,ko01000	3.D.1.6	-	-	Fer2_4,Molybdopterin,NADH-G_4Fe-4S_3,NADH_dhqG_C
CG	evm.model.Chr3.1099	102107.XP_008228875.1	0.0	1082.0	COG0318@1|root,KOG1176@2759|Eukaryota,37HXA@33090|Viridiplantae,3G9TA@35493|Streptophyta,4JKX5@91835|fabids	35493|Streptophyta	I	4-coumarate-coa ligase	4CL1	GO:0003674,GO:0003824,GO:0005575,GO:0005622,GO:0005623,GO:0005737,GO:0006725,GO:0008150,GO:0008152,GO:0009058,GO:0009698,GO:0009699,GO:0009987,GO:0016207,GO:0016405,GO:0016874,GO:0016877,GO:0016878,GO:0019438,GO:0019748,GO:0044237,GO:0044249,GO:0044424,GO:0044464,GO:0044550,GO:0071704,GO:1901360,GO:1901362,GO:1901576	6.2.1.12	ko:K01904	ko00130,ko00360,ko00940,ko01100,ko01110,map00130,map00360,map00940,map01100,map01110	M00039,M00137,M00350	R01616,R01943,R02194,R02221,R02255,R06583	RC00004,RC00131	ko00000,ko00001,ko00002,ko01000	-	-	-	AMP-binding,AMP-binding_C
CG	evm.model.Chr3.1907	3760.EMJ17026	4.13e-184	512.0	28N2U@1|root,2QUMW@2759|Eukaryota,37N14@33090|Viridiplantae,3G76E@35493|Streptophyta,4JRIX@91835|fabids	35493|Streptophyta	S	Oxygen-evolving enhancer protein 2	PSBP	GO:0003674,GO:0003676,GO:0003723,GO:0003727,GO:0005488,GO:0005515,GO:0005575,GO:0005576,GO:0005622,GO:0005623,GO:0005737,GO:0006091,GO:0006950,GO:0006952,GO:0008150,GO:0008152,GO:0008187,GO:0008266,GO:0009507,GO:0009526,GO:0009532,GO:0009534,GO:0009535,GO:0009536,GO:0009543,GO:0009570,GO:0009579,GO:0009605,GO:0009607,GO:0009617,GO:0009941,GO:0009987,GO:0015979,GO:0016020,GO:0019684,GO:0019898,GO:…	-	ko:K02717	ko00195,ko01100,map00195,map01100	-	-	-	ko00000,ko00001,ko00194	-	-	-	PsbP
CG	evm.model.Chr3.1906	102107.XP_008229590.1	0.0	940.0	KOG0293@1|root,KOG0293@2759|Eukaryota,37KWQ@33090|Viridiplantae,3GADX@35493|Streptophyta,4JI7P@91835|fabids	35493|Streptophyta	S	WD repeat-containing protein	-	-	-	ko:K22382	-	-	-	-	ko00000,ko04121	-	-	-	WD40
CG	evm.model.Chr3.679	102107.XP_008228532.1	0.0	2156.0	KOG2101@1|root,KOG2101@2759|Eukaryota,37Q8N@33090|Viridiplantae,3G9MP@35493|Streptophyta,4JHDZ@91835|fabids	35493|Streptophyta	DUZ	PXA domain	-	-	-	ko:K17925	-	-	-	-	ko00000	-	-	-	Nexin_C,PX,PXA
CG	evm.model.Chr3.1036	102107.XP_008228807.1	6.95e-114	325.0	COG0484@1|root,KOG0715@2759|Eukaryota,37V3S@33090|Viridiplantae,3GJ13@35493|Streptophyta,4JPKV@91835|fabids	35493|Streptophyta	O	Chaperone protein dnaJ 8	-	GO:0005575,GO:0005622,GO:0005623,GO:0005634,GO:0005737,GO:0008150,GO:0009314,GO:0009416,GO:0009507,GO:0009532,GO:0009536,GO:0009570,GO:0009628,GO:0043226,GO:0043227,GO:0043229,GO:0043231,GO:0044422,GO:0044424,GO:0044434,GO:0044435,GO:0044444,GO:0044446,GO:0044464,GO:0050896	-	-	-	-	-	-	-	-	-	-	DnaJ
CG	evm.model.Chr3.1070	102107.XP_008228846.1	0.0	1028.0	28IBU@1|root,2QQND@2759|Eukaryota,37NP0@33090|Viridiplantae,3G8IS@35493|Streptophyta,4JTDA@91835|fabids	35493|Streptophyta	-	-	-	-	-	-	-	-	-	-	-	-	-	-	-
CG	evm.model.Chr3.2752	102107.XP_008230795.1	3.73e-283	774.0	COG5147@1|root,KOG0048@2759|Eukaryota,37NHC@33090|Viridiplantae,3GCJ6@35493|Streptophyta,4JHFT@91835|fabids	35493|Streptophyta	K	transcription factor	MYB16	GO:0000902,GO:0000904,GO:0000981,GO:0000988,GO:0000989,GO:0001067,GO:0001076,GO:0001101,GO:0001134,GO:0001135,GO:0003002,GO:0003674,GO:0003676,GO:0003677,GO:0003700,GO:0005488,GO:0005575,GO:0005622,GO:0005623,GO:0005634,GO:0006355,GO:0006357,GO:0006950,GO:0006970,GO:0007275,GO:0007389,GO:0008150,GO:0009628,GO:0009651,GO:0009653,GO:0009719,GO:0009723,GO:0009725,GO:0009733,GO:0009739,GO:0009751,GO:…	-	ko:K09422	-	-	-	-	ko00000,ko03000	-	-	-	Myb_DNA-binding
CG	evm.model.Chr4.1000	3760.EMJ15104	0.0	1092.0	KOG2369@1|root,KOG2369@2759|Eukaryota,37JB5@33090|Viridiplantae,3GENE@35493|Streptophyta,4JJZW@91835|fabids	35493|Streptophyta	I	acyltransferase-like 4	-	GO:0003674,GO:0003824,GO:0004620,GO:0005575,GO:0005622,GO:0005623,GO:0005737,GO:0005829,GO:0006629,GO:0006644,GO:0006793,GO:0006796,GO:0008150,GO:0008152,GO:0009056,GO:0009395,GO:0009987,GO:0016042,GO:0016298,GO:0016787,GO:0016788,GO:0019637,GO:0044237,GO:0044238,GO:0044242,GO:0044248,GO:0044255,GO:0044424,GO:0044444,GO:0044464,GO:0046434,GO:0071704,GO:1901575	3.1.1.32	ko:K22389	ko00564,ko00592,ko01100,ko01110,map00564,map00592,map01100,map01110	-	R01316,R02054,R04034,R07860	RC00020,RC00041	ko00000,ko00001,ko01000	-	-	-	LCAT
CG	evm.model.Chr4.2785	102107.XP_008227593.1	1e-216	597.0	28IZK@1|root,2QVRF@2759|Eukaryota,37NVG@33090|Viridiplantae,3GAR1@35493|Streptophyta,4JW8J@91835|fabids	35493|Streptophyta	K	NAC domain-containing protein	-	-	-	-	-	-	-	-	-	-	-	-	NAM
CG	evm.model.Chr4.1853	102107.XP_008244331.1	7.65e-250	686.0	COG0451@1|root,KOG1502@2759|Eukaryota,37RUE@33090|Viridiplantae,3GCU0@35493|Streptophyta,4JG2R@91835|fabids	35493|Streptophyta	V	flavanone 4-reductase activity	-	-	-	-	-	-	-	-	-	-	-	-	Epimerase
CG	evm.model.Chr4.1113	3760.EMJ13203	5.75e-99	293.0	2AKZV@1|root,2RZAR@2759|Eukaryota,37UQB@33090|Viridiplantae,3GII1@35493|Streptophyta,4JU32@91835|fabids	35493|Streptophyta	S	DREPP plasma membrane polypeptide	-	GO:0000226,GO:0001101,GO:0001558,GO:0002237,GO:0003674,GO:0005488,GO:0005507,GO:0005509,GO:0005515,GO:0005516,GO:0005543,GO:0005546,GO:0005547,GO:0005575,GO:0005622,GO:0005623,GO:0005737,GO:0005773,GO:0005856,GO:0005874,GO:0005881,GO:0005886,GO:0005911,GO:0006464,GO:0006497,GO:0006498,GO:0006499,GO:0006807,GO:0006810,GO:0006950,GO:0006952,GO:0006970,GO:0006996,GO:0007010,GO:0007017,GO:0007154,GO:…	-	-	-	-	-	-	-	-	-	-	DREPP
CG	evm.model.Chr4.2459	3760.EMJ03227	7.8e-282	777.0	COG0515@1|root,KOG0192@2759|Eukaryota,37P36@33090|Viridiplantae,3GB8W@35493|Streptophyta,4JIHQ@91835|fabids	35493|Streptophyta	T	Dual specificity protein kinase	-	GO:0002376,GO:0003674,GO:0003824,GO:0004672,GO:0004674,GO:0004712,GO:0005575,GO:0005622,GO:0005623,GO:0005737,GO:0005783,GO:0005886,GO:0006464,GO:0006468,GO:0006793,GO:0006796,GO:0006807,GO:0006950,GO:0006952,GO:0006955,GO:0006970,GO:0007154,GO:0007165,GO:0008150,GO:0008152,GO:0009628,GO:0009898,GO:0009987,GO:0012505,GO:0016020,GO:0016301,GO:0016310,GO:0016740,GO:0016772,GO:0016773,GO:0019538,GO:…	-	-	-	-	-	-	-	-	-	-	Ank,Ank_2,Pkinase_Tyr
CG	evm.model.Chr4.410	102107.XP_008225053.1	2.83e-191	530.0	2CAXN@1|root,2QT9K@2759|Eukaryota,37QG9@33090|Viridiplantae,3GDQK@35493|Streptophyta,4JS7K@91835|fabids	35493|Streptophyta	S	Stem-specific protein	-	-	-	-	-	-	-	-	-	-	-	-	DUF3700
CG	evm.model.Chr4.490	3760.EMJ15024	5.9e-111	329.0	2CH1J@1|root,2S6AQ@2759|Eukaryota,37WN7@33090|Viridiplantae,3GKNH@35493|Streptophyta,4JVWS@91835|fabids	35493|Streptophyta	-	-	-	-	-	-	-	-	-	-	-	-	-	-	-
CG	evm.model.Chr4.806	102107.XP_008225537.1	0.0	1350.0	COG5594@1|root,KOG1134@2759|Eukaryota,37P1I@33090|Viridiplantae,3GAPK@35493|Streptophyta,4JI5F@91835|fabids	35493|Streptophyta	S	CSC1-like protein ERD4	ERD4	GO:0005575,GO:0005622,GO:0005623,GO:0005737,GO:0005773,GO:0005774,GO:0005886,GO:0005911,GO:0009506,GO:0009507,GO:0009526,GO:0009536,GO:0009941,GO:0016020,GO:0030054,GO:0031090,GO:0031967,GO:0031975,GO:0043226,GO:0043227,GO:0043229,GO:0043231,GO:0044422,GO:0044424,GO:0044434,GO:0044435,GO:0044437,GO:0044444,GO:0044446,GO:0044464,GO:0055044,GO:0071944,GO:0098588,GO:0098805	-	ko:K21989	-	-	-	-	ko00000,ko02000	-	-	-	PHM7_cyt,RSN1_7TM,RSN1_TM
CG	evm.model.Chr4.71	3760.EMJ14775	0.0	1918.0	COG0474@1|root,KOG0204@2759|Eukaryota,37HU4@33090|Viridiplantae,3G992@35493|Streptophyta,4JTTF@91835|fabids	35493|Streptophyta	P	calcium-transporting ATPase	-	GO:0003674,GO:0003824,GO:0005215,GO:0005388,GO:0005575,GO:0005622,GO:0005623,GO:0005886,GO:0005887,GO:0006810,GO:0006811,GO:0006812,GO:0006816,GO:0008150,GO:0008324,GO:0015075,GO:0015085,GO:0015318,GO:0015399,GO:0015405,GO:0015662,GO:0016020,GO:0016021,GO:0016462,GO:0016787,GO:0016817,GO:0016818,GO:0016887,GO:0017111,GO:0019829,GO:0022804,GO:0022853,GO:0022857,GO:0022890,GO:0030001,GO:0031224,GO:…	3.6.3.8	ko:K01537	-	-	-	-	ko00000,ko01000	3.A.3.2	-	-	Cation_ATPase_C,E1-E2_ATPase,Hydrolase
CG	evm.model.Chr4.49	102107.XP_008224628.1	1.33e-82	249.0	2CVBX@1|root,2S4G1@2759|Eukaryota,37VYE@33090|Viridiplantae,3GIRF@35493|Streptophyta,4JQ3W@91835|fabids	35493|Streptophyta	S	Pollen proteins Ole e I like	-	-	-	-	-	-	-	-	-	-	-	-	Pollen_Ole_e_I
CG	evm.model.Chr4.1640	102107.XP_008226483.1	2.07e-202	560.0	COG0631@1|root,KOG0698@2759|Eukaryota,37IQ0@33090|Viridiplantae,3G7MQ@35493|Streptophyta,4JKBD@91835|fabids	35493|Streptophyta	T	protein phosphatase 2C 39	-	-	3.1.3.16	ko:K17506	-	-	-	-	ko00000,ko01000,ko01009	-	-	-	PP2C
CG	evm.model.Chr4.657	102107.XP_008225410.1	6.82e-283	778.0	COG0515@1|root,KOG0192@2759|Eukaryota,37IJT@33090|Viridiplantae,3GB13@35493|Streptophyta,4JES1@91835|fabids	35493|Streptophyta	T	Serine threonine-protein kinase	-	GO:0003674,GO:0003824,GO:0004672,GO:0005575,GO:0005622,GO:0005623,GO:0005737,GO:0006464,GO:0006468,GO:0006793,GO:0006796,GO:0006807,GO:0007154,GO:0007165,GO:0008150,GO:0008152,GO:0009987,GO:0016301,GO:0016310,GO:0016740,GO:0016772,GO:0016773,GO:0019538,GO:0023052,GO:0035556,GO:0036211,GO:0043170,GO:0043412,GO:0044237,GO:0044238,GO:0044260,GO:0044267,GO:0044424,GO:0044464,GO:0050789,GO:0050794,GO:…	-	-	-	-	-	-	-	-	-	-	Ank_2,Ank_5,Pkinase_Tyr
CG	evm.model.Chr4.1792	102107.XP_008226720.1	1.97e-183	510.0	COG5066@1|root,KOG0439@2759|Eukaryota,37S0C@33090|Viridiplantae,3GAM5@35493|Streptophyta,4JGMF@91835|fabids	35493|Streptophyta	U	Vesicle-associated protein	-	GO:0005575,GO:0005623,GO:0005886,GO:0006950,GO:0006970,GO:0008150,GO:0009628,GO:0016020,GO:0044464,GO:0050896,GO:0071944	-	-	-	-	-	-	-	-	-	-	Motile_Sperm
CG	evm.model.Chr4.1735	102107.XP_008226668.1	0.0	2242.0	28M91@1|root,2QTSA@2759|Eukaryota,37PAC@33090|Viridiplantae,3GC7W@35493|Streptophyta,4JIJ1@91835|fabids	35493|Streptophyta	S	COP1-interacting protein 7	CIP7	GO:0005575,GO:0005622,GO:0005623,GO:0005634,GO:0005886,GO:0006355,GO:0006725,GO:0006778,GO:0006779,GO:0006807,GO:0008150,GO:0008152,GO:0009058,GO:0009314,GO:0009416,GO:0009628,GO:0009718,GO:0009812,GO:0009813,GO:0009889,GO:0009891,GO:0009893,GO:0009987,GO:0010468,GO:0010556,GO:0010557,GO:0010604,GO:0010628,GO:0015994,GO:0015995,GO:0016020,GO:0018130,GO:0019219,GO:0019222,GO:0019438,GO:0031323,GO:…	-	-	-	-	-	-	-	-	-	-	-
CG	evm.model.Chr5.1772	3760.EMJ10393	3.39e-294	803.0	28HE8@1|root,2QPSD@2759|Eukaryota,37NA4@33090|Viridiplantae,3GG1M@35493|Streptophyta,4JDXY@91835|fabids	35493|Streptophyta	S	Maspardin-like	-	-	-	ko:K19367	ko04144,map04144	-	-	-	ko00000,ko00001	-	-	-	Abhydrolase_1
CG	evm.model.Chr5.1798	3760.EMJ10932	1.02e-95	280.0	2DZTR@1|root,2S7AI@2759|Eukaryota,37WTE@33090|Viridiplantae,3GK60@35493|Streptophyta,4JQJ1@91835|fabids	35493|Streptophyta	S	lipid transfer-like protein	-	-	-	-	-	-	-	-	-	-	-	-	LTP_2
CG	evm.model.Chr5.1409	102107.XP_008238930.1	8.7e-166	463.0	2CMXQ@1|root,2QSKD@2759|Eukaryota,37S3V@33090|Viridiplantae,3GFJD@35493|Streptophyta,4JMZF@91835|fabids	35493|Streptophyta	S	Sin3 binding region of histone deacetylase complex subunit SAP30	-	-	-	ko:K19202	-	-	-	-	ko00000,ko03036	-	-	-	SAP30_Sin3_bdg
CG	evm.model.Chr5.1887	102107.XP_008238533.1	0.0	2738.0	KOG1913@1|root,KOG1913@2759|Eukaryota,37P4X@33090|Viridiplantae,3G994@35493|Streptophyta,4JGM7@91835|fabids	35493|Streptophyta	U	Protein transport protein sec16	-	-	-	ko:K20353	-	-	-	-	ko00000,ko04131	-	-	-	Sec16,Sec16_C
CG	evm.model.Chr5.863	102107.XP_008239368.1	4e-298	813.0	COG3866@1|root,2QQ5F@2759|Eukaryota,37HIU@33090|Viridiplantae,3G7PT@35493|Streptophyta,4JM6B@91835|fabids	35493|Streptophyta	G	Pectate lyase	-	-	4.2.2.2	ko:K01728	ko00040,ko02024,map00040,map02024	-	R02361,R06240	RC00049,RC00705	ko00000,ko00001,ko01000	-	-	-	Pec_lyase_C
CG	evm.model.Chr5.1545	102107.XP_008238778.1	0.0	924.0	COG5202@1|root,KOG2704@2759|Eukaryota,37QV0@33090|Viridiplantae,3G86E@35493|Streptophyta,4JKVC@91835|fabids	35493|Streptophyta	S	Belongs to the membrane-bound acyltransferase family	-	GO:0003674,GO:0003824,GO:0005575,GO:0005622,GO:0005623,GO:0005737,GO:0005783,GO:0005886,GO:0006629,GO:0006643,GO:0006644,GO:0006664,GO:0006793,GO:0006796,GO:0008150,GO:0008152,GO:0008610,GO:0008654,GO:0009058,GO:0009247,GO:0009987,GO:0012505,GO:0016020,GO:0016740,GO:0016746,GO:0016747,GO:0019374,GO:0019375,GO:0019637,GO:0043226,GO:0043227,GO:0043229,GO:0043231,GO:0044237,GO:0044238,GO:0044249,GO:…	2.3.1.23,2.3.1.51	ko:K13519	ko00561,ko00564,ko00565,ko01100,ko01110,map00561,map00564,map00565,map01100,map01110	M00089	R01318,R02241,R03437,R04480,R09034,R09035,R09036,R09381	RC00004,RC00037,RC00039	ko00000,ko00001,ko00002,ko01000,ko01004	-	-	-	MBOAT
CG	evm.model.Chr5.2460	3760.EMJ10786	5.69e-154	432.0	COG0625@1|root,KOG0867@2759|Eukaryota,37N5S@33090|Viridiplantae,3GDH8@35493|Streptophyta,4JHRP@91835|fabids	35493|Streptophyta	O	Belongs to the GST superfamily	-	GO:0003674,GO:0003824,GO:0004364,GO:0005488,GO:0005515,GO:0005575,GO:0005622,GO:0005623,GO:0005737,GO:0006518,GO:0006575,GO:0006749,GO:0006790,GO:0006807,GO:0006950,GO:0008150,GO:0008152,GO:0009056,GO:0009404,GO:0009407,GO:0009635,GO:0009636,GO:0009987,GO:0016740,GO:0016765,GO:0019748,GO:0032991,GO:0034641,GO:0042221,GO:0042802,GO:0042803,GO:0043603,GO:0044237,GO:0044248,GO:0044424,GO:0044464,GO:…	2.5.1.18	ko:K00799	ko00480,ko00980,ko00982,ko00983,ko01524,ko05200,ko05204,ko05225,ko05418,map00480,map00980,map00982,map00983,map01524,map05200,map05204,map05225,map05418	-	R03522,R07002,R07003,R07004,R07023,R07024,R07025,R07026,R07069,R07070,R07083,R07084,R07091,R07092,R07093,R07094,R07100,R07113,R07116,R08280,R09409,R11905	RC00004,RC00069,RC00840,RC00948,RC01704,RC01705,RC01706,RC01758,RC01759,RC01765,RC01767,RC01769,RC02243,RC02527,RC02939,RC02940,RC02942,RC02943,RC02944	ko00000,ko00001,ko01000,ko02000	1.A.12.2.2,1.A.12.3.2	-	-	GST_C,GST_N
CG	evm.model.Chr5.345	3760.EMJ11690	0.0	2329.0	COG0474@1|root,KOG0206@2759|Eukaryota,37IA9@33090|Viridiplantae,3GB9Z@35493|Streptophyta,4JNIM@91835|fabids	35493|Streptophyta	P	Belongs to the cation transport ATPase (P-type) (TC 3.A.3) family. Type IV subfamily	-	GO:0003674,GO:0003824,GO:0004012,GO:0005215,GO:0005319,GO:0005548,GO:0005575,GO:0005622,GO:0005623,GO:0005737,GO:0005794,GO:0005802,GO:0005886,GO:0006810,GO:0006811,GO:0006820,GO:0006869,GO:0006900,GO:0006996,GO:0008150,GO:0009987,GO:0010876,GO:0012505,GO:0015711,GO:0015748,GO:0015914,GO:0016020,GO:0016043,GO:0016050,GO:0016192,GO:0016462,GO:0016787,GO:0016817,GO:0016818,GO:0016887,GO:0017111,GO:…	3.6.3.1	ko:K01530	-	-	-	-	ko00000,ko01000	-	-	-	Cation_ATPase,E1-E2_ATPase,Hydrolase,PhoLip_ATPase_C,PhoLip_ATPase_N
CG	evm.model.Chr5.2455_evm.model.Chr5.2456	3760.EMJ10416	4.18e-281	769.0	KOG4287@1|root,KOG4287@2759|Eukaryota,37IZG@33090|Viridiplantae,3GDMD@35493|Streptophyta,4JNIW@91835|fabids	35493|Streptophyta	M	Hydrolyzes acetyl esters in homogalacturonan regions of pectin. In type I primary cell wall, galacturonic acid residues of pectin can be acetylated at the O-2 and O-3 positions. Decreasing the degree of acetylation of pectin gels in vitro alters their physical properties	-	-	3.1.1.98	ko:K19882	ko04310,map04310	-	R11202	RC00020,RC00041	ko00000,ko00001,ko01000	-	-	-	PAE
CG	evm.model.Chr5.1692	102107.XP_008238715.1	0.0	998.0	KOG0254@1|root,KOG0254@2759|Eukaryota,37SNA@33090|Viridiplantae,3GHP0@35493|Streptophyta,4JKNI@91835|fabids	35493|Streptophyta	U	Belongs to the major facilitator superfamily. Sugar transporter (TC 2.A.1.1) family	-	-	-	-	-	-	-	-	-	-	-	-	Sugar_tr
CG	evm.model.Chr5.2049	3760.EMJ10703	1.44e-178	497.0	28JEF@1|root,2QTU4@2759|Eukaryota,37I7Z@33090|Viridiplantae,3GFBH@35493|Streptophyta,4JRWS@91835|fabids	35493|Streptophyta	S	Belongs to the expansin family	-	-	-	-	-	-	-	-	-	-	-	-	DPBB_1,Pollen_allerg_1
CG	evm.model.Chr5.2071	3760.EMJ11085	0.0	1039.0	COG3200@1|root,2QPP7@2759|Eukaryota,37QJK@33090|Viridiplantae,3GBEX@35493|Streptophyta,4JHQB@91835|fabids	35493|Streptophyta	T	Phospho-2-dehydro-3-deoxyheptonate aldolase	-	-	2.5.1.54	ko:K01626	ko00400,ko01100,ko01110,ko01130,ko01230,ko02024,map00400,map01100,map01110,map01130,map01230,map02024	M00022	R01826	RC00435	ko00000,ko00001,ko00002,ko01000	-	-	-	DAHP_synth_2
CG	evm.model.Chr6.2020	102107.XP_008234047.1	0.0	2169.0	KOG0520@1|root,KOG0520@2759|Eukaryota,37PJU@33090|Viridiplantae,3GFJ6@35493|Streptophyta,4JFGH@91835|fabids	35493|Streptophyta	S	Calmodulin-binding transcription activator	-	GO:0000981,GO:0000982,GO:0001077,GO:0001228,GO:0003674,GO:0003676,GO:0003677,GO:0003700,GO:0005488,GO:0005515,GO:0005516,GO:0005575,GO:0005622,GO:0005623,GO:0005634,GO:0006139,GO:0006351,GO:0006355,GO:0006357,GO:0006366,GO:0006725,GO:0006807,GO:0006950,GO:0006952,GO:0007275,GO:0007568,GO:0008150,GO:0008152,GO:0009058,GO:0009059,GO:0009266,GO:0009409,GO:0009605,GO:0009607,GO:0009617,GO:0009620,GO:…	-	ko:K21596	-	-	-	-	ko00000,ko03000	-	-	-	Ank,Ank_2,CG-1,IQ,TIG
CG	evm.model.Chr6.577	102107.XP_008220423.1	0.0	1142.0	COG2132@1|root,KOG1263@2759|Eukaryota,37Q1C@33090|Viridiplantae,3G9R3@35493|Streptophyta,4JRXP@91835|fabids	35493|Streptophyta	Q	Lignin degradation and detoxification of lignin-derived products	-	GO:0003674,GO:0003824,GO:0006725,GO:0008150,GO:0008152,GO:0009058,GO:0009698,GO:0009699,GO:0009808,GO:0009809,GO:0009832,GO:0009834,GO:0009987,GO:0016491,GO:0016722,GO:0019438,GO:0019748,GO:0042546,GO:0044085,GO:0044237,GO:0044249,GO:0044550,GO:0055114,GO:0071554,GO:0071669,GO:0071704,GO:0071840,GO:1901360,GO:1901362,GO:1901576	1.10.3.2	ko:K05909	-	-	-	-	ko00000,ko01000	-	-	-	Cu-oxidase,Cu-oxidase_2,Cu-oxidase_3
CG	evm.model.Chr6.2942	3760.EMJ06168	0.0	1260.0	KOG0167@1|root,KOG0167@2759|Eukaryota,37REY@33090|Viridiplantae,3GD02@35493|Streptophyta,4JNFX@91835|fabids	35493|Streptophyta	S	RING-type E3 ubiquitin transferase	-	GO:0005575,GO:0005622,GO:0005623,GO:0005634,GO:0005737,GO:0008150,GO:0010033,GO:0010200,GO:0010243,GO:0042221,GO:0042493,GO:0043226,GO:0043227,GO:0043229,GO:0043231,GO:0044424,GO:0044464,GO:0050896,GO:1901698,GO:1901700	-	-	-	-	-	-	-	-	-	-	Arm,U-box
CG	evm.model.Chr6.430	3760.EMJ09242	0.0	1226.0	KOG2344@1|root,KOG2344@2759|Eukaryota,37I3J@33090|Viridiplantae,3GD6Y@35493|Streptophyta,4JMWT@91835|fabids	35493|Streptophyta	U	Exocyst subunit exo70 family protein	-	GO:0000145,GO:0001101,GO:0002237,GO:0002238,GO:0002831,GO:0002833,GO:0003674,GO:0005488,GO:0005515,GO:0005575,GO:0005576,GO:0005615,GO:0005622,GO:0005623,GO:0005634,GO:0005737,GO:0005829,GO:0005886,GO:0005938,GO:0006810,GO:0006887,GO:0006950,GO:0006952,GO:0008150,GO:0009414,GO:0009415,GO:0009605,GO:0009607,GO:0009617,GO:0009620,GO:0009628,GO:0009787,GO:0009789,GO:0009966,GO:0009967,GO:0009987,GO:…	-	ko:K07195	ko04910,map04910	-	-	-	ko00000,ko00001,ko03036,ko04131	-	-	-	Exo70
CG	evm.model.Chr6.356	102107.XP_008240070.1	1.53e-187	523.0	290FS@1|root,2R7AV@2759|Eukaryota,37V58@33090|Viridiplantae,3GI10@35493|Streptophyta,4JQ73@91835|fabids	35493|Streptophyta	K	Pathogenesis-related genes transcriptional activator PTI6-like	-	-	-	ko:K13434	ko04626,map04626	-	-	-	ko00000,ko00001,ko03000	-	-	-	AP2
CG	evm.model.Chr6.2772	102107.XP_008243837.1	1.36e-209	578.0	28J54@1|root,2QRH9@2759|Eukaryota,37QWQ@33090|Viridiplantae,3G9KR@35493|Streptophyta,4JFI3@91835|fabids	35493|Streptophyta	C	The light-harvesting complex (LHC) functions as a light receptor, it captures and delivers excitation energy to photosystems with which it is closely associated	-	-	-	ko:K08915	ko00196,ko01100,map00196,map01100	-	-	-	ko00000,ko00001,ko00194	-	-	-	Chloroa_b-bind
CG	evm.model.Chr6.2743	102107.XP_008244923.1	0.0	977.0	COG0814@1|root,KOG1303@2759|Eukaryota,37M1U@33090|Viridiplantae,3GC22@35493|Streptophyta,4JK1Q@91835|fabids	35493|Streptophyta	E	Auxin transporter-like protein	LAX1	GO:0001736,GO:0001738,GO:0002009,GO:0003333,GO:0003674,GO:0005215,GO:0005342,GO:0005488,GO:0005575,GO:0005622,GO:0005623,GO:0005634,GO:0005737,GO:0005768,GO:0005794,GO:0005886,GO:0006355,GO:0006810,GO:0006811,GO:0006820,GO:0006865,GO:0007164,GO:0007275,GO:0008150,GO:0008509,GO:0008514,GO:0009605,GO:0009606,GO:0009607,GO:0009624,GO:0009628,GO:0009629,GO:0009630,GO:0009653,GO:0009791,GO:0009888,GO:…	-	ko:K13946	ko04075,map04075	-	-	-	ko00000,ko00001	2.A.18.1	-	-	Aa_trans
CG	evm.model.Chr6.2484_evm.model.Chr6.2485	102107.XP_008242056.1	0.0	1295.0	COG5641@1|root,KOG1601@2759|Eukaryota,37J2W@33090|Viridiplantae,3G8UI@35493|Streptophyta,4JGFN@91835|fabids	35493|Streptophyta	K	Two-component response regulator-like	PRR7	GO:0003674,GO:0003676,GO:0003677,GO:0005488,GO:0005575,GO:0005622,GO:0005623,GO:0005634,GO:0005737,GO:0005739,GO:0006355,GO:0007154,GO:0007165,GO:0007623,GO:0008150,GO:0009314,GO:0009416,GO:0009628,GO:0009639,GO:0009889,GO:0009890,GO:0009892,GO:0009987,GO:0010017,GO:0010468,GO:0010556,GO:0010558,GO:0010605,GO:0010629,GO:0019219,GO:0019222,GO:0023052,GO:0031323,GO:0031324,GO:0031326,GO:0031327,GO:…	-	ko:K12129	ko04712,map04712	-	-	-	ko00000,ko00001	-	-	-	CCT,Response_reg
CG	evm.model.Chr6.3234	3760.EMJ09265	0.0	1412.0	COG3808@1|root,2QPJC@2759|Eukaryota,37HW9@33090|Viridiplantae,3G71T@35493|Streptophyta,4JKZJ@91835|fabids	35493|Streptophyta	C	Pyrophosphate-energized vacuolar membrane proton pump	-	GO:0000325,GO:0001101,GO:0003674,GO:0003824,GO:0005215,GO:0005575,GO:0005622,GO:0005623,GO:0005737,GO:0005739,GO:0005768,GO:0005773,GO:0005774,GO:0005794,GO:0005886,GO:0006810,GO:0006811,GO:0006950,GO:0006970,GO:0007275,GO:0008150,GO:0009414,GO:0009415,GO:0009507,GO:0009526,GO:0009536,GO:0009628,GO:0009651,GO:0009678,GO:0009705,GO:0009914,GO:0009926,GO:0009941,GO:0010008,GO:0010035,GO:0010248,GO:…	3.6.1.1	ko:K01507	ko00190,map00190	-	-	-	ko00000,ko00001,ko01000	-	-	-	H_PPase
CG	evm.model.Chr6.1564	102107.XP_008230901.1	0.0	1658.0	COG4631@1|root,KOG0430@2759|Eukaryota,37N1E@33090|Viridiplantae,3GFV1@35493|Streptophyta,4JEUP@91835|fabids	35493|Streptophyta	F	Indole-3-acetaldehyde oxidase-like	AAO3	GO:0000166,GO:0003674,GO:0003824,GO:0004029,GO:0004031,GO:0005488,GO:0005515,GO:0005575,GO:0005622,GO:0005623,GO:0005737,GO:0005829,GO:0006066,GO:0006082,GO:0006629,GO:0006714,GO:0006720,GO:0006721,GO:0006790,GO:0006807,GO:0008150,GO:0008152,GO:0008299,GO:0008610,GO:0009058,GO:0009687,GO:0009688,GO:0009850,GO:0009851,GO:0009987,GO:0010293,GO:0010817,GO:0016053,GO:0016106,GO:0016114,GO:0016143,GO:…	1.2.1.28,1.2.3.14,1.2.3.7	ko:K09842,ko:K11817,ko:K22417	ko00380,ko00906,ko01100,ko01110,map00380,map00906,map01100,map01110	M00372	R02681,R06957	RC00080,RC00218	ko00000,ko00001,ko00002,ko01000	-	-	-	Ald_Xan_dh_C,Ald_Xan_dh_C2,CO_deh_flav_C,FAD_binding_5,Fer2,Fer2_2
CG	evm.model.Chr6.2866	3760.EMJ06930	1.21e-172	483.0	COG1528@1|root,KOG2332@2759|Eukaryota,37KU9@33090|Viridiplantae,3G7TB@35493|Streptophyta,4JT6R@91835|fabids	35493|Streptophyta	P	Ferritin-4, chloroplastic-like	FER1	GO:0000003,GO:0000041,GO:0000302,GO:0003006,GO:0003674,GO:0005488,GO:0005506,GO:0005515,GO:0005575,GO:0005622,GO:0005623,GO:0005737,GO:0005739,GO:0006810,GO:0006811,GO:0006812,GO:0006826,GO:0006873,GO:0006875,GO:0006879,GO:0006880,GO:0006950,GO:0006979,GO:0007275,GO:0008150,GO:0008152,GO:0009266,GO:0009409,GO:0009507,GO:0009532,GO:0009534,GO:0009535,GO:0009536,GO:0009570,GO:0009579,GO:0009605,GO:…	1.16.3.2	ko:K00522	ko04216,ko04217,ko04978,map04216,map04217,map04978	-	-	-	ko00000,ko00001,ko01000,ko04147	-	-	-	Ferritin
CG	evm.model.Chr6.1181	3760.EMJ08351	0.0	1987.0	COG4354@1|root,KOG1077@2759|Eukaryota,37JP0@33090|Viridiplantae,3GB68@35493|Streptophyta,4JMHH@91835|fabids	35493|Streptophyta	U	Subunit of the adaptor protein complex 2 (AP-2). Adaptor protein complexes function in protein transport via transport vesicles in different membrane traffic pathways. Adaptor protein complexes are vesicle coat components and appear to be involved in cargo selection and vesicle formation. AP-2 is involved in clathrin-dependent endocytosis in which cargo proteins are incorporated into vesicles sur…	-	GO:0005575,GO:0005623,GO:0005886,GO:0016020,GO:0044464,GO:0071944	-	ko:K11824	ko04144,ko04721,ko04961,ko05016,map04144,map04721,map04961,map05016	-	-	-	ko00000,ko00001,ko04131,ko04147	-	-	-	Adaptin_N,Alpha_adaptinC2,Alpha_adaptin_C
CG	evm.model.Chr6.2477	102107.XP_008242109.1	5.76e-206	575.0	COG5252@1|root,KOG1763@2759|Eukaryota,37R72@33090|Viridiplantae,3G9BR@35493|Streptophyta,4JM36@91835|fabids	35493|Streptophyta	S	zinc finger CCCH domain-containing protein	-	-	-	-	-	-	-	-	-	-	-	-	DFRP_C
CG	evm.model.Chr6.914	102107.XP_008224543.1	0.0	897.0	COG5256@1|root,KOG0052@2759|Eukaryota,37KSK@33090|Viridiplantae,3GAB2@35493|Streptophyta,4JJY5@91835|fabids	35493|Streptophyta	J	This protein promotes the GTP-dependent binding of aminoacyl-tRNA to the A-site of ribosomes during protein biosynthesis	-	-	-	ko:K03231	ko03013,ko05134,map03013,map05134	-	-	-	ko00000,ko00001,ko03012,ko03016,ko03019,ko04131,ko04147	-	-	-	GTP_EFTU,GTP_EFTU_D2,GTP_EFTU_D3
CG	evm.model.Chr6.2587	3760.EMJ21937	2.04e-125	393.0	COG5641@1|root,KOG1601@2759|Eukaryota,37T4A@33090|Viridiplantae,3GGZP@35493|Streptophyta,4JPJ1@91835|fabids	35493|Streptophyta	K	response regulator	-	GO:0005575,GO:0005622,GO:0005623,GO:0005634,GO:0043226,GO:0043227,GO:0043229,GO:0043231,GO:0044424,GO:0044464	-	ko:K14491	ko04075,map04075	-	-	-	ko00000,ko00001	-	-	-	Myb_DNA-binding,Response_reg
CG	evm.model.Chr6.2647	102107.XP_008240497.1	1.52e-57	178.0	2E0RT@1|root,2S85M@2759|Eukaryota,37XAG@33090|Viridiplantae,3GKV9@35493|Streptophyta,4JVTJ@91835|fabids	35493|Streptophyta	-	-	-	-	-	-	-	-	-	-	-	-	-	-	-
CG	evm.model.Chr6.2269	102107.XP_008238023.1	0.0	1944.0	COG0474@1|root,KOG0204@2759|Eukaryota,37IXA@33090|Viridiplantae,3G8CG@35493|Streptophyta,4JGG2@91835|fabids	35493|Streptophyta	P	This magnesium-dependent enzyme catalyzes the hydrolysis of ATP coupled with the transport of calcium	-	GO:0003674,GO:0003824,GO:0005215,GO:0005388,GO:0005488,GO:0005515,GO:0005516,GO:0005575,GO:0005622,GO:0005623,GO:0005737,GO:0005783,GO:0005789,GO:0005886,GO:0005887,GO:0006810,GO:0006811,GO:0006812,GO:0006816,GO:0007275,GO:0008150,GO:0008324,GO:0009555,GO:0012505,GO:0015075,GO:0015085,GO:0015318,GO:0015399,GO:0015405,GO:0015662,GO:0016020,GO:0016021,GO:0016462,GO:0016787,GO:0016817,GO:0016818,GO:…	3.6.3.8	ko:K01537	-	-	-	-	ko00000,ko01000	3.A.3.2	-	-	CaATP_NAI,Cation_ATPase,Cation_ATPase_C,Cation_ATPase_N,E1-E2_ATPase,Hydrolase,Hydrolase_3
CG	evm.model.Chr6.2231	3760.EMJ15989	1.16e-85	254.0	2ETQB@1|root,2SW08@2759|Eukaryota	2759|Eukaryota	S	Reverse transcriptase-like	-	-	-	-	-	-	-	-	-	-	-	-	RVT_3
CG	evm.model.Chr6.3724	3760.EMJ06166	0.0	1348.0	COG0449@1|root,KOG1268@2759|Eukaryota,37JZC@33090|Viridiplantae,3GFCM@35493|Streptophyta,4JFBX@91835|fabids	35493|Streptophyta	M	aminotransferase isomerizing	GFPT2	GO:0003674,GO:0003824,GO:0004360,GO:0006002,GO:0006040,GO:0006047,GO:0006139,GO:0006464,GO:0006486,GO:0006487,GO:0006725,GO:0006793,GO:0006796,GO:0006807,GO:0008150,GO:0008152,GO:0008483,GO:0009058,GO:0009059,GO:0009100,GO:0009101,GO:0009225,GO:0009987,GO:0016740,GO:0016769,GO:0019538,GO:0019637,GO:0034641,GO:0034645,GO:0036211,GO:0043170,GO:0043412,GO:0043413,GO:0044237,GO:0044238,GO:0044249,GO:…	2.6.1.16	ko:K00820	ko00250,ko00520,ko01100,ko01130,ko04931,map00250,map00520,map01100,map01130,map04931	-	R00768	RC00010,RC00163,RC02752	ko00000,ko00001,ko01000,ko01002	-	-	-	GATase_6,SIS
CG	evm.model.Chr7.2374	102107.XP_008242208.1	1.72e-71	215.0	2AJ64@1|root,2RZ6B@2759|Eukaryota,37UKU@33090|Viridiplantae,3GIZI@35493|Streptophyta,4JPEC@91835|fabids	35493|Streptophyta	S	elf4-like	-	-	-	-	-	-	-	-	-	-	-	-	DUF1313
CG	evm.model.Chr7.1095	3760.EMJ05770	8.34e-154	444.0	COG2723@1|root,KOG0626@2759|Eukaryota	2759|Eukaryota	G	beta-glucosidase activity	-	-	3.2.1.118,3.2.1.21	ko:K01188,ko:K13032	ko00460,ko00500,ko00940,ko01100,ko01110,map00460,map00500,map00940,map01100,map01110	-	R00026,R02558,R02887,R02985,R03527,R04949,R04998,R10035,R10039,R10040	RC00049,RC00059,RC00171,RC00262,RC00397,RC00451,RC00714,RC00746,RC01248	ko00000,ko00001,ko01000	-	GH1	-	Glyco_hydro_1
CG	evm.model.Chr7.2779	3760.EMJ03248	8.63e-243	672.0	KOG0583@1|root,KOG0583@2759|Eukaryota,37I6U@33090|Viridiplantae,3GAMQ@35493|Streptophyta,4JNCD@91835|fabids	35493|Streptophyta	T	CBL-interacting serine threonine-protein kinase	SOS2	GO:0000325,GO:0003674,GO:0003824,GO:0004672,GO:0004674,GO:0005575,GO:0005622,GO:0005623,GO:0005634,GO:0005737,GO:0005773,GO:0005774,GO:0006464,GO:0006468,GO:0006793,GO:0006796,GO:0006807,GO:0006950,GO:0006970,GO:0007154,GO:0007165,GO:0008150,GO:0008152,GO:0009628,GO:0009651,GO:0009705,GO:0009987,GO:0016020,GO:0016301,GO:0016310,GO:0016740,GO:0016772,GO:0016773,GO:0019538,GO:0023052,GO:0031090,GO:…	2.7.11.11	ko:K07198	ko04068,ko04140,ko04150,ko04151,ko04152,ko04211,ko04213,ko04371,ko04530,ko04710,ko04714,ko04910,ko04920,ko04921,ko04922,ko04931,ko04932,ko05410,ko05418,map04068,map04140,map04150,map04151,map04152,map04211,map04213,map04371,map04530,map04710,map04714,map04910,map04920,map04921,map04922,map04931,map04932,map05410,map05418	-	-	-	ko00000,ko00001,ko01000,ko01001,ko03029,ko04131	-	-	-	NAF,Pkinase
CG	evm.model.Chr7.1482	102107.XP_008241257.1	4.9e-72	229.0	COG1409@1|root,KOG1378@2759|Eukaryota,37IU0@33090|Viridiplantae,3GBWP@35493|Streptophyta,4JHXK@91835|fabids	35493|Streptophyta	G	Purple acid phosphatase	-	GO:0003674,GO:0003824,GO:0003993,GO:0006793,GO:0006796,GO:0008150,GO:0008152,GO:0009987,GO:0016311,GO:0016787,GO:0016788,GO:0016791,GO:0042578,GO:0044237	-	ko:K22390	-	-	-	-	ko00000	-	-	-	Metallophos,Metallophos_C,Pur_ac_phosph_N
CG	evm.model.Chr7.1483	102107.XP_008241257.1	7.93e-171	485.0	COG1409@1|root,KOG1378@2759|Eukaryota,37IU0@33090|Viridiplantae,3GBWP@35493|Streptophyta,4JHXK@91835|fabids	35493|Streptophyta	G	Purple acid phosphatase	-	GO:0003674,GO:0003824,GO:0003993,GO:0006793,GO:0006796,GO:0008150,GO:0008152,GO:0009987,GO:0016311,GO:0016787,GO:0016788,GO:0016791,GO:0042578,GO:0044237	-	ko:K22390	-	-	-	-	ko00000	-	-	-	Metallophos,Metallophos_C,Pur_ac_phosph_N
CG	evm.model.Chr7.900	3760.EMJ04426	0.0	1896.0	COG1025@1|root,KOG0959@2759|Eukaryota,37NQM@33090|Viridiplantae,3GC2S@35493|Streptophyta,4JG1Z@91835|fabids	35493|Streptophyta	O	Belongs to the peptidase M16 family	-	-	3.4.24.56	ko:K01408	ko05010,map05010	-	-	-	ko00000,ko00001,ko01000,ko01002	-	-	-	Peptidase_M16,Peptidase_M16_C,Peptidase_M16_M
CG	evm.model.Chr7.1593	102107.XP_008241347.1	9.78e-136	385.0	28IMI@1|root,2QSRF@2759|Eukaryota,37JFS@33090|Viridiplantae,3GEJ5@35493|Streptophyta,4JM45@91835|fabids	35493|Streptophyta	S	PLATZ transcription factor	-	-	-	-	-	-	-	-	-	-	-	-	PLATZ
CG	evm.model.Chr7.2584	102107.XP_008242560.1	0.0	878.0	KOG1164@1|root,KOG1164@2759|Eukaryota,37KQG@33090|Viridiplantae,3GDAU@35493|Streptophyta,4JNNI@91835|fabids	35493|Streptophyta	T	Belongs to the protein kinase superfamily	-	GO:0003674,GO:0003824,GO:0004672,GO:0004674,GO:0005575,GO:0005622,GO:0005623,GO:0005634,GO:0005737,GO:0006464,GO:0006468,GO:0006793,GO:0006796,GO:0006807,GO:0006810,GO:0006897,GO:0007154,GO:0007165,GO:0007275,GO:0008150,GO:0008152,GO:0008360,GO:0009314,GO:0009416,GO:0009628,GO:0009637,GO:0009639,GO:0009640,GO:0009785,GO:0009791,GO:0009987,GO:0016192,GO:0016301,GO:0016310,GO:0016740,GO:0016772,GO:…	2.7.11.1	ko:K00924,ko:K08959,ko:K08960	ko04068,ko04310,ko04340,ko04341,ko04390,ko04391,ko04392,ko04540,ko04710,ko04711,map04068,map04310,map04340,map04341,map04390,map04391,map04392,map04540,map04710,map04711	-	-	-	ko00000,ko00001,ko01000,ko01001,ko03036	-	-	-	Pkinase
CG	evm.model.Chr7.2621	3760.EMJ04982	0.0	1343.0	COG5347@1|root,KOG0702@2759|Eukaryota,37HPM@33090|Viridiplantae,3GC2H@35493|Streptophyta,4JD9B@91835|fabids	35493|Streptophyta	T	ADP-ribosylation factor GTPase-activating protein AGD14	-	-	-	-	-	-	-	-	-	-	-	-	ArfGap
CG	evm.model.Chr7.1891	102107.XP_008241683.1	2.18e-105	310.0	COG0596@1|root,KOG1454@2759|Eukaryota,37Q3Q@33090|Viridiplantae,3GEFN@35493|Streptophyta,4JJ4S@91835|fabids	35493|Streptophyta	S	epoxide hydrolase	-	-	-	-	-	-	-	-	-	-	-	-	Abhydrolase_1
CG	evm.model.Chr7.1814	3760.EMJ03318	1.38e-273	749.0	KOG2966@1|root,KOG2966@2759|Eukaryota,37K5C@33090|Viridiplantae,3G997@35493|Streptophyta,4JIHR@91835|fabids	35493|Streptophyta	S	Mitochondrial calcium uniporter	-	GO:0003674,GO:0005215,GO:0005575,GO:0005622,GO:0005623,GO:0005737,GO:0005739,GO:0006810,GO:0008150,GO:0015291,GO:0015292,GO:0022804,GO:0022857,GO:0043226,GO:0043227,GO:0043229,GO:0043231,GO:0044424,GO:0044444,GO:0044464,GO:0051179,GO:0051234,GO:0055085	-	ko:K20858	ko04020,ko04218,ko04621,map04020,map04218,map04621	-	-	-	ko00000,ko00001,ko02000	1.A.77.1	-	-	MCU
CG	evm.model.Chr7.41	102107.XP_008240480.1	9.66e-291	794.0	28JU8@1|root,2QS85@2759|Eukaryota,37NMQ@33090|Viridiplantae,3G8AU@35493|Streptophyta,4JKQX@91835|fabids	35493|Streptophyta	S	photosynthetic electron transport in photosystem I	-	GO:0005575,GO:0005622,GO:0005623,GO:0005737,GO:0006091,GO:0008150,GO:0008152,GO:0009507,GO:0009536,GO:0009767,GO:0009773,GO:0009893,GO:0009987,GO:0010468,GO:0010604,GO:0010628,GO:0015979,GO:0016020,GO:0019222,GO:0019684,GO:0022900,GO:0043226,GO:0043227,GO:0043229,GO:0043231,GO:0044237,GO:0044424,GO:0044444,GO:0044464,GO:0048518,GO:0050789,GO:0055114,GO:0060255,GO:0065007	-	-	-	-	-	-	-	-	-	-	-
CG	evm.model.Chr8.1375	102107.XP_008236605.1	1.97e-230	632.0	COG0657@1|root,KOG1515@2759|Eukaryota,37Z5S@33090|Viridiplantae,3GN5Z@35493|Streptophyta	35493|Streptophyta	V	Carboxylesterase family	-	-	-	-	-	-	-	-	-	-	-	-	Abhydrolase_3
CG	evm.model.Chr8.1447	102107.XP_008236484.1	0.0	2010.0	COG5183@1|root,KOG1609@2759|Eukaryota,37KYQ@33090|Viridiplantae,3GAA8@35493|Streptophyta,4JKHJ@91835|fabids	35493|Streptophyta	A	E3 ubiquitin-protein ligase	-	GO:0000209,GO:0001101,GO:0002020,GO:0003674,GO:0003824,GO:0004842,GO:0005488,GO:0005515,GO:0005575,GO:0005622,GO:0005623,GO:0005737,GO:0005783,GO:0005789,GO:0006464,GO:0006508,GO:0006511,GO:0006629,GO:0006720,GO:0006725,GO:0006807,GO:0006950,GO:0007275,GO:0008150,GO:0008152,GO:0008299,GO:0008610,GO:0009056,GO:0009057,GO:0009058,GO:0009059,GO:0009414,GO:0009415,GO:0009628,GO:0009698,GO:0009699,GO:…	2.3.2.27	ko:K10661	ko04141,map04141	-	-	-	ko00000,ko00001,ko01000,ko04121	-	-	-	RINGv
CG	evm.model.Chr8.947	102107.XP_008237042.1	1.89e-310	847.0	28M37@1|root,2QTJX@2759|Eukaryota,37PEB@33090|Viridiplantae,3GDPH@35493|Streptophyta,4JE69@91835|fabids	35493|Streptophyta	S	Shikimate O-hydroxycinnamoyltransferase-like	-	GO:0003674,GO:0003824,GO:0005575,GO:0005622,GO:0005623,GO:0005737,GO:0005829,GO:0006725,GO:0008150,GO:0008152,GO:0008374,GO:0009058,GO:0009698,GO:0009699,GO:0009808,GO:0009809,GO:0009889,GO:0009891,GO:0009893,GO:0009962,GO:0009963,GO:0009987,GO:0010252,GO:0016020,GO:0016740,GO:0016746,GO:0016747,GO:0019222,GO:0019438,GO:0019748,GO:0042592,GO:0044237,GO:0044249,GO:0044424,GO:0044444,GO:0044464,GO:…	2.3.1.133	ko:K13065	ko00940,ko00941,ko00945,ko01100,ko01110,map00940,map00941,map00945,map01100,map01110	M00039	R01945,R02416,R07432,R07433	RC00004,RC00055,RC02864	ko00000,ko00001,ko00002,ko01000	-	-	-	Transferase
CG	evm.model.Chr8.2394	102107.XP_008235323.1	5.14e-82	243.0	2D3I2@1|root,2S50E@2759|Eukaryota,37WGW@33090|Viridiplantae,3GKH4@35493|Streptophyta,4JU6I@91835|fabids	35493|Streptophyta	S	Photosystem II reaction centre W protein (PsbW)	-	GO:0005575,GO:0005622,GO:0005623,GO:0005737,GO:0008150,GO:0009507,GO:0009534,GO:0009535,GO:0009536,GO:0009579,GO:0010109,GO:0016020,GO:0019222,GO:0031323,GO:0031976,GO:0031984,GO:0034357,GO:0042548,GO:0042549,GO:0042651,GO:0043226,GO:0043227,GO:0043229,GO:0043231,GO:0043467,GO:0044422,GO:0044424,GO:0044434,GO:0044435,GO:0044436,GO:0044444,GO:0044446,GO:0044464,GO:0050789,GO:0050794,GO:0055035,GO:…	-	ko:K02721	ko00195,ko01100,map00195,map01100	-	-	-	ko00000,ko00001,ko00194	-	-	-	PsbW
CG	evm.model.Chr8.445	102107.XP_008237496.1	3e-251	690.0	2C0PQ@1|root,2QT8W@2759|Eukaryota,37QSI@33090|Viridiplantae,3GBJG@35493|Streptophyta,4JDK4@91835|fabids	35493|Streptophyta	Q	Belongs to the peroxidase family. Classical plant (class III) peroxidase subfamily	-	GO:0003674,GO:0003824,GO:0004601,GO:0005575,GO:0005618,GO:0005622,GO:0005623,GO:0005737,GO:0005773,GO:0005911,GO:0008150,GO:0008152,GO:0009505,GO:0009506,GO:0009636,GO:0009664,GO:0009987,GO:0016020,GO:0016043,GO:0016209,GO:0016491,GO:0016684,GO:0030054,GO:0030312,GO:0042221,GO:0043226,GO:0043227,GO:0043229,GO:0043231,GO:0044424,GO:0044444,GO:0044464,GO:0045229,GO:0050896,GO:0051716,GO:0055044,GO:…	1.11.1.7	ko:K00430	ko00940,ko01100,ko01110,map00940,map01100,map01110	-	R00602,R02596,R03919,R04007,R07443	RC00034	ko00000,ko00001,ko01000	-	-	-	peroxidase
CG	evm.model.Chr8.858	102107.XP_008237207.1	1.25e-44	148.0	2E5FI@1|root,2SC9A@2759|Eukaryota,37XWJ@33090|Viridiplantae,3GMNH@35493|Streptophyta,4JR7C@91835|fabids	35493|Streptophyta	-	-	-	-	-	-	-	-	-	-	-	-	-	-	-
CG	evm.model.Chr8.1555	102107.XP_008236446.1	2.85e-213	590.0	KOG2890@1|root,KOG2890@2759|Eukaryota,37HWI@33090|Viridiplantae,3GFQF@35493|Streptophyta,4JDM4@91835|fabids	35493|Streptophyta	S	Transmembrane protein 115-like	-	GO:0005575,GO:0005622,GO:0005623,GO:0005737,GO:0005794,GO:0006810,GO:0006890,GO:0008150,GO:0012505,GO:0016192,GO:0043226,GO:0043227,GO:0043229,GO:0043231,GO:0044424,GO:0044444,GO:0044464,GO:0048193,GO:0051179,GO:0051234	-	-	-	-	-	-	-	-	-	-	DUF1751
CG	evm.model.Chr8.1687	102107.XP_008236207.1	1.15e-208	580.0	2C1KS@1|root,2QWKA@2759|Eukaryota,37IPB@33090|Viridiplantae,3GAJZ@35493|Streptophyta,4JE4B@91835|fabids	35493|Streptophyta	S	Pollen proteins Ole e I like	-	-	-	-	-	-	-	-	-	-	-	-	Pollen_Ole_e_I
CG	evm.model.Chr8.1658	102107.XP_008236172.1	1.39e-297	812.0	28HV8@1|root,2QQ67@2759|Eukaryota,37NGN@33090|Viridiplantae,3G8Y3@35493|Streptophyta,4JIJR@91835|fabids	35493|Streptophyta	-	-	-	-	-	-	-	-	-	-	-	-	-	-	-
CG	evm.model.Chr8.2504	102107.XP_008235271.1	0.0	1271.0	2CMMD@1|root,2QQU7@2759|Eukaryota,37IXB@33090|Viridiplantae,3GC2X@35493|Streptophyta,4JM7Z@91835|fabids	35493|Streptophyta	K	basic helix-loop-helix protein	-	-	-	-	-	-	-	-	-	-	-	-	HLH,bHLH-MYC_N
CG	evm.model.Chr8.2159	102107.XP_008235537.1	0.0	2742.0	KOG2956@1|root,KOG2956@2759|Eukaryota,37KBP@33090|Viridiplantae,3GC43@35493|Streptophyta,4JM24@91835|fabids	35493|Streptophyta	S	CLASP N terminal	-	GO:0000226,GO:0000278,GO:0000902,GO:0003674,GO:0005488,GO:0005515,GO:0005575,GO:0005622,GO:0005623,GO:0005737,GO:0005819,GO:0005856,GO:0005874,GO:0005876,GO:0005886,GO:0005911,GO:0005938,GO:0006996,GO:0007010,GO:0007017,GO:0007020,GO:0007026,GO:0007049,GO:0008017,GO:0008092,GO:0008150,GO:0009506,GO:0009524,GO:0009653,GO:0009826,GO:0009987,GO:0010639,GO:0015630,GO:0015631,GO:0016020,GO:0016043,GO:…	-	ko:K16578	-	-	-	-	ko00000,ko03036,ko04812	-	-	-	CLASP_N,HEAT,Vac14_Fab1_bd
CG	evm.model.Chr8.1723	3760.EMJ01450	0.0	1082.0	COG5038@1|root,KOG1012@2759|Eukaryota,37IUD@33090|Viridiplantae,3GDB5@35493|Streptophyta,4JT1X@91835|fabids	35493|Streptophyta	S	Synaptotagmin-like mitochondrial-lipid-binding domain	-	-	-	-	-	-	-	-	-	-	-	-	C2,SMP_LBD
SAC	evm.model.Chr1.1092	3760.EMJ23474	2.41e-237	654.0	KOG1441@1|root,KOG1441@2759|Eukaryota,37N4B@33090|Viridiplantae,3GCJS@35493|Streptophyta,4JJRQ@91835|fabids	35493|Streptophyta	EG	sugar phosphate phosphate translocator	-	GO:0005575,GO:0005622,GO:0005623,GO:0005737,GO:0005768,GO:0005794,GO:0005802,GO:0006810,GO:0008150,GO:0012505,GO:0015780,GO:0015931,GO:0031410,GO:0031982,GO:0031984,GO:0043226,GO:0043227,GO:0043229,GO:0043231,GO:0044422,GO:0044424,GO:0044431,GO:0044444,GO:0044446,GO:0044464,GO:0051179,GO:0051234,GO:0055085,GO:0071702,GO:0071705,GO:0097708,GO:0098791,GO:1901264	-	-	-	-	-	-	-	-	-	-	TPT
SAC	evm.model.Chr1.4176	3760.EMJ28677	7.57e-243	665.0	COG3979@1|root,KOG4742@2759|Eukaryota,37ME4@33090|Viridiplantae,3GEQT@35493|Streptophyta,4JT9K@91835|fabids	35493|Streptophyta	S	Chitinase-like protein	POM1	GO:0000271,GO:0001101,GO:0001871,GO:0003674,GO:0005488,GO:0005575,GO:0005576,GO:0005622,GO:0005623,GO:0005737,GO:0005794,GO:0005975,GO:0005976,GO:0006073,GO:0006950,GO:0006970,GO:0007275,GO:0008150,GO:0008152,GO:0009058,GO:0009059,GO:0009250,GO:0009266,GO:0009408,GO:0009414,GO:0009415,GO:0009628,GO:0009651,GO:0009653,GO:0009719,GO:0009725,GO:0009735,GO:0009825,GO:0009888,GO:0009987,GO:0010015,GO:…	-	-	-	-	-	-	-	-	-	-	Glyco_hydro_19
SAC	evm.model.Chr1.4833	3760.EMJ23238	0.0	1199.0	COG0045@1|root,KOG1254@2759|Eukaryota,37M9Y@33090|Viridiplantae,3G8F2@35493|Streptophyta,4JMQ5@91835|fabids	35493|Streptophyta	C	ATP-citrate synthase beta chain protein	ACLB-1	GO:0003674,GO:0003824,GO:0003878,GO:0005575,GO:0005622,GO:0005623,GO:0005737,GO:0005829,GO:0005886,GO:0006084,GO:0006085,GO:0006139,GO:0006163,GO:0006164,GO:0006637,GO:0006725,GO:0006732,GO:0006753,GO:0006790,GO:0006793,GO:0006796,GO:0006807,GO:0008150,GO:0008152,GO:0009058,GO:0009108,GO:0009117,GO:0009150,GO:0009152,GO:0009165,GO:0009259,GO:0009260,GO:0009346,GO:0009987,GO:0016020,GO:0016740,GO:…	2.3.3.8	ko:K01648	ko00020,ko00720,ko01100,ko01110,ko01120,ko01130,map00020,map00720,map01100,map01110,map01120,map01130	-	R00352	RC00004,RC00067	ko00000,ko00001,ko01000,ko04147	-	-	-	Citrate_synt,CoA_binding,Ligase_CoA
SAC	evm.model.Chr1.3535	102107.XP_008222068.1	0.0	979.0	COG2124@1|root,KOG0156@2759|Eukaryota,37QSJ@33090|Viridiplantae,3G8WW@35493|Streptophyta,4JH5R@91835|fabids	35493|Streptophyta	Q	Belongs to the cytochrome P450 family	-	GO:0003674,GO:0003824,GO:0004497,GO:0005575,GO:0008150,GO:0008152,GO:0009058,GO:0016020,GO:0016491,GO:0016705,GO:0016709,GO:0019748,GO:0044550,GO:0055114	-	ko:K20556	-	-	-	-	ko00000,ko00199	-	-	-	p450
SAC	evm.model.Chr1.3595	102107.XP_008222183.1	1.86e-86	254.0	KOG2104@1|root,KOG2104@2759|Eukaryota,37UGW@33090|Viridiplantae,3GISZ@35493|Streptophyta,4JPCM@91835|fabids	35493|Streptophyta	U	Nuclear transport factor	-	-	-	-	-	-	-	-	-	-	-	-	NTF2
SAC	evm.model.Chr1.4002	102107.XP_008237262.1	1.37e-125	360.0	COG5126@1|root,KOG0027@2759|Eukaryota,37RPE@33090|Viridiplantae,3GCTJ@35493|Streptophyta,4JDHB@91835|fabids	35493|Streptophyta	T	Calmodulin-like protein	-	GO:0003674,GO:0005488,GO:0005509,GO:0005575,GO:0005622,GO:0005623,GO:0005737,GO:0005768,GO:0010008,GO:0012505,GO:0016020,GO:0016021,GO:0031090,GO:0031224,GO:0031300,GO:0031301,GO:0031302,GO:0031303,GO:0031410,GO:0031982,GO:0043167,GO:0043169,GO:0043226,GO:0043227,GO:0043229,GO:0044422,GO:0044424,GO:0044425,GO:0044433,GO:0044440,GO:0044444,GO:0044446,GO:0044464,GO:0046872,GO:0097708,GO:0098588,GO:…	-	ko:K13448	ko04626,map04626	-	-	-	ko00000,ko00001	-	-	-	EF-hand_1,EF-hand_5
SAC	evm.model.Chr1.740	102107.XP_008219671.1	0.0	1381.0	COG0457@1|root,COG0526@1|root,KOG0907@2759|Eukaryota,KOG1124@2759|Eukaryota,37Q48@33090|Viridiplantae,3GA62@35493|Streptophyta,4JKDI@91835|fabids	35493|Streptophyta	O	TPR repeat-containing thioredoxin	-	GO:0003002,GO:0006950,GO:0006970,GO:0007154,GO:0007165,GO:0007275,GO:0007389,GO:0008150,GO:0009628,GO:0009719,GO:0009725,GO:0009733,GO:0009734,GO:0009741,GO:0009742,GO:0009755,GO:0009987,GO:0010033,GO:0010051,GO:0010305,GO:0014070,GO:0023052,GO:0032501,GO:0032502,GO:0032870,GO:0033993,GO:0042221,GO:0043401,GO:0048545,GO:0048856,GO:0050789,GO:0050794,GO:0050896,GO:0051716,GO:0065007,GO:0070887,GO:…	-	ko:K09527	-	-	-	-	ko00000,ko03110	-	-	-	TPR_1,TPR_11,TPR_16,TPR_2,TPR_7,TPR_8,Thioredoxin
SAC	evm.model.Chr1.798	102107.XP_008233943.1	0.0	1162.0	COG0112@1|root,KOG2467@2759|Eukaryota,37IZR@33090|Viridiplantae,3GAW6@35493|Streptophyta,4JHJC@91835|fabids	35493|Streptophyta	E	Serine hydroxymethyltransferase	-	GO:0003674,GO:0003824,GO:0004372,GO:0005575,GO:0005622,GO:0005623,GO:0005634,GO:0005737,GO:0005739,GO:0005759,GO:0006730,GO:0006732,GO:0006790,GO:0008150,GO:0008152,GO:0009987,GO:0010035,GO:0010038,GO:0016740,GO:0016741,GO:0016742,GO:0017144,GO:0019219,GO:0019222,GO:0031323,GO:0031974,GO:0042221,GO:0042592,GO:0043226,GO:0043227,GO:0043229,GO:0043231,GO:0043233,GO:0044030,GO:0044237,GO:0044281,GO:…	2.1.2.1	ko:K00600	ko00260,ko00460,ko00630,ko00670,ko00680,ko01100,ko01110,ko01120,ko01130,ko01200,ko01230,ko01523,map00260,map00460,map00630,map00670,map00680,map01100,map01110,map01120,map01130,map01200,map01230,map01523	M00140,M00141,M00346,M00532	R00945,R09099	RC00022,RC00112,RC01583,RC02958	ko00000,ko00001,ko00002,ko01000	-	-	-	SHMT
SAC	evm.model.Chr1.1663	3760.EMJ28183	0.0	1011.0	COG1215@1|root,2QTBF@2759|Eukaryota,37J3S@33090|Viridiplantae,3G8DH@35493|Streptophyta,4JGWA@91835|fabids	35493|Streptophyta	M	xyloglucan glycosyltransferase	-	GO:0005575,GO:0005911,GO:0009506,GO:0030054,GO:0055044	-	-	-	-	-	-	-	-	-	-	Glyco_tranf_2_3,Glyco_trans_2_3
SAC	evm.model.Chr1.1674	102107.XP_008220419.1	9.69e-273	747.0	COG5147@1|root,KOG0048@2759|Eukaryota,37M2M@33090|Viridiplantae,3G7HV@35493|Streptophyta,4JJBR@91835|fabids	35493|Streptophyta	K	transcription factor	-	GO:0000981,GO:0000988,GO:0000989,GO:0001067,GO:0001076,GO:0001101,GO:0001134,GO:0001135,GO:0003674,GO:0003676,GO:0003677,GO:0003700,GO:0005488,GO:0005575,GO:0005622,GO:0005623,GO:0005634,GO:0006355,GO:0006357,GO:0008150,GO:0009719,GO:0009725,GO:0009751,GO:0009889,GO:0009987,GO:0010033,GO:0010468,GO:0010556,GO:0014070,GO:0019219,GO:0019222,GO:0030154,GO:0031323,GO:0031326,GO:0032502,GO:0042221,GO:…	-	ko:K09422	-	-	-	-	ko00000,ko03000	-	-	-	Myb_DNA-binding
SAC	evm.model.Chr1.1748	102107.XP_008220497.1	0.0	986.0	28J6G@1|root,2QRIN@2759|Eukaryota,388WV@33090|Viridiplantae,3GXP5@35493|Streptophyta,4JW8I@91835|fabids	35493|Streptophyta	S	Short calmodulin-binding motif containing conserved Ile and Gln residues.	-	GO:0003674,GO:0005488,GO:0005515,GO:0005516,GO:0005575,GO:0005622,GO:0005623,GO:0005634,GO:0005737,GO:0008150,GO:0010119,GO:0043226,GO:0043227,GO:0043229,GO:0043231,GO:0044424,GO:0044464,GO:0050789,GO:0050794,GO:0065007	-	-	-	-	-	-	-	-	-	-	IQ
SAC	evm.model.Chr1.1530	102107.XP_008220349.1	0.0	1045.0	COG0515@1|root,KOG1187@2759|Eukaryota,37MNI@33090|Viridiplantae,3GE4N@35493|Streptophyta,4JJC6@91835|fabids	35493|Streptophyta	T	Serine threonine-protein kinase	-	GO:0003674,GO:0003824,GO:0004672,GO:0004674,GO:0004675,GO:0004888,GO:0005575,GO:0005623,GO:0005886,GO:0006464,GO:0006468,GO:0006793,GO:0006796,GO:0006807,GO:0007154,GO:0007165,GO:0007166,GO:0007167,GO:0007178,GO:0008150,GO:0008152,GO:0009987,GO:0016020,GO:0016301,GO:0016310,GO:0016740,GO:0016772,GO:0016773,GO:0019199,GO:0019538,GO:0023052,GO:0036211,GO:0038023,GO:0043170,GO:0043412,GO:0044237,GO:…	-	-	-	-	-	-	-	-	-	-	Pkinase
SAC	evm.model.Chr1.1540	102107.XP_008220256.1	0.0	924.0	28IA8@1|root,2QQKS@2759|Eukaryota,37N3C@33090|Viridiplantae,3GDKZ@35493|Streptophyta,4JES3@91835|fabids	35493|Streptophyta	-	-	-	-	-	-	-	-	-	-	-	-	-	-	SPRY
SAC	evm.model.Chr1.2132_evm.model.Chr1.2135	102107.XP_008221312.1	0.0	974.0	2CMA6@1|root,2QPS4@2759|Eukaryota,37NEK@33090|Viridiplantae,3GAGN@35493|Streptophyta,4JRWQ@91835|fabids	35493|Streptophyta	S	Galactose oxidase-like	-	-	1.2.3.15	ko:K20929	-	-	-	-	ko00000,ko01000	-	-	-	DUF1929,Glyoxal_oxid_N
SAC	evm.model.Chr1.1559	3760.EMJ28914	6.54e-221	609.0	COG5147@1|root,KOG0048@2759|Eukaryota,37QB6@33090|Viridiplantae,3G8PE@35493|Streptophyta,4JKS3@91835|fabids	35493|Streptophyta	K	transcription factor	-	GO:0000981,GO:0000988,GO:0000989,GO:0001067,GO:0001076,GO:0001101,GO:0001134,GO:0001135,GO:0003674,GO:0003676,GO:0003677,GO:0003700,GO:0005488,GO:0005575,GO:0005622,GO:0005623,GO:0005634,GO:0006355,GO:0006357,GO:0006950,GO:0006952,GO:0006970,GO:0008150,GO:0009414,GO:0009415,GO:0009605,GO:0009607,GO:0009617,GO:0009620,GO:0009628,GO:0009651,GO:0009719,GO:0009723,GO:0009725,GO:0009733,GO:0009737,GO:…	-	ko:K09422	-	-	-	-	ko00000,ko03000	-	-	-	Myb_DNA-binding
SAC	evm.model.Chr1.5101	102107.XP_008223658.1	6.47e-208	574.0	COG2273@1|root,2QQ71@2759|Eukaryota,37JHS@33090|Viridiplantae,3GB7W@35493|Streptophyta,4JRFK@91835|fabids	35493|Streptophyta	G	Catalyzes xyloglucan endohydrolysis (XEH) and or endotransglycosylation (XET). Cleaves and religates xyloglucan polymers, an essential constituent of the primary cell wall, and thereby participates in cell wall construction of growing tissues	-	GO:0005575,GO:0005618,GO:0005622,GO:0005623,GO:0005737,GO:0005794,GO:0012505,GO:0030312,GO:0043226,GO:0043227,GO:0043229,GO:0043231,GO:0044424,GO:0044444,GO:0044464,GO:0071944	2.4.1.207	ko:K08235,ko:K14504	ko04075,map04075	-	-	-	ko00000,ko00001,ko01000	-	-	-	Glyco_hydro_16,XET_C
SAC	evm.model.Chr1.2774	3760.EMJ24423	1.18e-251	693.0	28J99@1|root,2QSXV@2759|Eukaryota,37RQ3@33090|Viridiplantae,3GBJD@35493|Streptophyta,4JD28@91835|fabids	35493|Streptophyta	K	transcription factor	NIGT1	GO:0000156,GO:0000160,GO:0001101,GO:0001763,GO:0003674,GO:0003676,GO:0003677,GO:0003700,GO:0005488,GO:0005575,GO:0005622,GO:0005623,GO:0005634,GO:0006355,GO:0006950,GO:0007154,GO:0007165,GO:0007275,GO:0008150,GO:0009267,GO:0009414,GO:0009415,GO:0009605,GO:0009628,GO:0009653,GO:0009719,GO:0009725,GO:0009735,GO:0009736,GO:0009737,GO:0009755,GO:0009787,GO:0009788,GO:0009888,GO:0009889,GO:0009890,GO:…	-	-	-	-	-	-	-	-	-	-	Myb_DNA-binding
SAC	evm.model.Chr1.5864	102107.XP_008224600.1	5.34e-194	547.0	COG1249@1|root,KOG0405@2759|Eukaryota,37JH7@33090|Viridiplantae,3GCDE@35493|Streptophyta,4JGNA@91835|fabids	35493|Streptophyta	Q	Belongs to the class-I pyridine nucleotide-disulfide oxidoreductase family	-	GO:0000302,GO:0000305,GO:0003674,GO:0003824,GO:0004362,GO:0005575,GO:0005622,GO:0005623,GO:0005737,GO:0005777,GO:0006950,GO:0006979,GO:0008150,GO:0008152,GO:0009636,GO:0009987,GO:0010035,GO:0015036,GO:0015037,GO:0015038,GO:0016209,GO:0016491,GO:0016651,GO:0016667,GO:0016668,GO:0019725,GO:0042221,GO:0042579,GO:0042592,GO:0043226,GO:0043227,GO:0043229,GO:0043231,GO:0044424,GO:0044444,GO:0044464,GO:…	1.8.1.7	ko:K00383	ko00480,ko04918,map00480,map04918	-	R00094,R00115	RC00011	ko00000,ko00001,ko01000	-	-	-	Pyr_redox_2,Pyr_redox_dim
SAC	evm.model.Chr1.5708	102107.XP_008224265.1	0.0	3372.0	2C248@1|root,2QQ6M@2759|Eukaryota,37RJW@33090|Viridiplantae,3G86G@35493|Streptophyta,4JFTW@91835|fabids	35493|Streptophyta	S	KIP1-like protein	-	GO:0003674,GO:0003779,GO:0005488,GO:0005515,GO:0005575,GO:0005622,GO:0005623,GO:0005634,GO:0005886,GO:0005911,GO:0008092,GO:0009506,GO:0016020,GO:0030054,GO:0043226,GO:0043227,GO:0043229,GO:0043231,GO:0044424,GO:0044464,GO:0044877,GO:0051015,GO:0055044,GO:0071944	-	ko:K20478	-	-	-	-	ko00000,ko04131	-	-	-	KIP1
SAC	evm.model.Chr1.1392	3760.EMJ26575	0.0	1920.0	2CMYV@1|root,2QSUB@2759|Eukaryota,37K3C@33090|Viridiplantae,3G7PS@35493|Streptophyta,4JI4N@91835|fabids	35493|Streptophyta	S	Plant family of unknown function (DUF810)	-	-	-	-	-	-	-	-	-	-	-	-	DUF810
SAC	evm.model.Chr1.5770	102107.XP_008224320.1	1.09e-222	613.0	COG0496@1|root,2QUQI@2759|Eukaryota,37N2B@33090|Viridiplantae,3G8AV@35493|Streptophyta,4JGIY@91835|fabids	35493|Streptophyta	S	5'-nucleotidase surE	-	-	3.1.3.5	ko:K03787	ko00230,ko00240,ko00760,ko01100,ko01110,map00230,map00240,map00760,map01100,map01110	-	R00183,R00511,R00963,R01126,R01227,R01569,R01664,R01968,R02088,R02102,R02323,R02719,R03346	RC00017	ko00000,ko00001,ko01000	-	-	-	SurE
SAC	evm.model.Chr1.2595	102107.XP_008243356.1	5.03e-75	228.0	2E10W@1|root,2S8DM@2759|Eukaryota,37X0J@33090|Viridiplantae	33090|Viridiplantae	-	-	-	-	-	-	-	-	-	-	-	-	-	-	-
SAC	evm.model.Chr1.700	3760.EMJ23772	5.42e-212	588.0	COG2801@1|root,KOG0017@2759|Eukaryota,37KCK@33090|Viridiplantae,3GG5H@35493|Streptophyta,4JF6F@91835|fabids	35493|Streptophyta	L	Phosphate-induced protein 1 conserved region	-	GO:0005575,GO:0005618,GO:0005622,GO:0005623,GO:0005737,GO:0005794,GO:0008150,GO:0009505,GO:0009719,GO:0009725,GO:0009741,GO:0010033,GO:0012505,GO:0014070,GO:0030312,GO:0033993,GO:0042221,GO:0043226,GO:0043227,GO:0043229,GO:0043231,GO:0044424,GO:0044444,GO:0044464,GO:0050896,GO:0071944,GO:1901700	-	-	-	-	-	-	-	-	-	-	Phi_1
SAC	evm.model.Chr1.676	3760.EMJ26949	4.38e-189	527.0	KOG0483@1|root,KOG0483@2759|Eukaryota,37T4U@33090|Viridiplantae,3GCRH@35493|Streptophyta,4JSP2@91835|fabids	35493|Streptophyta	K	Homeobox-leucine zipper protein ATHB-6-like	-	-	-	ko:K09338	-	-	-	-	ko00000,ko03000	-	-	-	HALZ,Homeobox
SAC	evm.model.Chr1.697	102107.XP_008219326.1	1.62e-229	632.0	COG2801@1|root,KOG0017@2759|Eukaryota,37KCK@33090|Viridiplantae,3GADK@35493|Streptophyta	35493|Streptophyta	L	Phosphate-induced protein 1 conserved region	PHI-1	GO:0001666,GO:0005575,GO:0005618,GO:0005622,GO:0005623,GO:0005737,GO:0005794,GO:0006950,GO:0008150,GO:0009505,GO:0009628,GO:0012505,GO:0030312,GO:0036293,GO:0040007,GO:0043226,GO:0043227,GO:0043229,GO:0043231,GO:0044424,GO:0044444,GO:0044464,GO:0050896,GO:0070482,GO:0071944	-	-	-	-	-	-	-	-	-	-	Phi_1
SAC	evm.model.Chr1.698	3760.EMJ23777	4.31e-124	362.0	COG2801@1|root,KOG0017@2759|Eukaryota,37KCK@33090|Viridiplantae,3GG5H@35493|Streptophyta,4JF6F@91835|fabids	35493|Streptophyta	L	Phosphate-induced protein 1 conserved region	-	GO:0005575,GO:0005618,GO:0005622,GO:0005623,GO:0005737,GO:0005794,GO:0008150,GO:0009505,GO:0009719,GO:0009725,GO:0009741,GO:0010033,GO:0012505,GO:0014070,GO:0030312,GO:0033993,GO:0042221,GO:0043226,GO:0043227,GO:0043229,GO:0043231,GO:0044424,GO:0044444,GO:0044464,GO:0050896,GO:0071944,GO:1901700	-	-	-	-	-	-	-	-	-	-	Phi_1
SAC	evm.model.Chr1.3718	3760.EMJ27227	4.62e-180	502.0	KOG1470@1|root,KOG1470@2759|Eukaryota,37REW@33090|Viridiplantae,3G7VC@35493|Streptophyta,4JMYC@91835|fabids	35493|Streptophyta	I	Random slug protein 5-like	-	-	-	-	-	-	-	-	-	-	-	-	CRAL_TRIO,CRAL_TRIO_N
SAC	evm.model.Chr2.2133	3760.EMJ19483	2.61e-241	665.0	COG2267@1|root,KOG1455@2759|Eukaryota,37SUC@33090|Viridiplantae,3GD9Z@35493|Streptophyta,4JGRP@91835|fabids	35493|Streptophyta	I	Caffeoylshikimate esterase-like	-	-	3.1.1.23	ko:K01054	ko00561,ko01100,ko04714,ko04723,ko04923,map00561,map01100,map04714,map04723,map04923	M00098	R01351	RC00020,RC00041	ko00000,ko00001,ko00002,ko01000,ko01002	-	-	-	Hydrolase_4
SAC	evm.model.Chr2.2575	3760.EMJ19968	2.07e-169	477.0	KOG1586@1|root,KOG1586@2759|Eukaryota,37HIJ@33090|Viridiplantae,3GBY5@35493|Streptophyta,4JKQU@91835|fabids	35493|Streptophyta	U	Alpha-soluble nsf attachment protein	-	GO:0000149,GO:0003674,GO:0005483,GO:0005488,GO:0005515,GO:0005575,GO:0005622,GO:0005623,GO:0005737,GO:0005773,GO:0005774,GO:0005886,GO:0005911,GO:0006810,GO:0006886,GO:0008104,GO:0008150,GO:0009506,GO:0009987,GO:0015031,GO:0015833,GO:0016020,GO:0016043,GO:0016192,GO:0019905,GO:0022411,GO:0030054,GO:0031090,GO:0031201,GO:0032984,GO:0032991,GO:0033036,GO:0034613,GO:0035494,GO:0042886,GO:0043226,GO:…	-	ko:K15296	ko04138,ko04721,map04138,map04721	-	-	-	ko00000,ko00001,ko04131	-	-	-	SNAP
SAC	evm.model.Chr2.1610	102107.XP_008232833.1	1.21e-131	375.0	COG5068@1|root,KOG0014@2759|Eukaryota,37TUT@33090|Viridiplantae,3GHD7@35493|Streptophyta,4JNZH@91835|fabids	35493|Streptophyta	K	MADS-box protein	SOC1	GO:0000003,GO:0000060,GO:0001101,GO:0003006,GO:0003674,GO:0003700,GO:0005488,GO:0005515,GO:0005575,GO:0005622,GO:0005623,GO:0005634,GO:0005737,GO:0006355,GO:0006606,GO:0006810,GO:0006886,GO:0006913,GO:0006950,GO:0007275,GO:0008104,GO:0008134,GO:0008150,GO:0009266,GO:0009409,GO:0009628,GO:0009719,GO:0009725,GO:0009739,GO:0009791,GO:0009888,GO:0009889,GO:0009891,GO:0009893,GO:0009908,GO:0009909,GO:…	-	ko:K09260	ko04013,ko04022,ko04371,ko05418,map04013,map04022,map04371,map05418	-	-	-	ko00000,ko00001,ko03000	-	-	-	K-box,SRF-TF
SAC	evm.model.Chr2.3137	102107.XP_008234609.1	1.22e-38	133.0	2E0MS@1|root,2S81W@2759|Eukaryota,37WZ2@33090|Viridiplantae,3GM1Z@35493|Streptophyta,4JUR6@91835|fabids	35493|Streptophyta	S	cellular response to sulfur starvation	-	-	-	-	-	-	-	-	-	-	-	-	-
SAC	evm.model.Chr2.3138	102107.XP_008234609.1	1.18e-48	157.0	2E0MS@1|root,2S81W@2759|Eukaryota,37WZ2@33090|Viridiplantae,3GM1Z@35493|Streptophyta,4JUR6@91835|fabids	35493|Streptophyta	S	cellular response to sulfur starvation	-	-	-	-	-	-	-	-	-	-	-	-	-
SAC	evm.model.Chr2.2229	102107.XP_008233525.1	0.0	2368.0	28JME@1|root,2QS0K@2759|Eukaryota,37KW3@33090|Viridiplantae,3GGWC@35493|Streptophyta,4JIC7@91835|fabids	35493|Streptophyta	-	-	-	-	-	-	-	-	-	-	-	-	-	-	-
SAC	evm.model.Chr2.2685	102107.XP_008234421.1	0.0	1654.0	KOG4658@1|root,KOG4658@2759|Eukaryota,37SST@33090|Viridiplantae,3GEUD@35493|Streptophyta,4JRUE@91835|fabids	35493|Streptophyta	T	Disease resistance protein RPP8-like	-	-	-	ko:K13457	ko04626,map04626	-	-	-	ko00000,ko00001	-	-	-	NB-ARC
SAC	evm.model.Chr2.2393	3760.EMJ19280	8.28e-190	533.0	28PKI@1|root,2QWGV@2759|Eukaryota,37PIR@33090|Viridiplantae,3GHEZ@35493|Streptophyta,4JP9P@91835|fabids	35493|Streptophyta	-	-	-	-	-	-	-	-	-	-	-	-	-	-	-
SAC	evm.model.Chr2.1476	3760.EMJ20021	2.21e-183	510.0	COG5036@1|root,KOG1161@2759|Eukaryota,37S8A@33090|Viridiplantae,3GC27@35493|Streptophyta,4JCZC@91835|fabids	35493|Streptophyta	P	SPX domain-containing protein	SPX3	GO:0005575,GO:0005622,GO:0005623,GO:0005737,GO:0005783,GO:0006950,GO:0007154,GO:0008150,GO:0009267,GO:0009605,GO:0009987,GO:0009991,GO:0010646,GO:0010647,GO:0012505,GO:0016036,GO:0031667,GO:0031668,GO:0031669,GO:0032101,GO:0032103,GO:0032104,GO:0032106,GO:0032107,GO:0032109,GO:0033554,GO:0042594,GO:0043226,GO:0043227,GO:0043229,GO:0043231,GO:0044424,GO:0044444,GO:0044464,GO:0048518,GO:0048522,GO:…	-	-	-	-	-	-	-	-	-	-	SPX
SAC	evm.model.Chr2.2023	102107.XP_008244188.1	6.53e-246	683.0	28K36@1|root,2QSHQ@2759|Eukaryota,37KM5@33090|Viridiplantae,3GFYB@35493|Streptophyta,4JTSX@91835|fabids	35493|Streptophyta	K	B3 domain-containing transcription factor	-	GO:0000003,GO:0003006,GO:0003674,GO:0003700,GO:0006355,GO:0007275,GO:0008150,GO:0009791,GO:0009889,GO:0009908,GO:0010468,GO:0010556,GO:0019219,GO:0019222,GO:0022414,GO:0022603,GO:0031323,GO:0031326,GO:0032501,GO:0032502,GO:0048366,GO:0048367,GO:0048608,GO:0048731,GO:0048827,GO:0048831,GO:0048856,GO:0050789,GO:0050793,GO:0050794,GO:0051171,GO:0051239,GO:0051252,GO:0060255,GO:0061458,GO:0065007,GO:…	-	-	-	-	-	-	-	-	-	-	B3
SAC	evm.model.Chr2.137	102107.XP_008231325.1	0.0	1118.0	28JSQ@1|root,2QTBC@2759|Eukaryota,37MZ2@33090|Viridiplantae,3G89G@35493|Streptophyta,4JMDE@91835|fabids	35493|Streptophyta	G	At1g04910-like	-	-	-	-	-	-	-	-	-	-	-	-	O-FucT
SAC	evm.model.Chr3.2483	102107.XP_008230359.1	0.0	962.0	COG0506@1|root,KOG0186@2759|Eukaryota,37PAU@33090|Viridiplantae,3G8P2@35493|Streptophyta,4JIXB@91835|fabids	35493|Streptophyta	E	Converts proline to delta-1-pyrroline-5-carboxylate	PDH	GO:0000166,GO:0001101,GO:0003674,GO:0003824,GO:0004657,GO:0005488,GO:0005575,GO:0005622,GO:0005623,GO:0005737,GO:0005739,GO:0006082,GO:0006520,GO:0006536,GO:0006560,GO:0006562,GO:0006807,GO:0006950,GO:0006952,GO:0006970,GO:0006979,GO:0008150,GO:0008152,GO:0009056,GO:0009063,GO:0009064,GO:0009065,GO:0009414,GO:0009415,GO:0009605,GO:0009607,GO:0009617,GO:0009628,GO:0009987,GO:0010035,GO:0010133,GO:…	-	ko:K00318	ko00330,ko01100,ko01110,ko01130,map00330,map01100,map01110,map01130	-	R10507	RC00083	ko00000,ko00001,ko01000	-	-	-	Pro_dh
SAC	evm.model.Chr3.580	102107.XP_008228420.1	0.0	1241.0	COG0515@1|root,2QR6F@2759|Eukaryota,37KMF@33090|Viridiplantae,3GBJM@35493|Streptophyta,4JMRU@91835|fabids	35493|Streptophyta	T	lysM domain receptor-like kinase	-	GO:0001101,GO:0002376,GO:0003674,GO:0003824,GO:0004672,GO:0004674,GO:0004675,GO:0004888,GO:0005488,GO:0005515,GO:0005575,GO:0005623,GO:0005886,GO:0006464,GO:0006468,GO:0006793,GO:0006796,GO:0006807,GO:0006950,GO:0006952,GO:0006955,GO:0007154,GO:0007165,GO:0007166,GO:0007167,GO:0007178,GO:0008150,GO:0008152,GO:0009605,GO:0009607,GO:0009620,GO:0009719,GO:0009725,GO:0009737,GO:0009738,GO:0009755,GO:…	-	-	-	-	-	-	-	-	-	-	LysM,Pkinase,Pkinase_Tyr
SAC	evm.model.Chr3.2487	102107.XP_008230354.1	8.24e-268	735.0	KOG0788@1|root,KOG0788@2759|Eukaryota,37K5I@33090|Viridiplantae,3GAI8@35493|Streptophyta,4JRFZ@91835|fabids	35493|Streptophyta	T	S-adenosylmethionine decarboxylase	-	-	4.1.1.50	ko:K01611	ko00270,ko00330,ko01100,map00270,map00330,map01100	M00034,M00133	R00178	RC00299	ko00000,ko00001,ko00002,ko01000	-	-	-	AdoMetDC_leader,SAM_decarbox
SAC	evm.model.Chr3.2518	102107.XP_008230310.1	0.0	1258.0	KOG2381@1|root,KOG2381@2759|Eukaryota,37QG7@33090|Viridiplantae,3GGMV@35493|Streptophyta,4JMP3@91835|fabids	35493|Streptophyta	T	Phosphatidylinositol 4-kinase gamma 7-like	-	-	-	-	-	-	-	-	-	-	-	-	PI3_PI4_kinase
SAC	evm.model.Chr3.1753	3760.EMJ16770	2.46e-269	740.0	KOG1339@1|root,KOG1339@2759|Eukaryota,37QNP@33090|Viridiplantae,3G8EP@35493|Streptophyta,4JSYG@91835|fabids	35493|Streptophyta	O	Belongs to the peptidase A1 family	-	-	-	-	-	-	-	-	-	-	-	-	TAXi_C,TAXi_N
SAC	evm.model.Chr3.1908	3760.EMJ17065	1.89e-172	481.0	KOG1792@1|root,KOG1792@2759|Eukaryota,37KWJ@33090|Viridiplantae,3GERI@35493|Streptophyta,4JKAQ@91835|fabids	35493|Streptophyta	U	Reticulon-like protein	-	GO:0005575,GO:0005622,GO:0005623,GO:0005737,GO:0005739,GO:0043226,GO:0043227,GO:0043229,GO:0043231,GO:0044424,GO:0044444,GO:0044464	-	-	-	-	-	-	-	-	-	-	Reticulon
[truncated: 173 more rows]

## Sheet: 34
Combination	query	seed_ortholog	evalue	score	eggNOG_OGs	max_annot_lvl	COG_category	Description	Preferred_name	GOs	EC	KEGG_ko	KEGG_Pathway	KEGG_Module	KEGG_Reaction	KEGG_rclass	BRITE	KEGG_TC	CAZy	BiGG_Reaction	PFAMs
HR	evm.model.Chr1.3601	102107.XP_008222192.1	1.15e-209	581.0	28J4A@1|root,2QRGA@2759|Eukaryota,37RH0@33090|Viridiplantae,3GBY7@35493|Streptophyta,4JP5R@91835|fabids	35493|Streptophyta	K	Squamosa promoter-binding-like protein	-	-	-	-	-	-	-	-	-	-	-	-	SBP
HR	evm.model.Chr1.3617	3760.EMJ23294	0.0	880.0	2CN02@1|root,2QT1H@2759|Eukaryota,37R7E@33090|Viridiplantae,3GFMB@35493|Streptophyta,4JJ6B@91835|fabids	35493|Streptophyta	S	ACT domain	-	-	-	-	-	-	-	-	-	-	-	-	ACT
HR	evm.model.Chr1.3616	102107.XP_008222208.1	5.77e-179	499.0	28IBB@1|root,2QQMV@2759|Eukaryota,37IJA@33090|Viridiplantae,3GAY1@35493|Streptophyta,4JG7Z@91835|fabids	35493|Streptophyta	K	transcription factor	-	-	-	-	-	-	-	-	-	-	-	-	TCP
[truncated: 660 more rows]

## Sheet: S35
Combination	query	seed_ortholog	evalue	score	eggNOG_OGs	max_annot_lvl	COG_category	Description	Preferred_name	GOs	EC	KEGG_ko	KEGG_Pathway	KEGG_Module	KEGG_Reaction	KEGG_rclass	BRITE	KEGG_TC	CAZy	BiGG_Reaction	PFAMs
[truncated: 1,623 more rows]
